# Supplementary material for: Stable association of a chlamydial symbiont with the freshwater predator hydra suggests broad host potential
Source: ISME J. 2026 Apr 30;20(1):wrag104. doi: 10.1093/ismejo/wrag104 (PMC13229535; doi:10.1093/ismejo/wrag104)
Supplement: Supplementary-Material_wrag104 [file supplementary-material_wrag104.zip]

Archive with 6 entries (6 files):
- Supplementary_Data_1_wrag104.fasta
- Supplementary_Data_2_wrag104.tsv
- Supplementary_Data_3_wrag104.fasta
- Supplementary_information_wrag104.pdf
- Supplementary_Tables_1-11,13_wrag104.xlsx
- Supplementary_Table_12_wrag104.xlsx
