# Supplementary material for: Stable association of a chlamydial symbiont with the freshwater predator hydra suggests broad host potential
Source: ISME J. 2026 Apr 30;20(1):wrag104. doi: 10.1093/ismejo/wrag104 (PMC13229535; doi:10.1093/ismejo/wrag104)
Supplement: Supplementary-Material_wrag104 [file supplementary-material_wrag104.zip › Supplementary_Data_1_wrag104.fasta]

>HYCHLAM
PTFNQLVKFGRTPKVRRRKSPALQQCPQRRGVCLQVKTKTPKKPNSALRKVAWVRLSNGQEVIAYIPGEGHNLQEHSIVLVRGGRVKDLPGVRYHIVRGSLDCAAVKDRKKSRSKYGAKKPKMSRRRRSFKRRNPDPIYQSVTLAKFINKLMIGGKKAVARSIVYGALEDFAGRVKTSPLEAFEQAIENAKPSLEVKTRRIGGANYQVPVEIPGDRRTAMAMQWIINNSRSKPGRTMAESLASELADCFNNQGATIKKKDDTHRMAEANRGRNHHGHITVRHQGGGHKQMFRVIDFKRDKKNIPAKVASVDYDPNRSALIALLHYNDGEKRYIIAPQGIKVGDVV---IAKQLERRIPFRRVLKKAMQTS-MDAGAAGIKVQISGRIGGAEIARVEWYKEGRIPLHTLRADIDYSHGRAETTYGSIGVKVWIRSLKKGPFVDHHLMAKVLKNQNEGAKKVIKTWSRRSMILPDMVGQTFDVYNGKKFISVYVSENMVGHRLGEFSPTRQFKGHAITRFVRISPRKARYAAGLIRGLSVENASLQLAYSKLRGGRLLKKTLDSAVANAETHLEARRNELKIHEVRVDPGPILRRAKPRSRGSSVPVNKRTSHFTIIVA-MIQQETNLEVADNTGAKSVRCFKVLGGSRKRYARVGDIIVCSVKEADPKGAVKKGEVVKAVVVRTKGYIRRPDGSCLRFYDNSCVIIDDKNNPKGTRIFGPIAREVRDTGFVKISSLAPEVI------------------LSKGGNFVEFGDFGMQALDRCWITAQQIEACRVTISRTFSRKGQVWIRIFPDKPVSKKPAETRMGTGKGAPDHYVAPVKPGRILFEVGG-VTREEAQTALRLAAAKLPLRTKFV--------------------SPKAVFNVHAKANKTQIAWAVEQIYKVKVVAVNTVTIGPKPRRVRGFLGKTAGLKKAIVTFRPGDAIDE----NVMSFPALKKIIISMGLGDALKDNALQEHSEELTLLSGQKPIVTRAKKAISNFKLRKKGMAQIF---------DQE-GKLVVCTVILAEPNTVLQIKRKE----------------------------THGYNGLQLAGQESKAKRMPKPQKEQYAKVQIE---PCRVIHESRIDEV----------EGFQVGQKIDV-SLFAAVKFVDVEGMTKGKGFQGVIKLHKMAGGPGAHGSGFHRHMGSTGMTTPGRCFPNGKRASRMGGDRQTVQNLRVVAVKG------------------NYLLVEGAVPGSKSGTVFI-KQPPVSRMILKELGIESGSKVPNRDKVGKLTKAQVTKIAKSKAEDMRIVSIEAAEMMVMGTARSMGVDI--KEEITKKFQLHEKDTGSADVQIAILTERIAELTEHLKLAPKDHSSRLALLKLVGQRRKLLDYLNSTDTKRYQTLIVRLNLRLLESGAHFGHQTRRWNPKMRRFIFEERNGIYIIDLAKTLQQIRAATEVVREVVASRKSILFVGTKKQAKVVVKECAEECGEFYVCERWLGGTLTNLQTIRQSVKTLERIEKRIALTKKEISEHGKERVKLDKNLAGIRSMRKPPGLLIIVDPSKEHIAVAEANTLGIPVMALVDTNCDPDPIEYVIACNDDALKSIKVILSALTQAIIDQ-EFEEKVLYINRCAKVVKGGRKFSFSALILVGDGQGHVGYGYAKANEVSDAIRKGSESARKNIFTIE-GIVVSNKMNKTVTVEVTKKMRHPRYQKVFERSKKFYAHDETNSLEIGQKVRIVETRPLSKLKRWRVVE-GRRKTAVSSVRVRKGTGIIDINGRAFEQYFPLQLQRDTILAPLQKFSNPEKVDLIIRVKGGGLEAQAIATRLGISRALVQESEEIRSELKELGYLTRDPRKRERKKYGRKGARKRFQFSKRDPIAELLTKIRNAKSAQHRYVDLSFSKNKVKILDLLKGHGYIENFLVNEEQF---KIRVFLRYTKDRQSVIHNLKRISTCGMRRYVGYQDIPRVFNGMGICIMSTPKGIVDGETARNLKVGGELLCTVWGIAHVKATFNNTIIAITDLAGNVISWSSAGKANFSGSRKSSAFAATVAAQNAARDAMSLGMKECEVNLSGPGAGRESAVRGLQSAGLLISVIRDTTPVPHNGCRPRKRRR--RKEKQLLLNEIKQKIDGATAMIITRYEKLEPNTSWQLRDQLAKSGSLFEVVRKQVFIKAAQQAGIA-IDETLLKGHVGIVFVNQDAMPSTKMIYKF--SIVAGLIPFLEHDDANRALMGSNMQRQAVPTYVLKKFMRSNSGSCVNQTPLCNVGDKIHAGDVLADGPATDKGEIGLGKNVLVAFMPWCGYNYEDAIIISEKLIREDAYTSIYLEEELTARDTKLGK-EEITKDIPNVSEEMLKDLGDDGIIRIGAHVEPGSILVGKITSETELSPLLRAIFGEKAADVKDASLTAPPGTEGVVMDVKVFSRKGDTDLDPGVIRQVKVYIATKRKLQVGDKMAGRHGNKGVVARLVPEADMPYLPNGETIEIILNPLGVPSRMNMGQLLETHLCYAAKKAGIYVKSPVFEGFPESKIWEMMKNQTMFKDGKAHLYDGRSGERFDNPVVVGYIYIMKLSHLVADKIHARSIGPYSLVTQQPLGGKAQWHLLDATGKTLGRFAAEVAKILRGKHRTDYTPYVDCGDGVVIINAEKIVVTGMKEARKIYRSYTGFIGGMREVPYDTLMARKPTMILERAIKGMMPKTRLGGQQVRKLRIYAGPEHRMKAQNPTPA---QVDDALLVAKAHPQSIKDYLVAIRNNARQWSASTKTRAEINRTGRKPHPQKGGGRSRQGDLAAPQYKGGGIVFGPRPKFDVHVRINKKERRAAVAALIADKIKSNRIHVLQKDT-MKEPKTQKMAAFFEKIEIAPQRTLVLGECGEANLIKSIRNIPKKEYGVVSQVNGYAIARCQHLVVLESALDQL---GKRVDYSGRSVIVVGPDLKFNQCGLPKKMALDLFEPFIVKRLKDLGY----------------VYTIRSAKKLIQKQ----APEVW---DVLEEIIKGHPVLLNRAPTLHRLGIQAFEPVLIEGKAIRIHPLVTTAFNADFDGDQMAVHVPLSIEAQLEAKLLMM-PVGLMVTIRGKRMYDFLDRFNHIVAPRIRDFRGFNKK-CDGRGNYSFGLTDQQIFPEINLDKVKRTQGMNVTVVTSAQNDADCIELLTLLGFPFK------------EKSPAVNFDQSINTALKIGIDPKKSDQQV-RGTVSLPHGTG-QKVVIVVIAKGEK--AK-------EALDAGADMAGADELLEK---IKGGW---TDFSALISTPDMMRELGK-LGKVL-GPRGLMPTPVTT---DVAKAVKELKGGKIEFKVDKTGNVNNAVGKLSFTSHQLVENLRSLLSAISRSASAKGN-FLRSLYVSSTMGPG-TELKDQSVKSLQEAAAVLDREIFVIRNELSWRKIEKPHRLKQKRKEKARILTMMT-------------RVRNALHGTAVRPRLSVSKTNLHIYAQLIDDDKGVTLAGIGTQSKDKKSA------KSKETAKIIGMQIAELAKTHGVQSVLFDRGRYKFHGIVAELAAGAREAGLKF-----------------------------------------------------------LTKEQTIGHAGTLDPFATGVMVLLIGRYTRKSDTFLGSDKAYRAALHLGAATDTYDLDGQVTSRD-DRIPGLNQVELAIASFQGEILQVPPMFSAKKIEGKKLYDLARKGITIERQPAKVRL-SIKLLRYEYPRLELQVDCSKGTYITFTYEDYLKQMGMVKKMGSFKSILKMMPGFGAL-------GDIDFSDKEFGKMEAIILSMTPRERQEKDELEFSRRRRIAKGSGVDVEDVNRLVKGFKRVKQLFVHVDWDGAIILLKPAGAGTGIVAGSKVRSVLELGGVKDVIAKSLGSSNPLNLVKATFKALRQLRNRSKYLEQR--IKLQIPAGKANPAPPIGPALGSAGINIMAFCKEFNAKTQD-KGGDVLPVIINVYQDKSF-RVGSCMKLKFMPLGSVIHNVELYPGRGAKLVRSAGLSAQLLARSNGYATVRMPSGEVRLINEECRATFGAVSNSEHNLRVVGKAGRSRWLGIRPTVRGVHMNPVDHPHGGGEGRGKG-N-HPQSPWAQ-GGQRFGEMEVWALEAYGAAHLLQEMMTVKSD----DVAGRTRIYESIVKGENTLVAG-TPESFNVLVKEMQGLCLDIRT---RSPGISYEQDRHPKGT-MIYSFRIIPYRGSWLEASFDNNDIYIDRKKRRRKILASTFIRTLGYSTDADILEEFFEAEEADETHPMIK--MLSKDTTDSYESALKDFYR--KIRPGEPPTLSNARSTIMKRYNLGRVGRYKLNRKLAMGTSDEEVVLRKEDVIAALKYLIRLKLGDAHVDDIDHLGNRRVRNLIEIQIKSYNQFLQSHLLEVFTEIFPIKSYDE--KTVLEFLSYNLGVPKYSP----------EECIRRGITYNVTLKVKFRLTDETG--IKEEEVYMGTIPIMTDK------------------------GTFIVNGAERVIVSQLHRELIQNQCRIGLARMEKIIKERMNLFDFSSDTMTPGKIVSAKGLAGVLKDFFGR-QFMDQTNPISELTHKRRLSCLGGLNRERAGFEVRDVHPSHYGRICPIETPEGPNIGLITSLSTFAKIN--HFDKLTIKIASDEVIGEWSRGEIKKPETINYRTFKPEKGGLFCEKIFGGKYKKVCDRCGVEVTLRRERMAHIDLAVPVVHIWFFKTMPS--RIGNLLGMSTADLERVIYYEEYVVTDP-GRTDLQKKQLLNDNEFREAQEKWG---------------------ADGFVAKMGGEAIATLLQTEDLSALVVDLKDKLRKTKSMQARMKLAKRLKIVEGFSQSTNKPEWMVLARVPVIPPDLRPLVPLDGGRFATSDLNDLYRRVINRNNRLKSILKLKTPDVIVRNEKRMLQEAVDALFDNGRHGHPVMG-AGNRPLKALSEMLKGKQGRFRQNLITEGERHSKIISIWTEVSDKLSEDLFKLIYD--TST---------GHLNPLYLMVDSGARGNKSQVKQLGALRGLMARPS--------------GE-IIESPITANF--SLEKMMAKKESGEMKILPVILRADVQGSLEALKNSLMKIHSKKARLEIVNADVGEISESDIELAAASKATIVGFHTRIESHAADLIKQKHIPVFSHDVIYHLIDEVKAEIRRSFLNYFKTQGHAIVPSSPVIPHDDPTLLFINAGMNQFKDIFLGKAKRDYTRAATTQKCIRVNDLENVGHTTRHLTFFEMLGNFSFGDYFKKEAIGFAWDVTTHVFAFDPEKVWVSVYKDDDEAFALWEKH-VPSKRIVRFGEKENFWSMGDGPCGPCSELLYDRLYGSAPSPKEDASGERYLEFWNLVFMQYERSAGGKMDPLPKQSIDTGSGLERVASLKLGVDTVFQTDILRGLIAAAENVSGKKYDPEN--------KELAPAFHVIADHIRSLSFAIADGVQPSNTDRGYVLRKILRRAVRYGRMLGLQKPFLADILPRLVQTMGDDFPELKTAKDRIAEILTLEEEAFIRTLVRGGNILSSVIDVSSTGKISGDDAFKLKDTYGFPLEEILLIAKDENLHVDLPRFEILEEEAKEKSRKAHKTAAFESNFEDFMKVHKGCKFTGYEHTKSDARLIGIVIDGKFTDEIADGQEGLILLDATPFYAEMGGQVGDTGKIGKGADSFHVYDTIAYSGVVGHLGKMASGKLRKNDSVHAEVDAERRREIQNNHTATHLLHWALQQVLGPHIKQAGSLVEAKRLRFDFSHHKPVSQAELRQIEDLVNEKIRTDVPVQTYELSFDEAQKRSDIKQFGEKYGAKVRVVDA-DFSKELCGGTHTGRTGMIGYFRISKESSIAAGVRRIEAVSGKYAEQLVRSEEDLILGLAASLKAPTHAIGEKLEALLDENKQLAQELKILRKGQLKQLSDKLLAHKELAGHFALIAQEVAV-DVEDLAGFAEELLQHKSGVVALGAKTGERCQLLIAVSSDLVQKNIHAVSLIKEAAPLISGGGGGKQNLAQAGG-PTAYDPKLVEEKWYSFWDEGGYFRAAPHSKKPPYCIVIPPPNVTGVLHMGHALVDTIQDILIRWKRMQGFEALWVPGTDHAGISTQTVVERNLYTQGKRRADFSREEFLGHVWAWKEKCEGQILGQLRKLGCSCDWSRLRFTMDEGSNQAVRAAFKKMFDEGLIYRGDYLVNWDPVAQTALSDDEVEHEERPSFLWHLRYPLSDDSG--SITVATTRPETMLGDTAVAVHPSDERYAAFIGKTVRLPLTGRIVPVVADPFVDPAFGTGAVKITPAHDFNDFEMARRHDLPKINILTPDARINKHGNHFAGMTVEEARIAIVHELDSQGFLVKVDPHILRVGVSYRSKAVIQPYLSKQWFVNMSHFKDKLISAVK-EKRIKLIPPHWEQTYFHWIENLRDWCISRQLWWGHRIPIWY-GPEGKIICHDGEGAPPEA-EKHPDQWTQDGDVLDTWFSSALWPFSSLGWPNNSPELKKFYPTSVLVTAHDILFFWVARMILMGEYIMDAPPFHETFLHGLIYGKDGEKMSKTKGNIIDPLEVISTYGTDALRIALCSSVTHARQIDLDRRRFEEYKNFANKIWNGARFVFLNLEGLSISSGDRSLLTLEDKWILSVLNRTIREINQCFTDYTFDRAAARAYEFFWNDFCALYVESAKPVLFGRSPALKENKQKILVAVLLNAIRLLHPITPFITEEIFSLLKHSSPSCIVAKYPSVLCTDINQKVEEDFAAINELIRTVRNIRTEMQIPPSEKTDLYLSGPKA-SHHHNLATEHQAILLALTPTSGLIFSEKEPILFGASALWGTLKLIIPIPSLKAKEA--SRLEKEKEKLEKLREGTASKLANSEFRSRAPQEIVAKLEE---
>1045192-5
PTINQLVRNPRSPKRKKKKSPALQKCPQKRGVCLQVKTKTPRKPNSALRKVAWVRLSNGQEVVAYIGGEGHNLQEHSIVLIRGGRVKDLPGVRYHIVRGALDCAAVKDRKQCRSKYGAKRPKMSRRRRAVKRKIPDPIYNSLAIAKLINRVMLAGKKTLASRLVYTALQQFAKKVNADPLKAFEQAMENAMPILEVKSRRIGGATYQVPVEIDSERREAMAMRWMIMYARKKVGRNMIDGLIMELVDCFNNQGATIKKKEDTHRMAEANKGRNHHGHITCRHRGGGHKRLYRLIDFRREKDGIEAKVVSIEYDPNRSAHIALVSYRDGEKRYILSPEGVKRGDVVMS-IAKQLERRLPFRRILKKAMLST-MDAGAVGIKVQVSGRIGGAEIARTEWYKEGRIPLHTLRANIDYATARAETTYGSIGVKVWIRSLRKGPFVDHHLMAKVLNQNNTGSKRSIRTWSRRSMIVPEMIGHTFEVHNGKKFISVFVTENMVGHRLGEFSPTRFFKGHAQTKYVRISPRKARLAAALIRGKGVEEALFQLEYSNLKGGALLKKTLVSAIANAETLLNARRENLKVKEVRVDEGPIIKRVKSKCRGGRVPILKRMSHFMILLE-MIQQETELKVADNSGAKRVKCFRVLGGTRKRYARIGDIVVCSVKEADPKGGVKKGAVVRAVIVRTKNYVRRKDGSMLRFYDNSCVLIDDKKNPRGSRIFGTIAREVRERGFLKISSLAPEVIPSRPKFRKQQK-GSL-KGSTKAGQFVVFGDYGMQVLERGKVTSQQIEACRVAITRFFSRKGKVWIRIFPDKPITKKPAETRMGKGKGGVSHWVAVVRPGRILFEVAN-VSRDEARRALLKATAKLPYRTRFV----------SNRCVGRCDS-PKYVFLVDRKANKIEIARAVEAIYKVKVKGVNTINMKPKKRRVRGRKGFCSAYKKAIVTLESGDSID-----NSMQIPTLEKVVISMGLAEAIKDNVMQDCAKELSLISGQKPIVTRSKRSISNFKLR---------------------------TVIFAEPNVVVQVKAAG----------------------------KDGYAALQLGAFKIKKGSVKKPLVGHFARAKVE---PRRYLAESRIESG----------EEYQTGQEIAL-DYFLGCRYVDVSGVSKGKGFQGVMKRHGFSGGPGAHGSKFHRSAGSTGMSSPGRNLPGGKKAGQMGAKRVKVKNLRVIQIDA----------------ERQMMLVRGAIPGPTNGLVYI-KEPPTSQLILKELGIEKGSGVPNRDKVGKLDEEMLKKIVEKKYPDLRARSKEAAMQMVRGTAKSMGVDI--KEEITKKFQLHEKDTGSADVQIAILTERITELTDHLKLAPKDHASRLALLKLVGQRRKLLDYLNSTDTKRYQTLINRLNLRLLEAGAHFGHQKRRWNPKMKRYIFEERNGVDIIDLAKTVQQLKNALGVVAEVVECHRHVLFVGTKKQAASIIKESAERCGEFYVSERWLGGLLTNLTTVRRSVKTLERIEKSILFTKKEMTLLNKERQKLDRNIAGIRAMRKLPGLLIVVDPNKEHIAVAEANKLAIPVMGLVDTNCDPDLIDHVIACNDDSHKSIQLIVSALTDKIVE--EFEEKVLYINRCSKVVKGGRKFSFSALVVIGDRNGHIGVGFAKANEVADAIRKSGESARKNIL----GVVVSNKMDKTVIVNVERTVPHPRYKKVVTRREKYYAHHEKGDLKVGQRVCIQETRPLSKTKRWLVVG-GRRKCAISAVRLRKGRGKIDVNGCKFEGYFKSDLQRKMILSPIEQLGLVASYDIIIRTKGGGVEGQMVATRLGIARALVKEDEDRRAPLKASGYLTRDPRKRERKKYGRAGARKRFQFSKRDTVADLLTRIRNGKDARHKYVDVRNSKLNRAIIDVMKEQGYVRGYLVNEKKYK---VRVFLKYVNARNSVLHGLKRVSKPGLRRYVGHREIPRVYSGLGIAILSTSLGILEGERARGLSVGGELLCFVWGIACVKATFNNTIISITDPSGRVVAWASAGKVNFSGSRKSSAFAATVAAQDVGKTAMNNGMKEIEVRLKGPGAGRESAVRGLQSAGLIITLIRDCTPIPHNGCRARKRRR--RKEKQLLLDESSDRLRGASTLLFTRYKSMDPNVAFALRTSLIHAGGCLQIVKKRLFLKAAIEVNIP--VDRVLKGHIGIVHTGEDIVATIKTLYQF---VVTGLIPFLEHDDANRALMGSNMQRQAVPVYKLKKFLRSNANTSINQTPLCNIGDSVKRGDVIADGPAIDKGEVALGKNVLVAFMPWCGYNYEDAIIISEKLIKNDAYTSIYLEEELTARDTKLGK-EEITKDIPNVSEEALANLGEDGIIRIGAEVKPGDILVGKITSETELSPLLRAIFGEKASDVKDASLTVPPGTAGVVMDVKVFSRKGDVELDPGVIRQVKVYIATKRKLQVGDKMAGRHGNKGVVSNIVLEADMPYLPDGQTIEIILNPLGVPSRMNMGQLLETHLGLVAKKSGIYVKSPVFEGFPEDYIWKMMVEHGYLETGKSYLYDGRTGERFDNAVVVGYIYILKLSHLVADKIHARAIGPYSLVTQQPLGGKAQWFLLDAKGKNLGRLASEIAKILRGKHKANFTPHVDSGDGVVVTNGEQVVVTGGKEAQKVYQYYTGHVGGRREIPYRIMRQRRPAYILHHAVRGMMPKTKQGRRQLKRLRITVGESHGFAAQRPLRVE--PIDNQLLRSSVHSQLVKDYIGALRKNARQWSANTRGRGELAQSNAKPRPQKGSGRARQGSIKSPQYRGGGVVFGPKPKFNCHSSGNKKERRAAIQYLLTQKLLNGNVRVLK-LDPITAPKTKLVWRFLKNVGLENRRVLFLCDTTNETFYLSMRNIPKTQYLSVMNFSGYDVVVNQEIVLFDCAIDHFT--GKRVDYSGRSVIIVGPELKFNQCGLPKKMALELFEPFIVKRLKERGLVY----------------TIRSAKKMIQRG----DPEVW---DVLEEIIKGHPVLLNRAPTLHRLGIQAFEPILIEGEAIRIHPLVCTAFNADFDGDQMAVHIPLSVEAQLEAKLLMM-EIGLKVTLRKRRMFDFVYRFCHIVCPRIRDFRGFKRK-GDHRGSYSLGLSDQQMFPELNLDEVRRDQGMNITFVTSAKSDEECLELLAQLGLPFK----------------PAKFDESVEVALRLGVDPKKSDQQV-RGLVFLPHGTG-KKLRIVVLAKGDKIVEA---------LECGADEAGDQELVDK---IKGGW---TDFDVLVVIPEMMREVGK-LGKIL-GPRGLMPTPVTT---DIKRALEDLKKGKIEFKVDKSGVINNCVGKVSFVKDQIATNITSFIGAISKMASSKGV-FFRSLFISSTMGA-AKELITRSVEELEAQYREMCQSIFELTNELRARKLERPHIMREKKRDRARLLTVLRQK--EKIRKKRALRVRKRLKGTGKRPRVCVSKSLRNISVQVIDDDKGVTLAGFGTLSKGAT-----VPKRSKEGARSVGQKVAEFLKEAGVEEVVFDRGRFRYHGLIAELADVIRGNGIK----------------------------------------------------------RKHTNVKKIGHAGILDPFATGVMVMLIGRYTQMSDRFLNEGKEYVATLRFGIATDTFDCDGQVTHK-SSKIPPLDTVEKTLQTFQGAITQIPPMFSSKKINGQRLYAMARKGIEIDRCPIHINV-QIKLLSYLYPNLTLHIACSKGTYITFTYDDFLQQMRSIKKMGPIKSLLQMVPGFSEM-------GNVETSDEKIGKIEAMILSMTLDERLGTKEFTHSRRLRVSLGSGTSLNEVNRMVKSFKQLKQMM---NWDGATILLKPAPEGTGIIAGSKVRAVLELSGIKDVVAKNLGSNNSLNQVRATCKALASLRNRGEVMEAR-KIKLQVPAGKANPAPPIGPALGAAGVNIMLFCKDFNAKTQD-KVGDILPVEISVFSDKSF-KPGCAMALKKMPLGSIVHNVELYPNRGGKMVRSAGLSARLMARSDGYATIKMPSGEVRMVRETCRATFGVLSNAEQILRVEGKAGRNRWKGFRPTVRGTAMNPVDHPHGGGEGRQN-GY-IPQTPWGM-GGQRFGEMEVWALEAYGAAYSLQEMLTVKSD----DVAGRTRIYESIVKGDNILQAG-TPESFNVLVKEMQGLCLDIRAE--RSPGVSFEQNKHPKGFLSSFRIIPYRGSWLEASFDINDLIYIYVRKKRRKKVLATSFVRTLGLSSNADIIEEFFNRVAEDADETSPIIKMLVKDHTDSYESALKDFYR--KIRPGEPATLSNARSAIMKRYHLGRVGRYKLNKKLGTDEDLEVVTLKKEDIIDAIKYLILLKQGDEDVDDIDHLGNRRVRNLIEVQIKSFRQFFQADTLEVFREIFPIKSYDE--KTVLEYCSYNLGVPKYV----------PEECIKRGITYNVTLKVKFRLTDETG--IKEEEVYMGTIPVMTED------------------------GTFIINGSERVIVSQLHRELVQNQCRIGLSRMEKIIKERMNLFDFSADTLTPGKLISAKGLAGVLKDFFGR-QFMDQTNPVAELTHKRRLSSLGGLNRERAGFEVRDVHSSHYGRVCPVETPEGPNIGLIISLSSFAKIN--QFDKLKIKIASDDVIREWSRGEIKKPETINYRTFKPEKGGLFCEKIFGGKYKKICDRCGVEVVLRRERMAHIELAVPVAHIWFFKTQPS--RIGNILGMSITDLERIIYYEEYVVTEP-GNTMLHRKQLLNDHEFREAQEKWGI---------------------GSFEVNMGGAAIRELLEKEDLITTIAELKEKLRKTRSMQARMKLAKRLKIIESFASSPNRPDWMVIACVPVIPPDLRPLVPLDGGRFATSDLNDLYRRVINRNNRLKSILKLKTPDVIIRNEKRMLQEAVDALFDNGRHGHPVMG-AGNRPLKALSEMLKGKQGRFRQNLITERERHSKIISIWTDVSEILADQLFEIISNPNNKE-----------LNPLYLMMDSGARGNKSQVKQLGAFRGLMVKPSGEI---------------IE----------LENLMSHQQLSEKKVLNFILRADVQGSVEAVRTSLLGIPTKKVELVFISEGVGEISESDVKLAAASNAVIIGFNTHVENHAEELIKHCKVVVKKRNIIYQIIDDVKEEVRKLFLSYFKERRHALVPSSSLLPHEDPSLLFVNAGMNQFKDVFLGKSERDYMCATSSQKCVRANDLENVGHTSHHITFFEMLGNFSFGGYFKKEAIAYAWEVATQIFQFAQERIWVSVFETDEETFELWRP-YVKEGQIIRLGEKENFWSMGEGPCGPCSELLYDRF-SPANHPLKDKSGERFLEFWNLVFMQYDRDHSGHTVPLPKPCIDTGAGLERIILCMSDASNIFQTDILRSLITKIEELSGKKYHPND--------PHLTPSFHVIADHLRTLAFAIADGVLPSNTDRGYVLRKILRRALRYGRMLGFERPFLANLLPQLLEVMGADYQELMLAKGCISEILTAEEEGFLRTLKRGENVLDTITKRAALKEIPGEEAFKLKDTYGFPLEEILLAAKDRGLIVNLDAYHLLERRARDRSRKARENDPLEGKM-PLAERDGTCTFVGYDEAQVESLIQGIIIDGRHVDSMKSGQEGFISLNSTPFYAEGGGQVGDQGTLFHANAHFVVQDCLARPGMIVHRGILKEGSLKLGESITAKVDTKRRIATSKHHTATHLLHYTLTQRLGAHVRQAGSLVGPTRLRFDFNHHKALTSEEVREVEAYVNGKIWENSALTTYQLPIEEVRKHPEIKQFSEKYEKMVRVVDIGGYSKELCGGTHVKRVGEIGYFRIAREESISKGVRRIEGVIEERADALRYREEDLLQSIATLLNTDISKVKTSISTLIKENMVLKHEVLTIRKQHLHNVTSTLLGNVKKIAEIPLIHALVEV-ERSELLKIAKNLMKQQTGVILLSLIAGKRCHLLLAISPDLVAQGLHADKIIQPMAEIIKGSGGGKKELAQAGG-SKSYNPDTTEEKWYSFWERKGFFHADPLSDKLPYCIILPPPNVTGILHMGHALVNTLQDVLIRWKRMLGYEVLWVPGTDHAGISTQTVVEKDLMAKGARRCDYDRKTFLEYVWKWKERHEGEIVDQLKRLGCSCDWMRHRFTMDRESNLAVRTLFKKMYDEGLIYQGDYLVNWDPVTQTALADDEVEYEEKGAKLYYFRYPLEGGG--AHLTIATTRPETMLGDVAIAVAPEDSRYIPYVGKHIILPIANRSIPIIADASVDPTFGTGVVKITPAHDFNDWEVGTRHALPLVNILNPDGTLNENGLEYQGLDINEARRHVVEKMQKIGLLERVEPHTHRVGISYRSKAVIEPLLSKQWFIKMQPFKQGLIDAVE-KGRVIFTPKNREKSFLHWIENICDWCISRQLWWGHRIPIWK-NTSGEVLCCEGEDVPPQF-KRDGEEWTQDDDVLDTWFSSSLWPFSALGWPHRTNELKKFYPNSTLVTGHDILFFWVARMIMMGEYVMGSTPFAEVSLQGLIYGKQEEKMSKSKGNVIDPVEIMDIYGTDAMRIALVASATDSSQIDLDLRRIEEFKNFVNKVWNGARFVLTYLTISDFMEGLPNALSLEDRWMLSLLNCTIKKMNTYLKQYQFNHAALCLYHFFWNQFCAYYIELAKPILFAGG-EGTKTKQKMLVIVLLSAIRLMHPITPFITEELFHLLKGHSPACIVSPYPQTIREDINPQIEKRFAFIGEIVSAIRNIRAEMQIAPTLSTDVLILGDTGF-----IEDDQHIISSLVPISALHLSPKDPQEFVASTTLPRNLKIVVPLTELRDRER--LRLQRRRDKLHKQITSLTKQLGTPNFVERAPKELVIKTE----
>OFTM232
PTINQLIRKGREQKARRKKSPALQRCPHRRGVCLQVKTKTPKKPNSALRKVAWVRLSNGQEIIAYIGGEGHNLQEHSIVLVRGGRVKDLPGVRYHIVRGALDCAAVKDRKQGRSLYGAKRPKMSRRHRAEKRKAPDPEYGSTTLEKFINKVMQSGKKAKARHIVYEAIRSFAQKSIENPLEAFEQALENAKPSLEVKSRRIGGATYQVPIEIAPDRRTAMAMRWIINNSRSKVGRSMKEGLAQELHDCFNNQGSTIKKKDDTHRMAEANKGRDNNGHITCRHRGGGHKRHYRMIDFRRDKDNIPAKVASVEYDPNRSAHIALLNYVDGEKRYILAPKGISNGDQILSNIAHQLKRRVAFRRVMKKSMQAC-MDAGALGVKIQVSGRLGGAEIARSEWYKDGQIPLHTLRANIDYATARAETTYGCIGVKVWIRSLKKGPFVDHHLLNKIRKLNVEGKKTPIKTWSRRSMIIPDMIGHTFEVHNGRKFLTVFVSETMVGHKLGEFSPTRFFKAHAVTKFIRVPPRKARLAANLIRGLAVDDAGVQLGYCNLKAGRLLKKTLDSAIANAEMQWDARRDQLIVLEVRVDEGPTHKRAKSKSRGGRAPVLKRTSHFTVIVGEMLQQESQLKVADNTGAKKVKCFKVIGGSKRRYAGVGDIIICSVREAEPEASVKKGEVVKAVVVRTRRYIKRRDGSWLRFDSNSCVIIDDKGNPRGTRIFGPIAREVRERGYIKISSLAPEVIPKRTKFRKQQK-GQH-SGLSKGGNFIEFGEYGMQVLDRGRLTGQQLESCRIAINRYFKRRGRVWIRVFPDKPIAKKPAETRMGKGKGATDHWVAVVRPGRVLFEVAN-VSREDAQNALRRAAAKLGLKTRFV--------------------SPKYVFIVDRHANKQEIAVAVEAIYNVKVTKVNTLHTKRKMKKKGRGKGLTASHKKAIVTMEPGDLID-----NPMQIPGLKKIVISMGLAEATKDNALQDAINELTILSGQKPALTKARSSIAGFKLR-RGMTQRF----------DETGNVVVCTIIHAEPNIVTQIKRKE----------------------------SDGYNALQLGFGKIVEKRMTKQLLGHFKKSDVE---PRRFLAESRMDDV----------EEYSIGQEVGV-SLFSEITFVDVCGVSKGKGFQGVIKRHNFAGGPASHGSGFHRHGGSTGMSTPGRGLQGQKKAGQMGNERVTVQNLRVLGIDE----------------GRNLIIIEGAIPGPRGGLVSI-KQPPVAEMIKKTMGLEKGSGTPNRDKVGVITLDQVEEIAKKKYPDMGVRTLDSAKRMVMGTAHSMGIDI--KEEITKKFQLHEKDTGSADVQIAILTERIAELTDHLKRSPKDHNSRLSLLKLVGQRRKLLEYLNSTDTERYKNLIKRLNLRLLEAGAHFGHQKRRWNPKMKRFIFETRNGLYIIDLAKTLNQLRKGIEIVTETTSQRKSVLFVGTKKQAKSVIRECAEACGEFYVCERWLGGMLTNMSTIRQSIKMLEKIEHKLTLTKKEISLLTKEQVKLDRNLSGIRSMRKLPGLLVIVDPSNEHIAVAEARKLGIPILALVDTNCNPDPIDLPIPCNDDALKSVKLIIQALTQAIID--NLEEKVLFVNRCSKVVKGGRKFSFSALILVGDHNGRVGFGFAKANELTDAIRKGGEAARKNLIT---GVVVSTKAAKTAVVRVERTYRHPLYGKVVRTAKKYHAHDEQAST-LGEVVTIVESRPISKMKRWRVVR-GRRKRSVSSVRLRPGNGKINVNGLEFDTYFPLEIQRNTILSPLSMLDSVNNYDIIVRVNGGGKEGQVIATRLGIARALVLKNEDHRHSFKVEGYLTRDPRKKERKKYGHKKARKSFQFSKRDPIADLLTRIRNASAAKHLYLDVWQSRMLEAIVKILKDNGFIAHYLVKEENK-RKTMRIFLKYTANREAVIHGIKRVSKPSLRKYITTQQIPTVLGGMGISIISTSKGVVDNKTAREQNIGGELLCQAWGVVHVTATFNNTIIAVADPAGNVIAWASAGKVGYSGSRKSSAFAATVAAQDAAKSAMTMGMREVEVNLRGPGSGRESAVRGLLSAGLMVTVIRDKTPVPHNGCRPRKRRR--RAEKQLLLDEIKEKIDGSNGFIVASYKDFSAARAREFRDHVAEAGGEFEVVRKRVFIKAALESGIE--FDKALGGHVGIIFSQDDVTQVAKSTVKY--SIVTGLIPFLEHDDANRALMGSNMQRQAVPVYELKKFMRSNAGTSINQYPLCNVGDEILAGDVIADGPATQKGEVALGKNVLVAFMPWFGYNFEDAIIISEKLLREDAYTSVYIEEELTARDTKLGK-EEITRDIPNVSEEALANLGEDGIIRIGAEVKAGDILVGKITSETELAPLLRAIFGEKAADVKDASLTVPPGTEGVVMDVKVFSRKGDTDLDPGVIRQVKVYITSKRKLQVGDKMAGRHGNKGVVSKIVPVGDMPYLPTGDTIEIILNPLGVPSRMNMGQVLETHLGFAAKKAGIYVKSPVFEGFPEERIWEMMREQNLPDDGKSFLYDGKTGDRFDNRAVIGYIYMLKLSHLVADKIHARSIGPYSLVTQQPLGGKAQWYLLDASGKTLGRFCSEIAKILRGKHKPDFTPNQDTGDGVIVINADKIVVSGNKEAQKIYRYYTGHIGGQREIPFAVMKVKKPDYIIMHAVKGMMPKSRLGKQQVRKLRIFAGEEHPFEAQKPIKVE--AVEDTFLDVDANRQMIKDYIVALRANIRQWSANTKGRSEVSHSNKKPHRQKGTGSARQGTLAAPQCRGGGVVFGPKPKFNQHIRVNRKERHLASRHLLSDKIKNADIFVLEDALGLEKPSTKSVASFLKTQKIDGRRILFVGEH--EAFKKSVRNLPKSAFVIAQNVNGYDLIAAQRVVISESALEELKN-GKRVDYSGRSVIIVGPELKFNQCGLPKDMALELFEPFIVKRLKEMGY----------------VYTIRSAKKMIQRG----APEVW---DVLEEIIKGHPVMLNRAPTLHRLGIQAFEPVLIEGKAIRIHPLVCGAFNADFDGDQMAVHVPLSVEAQLETKILMM--IGAKVTLRGKRMYDFFDRFCNIVCPRISDFRGFANK-CDGRGCYSLGLDEQQVFPEINLDQVKRQQGMNITFVTSAQTDKECVELLTGLGMPFK-----------C---PSVKFDQTVDIAIKMGVDPKKSDQQV-RGTVSLPNGTG-KSLRVLVFAAGPKVQE---------ALDAGAAYAGSDELFEK---VKGGW---TDFDVVVATPDMMREVGK-LGKVL-GPRGLMPTPVTT---DVTTAINEIMKGKIEFKLDRHGVCNNGIGKLSFAKDALLENIHALLVAIGRAASAKGQ-YFVSFAISSTMGPGASELRNKSDEDLDVKLVTLHQEIFGLRSERLDSKTQKTHLIRQKRKEVACILTIKRER-----------RTRKRVRGSQDKPRLCVIKSNKNIHVQLIDDENSLTLASTSTISKDFRTTEFNKR--SQTSAKQLGLKIAELAKAKSVKKVVFDRSGFKYHGVIAAVADGAREGGIEF---------------------------------------------------------RKLTGIRKIGHAGTLDPFATGVMVMLIGRYTRLSDKLLLQNKEYLGEVSLGVSTDTYDCDGTVVAR-SKKIPSLEQIEKALEYFQGEIEQIPPMYSAKKVNGKKLYELARKGEEIERAPAIVKVET-TLLSSEYPHLLIKIACSKGTYITFTYDDYLKQMQAVRKMGSFKGLMKMMPGASKI----PDL---EDSEKEFFKIEAMILSMTPHERLEKDELSMGRMKRIARGSGTTVQDINKLKKSFKKSKQF-VLVDFDGAKLLLKPSREGSGVVAGSRIRSILEFAGVRDVVAKSIGSNNPINQVKATFKALCQLRSRQEALKIRGIIKLQIPAGKANPAPPIGPALGAAGVNIMGFCKEFNAKTQD-KAGDILPVVITVYHDKSF-RVGCCMSLKSMPLGSVVHNIEMQPGRGGKLVRSAGLSAQLVARSNGYATIKMPSGEFRLIKETCRATFGEVSNSEHSLRVEGKAGRNRWKGIRPTVRGTAMNPVDHPHGGGEGRHN-GY-IPQTPWAKPGGQRFGEMEVWALEAYGAAHVLQEILTVKSD----DVSGRTRIYESIVKGENLLHAG-TPESFNVLMSEMQGLGLDVR----RSPGINYEQERHSKGMLSAFRVIPYRGSWLEAAFDINDLIHVYVRKKRRRKILATTFIRALGFSSDADIIDEFFNKLADDADENHPIIKMLAKDPTDSYESALKDFYR--KIRPGEPATLSNARSVIMKRYNLGRVGRYKLNRKLGTDESLSTVTLTKEDVIGALKYLIRLKSGEAQVDDIDHLANRRVRNLIEIQIKSYDQFLQADKFEVFNEIFPIKSYDE--KTILEYLSYNLGVPKYSP----------EECIRRGITYNVTLKVRFRLTDETG--IKEEEVYMGTVPVMTEK------------------------GTFIINGAERVIVSQLHRELIQNQCRVGLARMEKIIRERMNLFDFSSDTLTPGKIVSAKGLAGVLKDFFGR-QFMDQTNPVAELTHKRRLSALGGLNRERAGFEVRDVHASHYGRICPIETPEGPNIGLITSLSSFAKIN-TQFDKLKIGIASDAVIRKWSRGEIKKPETINYRTFKPEKGGLFCEKIFGGKYKKVCDRCGVEVTLRRERMAHIELAVPVVHIWFFKTMPS--RIGNVLGMSSTDLERIIYYEEYVVIDP-GQTELERKQLLNDAEYRDAVEKWGR---------------------GSFEAKMGGEAVADVLRTEDLTALLIELKEKLRRTKSQQARMKLAKRLKIVEGFVSSINKPEWMVMQSVPVIPPDLRPLVPLDGGRFATSDLNDLYRRVINRNNRLKAILRLKTPDVIVRNEKRMLQEAVDALFDNGRHGHPVMG-AGNRPLKSLSEMLKGKGGRFRQNLITDGERGSKIISIWTEVSDQLSDALFAEVSK-VEDS----------RHNPLYLMIDSGARGNKSQLKQLGALRGLMAKPTGE---------------IIESPITSNF------------QGAKKVLKLILRADVQGSAEALKTSILKIESDKAEADVIFMGVGEISESDVQLAAASNAIILGFHTAIESHAEPLIKELGVAIRMFDVIYHAIDEVKAEIRRRFLNYFKEKGHSLVPSSAVVPHDDPTLLFINAGMNQFKDVFLGKSVRDYRTATSSQKCIRVNDLENVGHTSRHLTFFEMLGNFSFGDYFKKEAIAFAWEVSLNVFEFDPKDLWATVFHEDEESFELW-KPYVPEERIVRMGAEDNFWSMGDGPCGPCSELYFDRFGT-ARNPAEDIDGERFIEFWNLVFMEFNRDATGEMHPLPKKSVDTGAGLERIASLKIGAETLFETDILRALIANIEKISGKKYDPKS---------DTAPAFRVIADHLRSLAFAIADGVQPSNIERGYVLRKVLRRAVRYGRQLGLDKPFLSQILPALIEKMGEDYPELVAARERIEEIVTLEEEGFLRTLKRGGNMLNQIITKAESGQISGDDAFKLKDTYGLPLEEILLLAKDAHLSVDINRFEDLEREAKERSRGARKSTEQMAEESSFVAKHGPCEFLGYQQLTSEAVVLGLLKEGQEVVALHPGEEGVVLLDQTPFYAEMGGQVGDQGLIVTESTRFQVTDCQSYSDVIAHHGVLKAGSLRVGDRVTVSIDAERRQKIANNHTATHLLDWALEEVLGSHVRQAGSVVGPGRLRFDFSHHKGLSKEELNEIEDLVNEKIRENRPVHTYELAFSEVQKKPDIKQFGEKYGTTVRVIDI-DYSKELCGGTHTSHVGNIGYFRIAKESSIAAGIRRIEAVTGKEAE-------KLVRDTDTSLE-------GEIARLSDELKASDNENNALKKKLLAVEVENFLEHIEQVGSVPFLAHEASV-EAKELRECAEIIMNKPSLVLLLIAKQEGKCSFLIRVSKDLILKGVHAGEILKVIAPILDGKGGGKADQAQGGGMDKAYDAKKIDAKWYQFWEDGNFFQANASSDKPPYTIVMPPPNVTGVLHMGHALVNSLQDILIRWKRMSGYEALWLPGTDHAGIATQTVVERHLIATNKRRKDYAREDFLKIVWEWKEKSESTILNQLKRLGSSCDWSRLRFTMDDGCNRAVRTVFKKLFDAGLIHRGDYLVNWDPITQTALADDEVEYEERESHLWYFKYHLVDGS--DYIRIATTRPETMLGDTAIAVSPSDPRYSALIGKKVRLPILDREIPIIADHHVNPEFGTGAVKITPAHDPNDYRMGIEHELEMINILTPDGFINENGGPFVGLGREEAREAVVKQMKSLGLLDKIEPHTLRVGVSYRSKAVIEPYLSKQWFVKMSPFVKPLQEAVE-GEKVKILPKSWESTYFHWVNNLRDWCISRQLWWGHRIPVWYRKDDPKQVICHDGEGIPEEVAQNPDAWEQDPDVLDTWFSSSLWPFSTLGWPDKTPDLEKFYPTNVLVTGHDIIFFWVARMVMMGDEIMGEAPFAETFLHGLIYGKTGEKLSKSKGNVIDPLEMIEEYGTDAVRMSLCACANQSPQIDLDRRRFEEFKNFANKVWNGARFVFMNLEDLEALSEDESLLSLEDRWILSALNRINLEINQNLENYQFDQAAMTAYDFFWKEFCAYYVEISKPILFGKVPAERQNKQKVLLIVLLNSIRLLHPMAPFITEELFQSLKERSPACVVAPYPKAIPSDMLPEVEKQFATLEKIIYTVRNIRGEMKIPPQIATDVYLIGKGL-------EKQLNIIHALVKADKVEMVDKAPNQGFYATGIVEDFTVIVPLPELAEKER--ERLEKELEKAAQNSERIQKLLSNPDFLEKAKPELIEKQKESL-
>3300006056-139
--------------------------------------------------------------------------------------------------------------------------MSRRHQAAKREIADEKYGSEVIAKLINLVMERGKKTIAKSIVYDALDLFSQKIGTDTKESFDQALDNASPLLEVKSRRVGGANYQVPIETTPARRLSLVLRWIIGYSRKKSGQPMHIKLANELTDCFNKTGSSVKKKEDTHRMAEANKGRNNTGRITTRHHGGGAKRQYRLIDFKRDKDGIDGVIATIEYDPNRSAFISLINYRDGEKRYIISYDGAKEGDIIQ--VRQQLEKRMPYKRVVKRVIQQA-MDAGAVGIKIMVSGRLGGAEIARSEWFKEGRIPLHTLRAKIQYATSESHHTYGKCGIKVWVRSLKKGPFIDHHLRKKVEVANQAGSKKPIKTWSRRSTITPDMIGIIFDVHNGKKFLSVFVTENMVGHKLGEFSPTRIFKSHAVTRYVRLSPKRSRLVADLVRGKSAQEAKMLLLHTNKKAARHIAKTLTSAMANAETQKGSRPENLVISTLLIDEAARLRRAKAANKGRSTPIRKPTVHITVELSEMIQEESILDVADNSGAKKVKCFRILGGSNRKSAGVGTVIVAAVQQAIPNSPVKKGSVVKAVIVRTTKEIRRKDGSMIQFDSNAAVILNEKGEPVGTRVFGPVARELREKNFMKILSLAPEVLPGKTKFRKAHK-GSI-AGLTKAGQFVEFGEFGMQALDRGKVTTNQIEACRVAINRHFARKGRVWIRVFPHKPVTAKPLEVRMGKGKGNVDHYVAEVKPGRVLFEVGG-VSREDAQIALRLASAKLAIKTRFV------------KSVRKFNK-GIIAFIVDVNANKAEIKAAVEQIYNVKVDAVNTSITSTKMRRVRGRTGETQAKKKAYVTLKPGFSVD-----NPHNVPTLEKIVISTGLKEALKDAVIQDAMYTLSMISGQLPVKTKAKKSISNFKLRKKGMTHRF----------DAQGNVIPCTVLQLKTHVVSQVKTLE----------------------------KDGYESIQLATEKSKRANHTKPQLGHFEKNGLE---PRKLIIESKVENL----------DEYSVGKELDL-SVLEGIGSIDVTAKSKGRGFQGVMKRHGFKGFGYSHGEGPHRHGGSTGQSCIGRVWKGRKMAGHMGNENVTIQNLDIVEIDY----------------ENEVILVKGAIPGANNGIVEI-KNPPVANLLMSAVGIEKGSKTPNSAKVGRINRKKIREIAELKYTEMNAASVEAAMCLVEGTARSMGIDV--KEEVTKKYQLHEKDTGSADVQIAILTERIAELTEHLKIYTKDFATRLALVKMVGQRRKLLDYLNATDTARYKSLIIRLKLRLIDAGAHFGHQTRRWNPKMKRFIFSEENGIHIIDLSKTVHQLKKAIEAAMSIVSKHKSVLFVGTKKQAKDVVKETAESCQEFYVSERWLGGMLTNLSTIRKSIKRLETLEKKLSLTKKERLLMGKDQIKLSRNLSGIRGMRRVPGLMIVVDPSKEDIAVLEAKKLNIPVMAIVDTNCDPSLIDYVIPANDDAKKSVKVILAAIADAVK---DLSEKVLFVNRCAKVVKGGRTFSFSALVSVGDGKGRLGIGFGKAADVSDAIRKGTDAAKKNIKE---GVVVSDKMDRTIVVKVTTKKRHPKFQKVMSISRKFYVHDEANAYKNGDEVHFESTRPISKLKCWKVCK-GRRKTAVASVRLRPTKNDRTVNDKKMEEYFPIPSQVVTCLSPLKTAELLDKFDIFVRVSGGGLMAQAEAVRLGIARAILIEHDFLRSQLKAEGYLRRDPRRRERKKPGQKGARKRFQFSKRDPIADLIVRIKNGIAAEHKYTDCPLSKAKVAILVVLKDLGFINDFIINEEL---KLVRIYLRYGVNRKPRISALRRLSSPGRRLYVTADAIPYIKNKKGDVILSTSNGVLSGSEARNKRIGGEIICSVC-ILHINASFNNTIVTATDLQGNTLAWSSAAAAGFKGSKKSTPYAASCAAQVVMDKLVPFSIQEVEVRLNGPGPGRDSAVRIVANYPVLITSIIDITPIPHNGCRARKRRR--RKEKEYLLEEIADAIPQGSNLVLVNYGKMAPNTAHNFRRKIAKAGGRYLVVKKRIFRKAAEIKGMK--IDSLLKGHVGFVISKDNFVEATKELYNF--SVVTGMIPFLEHDDANRALMGSNMQRQAVPEYQLVKFMRSNSGTCINQTPLVKVGDKVVAGDVLADGPATDKGEVALGKNVLVAFMPWCGYNYEDAIIISEELTRKDYFTSIYLEEELTARDTKLGK-EEITRDIPNVSEEALANLGEDGIIRIGAEVKPGDILVGKITSETELSPLLRAIFGEKAADVKDASLTVPLGTEGIVMDVRVFSRKGDTELEAGVIRQVKVYIATKRKLQVGDKMAGRHGNKGVVSRIVPEADMPYLDDGTPIQIILNPLGVPSRMNLGQMLETHLGFAAKKKGIYVKSPVFEGFPEKEIWKMFEELGMEPDGKSYLYDGRTGERFDGKVVVGYIYMLKLSHLVADKIHARAIGPYSLVTQQPLGGKAQ-FLIDAKGKTLGRLCSEIAKILTGKHKPVYTPNVDLGDAVVVVNAQDIKVTGRKGITKLYEYYTGWMGGHREVPFDMMMKRNPGFAIEHAVKGMLPKTTLAHQMINKLRVFKDENHGM------------------DLDINRPMVKTYIEALRFNLRQWSACTLRRGEVNRTGKKARKQKGTGGARHGAWSAPQMRKGGRAHGPKPKFDQHIRINQKEKRLAVRSLLNEKIANGRVIVVPKFK--EGPKTALAYEVFKASGVVGKDSIVLFGNRNVNLKMSLRNIPDVYTTTLSQLNGLDLIKNKNVFVVVSDIAELE--GKRVDYSGRSVIVVGPELRLNQCGLPKQMALELFEPFIVKKLKDDGLVY----------------TIRSAKKMIQRE----EPVVW---DALEEVIKGHPVLLNRAPTLHRLGVQAFEPILIEGKALRIHPLVCAAFNADFDGDQMAVHVPLSIEAQIEAKVLMM--LGAKVTLRGDRMWDFLERLNTTSLPATQDFQGLPKK-FH-KGNYAFGLSRCECFQEIDFDKVKYVIGLNVQIVTSAQTEDECYHLLKALGVPFK-QEAVEHIKEE----PKVKFDASIDINISLNIDTKKADQQV-RTSVVLPHGTG-KAARVVVVTKDLE-KAA-------QAKANGAIEAGSLELLDR---MQAGW---VDYDVVIASPDVMRDFAK-VAKVL-GPRGLMPNPVT--Q-DVVTATIEACRGKVELKPDKMGQVHLRIGRLSFEGTKLVENAEAILAELIKARALKGA-FIKSVYMASTMG--MKDIRNKTSEELQEMITSNRIELLKMRSNYRVAEAVKPHLFKEKRKANARAMTVISER---SLKEKRAMRVRGGIKAHSDRLRLSVHKSNKHFYAQIIDDVQGITLVGLSSGSYEGA--------NKTEVATNFGVAFAAKAAEKNVQEVVFDRGPYKFHGRVKAFAEALRENGMNF---------------------------------------------------------RKLTGIQKIGHAGTLDPLATGVMVMLIGKYTTKSDFFLNDDKEYEVTVQLGASTTTYDLEGDVVNQDADQTPTLKQVEEALTHFQGECEQTPPMFSAKKLDGKRLYELARKGVEVERKAQKVTLHT-HLVRYNYPELTLFVRCSKGTYISFSYQDFLEQMNKLSKLGPMKGLLKMIPGMPDL----PDDVDF---EKDSKKAKAVIQSMTRKEREGEIELEHGRKMRIAKGAGTSIDEVNRLVKGFKQAKQ--VRGKADGTEVLIKPTDEGTGIIAGSYVRILLEQLGVKNIVAKVLKGRNPGNIVRSTIDALEQLEPM--------TIKLQLPAGKANPAPPVGPALGSKGVNIMAFCKEFNAATQS-KAGSVVPVVITVYADKSF-RPGHAMALKDMPVGSIVHNIELQVGRGAKMVRSAGQSARLIAKQEGFVVVRLPSSEMRLFHQDCRATFGVVSNKSHNTQVIGKAGRSRWKGIRPTVRGTAMNPVDHPHGGGEGRHNGYR--LETPWAV-GGQRFGEMEVWALEAYGAANLLQEMLTVKSD----DVEGRTRIYASIVRGDNILQAG-TPESFNVLVKEMQGLGLDIRG---RSPGICFEQDKHPKGNLYSFRIIPYRGSWLEASFDINDHVYIYAKKKRRRKILATSFIRTLGYSTNADILEEFFEKIAEDADETSPIIKMLAKDPTDSYESALKDFYR--KLRPGEPATLSNARSVMMKRYNLGRVGRYKMNKKLSVETTDENVVLKKEDIVLALKYLIRLKNGKAQIDDIDHLANRRVRNLIEVQIKSYQQFLQNDRLEVFREVFPIKSYDE--KIILEYLSYNLGVPKYTP----------EESIKRGITYNSAVKAKFRLTDETG--IKEEEVYLGTLPLMTQR------------------------GTFVINGAERVIVSQLHRELVQNQCRIGFVRMEKIIRERMNLFDFSSDTLTPGKAISARGLQGAIKDFFGR-QFMDQTNPIAELTHKRRLSSLGGLNRDRAGFEVRDVHPSHYGRVCPIETPEGPNIGLITSLSSFAKIN-QHFDHLSIRIASADVIRSWSRGEIKKSETINYRTSKPEKGGLFCEKIFGGKYKKVCDRCGVEVTLRRERMAHIELAVPVVHIWFFKSQPS--RIGNLLGMSSGDLERIIYYEEYVVVDP-GRSTLEKKQLLTDIEYREAQEKWGT---------------------DSFKAMMGGEAIRQLLMTEDLQATVVELKERLKKTKSTQARMKIAKRLKIVEGFANSDNKSEWMVMSCAPVIPPELRPLVPLDGGRFATSDLNDLYRRVINRNNRLKSILKLKTPDVIIRNEKRMLQEAVDALFDNGRHGHPVMG-AGNRPLKSLSEMLKGKQGRFRQNLITEGERKSKIISIWTDVTEEISEALFKNITTPDGSK----------L-NPLYMMMDSGARGNKSQVRQLGSLRGLMAKP--------------SGE-IIESPITSNF-------LQQNARHEKKIFNVIVKADVQGSLEAIKDSLMKIKTDKVLIQFVAEGLGMITLTDAEMAMTSHAVIFGFHTKTDKSIENFTRTHKIQIHLHDVIYHLVDDAR-EIRKKFLQYFIEKGHAHVASSPVIPQDDPTLLFANAGMNQFKDIFLGKETRDYTRATTSQKCIRANDLDDVGYTSRHLTFFEMLGNFSFGDYFKKEAIQFAWEVSTKVFELDPKKIFVSVFETDDEAFDLWRAH-VAEDHIVRFGAKQNFWAMGDGPCGPCTELLYDRFSSARNPYEDEATGERYLEFWNVVFMQYDKSAKGT-EPLKKPSIDTGMGLERIAALKQGVDTVFEIDLFKSLIRDAEKILGRKYADHP------------VAFHVIADHIRSLSFAIGDGAILSNVDRGYVLRKILRRAVQFGRRLGCEDPFLHKMVVPLIHQMGDTYPELRTEQAHIEEMILNEEEGFLRTLKRSGGLLQKAFEEAPKNILEGSVAFKLKDTYGIPFDELALMAKDMAISVDTEGYLREEEKAKEISRKGFETKEDQEPLIAFVQQHGATKFVGFDRLETKATVTGIWHNGHFVDTITKGQKGFLILDETPFYAEKGGQIGDTGQI----GSFRVEATKVVKGLVIHEGVAL-DTIVLSTVVEAKVDEVARKEIEKHHTATHILHYALQQVAGPQVRQQGSFVGPNRLRFDFNSQKPLTMEELKQIETICNTKIRENLPVMTYELPYEEVKKEPKIKQFQDKYDALVRVVQIGEFSYELCGGTHVQQTGEVLLLKVLKESSVASGVRRLEAVCSHEAIQLLLQKEAMLQKASELLKCQSEKTIDAIDALLVQNKKMEKQLDDAKEAEKRAIFQELLEGP---E--GTLVKELTL-ETKDLVDIACPLAKARGSVIFLY--TENRFTLATP-------PKIDAKKLLEELKVSISIKGGGTTEFVQG---PKIFDPKASEALVTPLWEG--AFTADNTSHKPSFSIVIPPPNVTGQLHMGHALDGSVQDLLIRWKRINGFEAVWFPGTDHAGIATQTVVERMLLSTNRRRTDMSKEEFLSYAFTWKDEYEKRILSQFKRLGSSCDWTRQRFTLDDVCSKAVQTMFKDLFDKGLIYRGLYLVNWDPVTETALADDEVEHEEHEGKLYTFQFPLSDRS--GFISVATTRPETMLADVAIAVHPKDAKYLAYHGKTFLHPARNIDLPIVLDHFVDPEFGTGAVKITPGHDPNDYACAKRLNLEAINMMTSDGRVIEGHGIYSGLKMVEAREKIVTEMDRLGFLVKIEKHMHRVGISYRSKAVIEPYLSKQWFVNMRSSKERLKAVVE-NNEVEIIPAEWVKTYLHWIDNLQDWCISRQLWWGHPIPIWYDIEDESRVFCHIGEGVPPEVAANPERYRKDPDVLDTWFSSALWPLSCTQWPEKSADFKAFFPISVLVTGHDILFFWVARMILMSEFAVKAPPFKQVFLHGLIYKESGHKMSKSKGNVIDPVEMIETYGVDAVRFTLLSLVSHARQIDLDMRRFEEGRNFINKIWNSFRFTLPHLEGCKYTPHLTKGIDLADEWILEKLNLTIQEVKECIDRYFINEAAAKVYRFFWDDFCAVYLEAIKPVLFKKR-GDFEKSRAVLVHVLIESLSLLHPFIPFVTEEIYQHIRNLEPLLAKRQMGATPPR----FNVAAFEEALDWIQKIRNVRAEMQIPPGTEIEILVKTDKIVETTET-------IQTLTK-SRIILVDVLHQFGTSLPMA--QATLFIPLPELLFK--ECNRLEKQIEAVHKKIDGLKGRLENQEFVAKAPPELLKTTQEQ--
>CHLGAL
PTINQLIRKGRQSSASRKKSPALQRCPQRRGVCLQVKTKTPKKPNSALRKVAWVRLSNGQEVIAYIGGEGHNLQEHSIVLVQGGRVKDLPGVRYHIVRGALDCAAVKNRKQSRSRYGAKRPKMSRRHAAEKREIADPIYGSVTLERFINKVMLHGKKSVARRIVYSALERFAKKLGTNVLEAFEEALENAKPLLEVRSRRVGGATYQVPVEVAPERRNCLAMQWIIKHARAKPGKSMEVGLAAELVDCFNKQGTTIKKREDTHRMAEANKGRDNLGHISCRHRGGGARRLYRIIDFKRNKDGIEAKVVSIEYDPNRSAYIALLNYVDGEKRYILAPKGIRRGDYVVSNIAKQIERRVSFRRAMKKAMQSV-MDGGAVGVKIQVSGRLAGAEIARSEWYKNGRVPLHTLRADIDYATASAETTYGIIGVKVWIRSLRKGPFVDHHLIKKVRAMNLGEKKSPIKTWSRRSMITPEMIGHTFEVHNGRKFLTVFVSETMVGHKLGEFSPTRMFKSHATARYIRVQPRKARLAAGLMRNLSVIEARQQLDFSSLKAGRCLKKVLDSAVANAELNENVKREELSVIEVRVDAGPTYKRAKSKSRGGRSPILKRTSHLTVIVGEMIQQESQLKVADNTGAKKVKCFKVLGGSRRRYAVVGDIIVCSVRDVEPDSSIKKGDVVKAVIVRTRRDIRRKDGSTLKFDTNSCVIIDEKGNPKGTRIFGPIAREIRDRGFIKISSLAPEVIPKRMKFRKQQK-GQF-AGLSKGATFVDFGDFGMQALDRGWVTSRQIEACRVAINRYLKRKGKVWIRIFPDKSVSKKPAETRMGKGKGAPDHWVAVVRPGRILFEVAN-VSKEDAQDALRRAAAKLGIRTRFVK------------------KHPKYTFIVDGNATKPLIAQALESIYKVKVKSVNTMCVKPQPARRGKRRGRTAGFKKAIVTFYEGH--------NAMQIPVLKKIVISMGLAEAAKDNLFQSHLEELSMISGQKPLVTKARNSIAGFKLR----------------------------------------K----------------------------LKMTDGYNAVQLGVDELNVRRMNKPEIGHCKKSGSR---IFRTLKEVRLSEE--------AIQEVSLGNEFGV-ESFENVTSVDVSGVSKGKGFQGVMKKYGFRGGPGSHGSGFHRHAGSIGMSTPGRCFPGSKRPSHMGAVNVTVKNLEVVKVDP----------------EKKVLLVKGAIPGAKGSIVVVRKQPPVSSLIKKILNLESGSKIPNRNKVGKLTQEQVQLIAEQKMKDMDVISLDSAKRMVEGTARSMGIDV-IKEEITKKFQLHEKDTGSADVQIAILTEHIAELKEHLKRSPKDQNSRLALLKLVGQRRKLLEYLNSTDTERYKNLITRLNLRLIEVGAHFGHQTHRWNPKMRIYIFEEKNGLYIIDLAKTLNQLRKVLPQVCKVVKENKSILFVGTKKQAKCVIKEAAIEAGEFFVAERWLGGMLTNMITIRNSVKTLNKIERDLSLTKKEIALLAKRRDKLLKNLEGVRYLKKNPGLMIVVDPGYEKIAVAEAKKLKIPVLALVDTNCDPTPIDYVIPCNDDSLKSIRLIINVIKDNIIKT-QFEEKVLVVNRCSKVVKGGRKFSFSALILVGDRKGRLGYGFAKANELTDAIRKGGGVARKNLITIE-GTVVSSKMDKTVVVRVERVYSHPQYAKVVRDSKKYYAHNDLELS-EGDKVRIQETRPLSKLKRWRVIE-GRRKQAVSSVRLRSGTGKIDVNGKAFEDYFPLEIQRATILSPLKMIGNPSEFDLIIRINGGGIQGQVIATRLGLARALLKKNIEIKQELKTRGFLTRDPRKKERKKYGHKKARKSFQFSKRDTIADLLTRIRNALKAEHIYVDLQHSKMRESIVRILKHHGFLAHYLVKEENRK-RTMRIFLQYDDDRKPAIRQLKRVSKPSRRIYVSADKIPYVFGNMGVSVLSTSQGVLEGSVARSKNIGGELLCLVWGVVHVKATFNNTIVSITDPAGNVISWASAGKVGYSGSRKSSAFAATVAAQDAAKIAMNSGLKEVEVSLKGTGAGRESAVRALIAAGLVVSVIRDETPVPHNGCRPRKRRR--KEEKKLLLQEIEEKVSASQGFILLRYFGFTAAHSREFRNTLSGVSAEFEVLKKRIFFKAIENAGFD--IDSDTNGHLGVVFSYDDPVSAAKQVLDFNK-IVTGLIPFLEHDDANRALMGSNMQRQAVPTYHLKKFLRSNSGTCINQRPLCSVGDVIVKGDVIADGPATDRGELALGKNILVAFMPWYGYNFEDAIIISEKLIKQDAYTSIYIEEELTARDTKLGK-EEITRDIPNVSEEVLANLGEDGIIRIGAEVKPGDILVGKITSETELAPLLRAIFGEKAADVKDASLTVPPGTEGVVMDVKVFSREGDADLDHGVIRQVKVYVASKRKLQVGDKMAGRHGNKGVVSKIVPEADMPYLANGETVQMILNPLGVPSRMNLGQVLETHLGYAAKTAGIYVKTPVFEGFPESRIWDMMIEQGLPADGKSYLYDGKTGERFDNTVVIGYIYMLKLSHLIADKIHARSIGPYSLVTQQPLGGKAQWYVINAEGKTLGRISSEIAKILRGKHKTTYTPYVPMGDGVIVINAEKVRLTGSKKAQKVYRYYTGFISGMREVPFENMLAKKPSYIIEHAVKGMLPKTRLGKRLLKSLRVLKGSSYQFEAQKPILL--VELSDALFVQEDGLQLIKDYLVAIQANKRQWSACTKNRSEVSHTTKKPFRQKGTGNARQGCLAAPQFRGGGIVFGPRPKFDQHVRINRKEKRAAIRLLFVQKIQSHRLVVADSVTSLSAPKTKEVLRFLKDCNIECRGVLFIDDGSNMNLRMSVRNLPAVGFAYGMNVNGYDLVSAHSIVISEKALSGLAE-GKRVDYSGRSVIIVGPELKFNQCGLPKEMALELFEPFIIKRLKDQGSVY----------------TIRSAKKMIQRG----APEVW---DVLEEIIKGHPVLLNRAPTLHRLGIQAFEPVLIEGKAIRVHPLVCAAFNADFDGDQMAVHVPLSIEAQLEAKVLMM--IGAKVTLRGTRMYDFMDRFCNIVSPRIRDFRGFSRE-GDGRGCYSLGLDDQQIFPEIDLDRVKRTQGMNITWVTTAKTNIECTTLLELMGLRF----------KQC---PKVKFDQTVDVSVKLGIDVKKSDQQI-RGSVSLPHGTG-KTLKILVFAAGEK--AQ-------EAMNAGADFVGSNDLVEK---IRGGW---VDFNVAVATPDMMREVGK-LGKVL-GPRNLMPTPVTT---DVSKAITELRKGKIEFKADRAGVCNAGVGKLSFDSLHIKENIEALCSALIKAPTSKGQ-YLVSFTVSSTMGPG-AELREKSVEELDAFIHENKKALFDLRAEVALSKAVKSHLFSEYKKNVARSLTVKREK-KSEKKKRRALRVRKPLKGSSLKPRLSVVKTNKHIYVQLIDDSIGKTLASVSTIAKSSKVSGLTKK--NQDVAKSLGIKIAELGKNLQVDRVVFDRGPFKYHGVIAMVADGAREGGLEF----------------------------------------------------------KLIGVKKIGHAGTLDPFATGVMVMLIGRFTRLSDTLLFEDKEYAAVAHLGTTTDSYDCNGKIVGR-SKKIPTYQEILEASQYFQGEIQQIPPMFSAKKINGKKLYEYARKGLSIERRHSTVQVH-LQITKYEYPLLCFSVRCSKGTYITFTYEDYYKQMKAFRRMGPLRKLMGMMPSFGGV---RPSDKEIEDSEKHMKRTEAMILSMTPQERKEEVELDMSRMKRIASGCGLTLGDVNQFRKHMAKSKKF---VDQDGAQLLLKPAKPGTGIVAGSRIRLILEMAGVKDVVAKSLGSNNPMNQVKAAFKALLQLTTRKEVLKRR--IKLQIPAGKANPAPPIGPALGAAGVNIMGFCKEFNAATQN-RPGDLLPVVITVYSDKTF-KVGCCMSLKSMPLGLSVHNIEMRPFSGGKLVRSAGLAAQIIAKSAGYVTLKMPSGEFRMLNECCRATIGEVSNADHSLCVDGKAGRKRWRGIRPTVRGTAMNPVDHPHGGGEGRHN-GY-IPRTPWGK-GGQRFGEMEVWALEAYGVAHMLQEILTVKSD----DVSGRTRIYESIVKGENLLKSG-TPESFNVLIKEMQGLGLDVRP---RSPGINFEQEKHSKGN-VLFSFRIIPYRGSWLEAIFDVNDLIYIHIKRRRKILAMTFIRALGYSSDADIIEEFFQKIAVEADESHPIIKMLAKDPTDSYEAALKDFYR--RLRPGEPATLANARSTIMKRYNLGRVGRYKLNRKLGFPMDEESQVLRKEDVIGALKYLIRLKMGKASIDDIDHLANRRVRNLIEVQIKSYKQFLQMDKLEVFREIFPIKSYN--EATILEYLSYNLGVPKYSP----------EECIRRGITYSVTLKVRFRLTDETG--IKEEEVYMGTIPIMTDK------------------------GTFIINGAERVIVSQVHRELIQNQCRSGLARMEKIVRERMNLFDFSSDTLIPGKIISAKGLASVLKDFFGR-QFMDQTNPVAELTHKRRLSALGGLNRERAGFEVRDVHASHYGRICPIETPEGPNIGLITSLSAFAKIN---FDKLEIGIASDVIIRKWSCGEIKKPETINYRTFKPEKGGLFCEKIFGGKYKKVCDRCGVEVTLRRERMAHIELAVPIVHIWFFKTTPS--RIGNVLGMTASDLERIIYYEEYVVIDP-GKTDLNKKQLLNDAQYREVIEKWGK---------------------DAFVAKMGGEAIYDLLKSEDLPSLLKELKDRLRKTKSQQARMKLAKRLKIIEGFVSSSNHPEWMVLKNVPVVPPDLRPLVPLDGGRFATSDLNDLYRRVINRNNRLKAILRLKTPEVIVRNEKRMLQEAVDALFDNGRHGHPVMG-AGNRPLKSLSEMLKGKNGRFRQNLITEGERHSKTISIWTEVSEVLSDALYVEISKQNKSK-----------HNPLFLMIDSGARGNKSQLKQLGALRGLMAKP--------------NGA-IIESPITSNF------------Q-NKKVLKLIIKADVQGSIEALVNSISKIVSDKVSVEVLSGSVGEISESDIRLAAASKATIIGFHTRIESHADVLIKNLGVKVQLFNIIYHAVDAVK--LRSNFLKFYANRHHTIVPSSPVFPHNDPSILFTNAGMNQFKNVFLNKEKTSYSRATTSQKCIRANDLTNVGHTSRHLTFFEMLGNFSFGDYFKSQAIAFAWEVSLSVFNFNPEQIYATVHEKDDEAFALWEE-YLPSDRIFRLTDKDNFWSMADGPCGYCSELLFDRKFGKASSPLEDTEGERFLEYWNLVFMEFNRSADGSLLSLPNKHVDTGAGLERLVALISGTDTIFEADVLRLLIAQTEQLSGKPYQPHH---------PLGAAFRVIADHVRSLSFAIADGLLPGNTERGYVLRKILRRAVNYGKRLGFTQPFLADIVPSLVEAMGNAYPELRLSLSQIQETVTTEEENYLKLLHRGGNLLQQVIK-TSTSTISGQDAFKLKDTYGLPIDEIALLAKDYNLSVDMATFDQLEKEAKERSKNAVKTPSLTDDDIAFLSLKENSKFLGYTTLSCDTFIEALLYEGQQVPALNEKDKGALILKATPFYAEKGGQVGDSGEIFCSDGTFIVTHTTSKPGVIVHHGELVQGHLSQSSAVTAQVHYVRRTHISNNHTGCHLLHKALEMTLGDHIRQAGSYVDDTKIRLDFTHPKAIAPEDLTSIELLVNEKIRENHRVEIRETDVINSKEIK--QFFGDKYGDVVRIVSAG-FSHELCGGTHAEYTGDLGYFRIIKEHAVATGIRRIEAVTGKEAELLALRDHEDLNEISVILQSPRDQILHKLHNVLEEKKLQNKLISELETQLINAQLDKIIENCQRIEDISYIVQYLDASESHRLQQYANCFHQRNRSISLWITQKQGKYILFSKLSDDLVHQGLQANNLLEQLLAPCGGRWGGKATFAQGS--PKAYDFKTVEEKLYAFWETSGMFVSHSESNKPPYAVIMPPPNVTGILHMGHALVNTLQDILIRYKRMSGFEVCWVPGTDHAGIATQTIVERYLYASGKRRVDFSREEFLAHVWEWKEKSESVILSQLRQLGCSCDWSRLRFTMEPLANRSVRKAFKVLFDQGHIYQGYYLVNWDPMLQTALADDEVEYEERDGWLYYIRYRVVNSH--EEIIVATTRPETLLGDTAIAVSPEDPRYAHLLGSKVYLPFVHREIPIIGDISVDPSFGTGAVKVTPAHDKDDYRIGLQHQLPMVNIFTPTGEINEEGERFTGLSREQAREKIILELDALGLFVKKEPYKLRVGVSYRSGAVIEPYLSKQWFIAVNHFRDSLREFVC-NEDIKIFPPEFTKNYLSWVNNLKDWCISRQLWWGHRIPVWHHKEDPNRKICYEGEGIPKEVAADPDSWYQDPDVLDTWFSSGLWPLTCLGWPDLAKDFEKFYPTALLVTGHDILFFWVTRMVLLCSAMVGKQPFSHVFLHGLIFGKE-KKLSKSKGNVIDPLEMIASYGADAVRMTLCSCANRGEQIDLDYRLFEEYKNFANKIWNGARFITSHISQLDNLAQGTQDLGLEDYVIIDKFNCLLRQLESAYTTYAFDKMISMAYEFFKNDFCSTYIEIIKPVLFGKREKSRLAKQKLLLVILVNVLGVLHPIAPFITDTLFAKVKNSGDSYMYSPYPKEIKIPFPDHLQESWSLAERLVYTIRNIRGEMQLDSRVSLDAFVLCPSEI----AIDVYVPIMCALGGLSSVELLKEEPKGRLYSFGVVDTIRVFVPSQHLVKEKG---RLEKEKKRLESAIESASNLLASESFRTRANPDLVHAKEEA--
>OFTM171
PTINQLIRQGRTPKKRRKKSPALNKCPQRRGVCLQVKTKTPKKPNSALRKVAWVRLSNGQEVIAYIGGEGHNLQEHSIVLVRGGRVKDLPGVRYHIVRGALDCSAVQDRKQARSKYGAKRPKMSRRRKAEKRKVPDPKYNSVVLSKLINKIMIGGKKSLARSIIYDAVEKFAQKVKANPMEAFEQALENAKPTLEVKSRRVGGATYQVPIEISPDRRTSMAMRWIIRYSREKVGRSMVDGLSSELADCFQNQGSTIKKKDDTHRMAEANRGRNHHGHITCRHRGGAHKRFYRIVDFKRDKEGIPAKVASIEYDPNRTAHIALLNYADGEKRYILAPEGLKAGDKVI--IARQLTRRIPFRRILKKALLAT-MDAGAAGIKVQVSGRVNGAEIARTEWYKEGRIPLHTLRADIDYATARAETTYGSIGIKVWIRSLRKGPFVDHHLLKKVEKQNKEGTKTPIKTWSRRSMVIPDMVGHTFDVHNGKKFLAVFVSENMVGHRLGEFSPTRSFKGHALTKYIRISPRKARLAAGLIRGLSVEDAIVQLQFSGLKGGILLLKTLKSAIANAETTHGVQRRDLEVQEVRIDPGPTIKRAKPKNRGGRAPINKRTSHFTVVVG-MIQQESDLEIADNTGAKRVRCFKVLGGSKRRYAGVGDVIICSVKEASPNASVKKGDVVRCVIVRTKSYVRRSDGSFLRFYDNSCVIIDDKNNPKGSRIFGPVAREIRDGGYVKITSLAPEVIPQRTKYRKQQK-GQH-KGLSKGGCFLDFGDFGMQSLDRGRITHKQIEACRVAINRHFQRKGKVWIRLFPDKPVSKKPAETRMGKGKGSPDHWVAVIRPGRILFEVAG-VKREDAKIALRLAAAKLPVKTRFV---------------------PKHVFLVDKKANKQEIAAALEKIYKVKVKSVNTITMKPKKKRVRGRVGYKSGFKKAVVTFDKGDQL------NSMQIPEMKKVIISMGIGEPARDNALQDCIKELTQLSGQKPILTMAKKSVAGFKLRKKGMTRLF---------SEK-GESVVCTVIEAEPNVILQIKTAE----------------------------KDGYSAVQMSVSSPKVKNVTKPLKGHFAKAKVE---PRRHIAESRISEG----------EEFAVGQEVGV-EYFADTKYVDVCGTSKGKGFQGVMKRHGFAGGPASHGSGFHRTAGSTGMSNPGRTLPGLKMAGHMGNERVTAENLKVVKIDQ----------------EKGIILVKGAVPGCRGGLVYVRKQPPMAQLILKTLGIESGSGVPNREKVGKLTMDQVREIAKKKGPDLRVASDKAAEHVVMGTARSMGVDI--KEEITKKFQLHEKDTGSADVQIAILTERIAELTEHLKLAPKDHGSRLSLLKLVGQRRKLLDYLNSTDTKRYQNLIVRLNLRLLESGAHFGHQKHRWNPKMKSFIFEERNGIYVIDLAKTMQQIRNGLAVVRETVKQRKSILFVGTKKQAKTVIRECAEDAGEFYICERWLGGMLTNLPTIRKSVKSLERIEKQLAFTKKELSLMSKSQVKLDRNLSGIRAMRKAPGLVILVDPSREHIAVKEARKLGIPILALVDTNCDPEPIDYVIACNDDALKSIKLVLGSLTQEIIDQ-EFEEKVVYINRCSKVVKGGRKFSFSALVLVGDGEGHVGLGFAKANEVSDAIRKGTEAARKNVLT---GTVVSNKMDKTVVVRVDRRVKHPNFQKSMVRGKKYYAHSEDKDIAIGAKVRIVETRPLSKLKRWRVMEVGRRKTSVSSVRLRPGSGQIKVNGRKLEEYFPLEIQRETILSPLNKCDLFGEYDIVIRLKGGGIQGQVIATRLGISRALVKQDETRKQKLKELGYLTRDARKRERKKYGLAGARKSFQFSKRDPISDLLTRIRNAKAQCHRYVDIPLSKEKVRIAKVLEDKGFVGNTIVNEEKK---TLRIFLKYSSNRNSVVHGLKRISKPGLRRYIGHKDIPRVLGGMGIAILSTNKGVLDGETARQQKLGGELICYIWGVAHVSATFNNTIISITDLMGNVVSWGSGGKANFSGSRKSSAFAATVAAQDAAKAAMALGMKEVEVNLKGPGAGRESAVRGLQSAGLIITLIRDKTPVPHNGCRPRKRRR--REEKQLLLDEIKEKIDGSTAMVLTRYQSLTPDLSADFRSQLMKAGGSFAVVRKRVLIKAAEVGGIT--LDNLLQGHVGVMFAQEDPVSPTKVLFDFAK-IVAGLIPFLEHDDANRALMGSNMQRQGVPTYSLNKFMRSNAGTSINQTPLCNVGDKVKLGDIIADGPATDKGEAALGKNVLVAFMPWCGYNFEDAIIISEKLIKEDAYTSIYLEEEVTARDTKLGK-EEITRDIPNVSEEALANLGEDGIIRVGAEVKPGDVLVGKITSETELAPLLRAIFGEQAADVKDASLTVPPGTEGVVMDVKVFSRKGDTELDPGVIRQVKVYIATKRKLEVGDKMAGRHGNKGVVSQIVPEANMPYLDNGETVEIILNPLGVPSRMNMGQLLETHLGYAAKKAGIYIRTPVFEGFPEKQIWEMMDKEGLPKDGKMRLFDGRTGERFDNRVVVGYIYMLKLGHLVADKIHARSIGPYSLVTQQPLGGKAQWILFDAEGKTLGRFAAEIAQVLRGKHKPSFTPNVDCGDGVVIINAEKIKVTGAKEAQKIYRYHTGAMSGLREVPFRVMLARKPAYIIESAVKGMMPKSRLGKQQLRKLRIFAGSKHDLEAQQPIT----SIEDSLLDAKANPQMLKDYLVALRANKRQWSASTQTRAEVSCTKKKPFAQKGTGNARQGFLGAAQFRGGGRVHAPRPKFDQHVRINKKERRLAIRNLLGDRIKGTAAHVLEYSS-LKTPETKKLASFLKSLDLLGKRVLFLAEKGDGTLSKSLRNLPKVEFLYLPNVSGYDLALSQQLIILDSAVEGLKE-GKRVDYSGRSVIIVGPELKFNQCGLPKKMALELFEPFIVKRLKDLGY----------------VYTIRSAKKMIQRQ----APEVW---DVLEEIIKGHPVLLNRAPTLHRLGIQAFEPILIEGKAIRIHPLVCSAFNADFDGDQMAVHIPLSIEAQLEAKLLMM-PVGLKVTLRRNRMYDFIDRFCHIVSPRIRDFRGFDFK-CDGRGNYSMGLNDQQMFPELNLDEVKRSQGMNITFVTSAASDEECYELLKELGLPFK----------KC---PPVKFDQSIEVALKSGIDVKKSDQQI-RGTVALPHGMG-KTVRVLVFARGDKAKEA---------EAAGAEHVGSTELYEK---VKGGW---TEFDAVVATPDMMRDVGK-LGKVL-GPRGLMPTPVT---NDVEKAVTELKAGKVEFKNDKSGNINNFVGKLSFEKGKLVDNIEAFLSAVAKASAAKGT-FMQSLAISSTMGPG--DFKDQSVEELKALYHDLSKKIYEMKTEISMRKIDKPSLLRQAKRDRARALTFLKQK---VRRKRRSLRVRKHVRGTSEKPRLTVFRSNKHLSAQIIDDENHTTLFGIGTMGKDLKGKDFAKK--SKEAAREIGKLIAAAAKKKKVETVVFDRGHYKYHGVIAELANAAREEGLKF---------------------------------------------------------RKKTGIKKIGHAGTLDPFATGVMILLVGKATTKADSFINQDKEYEATLRLGIATTTYDPEGEITSE-SALIPTLEQIKKELTKFQGTIQQIPPMFSAKKVQGKKLYELARKGIEIKREPVSLTVT-TELISYSYPELSLKISCSKGTYISFTYNDYLKQMGMMKKMGSFKSLLKMVPGMSNM-------GDLELSEKEFMKTEAIIQSMTATEREESVELQPSRRRRIALGSGTTIDDVNRLVKGFKKLKKF-VMVDWDGAKILLKPAPQGTGVVAGSKVRSVLEMGGLKNVVAKSLGSNNPLNQARATFKALEKLRNRKESLASRG-IKLQIPAGKANPAPPIGPALGAAQVNIMGFCKEFNAKTQS-QAGDILPVVISVYADKSF-DVGCCMRLKAMPLGSVVHNIEIVPGRGGKLVRSAGLSAQLMARSGGYATVKMPSGEVRLINENCRATLGVVSNSEQILRVEGKAGRNRWRGFRPTVRGTAMNPVDHPHGGGEGRHN-GY-IPQTPWG--GGQRFGEMEVWALEAYGAAHLLQEMLTVKSD----DVAGRTRIYESIVKGEHSLSAG-TPESFNVLVKEMQGLCLDVRP---RSPGISFEQERHAKGN-VLYSFRIIPYRGSWLEFDINDLIYIYVRKKRRRKLLATSFMRTLGYSTDADIIEEFFSRIAEDADETNPVIKMLAKDPTDSYESALKDFYR--KIRPGEPATLSNARSAMMKRYNLGRVGRYKLNRKLGMEEELDAVTLKKEDVLGALKYLIRLKDPTVSIDDIDHLGNRRVRNLIEIQIKSYREFLQLDLLEVFSEIFPIKSYDE--KTILEFLSYNLGTPKYTP----------EECIRRGITFNVTLKVKFRLTDQTG--IKEEEVYMGTIPVMTEN------------------------GTFIINGAERVIVSQLHRELVQNQCRIGLARMEKIIRERMNLFDFASDTLTPGKIVSAKGLAGVLKDFFGR-QFMDQTNPVAELTHKRRLSSLGGLNRERAGFEVRDVHSSHYGRICPIETPEGPNIGLITSLASYAKIN-ESFDKLVIQIASDDVIRDWSRGEIKKPETINYRTFKPEKGGLFCEKIFGGKYKKVCDRCGVEVTLRRERMAHIELAVPVVHIWFFKSMPS--RIGNVLGMSANELERVIYYEEYVVTDA-GQTTLEVKQLLNDTEYREAQEKWGP---------------------ESFKARMGGEAIAEILEKEDLNLLVLELKEKLRKTKSMQARMKLAKRLKIVESFAASPNRPDWMVMSCVPVIPPDLRPLVPLDGGRFATSDLNDLYRRVINRNNRLKAILRLKTPDVIIRNEKRMLQEAVDALFDNGRHGHPVMG-AGNRPLKALAEMLKGKTGRFRQNLITDGERHSKVVSIWTEVSDDLSEELFELISKPKDNE----------L-NSIYMMMDSGARGTRSQVKQLGAMRGLMAKPS--------------GE-IIESPITANF--------SKAADQEKKILHVLLRADVQGSLEALKHSLQKIKSDKAELNIVSEEVGQISESDVSLAGASGATIIGFHTKVESHAESLIKEKKVTVKLHDIIYHAVDDVKEEFRRKFLSYFKDNGHTIVPSSSVVPHDDPTLLFNNAGMNQFKDVFLGTTKRDYKRATTAQKCIRVNDLDNVGHTSRHLTFFEMLGNFSFGDYFKKESIAFSWEVTTEIFQFDPKHLWVTVLESDDEAFELWQKH-VSVDRIVRMDEKENFWAMGDGPCGPCSELYYDKKYGSAPSPLEDASGERYLEFWNLVFMQNNRDHSGKTSPLPNQSVDTGAGLERVISLKLGVDNVFHTDILRHLIEQIEKVTGRKYDPNH--------AEIAPAFHVIADHVRSLAFAIADGAQPSNIERGYVLRKLVRRAVRYGKTLGVEDPFLANILPALVETMGEDYSEIATAKDRIAEILTLEEEGFIRTLKRGGNILSTIVEQAPQKQISGEAAFKLKDTYGFPLEEILLIAKDSNLQVNIDAYQLLEEKAKELSRSARS-VQGQEAEENLVKQHGISSFVGYSEMKIETEIVAIVQQGEFVESLSEGSEGLIILKKTPFYAEKGGQVTDVGVISNTNARLRVSHCQSYPDVIVHRGKLELGFLNVGDKVTAAIDAPRRLKIAAHHTATHLLHWALHQVLGEHIRQAGSLVDADRLRFDFNHHKPLSEEDLQAIEDLVNEKIRENQSVNTHEISFQEAQNQPEIKQFGEKYGSHVRVVDIN-YSKELCGGTHVYHVGMLGYFRITKESSIAAGVRRIEASCGKAAEEFVRKEEGLLAHSATLLKTQPAKLSEKISQLLDETTELKIQLRSLKRIQLTQVSEELVQKVEN----SVLAQIV-TVDPEDLGELADILIQKKSGVIALGLKLPQRVQLVIRVSPDFVKRGVAAGALIKQVSSLIGGGGGGKPDAAQAGG---AYDPQEIEKKWYPFWEEKGFFKADAQSDRPSYCISIPPPNVTGVLHMGHALVDTLQDVLIRRKRMQGFEALWVPGTDHAGIATQTVVERDQMAKGKRRKDFSREEFLKLVWDWKDKSQHHITGQLKRLGCSCDWDRLAFTMDEDRSKAVRKMFKKMFDDGLIYLGDYLVNWDPVTQTALADDEVEYEEKDSHLWHMCYPLSDGS--ANLVVATTRPETMLGDTAVAVNPKDERYASLVGKMIKLPITGREIPIITDNYVDPEFGTGAVKITPAHDPNDYEMGLRHDLPMINIMTPDGRINETGGEFAGLTMEEARQAVANKVKELGFMEKVEPYHNRVGVSYRSKAVIEPYLSKQWFVKMSAFKDKLIAAVK-EDKVKIIPKDWNSTYFHWIENLRDWCISRQLWWGHRIPIWYKKDNPEEMVC-SEE------EMDPEIWRQDEDVLDTWFSSGLWPFSVLGWPEDTVDFKKFYPNSVLITGHDILFFWVARMLLMGEYGTGELPFPETFIHGLIYGEDGEKMSKSKGNVIDPIEIIDSYGTDAMRIALCSVATHARQIDLDRRRFEEYKNFVNKVWNAARFAFMHLEDLIGKGIDKTLLTLEDRWILSRLNKVVSKINHHLDTYAFDRAAQDGYHFFWDEFCAYYLELIKPALFGKTPEVRENKQRILLVVLSNLIRLFHPMAPYVTEELFHQLKEKAPACIVAPYPTVIERDINPEIEMTFALMDKLIHAVRNIRAEMQIAPNITTELLIKADKDDKDLAIVQENQNMLKALVRIGNIEFGIEKEPDGFCASSMVGPLTLIIPLPEMRTKEK--LRLEKMQEKLIAQQNQSRAQLANEKFVENAPKHLVEQCRTN--
>CH-Jul18-196
PTINQLIRFGRGPKMKRKKSPALQRCPQKRGVCLQVKTKTPKKPNSALRKVAWVRLSNGQEVIAYIGGEGHNLQEHSIVLIRGGRVKDLPGVRYHIVRGTLDCAAVKDRKKSRSKYGAKRPKMSRRRQAVKREIPDTLYNSLVLAKFINKLMICGKKSLARRIVYNALERFSKKKAEDPLVAFEQALENAKPSLEVKSRRIGGATYQVPIEIPPDRRTAMAMQWIIKYSRDKSGRSMEEALATELIDCFQNQGLTIKKKDDTHRMAEANRGRNHHGHITCRHRGGGHKRFYRLVDFKRDKEKIYANVASIEYDPNRTAHIALLHYEDGEKRYIIAPQGLKAGSRVV--IAKQLERRIPFRRIMKKAMQAT-IDAGAAGVKVQISGRIGGAEIARTEWYKEGSVPLHTIKVDIDYAHGRAETTYGSIGVKVWIRSLRKGPFVDHHLLDKITKQNSTGMKKAMKTWSRRSMILPEMIGHTFDVHNGRKFISVFISENMVGHRLGEFSPTRVFKGHAISKYIKISPRKARLAADLIRGRSVADAKMQLMVCNLKAGKLLTKTLDSAVANAETQLNLQRDVLKVKEVRVDAGPVLKRSKPKSRGSSVPVMKRTSHFTIVVA-MIQQESELEVADNTGAKRVKCFKVLKGSKRRYANIGDIIICSVKDADSKGSVKKGDVVRAVIVRTKSYVRRADGSLLRFYDNSCVLVDDKDNPRGTRIFGPVAREVRESGFVKITSLAPEVIPVRTKFRKMQK-GQH-SGLTKAAAFVDFGDFGMQALERGRITNHQIEACRVAINRYFNRRGRVWIRIFPDKSVSKKPAETRMGKGKGAPDHWVAVVRPGRVMFEVGG-VPKEMAQNALRRAAAKLPIKTRFV-------------CVRRCDT-PKYVFIVDRRANKQEIASAIEEIYKVKVLSVNTLNVRPKARKVRGRAGLKSAFKKAIVTLEAGDNLEE----NSMLIPVLQKIVISMGVAEAAKDNVMQDCVRDMTSLSGQKPIVTKAKNSVANFKLRKLGMTRIF---------DKD-GNHVVCTVISAEPNVISQVKRKE---------------------------GNDGYEAIQIAAKAPKLRNVTKPLKGHFAKAAIE---PHTRLEEARVANA----------EQYQVGQQITV-SAFADVTFVDVRAMSKGKGHQGVIKRHHFAGGPASHGSGFHRHGGSCGMSSPGRCLPGQKKSGHMGAEMVTTQSLRVIRADE----------------ERQVLLIEGSVPGARGGIVCI------------------------------------------------------------------------KEEITKKFQLHEKDTGSADVQIAILTERVAELTEHLKLAPKDHSSRLALLKLVGQRRKLLDYLNSTDTKRYQSLIARLNLR-------------------------------------------------------------------------------------------------------------------------------------------------------------------------------------------------------------------EFEEKVLYINRCSKVVKGGRKFSFSALIIIGDGRGHIGFGFAKANEVSDAIRKGTEAAKKNVLT---GIVVSNKMNKTVTVRVERTIRHPQYDKVIKRAKKYYAHTEEGNIQIGQRVQIEETRPISKLKCWRVVNV-------------------------------------------------------------------------------------------------------------------------DPVADLLTRIRNAKDAHHRFVDFSPSKTKMEIVRILQEQGFIDKCLHDEKQN---RARVFLKYAEGRDSVIKGLKRMSSPSLRKYIGYKKIPRIYGGMGIAIMSTPSGVLDGETARKMRVGGELLCLVW-----------------------------------------------------------------------------------------------------------------------------------------------------------------------------------------------------------------------------------------------------------------------------------------------------------------------------------------------------------------------------------------------------------------------------------------------------------------------------------------------------------------------------------------------------------------------------------------------------------------------------------------------------------------------------------------------------------------------------------------------------AIEDELIQTSANTQMIKDYLVALRNNARQWSANTKTRAEVNHSGQKPHPQKGTGRARQGYLGSPQYKGGGRVHTPRPKFDQHVRINRKEKRAAIRHLIAEKIQENRVHVLS-FENLSVPKTKKIADFLKALELSGKRVLFLGDA--PTFMKSLSNIPHIEFMLMPNISGYDVALGHDIIVIDSAVDQLK-------------------------------------------------------------------------------------------------------------------------------------------------------------------------IGVKVTLRKKRMYDFMDRFCNIVSPRIRDFRGFPLK-CDGQGNYSLGIEEQQIFPEINLDEVKRTQGMNITFVTTARSDEECVELLKTLGLPFK-----------------------------------------------------------------------------------------------------------------------------------------------------------------------------------------------------------------------------------------------------------------------------------------VRRHRRTMRVRKAVRGTADKPRLCVSKTNRHISVQLIDDLNGITLASAGTMTKEFRNQNLVRK--SKISARQVGIKLAELAKAKNVQCIIFDRGHHKYHGLLAELANGAREAGLQF---------------------------------------------------------RKLTGIRTIGHAGTLDPFATGVLLLLIGKFTKLSSQFLNQDKEYLAKLHLGVSTDSFDCDGQTLVL-SPLIPTLAEIEKALLFFQGTIQQIPPMFSAKKIGGKKLYELARKGISIERQPVSITLT-TQLISFNYPYLEIQVHCSKGTYITFTYDDYLRQMGMIKKMGSFKSLLKMMPGMSGL-------SEIDIDEKEFSKIEAMIYSMNLAERQERVELIPSRRRRIALGSGTTIDDVNRMVKGFKRLKQ--VTVEWDGARVFLKPASEGTGVIAGSKVRSVLELGGIKDVVAKSFGSNNPLNQVRATIEALLSLRNRNKALAMRG-------------------------------------------------------------EIGCCMKMKVMPLGSVIHNIELHPGRGAKLVRSAGMSAQLMARSAGYVTVKMPSGEMRLVNEDCHATFGSISNPERSLRAEGKAGRTRWKGFRPTVRGTAMNPVDHPHGGGEGKHN-GY-LPQTPWA-------------------------------------------------------------------------------------------------------------------------------------------------------------------------------------------------------------------------------------------------------------------------------------------------------------------------------------------------------------------------------------------------------------------------------------------------------------------------------------------------------------------------------------------------------------------------------------------------------------------------------------------------------------------------------------------------------------------------------------------------------------------------------------------------------------------------------------------------------------------------------------------------------------------------------------------------------------------------------------------------------------------------------------ETFQSSPKKILNLILRADVQGSVEALKISLQKIKTTKVELNFISSNVGEISESDVQLAAASKAIILGFHTKIESHSDSLIKQLKVNIRLHDIIYHAVDDVKAEIRRNFLKYFKDKGHAVVSSSSVVPHDDPTLLFINAGMNQFKDVFLGKNERDYKRATTSQKCIRVNDLDNVGHTSRHLTFFEMLGNFSFGDYFKEQAITFAWEVSTTVFGFDPEKIWVTVFQDDDEAFDYW-KKIVPEKRIVRMGEKDNFWAMGDGPCGPCSELLYDRAYGSAKSPKDDVSGERYLEFWNLVFMQFNRDASGKMQPLPKQSIDTGAGLERVVSLKMGVDSVYATDIFVRLIGQIEKVCGKTYDAKD--------PILAPAFHVIADHIRSISFAVADGATPSNIERGYILRKLLRRAVRYGRMLGMHEPFMAKVLPCLIEIMGADYKELSQSASRIAEILTSEEEAFLRTLKRGGNILNAVIEHAPLKQISGEEAFKLKDTYGLPLEEILLIAKDSALTVNLDAYALLEEAAKEKSR-SAQTVHLNELEANLVQDQGACNFVGYQDTEATGRVTAIVHEGKFVTSLPKNQEGMVILDTTCFYAEKGGQLGDKGTLSHKGAQFTVNDCHNQAGVIVHIGRLEQGTLQLGDSVQTSVDTKRRQSISNNHTATHLLHWALQKVLGEHIRQAGSLVEPTRLRFDFNHHKALSREEIRTVEDLVNEKIRENRPVNAYELSYEDAQGRSDIKHFGEKYGRTVRVVDIE-YSKELCGGTHTQSVGTIGFFRIAKEGSVAAGVRRIEGVTGKNAEIFVHETEEILEKSSALLKATPHTLLEKLNAIQEENRLLKLSLKQYNRAALKELTKTLCGKTEIIGTTPLLAQEIEI-DPEYLNEFAEDLMQKNPSLVLLLGLGAERCQILVRVSKDLVTQGVSAVQIVKEIAPAIGGSGGGKPDSAQAGG-----------------------------------------------------------------------------------------------------------------------------------------------------------------------------------------------------------------------------------------------------------------------------------------------------------------------------------------------------------------------------------------------------------------------------------------------------------------------------------------------------------------------------------------------------------------------------------------------------------------------------------------------------------------------------------------------------------------------------------------------------------------------------------------------------------------------------------------------------------------------------------------------
>ACE_VER1
PTINQLIRDGRTPKVRRKKSPALQRCPQKRGVCLQVKTKTPKKPNSALRKVAWVRLSNGQEVIAYIGGEGHNLQEHSIVLVRGGRVKDLPGVRYHIVRGTLDCAAVKDRKKSRSKYGAKRPKMSRRRRAVKRECPDPLYNSYVLAKFINKVMIDGKKSVARRIVYNAIDKFAKKKAEDALIAFEQALENAKPSLEVKSRRIGGATYQVPVEIPADRRTAMGMQWIIKHSREKAGRSMEEALATELVDCFQNQGTTIKKKDDTHRMAEANRGRNHHGHITCRHRGGGAKRFYRLIDFKRDKEKIQAVVGSIEYDPNRTAHIALLNYADGEKRYILAPQGLKAGDVVI--IAKQLERRVPFRRVMKKAMQAT-MDAGAAGIKVQISGRIGGAEIARTEWYKEGRIPLHTLRADIDYSMGRAETTYGSIGVKVWIRSLRKGPFVDHHLHDKVTKQNKAGTKKAIKTWSRRSMILPEMVGHTFDVHNGRKFISVFVSENMVGHRLGEFSPTRLFKGH--TKYVRISPRKARLAAGLIRGRNVEEATLQLMFSKLRAGKLLRKTLDTAVANAETLFNVQRRDLKVHEVRVDAGPVMKRSKSKSRGGSVPVMKRTSHFTVIVA-MIQQESELEVADNTGAKRVRCFKVLKGSKRRYAHVGDIIICAVKDADAKGAVKKGEVVRAVIVRTRSYIRRADGSQLRFYDNSCVIIDDKDNPRGTRIFGPVAREVRESGFVKISSLAPEVIPVRTKFRKMQK-GQH-KGKSKAANFVDFGEFGMQSLERGRVTNHQIEACRVAINRYFNRRGKVWIRIFPDKSVSKKPAETRMGKGKGAPDHWVAVVRPGRVMFEVGG-VPKEMAQNALRRAAAKLGIKTRFV-------------CVKKCDA-PKYVFVVDKKANKQEIADAIEEIYKIKVVSVNTVNAKPKKRRLRGRPGLKPGFKKAIVTLEAGDSLE-----NPMLMPVLKKVVISMGVAEATKDNAMQDCIKELTMLSGQKPVLTRARKSIANFKLRKLGMTRLF---------DEN-GNHVVCTVVSAEPNIVSQIKSKE----------------------------KDGYEAIQLSALKVKVRNVSKALRGHFAKASVE---PRTHIAESRVEGV----------DQYQVGQEVGV-AIFAEGDFVDVQGVSKGKGHQGVIKRHHFAGGPASHGSGFHRHGGSTGMTSPGRCLPGQKKSGRMGADTVTVQNLKIVKADE----------------EKQVLIIEGAIPGARGGLVYV-KQPPVSRMILKEVGIESGSKVPNRDKVGKLTKQQVMKIANNKRQDMRAESDEAAMRLVMGTARSMGVDI--KEEITKKFQLHEKDTGSADVQIAILTERIAELTEHLKLAPKDHSSRLALLKLVGQRRKLLDYLNSTDTKRYQSLIVRLNLRLLESGAHFGHQRHRWNPKMKRFIFEERNGIYIIDLAKTIQQIRSAVDVVKDTVSKRKSILFVGTKKQAKSVVKECAEECGEFYVSERWLGGTLTNLATIRQSVKTLERIEKKISLKKKEISTLSKEQIKLDRNLSGIRAMRKPPGLLIIVDPSREHIAVAEAKILGIPVMALVDTNCDPDPIDHVIACNDDALKSIKLILQALTQGIID--EFEEKVLYINRCSKVVKGGRKFSFSALVIIGDGQGHIGFGFAKANEVSDAIRKGTEAARKNVIT---GVVVSNKMQKTVTVLVERTIRHPVFSKVVTRGKKFYAHNEDSTIQVGQKVRIVETRPLSKLKRWRVLEVGRRKTSVASVRLRPGTGKVDVNGRKFEEYFPLELQRKAVLSPIEKVSSPERYDVIIRVKGGGIQGQMIAARLGIARALVGEDEHRRHDLKVLGYLTRDPRKRERKKYGLAGARKRFQFSKRDPVADLLTRIRNAKDARHRFVDFSPSKMKIEILRILQEQGFVEKVLVDNENK---RARVFLKYSGGRDSVIKGLKRVSSPSLRRYVGHKMIPRIYGGMGIAILSTPSGIVDGETARKMKVGGELLCLIWGIAHVKATFNNTIVVITDLTGNVISWASAGKVGFAGSRKSSAFAATVAAQDAAKVAMGVGMREVEVNLSGPGAGRESAVRGLQSSGMMITIIRDKTPVPHNGCRPRKRRR--RPEKQFLLDEIQEKIVNAKALVFASYKKLEPNAAAGFRSNLAKTGGSLEVVRKRILIKAAQVAGVT--LDELLEGHIAVFFADQDPVQTTKTIYQF---IVTGLIPFLEHDDANRALMGSNMQRQGVPSYFLKKFMRSNAGSCINQTPLCYVGDKVKAGDVIADGPATDKGEVALGKNVLAAFMPWCGYNYEDAIIISEKLLKDDYYTSIYLEEELTARDTKLGK-EEITRDIPNVSEEALANLGEDGIIRIGAEVKPGDILVGKITSETELAPLLRAIFGEKAADVKDASLTVPPGTEGVVMDVKVFSRKGDIELDPGIIRQVKVYIASKRKLQVGDKMAGRHGNKGVVSRIVPEQDMPYLSNGETVEIILNPLGVPSRMNMGQLLETHLGYAARKAGIYVKSPVFEGFPESRIWEMMRELNLPTDGKSYLYDGRTGERFENRVVVGYIYILKLSHLVADKIHARSIGPYSLVTQQPLGGKAQWLLLDASGKTLGRFATEVAKILRGKHKPQFTPHVDAGDGVVIINASKIKVTGAKEAQKIYRYHTGAMSGMREIPYSVMKDRNPEYILERAIKGMMPKTRLTEAQMKKLRIYAGEQHDMQAQAPIPVN--AIDDELIKTSANEQMIKDYIVALRANARQWSASTQSRAEVNHSGKKPHPQKGTGRARQGYLGAPQYRGGGRVHAPRPKFDQHVRINRKEKRAAIRHLIAEKINGNQIHVLQ-FETMNEPKTKIVAEFLKKRELEGKRVLFVGEK--KVFAKSLNNIPKSAFILMPNMSGYDVLVNHEIVVMESAVDQLK--GKRVDYSGRSVIIVGPELRFNQCGLPKQMALELFEPFIVKRLKDLGY----------------VYTIRSAKKMIQKQ----SPEVW---DVLEEIIKGHPVLLNRAPTLHRLGIQAFEPVLIEGKAIRIHPLVCTAFNADFDGDQMAVHVPLSIEAQLEAKLLMM--IGAKVTLRKKRMYEFLDRFCNIVSPRIRDFRGFPLK-CDGRGNYSIGIEEQQIFPEINLDEVKRTQGMNITFVTTARTDSECVELLKQLGLPFK-----------C---PPVKFDQSVELSLKTGVDAQKSDQQV-RGTVSLPNGTG-KRSTILVFAKGEK--VK-------EALDAGADYAGNEEYFEK---IKNGW---TDFTAVIATPDMMRDVGK-LGKVL-GPRGLMPTPVTT---DVAKAVAEVKAGKIEFKSDKHGVINTLVGKISFNKEKLVENIIALLSAITRSSTAKGQ-YLKSMALSSTMGPGASELKEQSVDELKAIYHELSRDIFQLKNEIRMRKMETPHLIREKKRDRARVLTVLRQK--NVRRFRRKLRVRKSVRGTALRPRMCVLKTNLHISAQIIDDEAGITIASAGTMTKDFRNQKLGRK--SKESARQVGVKLAELAKAKNIQCVVFDRGHHKYHGVLAELANGARESGLQF---------------------------------------------------------RRVTGIRTIGHAGTLDPFATGVLVLLIGKYTRLSNQFLNQDKQYRARIHLGISTETYDPEGEIMQTS-DLIPTREEIDNTVLQFQGTILQVPPMFSAKKVQGKKLYELARKGITIEREPVQVTL-RIETLGYAYPYLDLDVHCSKGTYI-FTYEDYLRQMGMFKKMGSFKSLLKMLPGMSEI-------GDMDIDEKELNRVEAMISSMTLDERREKVELVPSRRRRIASGSGATIDDVNRMVKGFKRLKQ---VVEWDGAKVLLKPAPEGTGVIAGSKVRSVLELGGVKDVVAKSLGSSNPLNQVRATIQALTSLRNRSKNLAAR-VIKLQIPAGKANPAPPIGPALGGAGINIMGFCKEFNAKTQD-KAGDILPVEITVYQDKSF-KTGCCMKLKSMPLGSTVHNIEMKPGRGGQLVRSAGLSAQLMARSAGYATIKMPSGEMRLINEECRATFGAVSNPERNLRVEGKAGRTRWKGFRPTVRGTAMNPVDHPHGGGEGKHN-GY-LPQTPWA--GGQRFGEMEVWALMAYGSAHLLQEMLTVKSD----DVAGRTRIYESIVKGDNVLTAG-TPESFNVLVKEMQGLCLDVRTE--RSPGIAFEHERHIKGS-IIYSFRIIPYRGSWLEGAFDTNDLIYIRKKRRRKILATSFIRTLGYSTDSDIIEEFFSRVAEDADETSPIIKMLAKDPNDSYESALKDFYR--KIRPGEPATLSNARSAIMKRYNLGRVGRYKLNRKLALDTSDEELALRKEDVIGAIKYLIRLKKGEANVDDIDHLGNRRVRNLIEIQIKSYNQFLQADKMEVFTEIFPIKSYDE--KTILEYLSYSLGVPKYTA----------EECIRRGITYNVTLKVKFRLTDETG--IKEEEVYMGTIPVMTEK------------------------GTFIINGAERVIVSQLHRELIQNQCRIGLARMEKIIKERMNLFDFTSDTLTPGKIVSAKGLAGVLKDFFGR-QFMDQTNPVAELTHKRRLSSLGGLNRERAGFEVRDVHPSHYGRICPIETPEGPNIGLITSLSAFAKIN--QFDKLTIKIASDDVIREWSRGEIKKPETINYRTFKPEKGGLFCEKIFGGKYKKVCDRCGVEVTLRRERMAHIELAVPVVHIWFFKTMPS--RIGNILGMSAADLERVIYYEEYVVVDP-GRTTLERKQLLSDTEYREAQEKWG---------------------SDAFVARMGGEAIRDILEKEDLNALVIDLKDKLRKTKSMQARMKLAKRLKIVESFTSSPNRPDWMVMSCVPVIPPDLRPLVPLDGGRFATSDLNDLYRRVINRNNRLKSILKLKTPDVIVRNEKRMLQEAVDALFDNGRHGHPVMG-AGNRPLKALSEMLKGKQGRFRQNLITDGERHSKVISIWTEVTDMLSEELFKLISE---HKTGEL--------NPLYLMMDSGARGNKSQVKQLGALRGLMAKPSGEI---------------------------LESLLQDKQAVQKKILNLILRGDVQGSVEALKISLQKIQSNKVEINFISTSVGEISESDVQLAAASKATILGFHTQIENHAEDLIKKLKVTVKMHDIIYHAVDDVR-EIRRNFLKYFKDNGHSIVASSPVVPHDDPTLLFINAGMNQFKDVFLGKSQRDYKRAATAQKCIRVNDLDNVGHTSRHLTFFEMLGNFSFGDYFKEQAIHFAWELTHKVFQFDADKIWITIFQDDEEAFELW-KKIVPEKRIVRMGEKDNFWAMGDGPCGPCSELYYDRKYGNAPSPKDDPTGERYLEFWNLVFMQFNRDASGKFQNLPKQSIDTGSGLERVVSLKMGVDTLFATDTFQELIAQVEQVSGKKYNSAD--------PHLAPAFHVIADHIRSLSFAIADGAQPSNIERGYILRKLLRRAVRYGRMLGMQEPFLAKILPRLVDMMGPDYRELTASQNRIAEILTAEEEAFIRTLKRGGNILNAIIEQAPLKQITGEEAFKLKDTYGFPLEEILLIAKDTSLQVNIDAYQILEEKAKEKSR-SAQTVHLQEVEENLVAKHGSSTFLGYESILSEGTIMGIVADGKFVDKLVEGQEGMIILDRTPFYAEMGGQIADQGTLSHHKALFHVSTCHAYPGVIAHIGKLEKGLMIIGEPVTAKVEGNRRQLIANNHTATHLLHWALQKVLGEHIRQAGSLVEPHRLRFDFSHHKALSRDELNQIEDLVNDKIRENRRVETYELSYEEVQTRPDIKQFGEKYGSTVRVIDI-DYSKELCGGTHTHHVGTIGLFKIVKEGSISAGIRRIEAVSGKDAEQIVRHQENLLESSAALLKTPSHNLQERIAHILEESRQLSLELKQYRKAALKQTAKQLADNAEKAGAVSCVCTAANV-DPDLLVDLAEETMQSRSGVIVLAIKADQRCQLLVKVSSDLVQKGIQAVQLIKEIAPLVGGSGGGKADSAQAGG-PKAYDPKLTEEKWYQFWEEKGFFKADSHSAKPAYCISIPPPNVTGVLHMGHALVDTLQDILIRWKRMSGFEALWVPGTDHAGIATQTVVERQLIASNKRRKDFSREEFLQHVWDWKEKSESQILGQLKRLGCSCDWSRLAFTMDEKRNRAVRTTFKKLFDKNLIYRGDYLVNWDPVTQTALADDEVEYEEKNGSIWYFRYPLEDKT--GHVIIATTRPETMLGDTALAVSPHDDRYSDLVGKNVILPIMNRPIPIIADRHVDPDFGTGVVKVTPAHDPNDYEMGLTHQLPQINIMTPDGRINENGGKFEGMAMAEARAAVIEEMQTLKLVEKIEPHKNRVGVSYRSKAVIEPYLSKQWFVKMSGFKDHLRSMVE-EKKVRLIPSNWENTYFHWIDNLRDWCISRQLWWGHRIPIWYRKDNPDKMVCYDGGDLPPEVRSDPDAWEQDEDVLDTWFSSALWPMSILGWPDETADLKKFYPNSTLITGHDILFFWVARMMLMGDYMMETPPFPETFLHGLIYGKDGEKMSKSKGNIIDPLEIIDTYGTDAMRMALCASATHARQIDLDRRRFEEFKNFTNKVWNGARFVFMNIESLFATGIDLNTLALEDKWIISLLNRTVQDVNKHLADYAFDRAAMTAYDFFWKEFCAYYVELVKPMLFGKIAEQKATKQKILCIVLSNAIRLMHPMAPFITEELFQILKTKASACIVSDYPKVVPQDINPEIEKTFSFLDQIVYAVRNIRAEMQLPPNVTTDLFIHTSKVDPDRHIVEKNLTIIKALVRVNSINISETEQEHRLSANAIVGNLKLVVPLPELKEKEK--LRLHKERDKLIGQQNGMRQQLANEDFVAKAPVQLVEKLKA---
>nzgw618
PTINQLIRKERIRAKIKSKSVALKRCPQKRGVCLQVKTQTPKKPNSALRKVTRVKLSNNMEITAYIGGEGHNLQEHSIVLVRGGRVKDLPGVRYHVVRGTLDCAAVKNRKQSRSKYGAKKAKMSRRHRAQQREIPDPKFGNTEIAKFITKVMCDGKKSLARRIVYQAIENVAKKKSDNPLEVFEKALENAKPFVEVKSRRIGGATYQVPVEIPDHRRQALAMKWIITYSRNKAGRNMIDGLTQELHDCYNGQGSTIKKRDDVHRMAEANKGRNNQGHITSRHRGGSHKRCYRIIDFKRTKDNIPAKVVSVEYDPNRSAHIALVAYRDGEKCYILAPKDIKVGTMIL-SIAAQLGRRVSFRRVLKKSMQNA-MDAGAVGIKVQCGGRIGGAEIARKEWYKDGKIPLQTLRYDIDYSAATARTSYGSIGVKVWIRSLRKGPYVDPQLAAKIVEIKNSGSKSPIKTWSRRSMITPDMIGMQFEVHNGKKFILVFVNENMVGHKLGEFSHTRIYK--ATTKYIRVSPQKARWMGDLIRGKSVANALLQLTCFNCKSAPILKKVLMSAVANAEHNDSLSRDDLYISELRIDQGPQYERAWARSKGRRAPILKKTSHFFIVL--MIQEESDLEVADNTGAKRVRCIRVLKGSKRRYAYVGDIIVCSVKESIPKASVKKGSVVKAVIVRTRHRIKRDDGSYLSFHVNSCVILDDKENPLGTRIFGPVARELRERGFMKIVSLAPEVIPKRSTFRKQQK-GKR-TGLSKRGNFVSFGDYGMQALERGSIKAVQIEACRIAINRHFSRKGKVWIRIFPDKPITKKPAEVRMGKGKGAVDHYSAIIRPGRVLFEVGN-VPREQAQRALALASGKLSIRTRFV----------SNRCVEKCKN-VKYTFLIFPSANKIEVKKAVEEMYNIHVEKVNIIFLPSKKKRKGRKEGYTTRKKKAIVTLRAGEEIDF----NVMQTPKVIKIMISMGLAKASQDQHLEYCFNDLKLIAGQLAVPTKAKDSISNFKLRKRGMTRLF---------DKKRGKVIPCTVIEIEPNIVSQIKTIE-------------------------IDEYNGIQLAAFKVAENHTNRITKPILGHFEKNKIS---PCRVMSESRLDSL----------ESFEIGKEITV-EFFSDIEFVDVCGTSKGKGYQGVIKRFGVARKPESHGSGPVRHMGSTGSTSHGRVQKNKKGAGQMGNERVTCESLQVICVKP----------------ELNALVVKGAVPGANGGVVYIRKQPPVAELIKKEAGIEKGSSVPNINKVGKLNRNQILNIIRKKKPDLGNSEEEAAIAIVAGTARSMGVEV--KEEVTKKFQLHEKDTGSADVQIALLSERIADLQEHLKRNPKDQGTRLSLLKHVGHRRKLLNYLNSTDTSRYQQLVSKLGLRLLSAGVHFGHQKHRWNPKMKRYIFEDRNGIHILDLSKTMHHLRIACSVVENIVEKRQSILFVGTKKQAASVVQECAEECGEFYVSHRWLGGMLTNLSTIRNSVKKLEKIEKKVTLTKKELSQLSKTQIKLDRNLSGIRSMRKVPGLVILVDPSKEHIAVAEARKLGIPVMAIVDTNCDPDLIDYVIAGNDDALKSNKVILQELTNSIISK-DLQEKVLFINRCSKVVKGGRRFSFSALVIVGDGKGKVGMGFGKANEVTDAIRKALQDGKKSLV----GKITSNKMDKTVVVTVSTRIRHKKYGKVIWMSKKFYAHAADGEYKIGDNVKIIETRPISKLKRWRIA--GRRKTAVARVFMRKGSGEIVVNGKQLVEYFPLQFYQDIVKSPVGVCNIEGA-DFIINVKGGGPAGQAVAVRHGISRALVKDDEERRKPLKEKGYLTRDPRKRERKKYGQPGARKSFQFSKRDPIADMLTRIRNAILCKHRYVDVNFSKINLSILSVFEESGFIFNFLTNDELR---KIRVFLRYDRERESVITNLKRLSKPGRRKYSKWFDVPIFRRGLGISVVSTSKGMISGKKAKEEKVGGELICSIWGIAYVKATFNNTIITITDTSGKVIAWASAGKVKFSGSRKSSGFAATVAAKDVAKTVVNMGMKEVEVKLNGPGAGRESAVRGLASSGLTVTVIRDTTPIPHNGCRPRKRRR---AEKELLLDEIKSKIDPKLGFIVMKYQNLTANAMSDFRRDMLICGGDIFIFKKRIFLKVAKDLNLK-YNSKELDGHLAFLYTKKSFVEVIKALYKFKK-IVTALIPFLEHDDANRALMGSNMQRQAVPTYNLKKFIRSNTNTCINQTPIVDIGDEIVAGDVIADGPSTDKGEIALGKNVLVAFMPWCGYNYEDAIIISEKLIKEDYYTSICLEEEITARDTKLGK-EEITRDIPNVSEEMLRNLGDDGIIIIGSEVKPGDILVGKVISETELSPLLRAIFGEKAADVKDGSLIVPPGTEGIIMDVKVFSRKGDVELESDVINQVKVYIANKRKFQVGDKMAGRHGNKGVVSKIVPECDMPYLENGEGIEIILNPLGVPSRMNLGQMLETHLGYAAKLSGIYVKSPVFQGFPEEEIWKMMRKFNGREDGKMILFDGRTGERFDNPVVVGYIYMLKLSHLVADKIHARSIGPYSLVTQQPLGGKAQWYLFDANGKTLGRLSSEIAKILRGKHKSTFTPNADCGDGVIIVNAKDVKVTGSKEAQIVYRHHSGYMGGLKEIPYRVMMERHPERILEHAIRGMMPKTKLGRAMFKKLRIFAGEKHKMDAQKPIVVS---------EQKINNQLIKSYIVAMRNNARQWSANSKGRGESHHSHQKPHRQKGTGKARQGFLGAPQYKGGGVVFGPKPKFDQHVRINRKERHTAIRSLIIERMKEGNLVLLDNFDYFPEPRTKSASQLFNSVGE-CAKRMICCGKFGENFKLSLRNLPNVSFLLMKNINGYDILVNKKIFVLDSAVEELEG-GKRVDYSGRSVIVVGPELKFNQCGLPKKIALELFEPFIVKRLKDC----------------GYVYTIRSAKKMIQNE----DPRVW---DVLADIIKGHPVLLNRAPTLHRLGLQAFEPILIEGKAIRIHPLVCTAFNADFDGDQMAVHIPLSIEAQIEAKLLMM--IGAKVTLRGDRMYDFMYRFTNICVPSIPDFRGFKRK-CDGRGNYSLGIKDQTIFPEIDLDKMKCSQGMNITFVTSAQTDAECIELLELLNLPF--------------QFPQVKFNQTMELCIHVAVDSKKADQQV-RSTVILPYGTG-KKAVVVVFATGDKASQA---------RDSGADFVGSDDLAEK---IKGGW---SDFTTVVASPDMMRLIGP-LGKIL-GPRGLMPSTVT---QDVAKAVKDIKSGKIEFKVDKGNNIHTIFGKLSFSMDQLVDNFKSLMDSIVKSPSVKGN-FIRSITMSTTMGPG-SEMKTLTSRQLLDFVDNCKEDLFKKRVVMSLKKCEHPHKFKILRKQIARAHTLIRQ------KRESREYRVRSVIKKSCKLRLSVFRSAKHIYAQIIDDIGHKTLVAASSCDKEIKDVI-----SPKEIANEVGKKLALLAKNKNIDVVVFDRGKYKFHGRIAALALGARDGGLKF---------------------------------------------------------RAITNIRKIGHCGTLDPLATGLMIMLIGKFTRLSDTFIGQDKDYEVSILFGTSTATYDTDGDIIKSS-KLIPTDNDVKKAVESFQGKIMQIPPMFSAKKIGGKKLYTLAREGKEVDRQPKEVEVKT-TLISYNYPYLNLHITCSSGTYITFTFDDYLKTVGGIKKMGSMKSLIKMMPGVGDS-------FDIDGFENSFNKSEAIIFSMTIRERQCLDEIIPSRKKRIAKGSGNSLEEVNRMLKGFKELK---VEAIYDGAHVLIKTAKKGTGVIAGSHVRSILEIAGVKDVVAKNLGRTNPSNQVRATFEALSQLQNKAT-------IKLQIPAGKANPAPPIGPALGSAGVNIMAFCKEFNAKTQGIT--DILPVIITVYHDKSF-KVGNALPMLKMPIGSVVHNIELYPGRGAQMVRSAGSSAQLMARSGGYVTLKMPSGEVRMVKDSCRATLGVLSNAENNLRVISKAGRNRWLGKRPLSRATARNPVDHPMGGGEGKGKG-N-HPCSPTGI-GGQRFGEMEVWALEAFGTSYLLQEMLTVKSD----DVYGRTQIYESIVKGDNLLRSG-TPESFNVLVSEMRGLCLDVRAN--RSPGICFEKEKHIKGN-MLYSFKVIPYRGSWLEGSFDINDLIYIRKKRRRKVLATSFIRTLGYSTDSDIIEEFFSRIAEDADETSPIIKMLNKDPTDSYESALKDFYR--KIRPGEPSTLSNARSLIMKRYNLGKVGRYKMNMKFGIETSVLNQVLKKEDIVNAIKYLIKLRNGDVKIDDIDHLANRRVRNLIEIQIKSYKDFLQLDKLSHEKENVGIEEVFKVFPIKSFDEKIILEYLSYSL---GVTKYDPEECIRRGITYNAPLKATFRLTDETG--IKEEEVYMGTIPLMTQR------------------------GTFVINGAERVIVSQLHRELVQNQCRIGFVRMEKIIKERMNLFDFATDTLTPGKIISSKGFQSVIKDFFGR-QFMDQVNPVAELTHKRRLSSLGGLNRERAGFEVRDVHSSHYGRICPIETPEGPNIGLITSLSSFAKIN---FENLAIQIASDDVIRKWSHGEVKKPETINYRTFKPEKGGLFCEKIFGGKYKKVCDRCGVEVTLRRERMAHIDLAVPVVHIWFFKTQPS--RIGNILGMSAGDLERVIYYEEYVIVDS-GRTTLEKKSLLNDLEYREAQEKWGF---------------------DSFKAMMGGEAVKVLLESEDMHATVEELKDKLRKTKSLQARMKLAKRLKIVEGFVNSDNNPQWMIMKCLPVIPPELRPLVPLDGGRFATSDLNDLYRRVINRNNRLKTILKLKTPEVIIRNEKRMLQESVDALFDNGRHGHPVMG-AGNRPLKSLSEMLKGKQGRFRQNLITDGERSSKIISIWTEATEVLSDLLYDLIMK--P--------SGLEL-SPLYMMIDSGARGNKSQLRQLGALRGLMATPS--------------GE-IIENPITSNF-------KKKIDDIKLKTLNIVLKADVVGSLEAVRETLTNISSEKVELNFISSSVGQISESDIELAQTSKAIIVGFHTNVERHAEKLVKPKNVKIIIKDIIYQLVDEVK---------------------------------------------------------------------------------------------------------------------------------------------------------------------------------------------------------------------------------------------------------------------------------------------------------------------------------------------------------------------------------------------------------------------------------------------------------------------------------------------------------------------------------------------------------------------------------------------------------------------------------------------------------------------------------------------------------------------------------------------------------------------------------------------------------------------------------------------------------------------------------EKTYDSSLVEKKLYAFWEESGFFKANANSSKDPFCVILPPPNVTGVLHMGHALVNTLQDVLVRYKRMCGYEALWIPGTDHAGISTQTIVERHLHATGKHKCDFTREEFLKHVWKWKNDHEEIILNQLRKLGCSLDWSRLRFTMDEKSTLAVQTMFKKMYDDNLIYQGDYLVNWDPVIETAIADDEVEHEEIDSCLWYISYPIDNEP--LTILIATTRPETILGDTAVAVSPNDERYSHLIGKYVRLPISERLIPIISDHYVDPKFGSGAVKITPAHDFNDYEIGLRHNLPMINIMNQNGTINENGGEFKGLKMAQARKAVIKQLKALSLLKKIEPHRYRVGISYRSKAIIEPYLSKQWFIKMKPFKEKLISVIK-DKKIIVIPDGWERVYFNWIENLRDWCISRQLWWGHRIPIWYNTTDKTKIICSIGENPPKEVEENPTQWIQDCDVLDTWFSSALWPLTTLGWPELTDDFKKFYPTSTLITGHDILFFWVARMILMGEYASGKEPFNNIFLHGLIYGKNGEKMSKSKGNVIDPIEIIDEYGADAMRFALCSSATHSRQIDLDKRRFAECKHFANKIWNATRFILLNLDDEEDIAKGSILFTLDDKWILSRLNTVVDSIHKKFKQYEFNDAAKESYEFFWDEFCAYYIECCKPYLSNKIKKLVKNKQQLLVIILLASIRLMHPIAPFITEEIFLFLKKRAKSCTIANFPNLNRSDINISVEDKFNYFKNIVHAIRQIRSDMRILQNTPTDLYIISENE-DKLNFITSNKIIITSLVKTNTIFSLSSIPKITSSSNAIIDDIQIIIPLPELKDEEK--KRLAKEIEKQHKQIDSLQLKLNNEHFLKKAPQELVEQTKLTL-
>SimkAspAT52
PTTNQLVRFGRKDKVRRKKSPALMNCPQRRGVCLQVKTKTPKKPNSALRKVAWVRLSNGQEVIAYIGGEGHNLQEHSIVLVRGGRVKDLPGVRYHIVRGALDCAAVKDRKQRRSKYGAKKPKMSRRHRAQKRKVPDIKFSNEEVTKFINRVMLSGKKSVAQRLVYDSITKFAKNKTEDPLEAFLQALENAKPHLEVKSRRIGGATYQVPIEIAPERRTSLAMKWIIGNARSKVGRGMEDGLSMELADCFNNQGSTIKKKDDTHRMAEANKGRNHHGHITCRHRGGGHKRFYRVIDFKRDKHDIEAKVNSIEYDPGRSAFIALLHYLDGEKRYIIAPEGLKAGDRVMSSIAKQIERRVAFRRALKKAIMST-MEAGAIGIKVQISGRIGGAEIARSEWYKEGRIPLHTLRANIDYATARAETTYGSIGIKVWVRSLKKGPFVDHHVLKKVEKQNEKGTKDIIKTWSRRSMITPDMVGHTFEVHNGKKFISVFVSENMVGHRLGEFSPTRTYKGHAITKYVRISPRKARLAAGLIRGRQVEEAQTQLTFSNLKGGRLLLKTLNSAIANAENLLNVQRRDLFVKEVRIDCGPTMKRAKPKSRGGRVPIMKRTSHFTVVVE-MIQEESSLEVADNTGAKRVKCIRVLRGTRRRYAHVGDVIVCAVKESEPKASVKKGEVIKAVIVRTKKSIRRKDGSYLKFHDNSCVIIDDKQNPKGTRIFGPIAREVRNNGFIKICSLAPEVIPSRTKYRKKQK-GSL-RGLTKGGEFVEFGEYGMQVLERGKVTNRQIEACRVAITRHFSRKGKVWIKIFPDKPITKKPAETRMGKGKGAVDHWVAPVRPGKVLFEVAN-VSREEAQQALVRAAAKLNLKTRFV-----------------CNK-PKYVFLVAKDANKTEIRLAIEEIYGVKVTSVNTINIKPKPRRVRGRKGKTAMKRKAVVTFSAGDVLDE----NVHLIPQLKKIVLNMGVKEAVKDNVMQDHAEEMALLTGQKPIITQTKKAISNFKVRKIGMTRVF----------DKEGTLVVCSVVQVEPNVVAQVKTKE----------------------------SDGYSAVKLGLSSAKKKNLSKPLLKDYEKKNID---PRRHLFESRVDDT----------SSFELGQEIGV-DHFSEGAFIDVTGTSKGKGFQGVMKRHNFKGGPAAHGSGFHRHAGSTGNSTPGRVFKGRPMPGQMGNEQVTVQNLKVVKVDV----------------EKNVILVKGAIPGSRTSKVWI-KQPPIARLILKAAGLSKGSGVPNRDKVGKITLEQVMQIVNQKRPDLRIRSDDAAVELVKGTARSMGVEV--KDEITKKFQLHEKDTGSADVQIAILTERIVELTEHLKISPKDHASRLSLLKLVGQRRKLLDYLNSTDTKRYQTLINRLKLRLLESGAHFGHQRHRWNPKMKCFIYKELNGIYIIDLSKTIQQLRNAVKIVENAVAENKSVLFVGTKKQAKEVVKECAEDCGEFYVCERWLGGMLTNLTTIRKSVKKLEHIEKDIALTKKEISKLAKNHEKLDKTLSGIRTMKKPPGLVVVVDPSREHIAVAEAKKLGIPVMALVDTNCDPDPIDHVIACNDDALKSIKLILTSLTRTIIAK-DFDEKVLHINRCSKTVKGGKRFSFSALVIAGDGKGRIGLGFAKANEVADAIKKASESARKNLVS---GQVASNKMNKTVVVKVDRTFAHPQFGKVITRNKKYYAHSEIELE-VGQKVKIEETRPISKLKRWRVVE-GRRKTAVASVRMRKGIGNIVVNGKNFEEYFPTEAQRKTILSPLELMKLIGQVDLKVRVKGGGIEGQVDAIQLGLARALLLEDEDRKKVLKDASFLTRDPRKKERKKYGRAKARKQFQFSKRDPIADLLTRIRNAAKAKHRYLDVSLSQMKKSILEVLKEAGFIEHFLVDNEKK---KMRVFLKYTKEKQCLINGLKRNSKPSVRKYVGYKDIPNVMEGLGLAILSTSKGIMSGYKAKHEKVGGEILCSVWGVVHVKSTFNNTIVSITDLSGNLVAWGSAGKSNFSGSRKSSAFAATVAAQDAAKIAMAMGMKEVEINLKGPGAGRESAVRGIQSSGLMITSIRDKTPIPHNGCRPRKRRR--RQEKQFLLDSITDAINNSKAFVITSYEKIDANATADFRSELVAAGGEFIAVKKRVFLKAVQKCGIE-VETNNLDGHIALTVMGDNVVDATKKLYAFK-SIVTGLIPFLEHDDANRALMGSNMQRQAVPTYTLKKFMRSNSGSCLHQMPLCHIGDEVKPGDILADGPATDKGEVALGKNVLVAFMPWCGYNYEDAIIISEKLIKEDAYTSIYLESELTARDTKLGK-EEITRDIPNVSEEALADLGDDGIIRIGAEVKPGDILVGKITSETELSPLLRAIFGEKAADVKDASLCAPPGTEGVVMDVKVFSRKGDTELDPGVIRQVKVYIASKRKLQVGDKMAGRHGNKGVVSTIVPEADMPYLKDGSTVEIILNPLGVPSRMNMGQLLETHLGFAARKSGIYVKAPVFQGFPEEEIWKMMEQHGYPEDGKLYLYDGRTGERFDNRVVVGYIYMLKLSHLVADKIHARAIGPYSLVTQQPLGGKAQWLTLNAEGKTLGRFASEVAKILMGKHKVDYTANADCGDGVIVHNGDKLILTGSKEAQKFYRYYTGHVGGQRDVPYRRMMERKPDFILYNAVRGMLPKNKRSSAQLKRLRIFKGNTHEMQAQKPQEVS---VADDLLDCTVNQQSMKDYLVAIRNNKRQWSANTKGRSEINHSNAKPHPQKGTGKARQGTLSAPQYKGGGIVFGPKPKFDQHVRINKKERRAAIRFLICEKIKAGKLVILESTK-LESPKTKTIATFLKKIGIESQRTLFLGESNQNVFIKSMSNIPKARFKHAKNISGLDMADGAQVFVLDEAVSDL---GKRVDYSGRSVIVVGPELKFNQCGIPKQMALELFEPFIVKRLKDRGLVY----------------TIRSAKKMIARE----EAEVW---DVLEEIIKGHPVLLNRAPTLHRLGIQAFEPVLIEGKAIRIHPLVTTAFNADFDGDQMAVHIPLSIEAQLEAKLLMM-PIGIKVTLRGKRMYDFLDRFCNIVSPRIRDFRGFKKK-GDGSGNYSLGLEDQQAFPELNLDKVKRSQGMDITFVTSAKKDEDCLELLSLLGMPF--------------SVPSVKFDQSVDISAKLSVDPRKAEQQV-RGTVSLPKGTG-KKIVLIVFAQGD--LVK-------EAEEAGADYVGSQDLFDK---VKGGW---TDFDVVLASPDMMREVGK-LGKVL-GPRGLMPSPVT---RDIATAVKEIKAGKIEYKVDKAAVINNQIGKLSFSAEDIVENANTLISAIIKASAAKGQ-YIQSLFLTSTMGPG-EDIKAQSVEALVAQADQLHKEIFQLKSELKSRNLEKPHELVSKKKLRARVLTALNQK-RRDLRKKRALRVRKNVKGTALKPRLSVFKSNKHLFAQLIDDVTGNTLVSYGTRSKDAAL----ADKSKSDAAKVIGAKIGELAKTNNIETVVFDRGYSKYHGVIAHLADAARSAGLKF---------------------------------------------------------RRVTKIKKIGHCGTLDPFATGVMVMLVGKYTRRSAEFMNMDKTYSATIKLGQSTDSYDIDGIITNES-PLIPSLTSIEKELENFQGEVDQVPPMFSAKKVNGKKLYELARKGEEIARQPVKVQM-AIQIVEYSYPYLKINVECSKGTYISFTYNDYLKQMGAMRKMGSFKSLMTMLPGMNQL----P--ADFDMSGKEFDKMEAMILSMTNKEREGLVELEPSRKRRIANGSGAHIDDVNKMVKGFKRLRQ---VTTWDGAKVFLKPASEGTGVIAGSKVRSVLEVGGIKDVVAKSMGSSNPINLVRATFKALTSLKNRKQVLEQ--TIKLQIPAGKANPAPPIGPALGAAQVPIMPFCKEFNAKTQDRA-GDILPVVISVYSDRSF-KPGCAMPLKAMPIGSVVHNIELNAGRGGKFVRSAGLSAQLAARSNGYASLKMPSGEMRMVKETCMATFGVVSNSEWSLRVEGKAGRMRWRGFRPTVRGTAMNPVDHPHGGGEGRHN-GY-IPQTPWAKPGGQRFGEMEVWALEAYGAAHLLQEMLTVKSD----DVAGRTRIYESIVKGENTLKAG-TPESFNVLVKEMQGLCLDVR----RSPGIAFEQEKHAKGH-TLYSFRVIPYRGSWLEASFDSNDMVYVYIDKRRKVLATSFIRTLGFSTDADIIEEFFNRIADDADETSPIIKMLAKDPNDSYESALKDFYR--KIRPGEPATLSNARSTMMKRYNLGKVGRYKMNSKLNMPISDEEDILRKEDIVEALKYLIRLKDDKAHVDDIDHLANRRVRNLIEIQIKSYLQFLQADKLEVFKEIFPIKSYDE--KIVLEYMSYNLGVPKYNP----------EDSIRRGITFNVPLKVTFKLTDETG--IKEEEVYMGTLPVMTKN------------------------GTFVINGAERVIVSQLHRELVQNQCRIGLARMEKIIKERMNLFDFSSDTLTPGKLISAKGLAGVLKDFFGR-QFMDQTNPVAELTHKRRLSCLGGLNRERAGFEVRDVHTSHYGRICPIETPEGPNIGLITSLSSFAKIN--QFDKLSIKIASDEVIRDWSRGEIKKPETINYRTFKPEKGGLFCEKIFGGKYKKVCDRCGVEVTLRRERMAHIELAVPVVHIWFFKTQPS--RMGNILGMSTSDLERIIYYEEYVVVDQ-GRTTLQKKQLLNDVEYRESQEKWGP---------------------DSFTALMGAAALKALLETEDLDLVVTELKEKLRKTKSLQARMKLAKRLKIVEGFLASPNAPDWMVMSAVPVTPPDLRPLVPLDGGRFATSDLNDLYRRVINRNNRLKSILRLKTPDVIIRNEKRMLQEAVDALFDNGRHGHPVMG-AGNRPLKALSEMLKGKQGRFRQNLITEGERKSKVISIWTEATEDVSEDLFELIVQP--NS-----RK---EPNPLFLMMDSGARGTKSQVKQLGALRGLMAKP--------------SGE-IIESPITSNF------LQSQVEKQQKKILNIILKTDVHGSIEAIETSLNKINSEKAEINILKSDVGNISESDIQFAAASNAVLIGFHVSTEMHAEPLLKELQVEVELFDVIYHLIDNVR-KIRKKFIDYFKAKEHHHLPSSPVFPHDDPTLLFTNAGMNQFKDIFLGKTKMDYTRAVTSQKCIRVNDLDNVGHTSRHMTFFEMLGNFSFGDYFKAEAIEFAYEVTTQVFELDIEKVWVSVFEDDDEAFELWKKF-MPENRIVRMGAKDNFWTMGNGPCGPCSELLYDRKFGKATSPLNDEDGERYFEFWNLVFMQFNQEQNGKQIPLQNQSIDTGCGLERIVSLKMGVDTLFETDILRAIIQKIETICGKKYNPKD---------EFAPAFHVIADHLRSLAFSIADGVQPSNLDRGYVLRKILRRAIRYSKKLGMNDPFLAELVPVLIECMGDDFPEIKNAKQRICEILTAEEESFFKTLKRGGNILNSIIEKAKKKEISGEDAFKLKDTYGFPLEEILLIAKDSGLTVNLEAYELLEHKAKELSKAAHKTHAVEDNFEEFVEKHGTSDFIGFETLSGEGSILGIVKDGNFVDRLDEGQKGEIILDITPFYAEKGGQVGDKGELIHHSAHFNVINCSSYSGIISHSGICTKGSLLVGEPVEALVSETRRGSIAANHTATHLLHKALCDLLGEHIRQSGSLVESNRLRFDFTHHKALTDEEIRSLEIAVNAKIGQNSIVTTLEISYADAQQDSDIKQFGDKYGAKVRVVEVGDGGKELCGGTHIDCLGKIGLFRITKESSIGAGIRRIEACTNIDAVNFMFSQEDILHRSSAKLSVALPKFEIKMDSLLEEQSTLKTELKQMKKEKAGSILSSLCEKTISVNGHPLVVEKVDI-DPKELGNLATLIMDKKAHAVLLAAETGERCSLVLRLCQNLVKNGIKAGDLIKKVSVHVKGSGGGKPDMAQAGG-PKSYEHDETEEKWNLFWEQQGFFKADHNSDKDPYCIILPPPNVTGVLHMGHALDTTLQDILSRRKRMQGFEVLWLPGFDHAGISTQTVVEKHLIKTGKCRKDYDRDTFLDHVWAWKESHENKIMNQLKKVGCSLDWSRKRFTMDEKACGSVRSAFKMLYDEGLIYQGDYLVNWDPITQTALADDEVEYEEKASFMWHFRYPVKDED--TFIEIATTRPETMLGDTAIAVNPKDDRYIHLIGKSVILPLTDREIPIIADDYVDREFGTGCVKITPAHDFNDYEVGLRHNLPMVNIMTPEGLINHMGGCYEGLSMQEARAEIVKKMQEMNLLTKTEPHIHRVGHSYRSKAVIEPYLSKQWFVKMSHFKAELLDLVK-TKKIELLPEHYQKTYFHWIENLRDWCISRQLWWGHRIPIWYHKEDKERIICHDGDDLPEEVAKDPSMWEQDEDVLDTWFSSALWPFSTLGWPDEKADLNKFFPTSILITGHDILFFWVARMILMSHITMKSIPFQKTFIHGLIYGKTGEKMSKSKGNVIDPIEIIESYGADAMRMALCASVTDSRQIDLDRRRFEEYKNFSNKLWNATRFILMNLESLLGKGLCHNDLTLDDSWILSKLNQIVVKVNDCLDNYDFDDAAILSYQFFWDQFCAYYLETSKPYFSEEKSSSKQNKQVILLTVLTTMIRLIHPITPFITEELFFRLKERCEAIAVAPYPSLIKKDIDSVVECNIEILNQVVYQIRNIRGEMQIPPQDKVDVYFIGSDRCETMDLIKENHIFIKALVKVDKLNHLDIEPSIEHSATGMVKNIKIVIPLPKLLDQEK--KRLKKESEKLKDQIETLIKKLENKQFIERAPKELVLKTQSN--
>3300013133-59
PTINQLVKKPRVSKVKRTKSPALHQCPQRRGVCLQVKTKTPKKPNSALRKVAWVKLSNGQEVIAYIGGEGHNLQEHSIVLVRGGRVPDLPGVRYHIVRGALDCAAVKDRKQGRSKYGAKRPKMSRRHRAQKRKILDPRFKSEVVSKFINKVMRDGKKSIARRIVYNAMDTFAKKHAEDPLECFEQALENAKPSLEVKTRRIGGANYQVPVEIASERRTALAMQWVISFAREKPGKSMEDGLALELADCYQNQGSSIKKKDDTHRMAEANKGRNHQGHITCRHRGGGAKRAYRIVDFKRDKDNIQAHVASVEYDPNRTAYIALLHYADGEKRYILAPEGVKKGTKIL--IAKQIERRVAFRRVLKKAIQSA-MDAGAAGIKVQISGRVGGAEIARTEWYKEGRIPLHTLRANIDFAMGRAETTYGSIGVKVWIRSLRKGPFVDHHLLVKIKKQQGSDKKVTIKTWSRRSMIIPEMVGLTFDVHNGKKFISVFVSENMVGHRLGEFSPTRTFKGHAISKFVRISPQKARLAAGLIRGLKVEEASMQLRFSQLKGGRLIKKTLDSAVANAETQLNLQRKDLVVKEVRVDAGPTMKRAKSKSKGGRVPILKRTSHFTVIVA-MIQQETDLEVADNTGARRVRCFKVLKGTRRRYARIGDVIVCSVKEADPKGSVKKGDVIKAVIVRTKSYITREDGSLLRFYDNSCVIIDDKLNPRGTRIFGPIAREVRDNGFAKISSLAPEVIPKRTKFRKQQK-GNL-AGNAKGGQFVEFGEFGMQALDRGWITNNQIEACRVAITRFFSRKGKVWIRIFPDKPVSKKPAEVRMGKGKGAPDHWVAPVRPGRVLFEVGN-VSKEDAQSALVRAAAKLPIRTRFV------------KSLKKCSS-PKYVFLVDTKANKIEIAKAIEEIYSIKVVAVNTIRVKPKQKRRGN-IGYTNGFKKAIVTLEDGDSLD-----NDMMIPKLKKIVISMGLAEALKDNAMQDAMKELTLLSGQKPIMTTSKKAISNFKLRKKGMMKVF----------DATGKMVVCTVLHVEPNVVTQIKNEE----------------------------KDGYKALQMGFLAQKKQRLTKPILGHFASKKVE---PRKTLLESRVEDE----------TGYELGQQIGV-EYFNEVGFVDVTGTSKGRGFQGVIRRHKFSGGPAAHGSGFHRHAGSTGQTSPGRTFPNVKMAGHMGHEQKTTEGLAVVKVDV----------------ENNVILVKGAVPGHRNGIVFVRKEPPVSELIKERAKIAKGSGVPNREKVGKLTTQDLKEIVKVKKTDMRVNSDEAAMLLVAGTARSMGVDV--KEEITKKFQLHEKDTGSADVQIAILTERIAELTEHLKLAPKDHSSRLALLKLVGQRRKLLDYLNSTDTKRYQTLITRLNLRLLESGAHFGHQKHRWNPKMKRFIFEERNGIYIIDLAKTMQQVRNAQQVVAEMVASRKSILFVGTKKQAKSVIKECAEECGEFYVAERWLGGMLTNLTTIRQSVKTLERIEKKIALTKKEMGLLTKEQEKLHRNLSGIRSMRKVPGLVIVVDPSKEHIAVAEANKLGIPVMGLVDTNCNPDPIDYVIACNDDALKSIKLILQSLMYTIVD--EFEEKVLYINRCSKVVKGGRKFSFSALILVGDGKGNIGIGFAKANEVSDAIRKGGEAARKNIVS---GVVVSNKMQKTVTVRVDRTYPHPKYGKVITRGKKFYAHTEQVLP-VGQKVEIVETRPLSKMKRWRVAKVGRRKTSVASVWLKRGKGDILINRRKLEEYFPTEEQRSIVMAPLEKLELTGRYDLVIRVSGGGVEAQAVAARLGISRALVEEDEERKPSLKEEGFLTRDPRKKERKKYGQPGARKRFQFSKRDPIANLLTKIRNAKSARHKYVDICYSRVSKEIVDVLKQAGFIENYLVSDTKH---TLRVFLKYSKQRESVIQGLRRLSKPGLRRYVGYKKIPTVFGGLGISVLSTPVGIIDGETAKKKKVGGELLCSVWGVAHVKATFNNTVVTITDPAGNVLGWASAGKVNFSGSRKSSAFAATVAAQDAAKAASVHGVKEVEVNLKGPGAGRESAVRGLQSSGLVITIIRDKTPVPHNGCRPRKRRR--RAEKQYLLEEIKEGIDQSELMMVMSYQKLDANMTANFRKEVGKSGGTMLVVKKRVFLKAAEFAGFV--LNVDLGGHVGLVFSGEEAVTTTKSVYNFAKSIVTGLIPFLEHDDANRALMGSNMQRQAVPTYLLQKFLRSNGGTCVNQTPLCFVGDKILRGDIIADGPATDQGEVALGKNILVAFMPWCGYNFEDAIIVSKKLIEEDAYTSIYLEEEITARETKLGK-EEITRDIPNISEEALANLGEDGIIRIGAEVKPGDILIGKITTETELSPLLRAIFGEKASDVKDASLTAPPGTEGVVMDVKVFSRKGDTELEAGVIRQVKVYVATKRKLQVGDKMAGRHGNKGVVSNIVPEADMPYLKTGECVEMILNPLGVPSRMNIGQLLETHLGFAARKKGIYVKTPVFEGFPEDEIWKMMEEVDLPSTGKMYLYDGRTGERFDNPVVVGYIYMLKLSHLVADKIHARAIGPYSLVTQQPLGGKAQWFLLDAKGKTLGRFATEVATILRGKHKTTYTPHVDGGDGVIVINADKIVVTGNKEAQKNYIYNTGFTGGLREIPYHIMKGRKPEFIIEHAVKGMMPRNRLTSTQITRLRVFAGEQHDMQAQTPCAVE--------LECTANSQMIKDYIVAIRANRRQWSANTKNKAEVNHSGLKPHPQKGTGKARQGSLASPQYKGGGVVFGPKPKFDQHVRINKKERRAAVNYLLAQKIKEGKIHLLAAPK-MEAPKTKVVVDFLKAAALNERKVLFIAEYEYPSLAKSLRNIPKAKFINLRNINGYELMCADHIVLMEPAFEQLTE-GKRVDYSGRSVIIVGPELKFNQCGLPKQMALELFEPFIVKRLKDRGFVY----------------TIRSAKKMIQRQ----DPEVW---DVLEEIIQGHPVLLNRAPTLHRLGIQAFEPVLIEGQAIRIHPLVCTAFNADFDGDQMAVHVPLSIEAQLEAKLLMM--IGLKVTLRGERMYDFFDRFTNIVSPRIRDFRGFSRK-GDGQGSYSLGLEDQQVFPELNLDEVKRAQGMNITFVTSAETDSECFELLQLMGMPY----------------PAVKFDQSVEVSIKMGVDPKKSDQQV-RGTVSLPHGTG-KSLRVVVIAKGEKIQEA---------KEAGAFEVGHADLVEK---INAGW---TDFDVLVATPDMMRDVGK-LGKVL-GPRGLMPTPVTT---DVGRAVQELKAGKVEFKVDKSSVINNMVGKVSFSATNLLDNIQAFLGAVQRASTAKGQ-YVQSMVLSTTMGPGMQELMNQPETELEAQYEQLSKDIFKMRCDLKMRKLEHPHKLKEKKKERARVLTALNQK--EQCRDRRKLRVRKHLRGTSEKPRLCVIKSNLHIYAQLIDDERGATIASYSSMHKDFDKN---VKGRSKESARVIGKKIAQLARDKNVTQMIVDRGRNKYHGLLAELVTSVRESGV-----------------------------------------------------------RRITGVQKIGHAGTLDPFATGVMVMLIGRMTKLADSFLTDDKQYLATFTLGYESDTYDLDGTLTPI-SSIEPSRQEICDVLASFQGEIQQIPPMYCAKKVKGKKLYELARQGITIERAPCLVTV-DIKLVEYNYPHLTLNITCSKGTYISFTYDDYLKQLNRIKKMGSIKSLLKMIPGFSQM-------ADMDFSDKEFWKSEAMILSMTPKERLGMEDLQPSRRRRIANGSGTTIDDVNRMVKGFKRLRQMM---SWDGAQVLLKPAPEGTGVIAGSKVRLVLELGGIKDIVTKSVGSNNPLNQVKATFRALVKLKNRKERLALRGTIKLQIPAGKANPAPPIGPALGAAGVNIMAFCKEYNAKTQD-KAGKVLPVIITVFSDKTF-KPGCCMAMKDMPIGSVVHNIEMSPGRGGVLVRSAGLSAQLLARSGGYATLKMPSGEMRMINEECRATFGVLSNAEHTLRVEGKAGRNRWKGFRPTVRGTAMNPVDHPHGGGEGKHN-GY-IPQTPWAK-GGQRFGEMEVWALEAYGAAHLLQEMLTVKSD----DVSGRTRIYESIVKGDNVLRAG-TPESFNVLVKEMQGLGLDVR----RSPGISYEQEKHPKGN-ILYSFRIIPYRGSWLEAAFDTNDFVYIRKKRRRKILATSFVRTLGYSSDADIIEEFFSRIAEDADETSPIIKMLAKDPTDSYESALKDFYR--KIRPGEPATLSNARSAIMKRYNLGKVGRYKLNRKLGLETTLELVTLQKEDIVEALKYLVRLKRGNTSIDDIDHLANRRVRNLIEIQLKSYAQFLQKDLLEVFQEIFPIKSYDE--KTALEYLSYSLGVPKYTP----------EECMRRGITYNITLKVKFRLTDETG--IKEEEVYMGTIPLMTDK------------------------GTFIINGAERVIVSQLHRELIQNQCRIGLARMEKIIRERMNLFDFSSDTLTPGKLVSAKGLSGVLKDFFGR-QFMDQTNPVAELTHKRRLSSLGGLNRDRAGFEVRDVHASHYGRICPIETPEGPNIGLITSLSSFAKIN--QFDKLTIKIASDDVIHEWSRGEIKKPETINYRTFKPEKGGLFCEKIFGGKYKKVCDRCGVEVTLRRERMAHIDLAVPVVHIWFFKTQPS--RIGNILGMSTADLERVIYYEEYIVIDP-MQTTLERKQLLTDAEFKEAQEKWGP---------------------DAFRCSMGGEAIRELLEKEDLSMLVVELKEKLRKTKSMQARVKLAKRLKIVESFTTSPNKPDWMVMSTIPVIPPDLRPLVPLDGGRFATSDLNDLYRRVINRNNRLKSILKLKTPDVIVRNEKRMLQEAVDALFDNGRHGHPVMG-AGNRPLKALAEMLKGKQGRFRQNLITDGERKSKIISLWTEVTDEISEELFKLISK--PDQ--------LEL-NPLYLMMDSGARGNKAQVKQLGALRGLMAKPS--------------GE-IIESPITANF---LDTLLQRTQLAEKKTLNLILRADVQGSLEALKNSLLRLPSDKVQINFVSENVGQISESDIELAAASSAAIIGFHTSVESHALEDMQRYKIPVKTHDIIYQLINDVR-KIRKEFLHYFKNKDHKVITSSPVIPHEDPTLLFTNAGMNQFKDVFLGQSVREYKRATTAQKCIRANDLDNVGHTSRHMTFFEMLGNFSFGDYFKKEAIAFAWEMTLNVFGFDQEKIWVSVFEDDEEAFALW-KQHIPEKRIIHLGKKDNFWMMGDGPCGPCSELLYDRAFGSASSPKEDVSGERFLEFWNLVFMQYNAQPQGRLEPLSSKSVDTGAGLERVVSLLENVDSVFKIDIFQELIAQIQDVLHVRYDETD--------PKKAPPFYVIADHLRSLSFAIADGAQPSNVDRGYVLRKILRRAVRYGRLLGAEKPFLASIFPRLLAVMGKDHQELHTAKERICEILTIEEESFLKTLKKGGNILSSILHKAAKKEISGADAFKLKDTYGFPIEEILLLAKDSDVHVNLDAFALLEVEAKERSKKTKETHHSSSQYTSILEKHGSSEFLGFTENELEASVVAILKDGEETDVLEEGEEAVILLDKTPFYAEKGGQVSDKGVLFHEGARFIVEESLHLPSLTVHRGKLEKGTLITGEPVTAQINIERRESIENNHSATHLLHWALQRVLGEHIRQAGSLVEPDKLRFDFNHHKAISREELREVERLVNIKIRSNAPVKFYELSYEEAQGKQEIKQFGDKYGSTVRVVDIADFSKELCGGTHVPALGRLGLLKVVKESSIAKGVRRIEAVTGKKAEEFVHSMEDKLAHIETLLSAPASQVLEKLQHTLEENQELKNVAKKQRNTELHKIVQSLKKECQTTNGVHYVFAEVSI-TPQELHSFANMASAEPQTTLLLAANHEGKCMLLLKVHEAHAQKGLEATEIIKELAPLIKGSGGGKGCSAQAGG-PKAYDPLLTEETWYTFWEKHNLFHADAHSKKPSYCIILPPPNVTGSLHMGHALVDTVQDALIRWKRMSGYEALWVPGVDHAGIATQTVVERHLMKTGKRRKDFTREEFLSHVWAWKELNEKNIIAQLKKVGCSCDWSRQRFTMDEISNRAVKTMFKKMFDQGLIYQGDYLVNWDPITQTALADDEVEHEEKESFLWHIRYPLEDSS--GFITIATTRPETMLGDVAVAVSPSDTRYAHLIGKTLILPLVGRKIPILGDAFVDPQFGTGAVKITPAHDFNDYEMGIRHSLEMINIMTPDGRINEEGGAFVGLSMIEARQKILSELKSSGHLVKSEPHTHRIGISYRSKGVIEPYLSKQWFVKMGPFKEKLMKMVT-SGAVSMIPKHWESTYFHWINHLRDWCISRQLWWGHRIPIWYHKEDPTRMICHDGEDAPEEVQKNPSDWIQEEDVLDTWFSSALWPFSTLGWPEKTADLKKFYPTSTLVTGHDILFFWVARMMMMGEFAMHDIPFHETFLHGLIYGKQEEKMSKTKGNVIDPLEIINTYGADAMRMALLSALTHARQIDLDRRRFEEFKNFANKLWNSARFVFMNLQETFEQGLHEKNLRLEDRWILSLLNKTIVDTEKHLCAYEFDKASQLLYSFFWDKFCAYYVEIAKPILFGKTPVERENKQKILAIVLLASIRLMHPFVPFITEEIFQKLKAAAISCMVSPYPKAGP--TNPVAEEDFERMNSLLYHIRNIRGEMQLAPNVACDVYIVGSST----DLIKDNEVILSSLVKLKQIVFTKTAPDLSFAASARVGEWQIIIPLPEMKEKE--RNRLTTHQEKLEMQLKELEAKLANKEFTERAPQSFVENTRKT--
>NC_groundwater_819_44_16
PTINQLVRKGRRKPVYRSKSPALAGSPQRRGVCLIVKTMTPKKPNSALRKIARVRLTNGEEVTAYIPGIGHNLQEHSIVLVRGGRVKDLPGIRYHIVRGTLDAQGVANRMQGRSKYGAKVPK--RRRQATKRKIADIRYNSTVVGRFISTILKCGKKSLAERIFYNALDKAGQKLNKKPIEVLDQALSHVKPVLETKSRRVGGATYQVPVEVSYERQVSLAVRWIVQYAGERKGVAMEDALVQELVDAVNNTGAAIKKRDDTHKMAESNRGRNFQGRLTMRHRGGGYRKIYRIIDFKREKLDIPARVVSIEYDPNRSCRIALLQYRDGEKRYILAPLGLQVNDELV--IALQLVRRVSFRRAMKKAVQSA-LSGGAKGIKVTCSGRLGGAEIARREAYKEGSIPLHTLRALIDYGFAEAHTTYGLIGVKVWVRSLKKGPFVDVKLMERIERMNRSGERRPVKTWSRRSMIVPDFVGHSFSVYNGRKFITVFVSENMVGHRLGEFSPTRTFKAH-FTRFVRISPVKGRLIADQIRGKNIAEALNVVNFCARKGGAVVGKTLKSALANARAKEGMDLDALKVSKIWIDGGPFWKRFMPRAMGRATKIRKRMSHINIVLS-MIQLRTRLEIADNSGGRKAACIKVLGGTARRYASLGDVVVASIKEAIPEGMVKKGEVVKGVVVRTKKSVRRLDGSYIRFDSNAIVLIDNQMNPRGTRIFGPIARELRDKNFMKIISLAPEVLPARVKYRKAQK-GCR-SGKATRVTTLSFGEYGLQTLERGWVTNIQLEAIRVAVARHMKRKGKIWLRLFPDKPITKKPAETRMGKGKGQPSGWVIVVKPGNILMEIEG-VPEPVAKEALSLASYKLPVRTRFL-YKIILEPVVSEKGTDLTQKENKVLFKVDRYSNKSEIRWAVEELYAVKVCEVNTISVKGKPKRVRTQLGRTSHWKKALIKLREGDKIEFA---NALRVPRLVKIVLNMGVQEAIKDALLESHAQELGLITGQKAVITRAKKSIAGFKLRKVGMTRIF----------NPQGLEIPISVIEAGPCPITQIKTLG----------------------------KDSYNAIQMGYEPIQEKRTKKPLLNHFKKAGLK---PMRWLREWRVCDE----KL---LSDLKVGQEIRV-DIFKPGDHVDVIGWTKGRGFQGVVKRHGFRGLRATHGNKEFRRPGSIGTTFGSNTKRGKKFPGHYGNERQTLLNLEVIRVDV----------------EENVLVLRGGIPGAKGGFLMVRKSPPVATLLKKAVGLAVASGKPNKEKVGKVNLNQVREIAKQKMSDLNTKSEEAAMRMVMGTARSMGIDV-KKEEIKKNFSVHEGDTGSPEVQVALLTQRINDLTQHLKAHIKDHSSRRGLLKMVGARRKLLDYLNRQDNGRYQTLVEKLNLRLLEAGAHFGHQSSRWNPKMKRFIFEKRNGIHIIDLQKTVNQLKVACDFLANCVLQKESILVVGTKKQAKEIVKTMAQNCGVFWVTERWLGGTLTNLETIRKSVSRLEEIEKLKTLSKKEAASLTRELARLKKNLGGIQKMDRKPGVLFVIDPSREKIAVEEARRLGIPIIALIDTNCDPDPVSYPIACNDDAIRTISLIVGKVEEAILEA--FLEKVVYINRCAKVVKGGRRFSFSALVVVGDGRGKVGFGLGKANEVSDAIRKGTDYAKKSMKSV--GVVIQDRMDKTIVVQVERREPHVIYGKVVRKVKKFYVHDEKEEARPGDHVRIQETRPLSKLKRWRLVE-GRRKRAIAKVWIKTGTGKILVNGRDCESYFPSPNLLRLFRRPLEATKTEKLFDVDAKVLGGGVAGQADALRHGIARALLESNSTFKKALRGGGFLTRDSRERERKKYGQKGARKRFQFSKRDPISDLLTRIRNASSAKKEYADVPASSLKEEVLKVLKKEGFIQDFKKAEEAA-HPWLRVYLKFTPSGMSVIQGIQRSSTPGRRFYVSVDEIPRVKGGLGVAILSTSKGVLADRKAKSLHVGGEVLCKVWGRAHVKATFNNTFVAITDLHGNVISWSSAGVLGFSGAKKSTAYAAQVVAQDCAKKAKEHGLHEVEVFVKGPGAGRESAIRALQASGLTITAIRDVTPVPHNGCRPPKRRR--RPEKVWMVENVKNLAKNHSAWVMTDYTGLTAGALAQLRNRLKGVSASYVVVKNRLLEVALKDSMGV-DVSSMSAGPTGVALS-DDPVSLAKVLKAFA-SVAAGLIPFLEHDDANRALMGSNMQRQAVPVYPLKKFMRSNAGTTINQRPLVKLGDKVKKGQVIADGMSTKSGELALGRNVLVAFMPWEGYNFEDAILISQRLVKEDAYTSIHIEEEIGARDTKLGK-EEITRDIPNVGEEALKHLGEDGIIRIGAEVRPGDILVGKITSETELSPLLRAIFGEKAADVRDASLTVPSGIEGIVIDVKVFSRKKGDELEPGVIKKVKVYVATKRKLSVGDKMAGRHGNKGVIAKVLPEEDMPFMADGTPVDMVLNPLGVPSRMNVGQVMETHMGWVAKVLNMRFFSPVFGGIKNEEIKEWLKKAHLPENGKARLYDGRTGEPFDQEVVVGYIYMLKLAHLAADKIHARAIGPYSLVTQQPLGGKAQWFLVDAQDKILGRLSVNIADLLRGKRKPIFTPHVDCGDFVVVINAEKVKVTGKKEEQIIYKTASGYPGGQKRIPYEKVKREHPERIIEHAVKGMLPANRLGRAVLKKLKIYAGEIHPHAAQKPEKIE----QEDFLNGKINRQAMKEAIVAFLTHQREGNASTKTRAEVSGSGRKPWKQKGTGRARSGERTSPVWRGGGTVFGPQP-HEFHYRVNRKAASLARSSALRLSFKEGRVKIIKELK-LNEPKTKSAAEILENLKV-AGKTLVVVKNQDSNLKLAFRNLQGVRLMRPEDLNTYEILTHRNLVFSEEALDLL---GKRVDYSGRAVIVVGPELKLHQCGLPKKMALELFEPFIIRRLKELGHV----------------HTIRSAKKLIEAG----APEVW---DILEGVIKEHPVLLNRAPTLHRLGIQGFEPQLIEGEAIRIHPLVCTAFNADFDGDQMAVHVPLSVEAQLETKLLML-PIGCKVTLRGSKMYEFMDRFVSVVLPRIRDFKGLSPKSFDGRGNYNLGLQEQVVFPEIELDKIKQIQGMDVTFVTSAKTNEEAKELLTALGMPFK------------LKFPATKFDETVHLAVKLGVDPKQSDQQV-RGTVALPHGTG-KKVRVLVFTKGEG--AK-------LAKDAGADYVGFEDLIEK---VNTGW---CDFDVVVASPETMREVGK-LGKVL-GPKGLMPSPVTP---DVEKAVREVKAGRVEFKMDKSGNLHLPIGKVSFGEKALTENLSSVLDALARSSTSKGE-FMQSCTVSTAMGPG-KEIRDLTKDEANLKLRELGDSLFKLRSQGKMGQLENPGKIRQTKRDVARIQTILKE------RVRRHLRIRRRMEGTLEKPRLTVFRSHKHLYAQMINDLEGKTLLTVSTLSPLVREK-VKYG-GNVKAAEDLGEILAEEAKKSKIQNVIFDRSGYRYHGRIRALADAARKGGLVF---------------MITKRVRQLFRGDKSMVEDPHVVDCVDIAIKEFLDGKLQV--RRKFSEKKVGHTGILDPMATGVLILVLGKATKRANVLIDQDKEYQAILCLGAQTSTQDREGKVLSTADSSHLKEEEVIRVIHSFRGEIQQIPPMVSSRRYQGERLYELARRGIEVVREPKTVWIHELEVDWIRLPFVSFRVRCSKGTYI-----------------------------------------------------------------------------------------------------------KFDGGRVFLKPATKGTGIIAGGGVRAVLEAAGVRDVLAKSMGSSNAINVVRATMGCLESLKDLTMIRAMRGMIKLQVSAGQANPAPPIGPALGQHGVNIMEFCKAFNAKTQN-QAGLVIPVVITVFQDRSF-KVGNSMKLSQIPLGTFVHNIELVPGKGGQMVRSAGTAAQLMAKEGAFAHLRLPSKEIRLVRAECRATIGQLGNTDHMNVSIGKAGRVRWKGRRPIVRGVAMNPVDHPLGGGEGKANGGR-QHCSPTG--GGQRFGEMEVWALEAYGAAYTLQEILTVKSD----DVSGRTRMYESIVKGQNTLEAG-TPESFNVLVKEIQGLALDIKAEK-RSPGIFFEQEVHPGGM-TLFSSRIIPYRGIWIEAEFDINDLIHIRQRRRRKILATSFLRALGYSTDAEILE-LFYSLLKEASEEDPILKILEKDTTDSMDAALKEIYR--RLRPGDPPTTSNARTLMKKRYDLGKVGRFKLNQRLGLSEL-QETILKKEDVVEGLRYLLGLRKGQGYTDDIDHLGNRRVRNLIQIQTQSYKDFLQEDVLEVFSEVFPIKSYDE--NISLEYVGYSLGVPKYEI----------IESQRRGLTYSAPLNVTFRLREGDT--VKEETVYMGNIPLMTQT------------------------GTFIINGAERVIVSQLHRELLMNQCRIGLARMERVIRERMNLFDVDTEALTPHKLLNPKGLSGIIRDFFGR-QFLDQTNPLAELTHKRRLSALGGLNRDRAGFEVRDVHTSHYGRICPIETPEGPNIGLISSLSTYALIN---FSKISIRLASPDIIREWSKGEVKNPETINYRTFKPEKGGLFCERIFGGKYKRVCDRCGVEVTQRRDRMGHIELATPVAHIWFFKAMPS--RIGNILGLPTRILERVLYYEDYIVTDP-GTTALEAKQLLTESEYRQAQETYG----------------------KGFTAKMGAEAIKDLLKR-EDLSKLAGELRDLKKTKSQQAKKKFSKRLKIVEGFRKSGNKADWMILDVVPVIPPDLRPLVPLEGGRFATSDLNDLYRRVINRNNRLKTILQLKTPDVIVRNEKRMLQEAVDAIFDNGRHGRPVLG-SGNRPLKSLADMLKGKQGRFRQNLITEGERYNKIVDIWTHATDSIAEALFKGLEE--NKG---------RGLNPLFIMVDSGSRGSKQQIRQLSGMRGLMAKPS--------------GE-IIESPIISN---TLEDIFQQISEAKLKELKLILKADVRGSLEALRSSLAGVKSEEVQLHIIHEAVGDISENDVMLASASQAVIVGFHVRLSGKVKDLAKKEGVDLRTYSIIYEIVDDIRKEIRQKFLDFFAERQHTIVASDTLIPKGDPTLLFTTAGMVQFKPLYAGA-PLQFSRAASCQKCLRASDLENVGKTLRHHTFFEMLGNFSFGDYFKEEAILWAWEFLTEIVRLPKDKLWPSVFREDDEAFKIWNEKGLKKDRIVRLDEKDNFWGAGEGACGPSSEIYFDLSRG-CGKANCACDCERFIEIWNLVFPQFDQFPDGSRKPLARRGIDTGMGLERISFIAQGLSNNFESDLFKPIILEIAQHTSLPYGPET-----------RMAYHVIADHVRALTFAISDHVIPSNEGRGYVLRRILRRASRYTQRLEIKGPVLYRLVAVAVDIMKEVYPDLLQARENVARVIKFEEDRFLGTISSGLAILEDLMKSSKSKVISGEDLFRLYDTYGFPIDMACEVAEEEGFKLDEEGFQKFMREQKERSRASWVGKAKTVALEKIKEKLGETEFLGYQTLSADGKILTLLKNENQISEVHEGEEVQLILNRSPFYGESGGQVGDQGVIETPSGQVEIKDTQWIDGLTVHYGVVKKGLLHSGDEVLASVDSPIRHAIARHHTATHLLNYALRKILGEHVKQSGSLVAPDRLRFDFAHFSKVNESELAHIESLINEKILENTTLKTVVVPIEEAKKRGALMFFGDKYGAVVRMLDIGGYSLELCGGTHVKATGEIGLFKIMAESSVASGVRRIEALSGLKAYESLRQTTQKLTELCSLLSASPNQALDRMEKLLAEKKRLEKEIEESQVTRAKNQMAEILVKPLQVKDTNVFVASFDGLGQDVLRHLADDFKAKSSGVLVLASRAEGKVTFLVLVTPDWVKKGIHAGKIVQELAKKVDGGGGGKPDIAQAGG-PSQYNPKDAENKWYSFWLDQGLFNADREKGGKPYTIVIPPPNITGILHMGHALNNTLQDILIRLKRMQGWNALWIPGTDHAGIATQNVVEKMLAKEGTHRKDLGREGFLKKVWQWRDQYGNTIVNQLKRLGSSCDWRRLRFTMDEGLSKAVLEVFCHLYDKGLIYKGEYIINWCPRCQTALSDEEAMHQEIQGNLYHIAYPIQGAG--EFVLVATTRPETLLGDVAVAVHPKDKRYKDILSKKILLPFLNRELPVVQDDFVDPKFGTGVVKVTPAHDPNDFLMGERHGLKPINVMTDDGHMNENAPRYQGLDRFQCRKLILEDLEERNLLKKVEPHQHAVGHCYRCHTMVEPRLSPQWFVRMKPLAKKALQAVE-KGEIKFYPKRWTKVYLRWMENIRDWCISRQIWWGHRIPVWYCQNCRKTEDRSQKSEDRKNKSYHPTELEQDSDVLDTWFSSWLWPFSTMGWPEKDEDQRFYYPTATLVTAQEIIFFWVARMIMAGFEFMGEKPFSHIYIHGTVRDHTGTKMSKSLGNIIDPLEIIDEYGTDALRMSLIMITAQGQDVYLSKDKFEMGRNFANKIWNASRFLMMTLEGSRLLERKPEDLSLEDSYILSKLHEVAGKVTRSLEKYRFNEAAHLLYDFFWHHFCDRYIEAVKPILHAEVSDQKIRTQKVLLTVLEMSLRLLHPIMPFVTEEIWQRLKEMSSSIMIESWPKSKKSWIDAEAVLQVEKKYDLIRVGRNLRAEYQIKPAQEVKFVIKPASA-GDKTLLLSQSQELQRLLKASHLEIDSHFTPAQPTPSSLSQAGTVFMHLEGGFDFTGEMTRLEKQLQEIEGGLQKLEGRLQNQDFLKRAPREVVEKEKEKR-
>SupBloom_Metag_083
PTINQLVRQGRERKIKRRKSPALQKCPQRRGVCLQVKTKTPKKPNSALRKVAWVRLSNGQEVIAYIGGEGHNLQEHSIVLVRGGRVKDLPGVRYHIVRGTLDCAAVKDRKQGRSKYGAKRPKMSRRHRAEKRKIPDPIYKSQVLAKFINKIMEGGKKSVARHIVYRALEKFSKRSAENPLAAFEQALENAKPTLEVKSRRIGGATYQVPIEIPADRRTSLAMGWIITHSRKKSGRSMEDGLSTELSDCFNNTGTTIKKKDDTHRMAESNKGRNHHGHITCRHIGGGAKQFYRMIDFKRDKENIPAVVASIEYDPNRTALIALLNYVDGEKRYILAPHGLKKGDKVI-NIARQLERRLPFRRVLKKAMQST-MDAGGAGIKVQISGRIGGAEIARTEWYKEGRIPLPTLRADIDYNTARAETTYGTIGVKVWIRSLKKGPYIAHHLIKKVYEQNKAGIKKSIKTWSRRSMIIPDMVGHTFEVHNGKKFISVFVSENMVGHKLGEFSPTRIFKGHAVTKYIRISPRKARLAAGLIRGKPVDFATSQLMVSNLKGGRLMLKTLDSAVANAEVKGDVPRDKLKVLEVRVDCGPTMKRAKPKNKGGRHPILKRSSHFTIVVGEMLQQESKLKVADNTGAKKVKCFKVLGGSKRRYAGIGDVIICSVREAEPDSSVKQGDVVKAVVVRTRKSIRRKDGSKLSFNSNSCVIIDDKGNPTGTRIFGPVARELRDKGYIKICSLAPEVIPKRTKHRKQQK-GNQ-TGLSKGAHFVDFGEFGMQALSRGRITNRQIEACRVAINRFFQRRGKVWIRIFPDKPITKKPAEVRMGKGKGALDHWVAVVKPGRILFEVGN-VPREVAQDALRRAAAKLGIKTRFV----------SNRSLSACKN-PKFVFLVDPSANKQQIATAVEMIYNVKVVAVNTIFVKAKPKRRGRGRGARASFKKAIVTLEAGDSLD-----NCMLVPKLTKVVISMGIAEASKDNAVQDCLNEVVLISGQKPILTRSRKSISNFKLRKIGMTQRF----------DKEGNCIVCTVIEFEPNVVTRIKSKE----------------------------KDGYNSVQTGSQLVKEKKIGKPRVGFFKKIEIA---PRRQLIESRLENV----------EEYSVGQEVKA-DLFSNLIFVDVTATSKGKGYQGVMKLHGFAGIGRSHGAGPHRHAGSTGMSTPGRCLPGGKRASRMGGRKNTVQNLRVVAVDA----------------ERNLLLVKGAVPGANGSLVYV-KQPPVANLIKKELGIESGSKVPNRDKVGKLTMAQVEAIANIKAVDMNGRCKEALMAMVMGTARSMGVDI--KEEIKKKFQLHKKDSGSADVQIAILTERIAELTEHLKLAPKDHSSRLALLRLVGQRRKLLDYLNSTDTERYKTLITRLNLRLLEAGAHFGHQKRRWNPKMKRYIFEERNGLYIIDLAKTLQQIRMCLSVVKDVVGSYKSILFVGTKKQAKGVIRECAEQCDEFYVSERWLGGMLTNLQTIRNSIKTLERIEKRIALTKKEMSLLTKEQIKLNRNLSGIRPMRKPPGLLIVVDPSREHIAVAEAKKLGIPIMALVDTNCDPDPIDYVIPCNDDALKSVKLILQSLTTAIIEQ-KFEEKVLYINRCSKVVKGGRKFSFSALILVGDGQGRIGFGFAKANELSDSIRKGGEAARKNMMT---GVVISNKMQKTVVVKVERSLRHPRYDKIVSRSKKYYAHDDSGLLQIGDQVIIMETRPLSKLKNWRVVS-GRRKTSVATVRVRPGSGKINVNGRKFEDYFPLELQRSTILAPLEQMGTVSQCDLIVRVKGGGIEGQVIAARLGLSRALVKEDENRRSDFKVLGYLTRDPRKRERKKYGRAGARKRFQFSKRDPVSDLLTRVRNAIKAQHRYVDVNGSLLNTAILRVFKDEGFIENFLSKEEGKK-SIIRVYLKYAEGRRPIIQGLKRVSRPGLRRYVNRFQIPRVCGGLGISVVSTSKGVMAGETAKRSQIGGELLCYVWGIAHVKATFNNTIVCITDPAGNVIAWSSAGKTNFTGSRKSSAFAATVAAQDAGKVAMQMGMKEVEVNLKGPGQGRESAVRGLQSAGLMITIIRDRTPVPHNGCRPRKRRR--RQEKQLLLDEIKEKVQGAESFLLTRYVNMKANSSHEFRNQLFKVGGEYEIVRKRVFLKAMESTDLQ--LSENLQGHIGIVFATQDPIETTKIVFKY--SIVTGLIPFLEHDDANRALMGSNMQRQAVPVYMLKKFLRSNAGTCINQQPLVHVGEEVLFGDVIADGPATDRGEVALGKNVLVAFMPWCGYNFEDAIIISEKLLREDAYTSIYIEEELTARDTKLGK-EEITRDIPNVSEEALANLGEDGIIRIGAEVKPGDILVGKITSETELAPLLRAIFGEKAADVKDASLTVPPGTEGVVMDVKVFSRKGDTDLDPGVIRQVKVYIASKRKLSVGDKMAGRHGNKGVVSKIVREADMPFLPSGKPIEIILNPLGVPSRMNMGQLLETHLGYAAKCAGIYVKSPVFEGFPEKRIWEMLEEQMLPNDGKSFLYDGRNGERFDNKVVVGYIYMLKLSHLVADKIHARSIGPYSLVTQQPLGGKAQWFILDADGKTLGRFAAEVTKILRGKHKPTFTPHVDTGDGVIIVNAEKIHVSGAKEAQKTYRYYTGHPGGLREIPYRQMKERKPEYILEHAIKGMMPKTRLARAQMKKLRVVKGSNHEFAAQQPVAV---AIDDAFVNVNANSQMIKDYIVALRTNARQWSANTKGRSEVNHSTQKPHRQKGLGRSRQGSLAAPQYRGGGRVFGPKPKFDQHVRINRKERRLAIRQLLAEKMKAENFIVIEGTDGLNAPKTKSMAGFLKALNLSNKRVLFLGET--ENLQLSLRNIPRVAFSLAPNASGYDVALANTIVATEGALAQLQE-GKRVDYSGRSVIIVGPELKFNQCGLPKEMALELFEPFIVKRLKDLGFVY----------------TIRSAKKMIQRK----APEVW---DVLEEVIKGHPVLLNRAPTLHRLSIQAFEPVLIEGKALRIHPLVCAAFNADFDGDQMAVHVPLSIEAQLETRTLMM--IGIKVTLRGKRMYDFLDRFFNISCPRIRDFRGFETK-CDGKGNYSLGLEDQQIFPELNLDLVKRTQGMNVTFVTTAASDAECVELLKMLGLPFK-------------DCPQVKFDQTVELSLKMGIDPRKSDQQV-RGTVSLPNGTG-KNLRVLVFARGDK--VQ-------EALDAGADYAGHEELLKK---VQEGW---VDFDAVVATPDLMRDVGK-LGKVL-GPRGLMPTPVTT---DVAKAIKEIKAGKVEFKGDRTGVINNSVGKLSFDGDKIIDNIRAFLTAVFRASTAKGQ-YMQSLYVSSTMGPG-QNFKDQSLPELAALLTEAKKELFELCNQLVAKKLEKPHLIRAKKKDIARILTIQREK--SRKRVKRAIRVRSKIRGSAEKPRLCFIKGNRNLSAQLIDDESGLTLGSVASFSKEWKATETARK--NKDVAKKLGLRLAEIAKGKQIEKIVFDRGASKYHGIVAAFADGAREGGLQF--------------------------------------------------------------------------------------------------------------------------------------------------------------------------------------------------------------SFTYDDYLQQMQVVKKMGSFNSLLKMIPGLGNM-GD------LSGSEKEFAKMEAMILSMTVNERTEKDELSVPRRKRIAKGSGTQIEDVNKLVKSFKNVKQLF--VEWDGSKLLLKPARKGAGVIAGSKVRAVLELAGIKDIVAKSLGSTHPINQVKATFKALSLLRNRQKTLQARGIIKLQIPAGKANPAPPIGPALGSAGVNIMAFCKEFNARTQDRA-GDVLPVVIIVYVDKTF-SVGTCMRMKSMPIGSTIHNIEMIPGKGGKLVRSAGLSAQLMARSGGYATLRMPSGEMRLINENCRATFGVVSNPEHNLRVEGKAGRKRWKGIRPTVRGTAMNPVDHPHGGGEGKHN-GY-IPQTPWA--GGQRFGEMEVWALEAYGAAHLLQEMLTVKSD----DVTGRTRIYESIVKGENLLQSG-VPESFNVLVKEMQGLGLDMR----RSPGISFEQERHSKGM-MLYSFRIIPYRGSWLEASFDINDLVYIRKKRRRKILATTFIRTLGYSTDADIIEEFFSRIAEDADETSPVIKMLAKDPTDSYESALKDFYR--KIRPGEPATIANARSAIMKRYNLGRVGRYKLNRKLGFAIDDETSILSKEDVVGALKYLNRLKRGDEDVDDIDHLANRRVRNLIEVQIKSYNNFLQADKFEVFNEVFPIKSYDE--KTVLEFLSYSLGVPKYSA----------EECIRRGITYNVTLKVKFRLTDETG--IKEEEVYMGTIPIMTDK------------------------GTFIINGAERVVVSQLHRELIQNQCRVGLARMERIIKERMNLFDFSADTLTPGKIVSAKGLAGVLKDFFG--QFMDQANPMAELTHKRRLSSLGGLNRERAGFEVRDVHPSHYGRICPIETPEGPNIGLITSLSSFAKIN--QFDFLEICIASDDVIREWSRGEIKKPETINYRTFKPEKGGLFCEKIFGGKYKKVCDRCGVEVTLRRERMAHIDLAVPIVHIWFFKTMPS--RIGNVLGMTSADLERIIYYEEYVVTDP-GRTELQRKQLLNDSQLREAQEKWG---------------------RDGFVAKMGGEAISSLLEKEDLPSLLVELKEKLRKTKSMQARMKLAKRLKIVEGFVSSPNKPHWMVMSAVPVIPPELRPLVPLDGGRFATSDLNDLYRRVINRNNRLKAILKLKTPDVIVRNEKRMLQEAVDALFDNGRHGHPVVG-AGNRPLKSLSEMLKGKQGRFRQNLITEGERQSKTISIWTEVSDRLSTELYDLISQPADSK----------L-NPLFLMIDSGARGNKSQVKQLGAMRGLMARP--------------SGA-IIESPITSNF--NLDKLAQQAAAQQKKILNVILRADVQGSVEAVRASLMRIKSNKVELNVISASVGEVSESDVQLASASQAIIIGFHTQVESHAEDIIKQTGVSVHLYDVIYHAIDGVK--IRRAFLNYFKSKGHIIVPSSSVIPHHDPSLLFINAGMNQFKDVFLGESVRDYTRATTSQKCIRANDLENVGHTSRHLTFFEMLGNFSFGDYFKKEAIQFAWEMSTQVFGFDPERIWPTVFLEDDEAEELWQQ-YVPLERIVRLGEKDNFWAMGDGPCGPCSELLYDRWGD-AKSPKDDVDGERFLEFWNLVFMQYNKTPDGKLGPLPKKSIDTGSGLERVAALKIGAKSVFETDILRSLIDQVESISDVRYSINS---------NKAAAFHVIADHIRTLAFAISDGAQPSNIERGYVLRKILRRAVRYGKQLGFEAPFLSRLLPRLIDLMGDDYPEIKHAQNRVSEILSLEEEAFFRTLRRGGNLLAQVVANSKNKIITGDDAFKLKDTYGLPLDEILLIAKDSDLSVDLKKFESLEQEAKERSRNQQKNVQ-QMAGENVIQEKGETVFLGFQKNSVKARITGILCDGQWVNSVEAGQEAHILLNQTPFYAEKGGQVGDKGVITHESASFDVTDCQQYPNVVVHVGKVTHGHIHLDDMVEASIDQPRRQKIANNHTATHLLHWALHKILGGHIKQAGSVVDDERLRFDFNHHKALSIEEIEKLENLVNEKIRANTPVEWYEIPYEQAQEMQEIKQFGEKYGAQVRVVNIE-YSKELCGGTHTDKTGNIGYFRIVKESSIAAGVRRIEAITGSDAEQFAKDAEKQLKLLCEPLKATSTNIQEKLLKLVDDNRLLSLEIKQLKKGKLSQIVQEELANIEMLKTIPLLVPKTTL-SFSELKDFSDEIMNQKSGILVVSATDDDKASLLVRVTPDLVTKGIKAGDLVKIAAPIIEGSGGGKPEMAQAGG-PKAYSPTHVEDKWRQFWDKFEVFKANSPTTKPVFSIVMPPPNITGALHMGHALVSTLQDCIVRYKRMCGFETLWLPGLDHAGISAQTVVERHLIATGKRRTDYERDDFVARIWQWKEEFGSKILQQLKAIGTSCDWSRLRFTMDDQANVSVRTAFKKLYDKGLIYRGDYLVNWDPVTQTAIADDEVEYEEHQSFLWHIKYPIVDSD--EFVVVATTRPETMLGDTAVAVAPKDERYKHLIGKKILLPLSNRSIEIIADDYVDSEFGTGVVKITPAHDPNDYQMALRHQLPMINIMTPDGKINEEGGAFTGLAMDKARVAVADALEKQGFLIKKEPHTHRVGHSYRSKAIIEPYLSKQWFIKMEPFRKKLRAIVE-DKQVTIIPKQLEQTYFNWIDNLRDWCISRQLWWGHRIPIWYKTDNPEICICEANGIPD-EVKKNPDQWQQDSDVLDTWFSSALWPFSTMGWPEKTPDFNTFYPNSLLITAHDILFFWVARMLFMGIAVTDQVPFPQTYMHGLIFGKKGEKMSKSKGNIIDPLQVINEFGTDAMRMALCASATSSPQIDLDQRRFEEFKNFANKVWNGARFVFMNLDSNEDLSKDDSLLQLEDKWILSLLNATVKKVNHLITHYQFDAATQLAYDFFWKEFCANYVEIVKPHLFGKQAALRCNKQKILSVVLCQSIRLLHPMAPFITEELFSLLKNRATCCAQSVYPQVIDSDINEKIEETFNLIQDVVYSIRNIRGEMKLSPGLRTDIYIIGQDS--HWQTVKDNQDVIASLIPVNKIHCVEQAPTLAFAGSALVHGINLLVPLPEMKEKEK--LRLVKEQEKTLLNLNRTKDQLSNEEFCQKAPAQLITKLKEQL-
>3300011418-10
PTINQLIRKGRGQKVRRNKSPALHKCPQRRGVCLQVKTKTPKKPNSALRKVAWVKLSNGQEIIAYIGGEGHNLQEHSIVLVRGGRVKDLPGVRYHIVRGALDTAAVKDRKQGRSLYGAKKPKMSRRRRAEKRKIPDPLYGSTTLEKFINKVMMHGKKSVARSIVYTAIENFAKKVNINPLEAFEQALENAKPSLEVKSRRIGGATYQVPVEIPSERRTALAMRWLILNSRNKVGRSMEAGLVAELTDCFNNQGATIKKKDETHRMAESNKGRNNHGHITCRHKGGGHKQHYRVIDFRRDKDHVPAKVASIEYDPNRSSFIALLHYADGEKRYILAPKGLKRGDEVKSNIARQLERRVAFRRVMKKAMQST-MDAGALGIKVQVSGRLGGAEIARAEWYKEGRIPLHTLRADIDFAYGRAETTYGSIGVKVWIRSLRKGPFVDHHLIAKVRKLNQAGKKTPIKTWSRRSLIVPDMIGHTFEVHNGKKFLTVSVTETMVGHKLGEFSPTRLFKSHAHTKYIRIPPRKARLAADLIRGLQIEQATAQLKYCQLKGGRILQKTLNSAVANAEMNWDARRDQLFVLEVCVNEGPRLKRAKSKSRGGRAPIIKRTSHFTVVVGE--QQESQLKVADNTGAKRVKCFKVIGGSKRRYATVGDIIICSVRDAEPESLVKKGDVVKAVIVRTRRYIKRPDGSWLRFGSNSCVIIDDKGNPKGTRIFGPVAREVRDRGYVKISSLAPEVIPKRTKFRKSQK-GQH-TGLSKAGNFVEFGEFGMQTLDRGRITAQQMEACRVAINRYFKRRGKVWIRIFPDKPVSKKPAETRMGKGKGAPDHWVAVVRPGRILFEVGN-VTREEAQHALRRAAAKLGLKTRFV-----------NKSLKRCEA-PKYVFEVDLRANKQEIASAVEAIYKVKVTKVNTIRVKPKPKRRGKGRGFTAAFKKAIVTMEPGDSI------NPMMIPTMKKVVISMGLAEASKDNALQDAINELTALSGQKPIVTRSKKAIAGFKLR-RGMTQRF----------DASGNLVVCTVIHAEPNIVTQIKTKE----------------------------LDGYNALQLGFEKIIQKRVTNQLLGHFKKANVE---PRRYLAETRLDDV----------NGYSVGQELGV-ALFTETVFVDVSGVSKGKGYQGVMKRHNFRGGPAAHGSGFHRHGGSTGMSTPGRCLPGQKKAGRMGGENVTIQNLRVVGIDE----------------GRNLIIVEGSIPGPRGSLVSV-KEPPVPNLIKEALKIESGSKVPNRDKVGKLTKAQAEKIAKQKLSDMGVRSLVSAVRMVEGTARSMGIDV--KEEITKKFQLHEKDTGSADVQIAILTERIAELTDHLKRSPKDHNSRLALLKLVGQRRKLLEYLNSTDTERYKNLIKRLNLRLLEAGAHFGHQKRRWNPKMLRFILDIRNGLYIIDLAKTLQQLRMCQNVVAEVVSQRKAILFVGTKKQAKAVIRESAEACGEFYVCERWLGGMLTNMSTIRNSIKTLEKIERKVSLTKKELSLLSKEQEKLERNLSGIRALRKMPGLLIVVDPSSEHIAVAEAKKLGIPVMALVDTNCNPDPIDYPIPCNDDALKSVKVVVQSLAQTIIDK--LEEKVLFVNRCSKVVKGGRKFSFSALILVGDHNGNVGYGFAKANELTDAIRKGGDAARKNLIT---GVVISSKMAKTVTVRVERTIRHPEYGKVFRVSKKYYAHDEHADQ-LGDQVTIVETRPMSKMKRWRVVR-GRRKRAVSSIRLRDGNGNIDVNGRKFEEYFPLEIQRATILAPLKMIDAEKKFDLLIRVNGGGIEGQVIASRLGLTRALVKLNENLKHDYKVEGFLTRDPRKKERKKFGHKKARKSFQFSKRDPIADFLTQVRNANQARHRFIDVHHSKMKEAIVKILKEKGFVAQYLIKEEKKK-VTMRVFLKYASARNPVLHGLKRVSKVSLRQYVAYHEIPRVFGGMGISILSTSKGVVDGEKARELKVGGELLCLAWGVVHVKATFNNTIISITDPAGNVISWAAAGKVGYTGSRKSSAFAATVAAQDAAKNAMLMGLKEVEVNLKGPGAGRESAVRGLQSAGLLVTVIRDKTPIPHNGCRPRKRRR--REEKQLLLDEIKEKIEDANGFVALGYKAFSAAKARAFRDQVADLGGEFEVVRKRVFVKATETLGIP--FNKMLSGHVGIVFARQDMTALIKGVVKY---IVTGLIPFLEHDDANRALMGSNMQRQAVPTYELKKFMRSNAGTCINQKPLCEVGDEIRAGDVIADGPATDRGEIALGKNVLVAFMPWCGYNFEDAIIISEKLLREDAYTSIYIEEELTARDTKLGK-EEITRDIPNVSEEALANLGEDGIIRIGSEVKPGDILVGKITSETELAPLLRAIFGEKAADVKDASLTVPPGTEGVVMDVKVFSRKGDTDLDPGVIRQVKVYIASKRKLQVGDKMAGRHGNKGVVSKIVNEADMPYLPNGQTIEIILNPLGVPSRMNIGQVLETHLGFAAKKAGIYVKSPVFEGFPEERIWQMMKEQDLPEDGKSYLYDGRTGERFDNKIVLGYIYMLKLSHLVADKIHARSIGPYSLVTQQPLGGKAQWYVLDASGKTLGRFCSEVAKILRGKHKPSYTPNVDNGDGVIIINADKITVSGSKEAQKIYRYYTGHIGGLREIPFNFMQARHPDYAIRVGVKGMMPKSRLGKQQLRKLRIFKGEEHPYGAQKPTQVN-VNVDPKFLEVEANGQMIKDYIVALRANARQWSANTKGRTEVNHSNKKPWRQKGTGNARQGTLAAPQFKGGGVVFGPKPKFDQHVRINRKERRQAIRQLLVDKMRDGSIILVEAFSSLEKPKTKSVASFLKGHQMHGRRLLFVGESKHDVFKKSMANLPRTAFVQAVSMNGYDLMAAYGVVMTESALVELT--GKRVDYSGRSVIIVGPELKFNQCGLPKDMALELFEPFIVKRLKDLGH----------------VYTIRSAKKMIQRG----AEEVW---DVLEEIIKGHPVLLNRAPTLHRLGIQAFEPVLIEGKAIRIHPLVCAAFNADFDGDQMAVHVPLSVEAQLEAKILMM-PIGAKVTLRGKRMFDFMDRFFNIVCPRVRDFRGFNTK-CDGRGSYSLGLDDQQVFPEINLDQVKRTQGMNITFVTSATTDAECFELLKGLGMPFK-----------C---PSVKFDQTVDISIKMGVDPKKTDQQV-RGTVSLPNGTG-KSQSILVFASGDK--VQ-------EALNAGADFAGSDDLFEK---VKGGW---TGFDVVVATPDMMREVGK-LGKVL-GPRGLMPTPVTT---DVASAIREIKKGKIEFKLDKHGVCNNGVGKLSFSKEALVENVQALLLALMRAASAKGQ-YIMSIAISSTMGPGAQELRDIGSVEREDILHTLRREIFELRGQRLDSKAQKTHLIKQKRKKIARILTVKRE--KFQARKKRSLRVRKHLRGNGDKPRLCVVKTGAHLYVQLIDDEKAITLASVSTLSKEYQDTDYNRK--NKESGKQLGLKIASLAKQKNVNAVIFDRGRSKYHGVIASVADGAREGGLQL---------------------------------------------------------RKLTGIKKIGHAGTLDPFATGVMVVLIGRYTRLSSELLIQDKEYLATVSLGVTTDTYDCDGKIVAS-SKKIPSLEEIEEIVAKFQGEIEQVPPMFSAKKVGGKKLYELARKGKTIERTPAKVRLD-TKILSYDYPNLSLRVTCSKGTYITFTYNDYLKQMQAVRKMGSLKGLMKMLPGASML----PDLD---QSEKEFYKIEAMILSMTPRERSEKDDLSMGRMKRIARGSGTTVQDVNKLKKSFKQSKQF-ITVEFDGAILLLKPAPEGTGIVAGSRVRSILEFAGLRDVVAKSMGSNNPMNQVKATFKALTSLLNRQKTLQARGIIKLQIPAGKANPAPPIGPALGAAGVNIMAFCKDFNAKTQD-KAGSILPVEITVYGDKS--KVGCSMALKAMPLGSVIHNIEMQPGRGGILVRSAGLSAQLAARSGGYVTLKMPSGEFRMIHEECRATFGELSNAEHSLRNEGKAGRKRWKGIRPTVRGTAMNPVDHPHGGGEGRHN-GY-IPQTPWS--GGQRFGEMEVWALEAYGAAHVLQEILTVKSD----DVTGRTRIYESIVKGENLLKAG-TPESFNVLIKEMQGLALDVR----RSPGINYEQERHPKGM-MLSAFRMIPYRGSWLEAAFDSNDLIHVRKKRRRKILATTFIRALGYSSDADIIEEFFTKIAQEADENHPIIKMLAKDPTDSYEAALKDFYR--KIRPGEPATLSNARSVIMKRYNLGRVGRYKLNRKLGFGSSAEEVVLRKEDVIGALKYLIRLKAGNANVDDIDHLANRRVRNLIEIQIKSYNQFLQEGLQEVFTEIFPIKSYDE--KTVLEYLSYNLGVPKYTP----------EECIRRGITYNVTLKVRFRLTDETG--IKEEEVYMGTIPVMTEK------------------------GTFIINGAERVVVSQLHRELIQNQCRVGLARMEKIIRERMNLFDFSSDTLTPGKIVSAKGLAGVLKDFFGR-QFMDQTNPVAELTHKRRLSALGGLNRERAGFEVRDVHSSHYGRICPIETPEGPNIGLITSLSAFAKIN-NQFDKLKIGIASDTVIRKWSRGEIKKPETINYRTFKPEKGGLFCEKIFGGKYKKVCDRCGVEVTLRRERMAHIELAVPVVHIWFFKTMPS--RIGNVLGMSSGDLERVIYYEEYAVTDP-GQTELEKKQLLNDNEYREAVEKWGK---------------------EAFTAKMGGEAIYELLRTEDLNALLIDLKDKLKRTKSQQARMKLAKRLKIVEGFVTSPNKPEWLVLRSVPVIPPDLRPLVPLDGGRFATSDLNDLYRRVINRNNRLKAILRLKTPEVIVRNEKRMLQEAVDALFDNGRHGHPVMG-AGNRPLKSLSEMLKGKNGRFRQNLITDGERESKTISIWTEVSDNLSDALFKEISK--VDH---------SRHNPLFLMIDSGARGNKSQLKQLGALRGLMAKPT--------------GE-IIESPITSNF--------------EKKVLKLILRADVQGSVEALKTSILKIKSDKASVDIIAMGIGEVSESDIELASASNAVIIGFHTAIESHAESLIKELGVKVKQFDIIYHAVDEVKKDVRQAFLQFFNGKGHRIVPSSSVVPAGDATLLFTNAGMNQFKDVFLGQSVRDYVRAASSQKCIRVNDLENVGHTSRHLTFFEMLGNFSFGDYFKKEAIDFAWDLTLNIFGFEQAKIWATVFHEDEESFELWTRY-LPADRIIRMGEKDNFWAMGDGPCGPCSELYFDRSQG--RNPAEDVEGNRFLEFWNLVFMEFNRGKGGEMVPLPKQSVDTGAGLERVMSLKLGVESVFETDILRELIAQVEQVSGKKYDLGS---------ENAAAFRVIADHTRTLAFAIADGVVPSNIERGYVLRKVLRRAVRYGRQLGLEQPFLADILPRLSHSMGNAFPELHASQGRIAEILTLEEENFLRTLKRGGNILNQIIQDSKTGKISGEDAFKLKDTYGLPLEEIILLAKDVHLPVDIRRFEELEHEAKERSRGTRKVTDVQESVYETLEKQGASTFLGYHELSSDAVVLGILKDGTDLAALYAGEEGIVLLDQTPFYPEKGGQVGDQGIISSENGRFEVLDCQTFTGVIAHIGLLREGEIHVGDRITATVDSQRREKIANNHTATHLLHWALRKVLGGHVKQAGSVVEPTRIRFDFSHHKALTLQEIEHIEDLVNARIRENHAVHTYELPFSEAQKRHDIIQFGDKYGESVRVIDL-DFSKELCGGTHTSCAGTIGYFRILKEGSIASGVRRIEAVTGYEAEKFTRFEKQ---ERVQELDH--AS---------IENKRLSAEITKLKRDLLAVEVESFLDHRSQVGNVPFLAYTAPL-EADALKECADLIMKRESSLVLLIGKQENRCTLLVRVSPDWIGKGIKASDLLKEIAPLVGGKGGGKADAAQGGG-AKAYDPKATEAKWDAFWERGKFFEADAESAKPPYSIVMPPPNVTGVLHMGHALVSTLQDILIRWKRMSGFETLWVPGTDHAGIATQTVVERHLMATGKRRNDYSREDFLKKVWAWKEKSERTILSQFKKLGCSCDWSRVRFTMDEGCNRAVKATFKKLYDEGLIYRGNYLVNWDPITQTALADDEVEYEEREGSLWYFKYHLVDGS--GYIRIATTRPETMLGDTAVAVSPKDPRYHHLIGSKVRLPILDREIPVIADHHIDPTFGTGIVKITPAHDPNDYRMGIEHHLPMINIFTPDGFINENGGPFKGLSREDGRIAVVKQMDALGLLEKVEKHTLRIGVSYRSKAVIEPYLSMQWFVKMDTFKLKLQQAIL-EKSVRILPKSWEHTYFHWIENLRDWCISRQLWWGHRIPVWYRKDDPHKMICYDGEGIPPEVAKEPEMWEQDPDVLDTWFSSALWPFSTLGWPQQTADLKKFYPTSVLVTGHDILFFWVARMILMGEYALGDFPFSETFLHGLIYGKDGEKLSKSKGNVIDPLDMIAEYGTDAVRMSLSACANQSPQIDLDRRRFEEFKNFANKVWNGARFVLMNLEGLEELCNGLSLLALEDQWILSAMNRVNQQINAALSSYNFDVAAMTAYNFFWKEFCAYYVEMAKPVLFQKTPQEKANKQKILVSVLCNSLRLLHPMTPFITEELFQILKKRALSCTIAPYPQGIDD-VYPEIEERFALLEEVVYTVRNIRGEMNIPPHMATDIYIIGHFQ--------ENPELLKAFVKCHTVSVVPSLPQLGLSATGIVKNLKIMIPLPEL--AEKELGRLEKEAEKSLQTVERLSKLLANPEFHAKAQMELVEKQKQAL-
>REEB163
PTFNQLIRSGRTPKAQRRKSPALQQCPQRRGVCLQVKTKTPKKPNSALRKVAWVRMSNGQEVIAYIPGEGHNLQEHSIVLVRGGRVKDLPGVRYHIVRGALDCTAVKDRKKSRSKYGAKKPKMSRRRRVFKRRRPDPVYQSFVISKFVNKMMIGGKKSVARGLFYQALQDFAAKKAEDPLQAFEQALENAKPSLEVKTRRIGGANYQVPVEIPSDRRAALAMQWIINFSRAKPGRGMKEALAAELTDCFNNQGSTIKKKDDTHRMAEANKGRNHHGHITVRHQGGGHKRKFRKIDFRRDKENIPAQVASVEYDPNRSALIALLHYKDGEKRYIIAPQGIKVGAWVN--IAKQLERRVPFRRVLKKAMQTT-KDAGAAGIKVQISGRIGGAEIARVEWYKEGRIPLHTLRTDIDYGVGRAETTYGSIGVKVWIRSLKKGPFVDHHLMAKVLKSQKEGSKKPIKTWSRRSMILPEMIGLTFDVHNGKKFVTVFVSENMVGHRLGEFSPTRIFKGH-KSLYVRISPRKARYAAGLIRGLSVEQAKLQLLYSKLKGGKLLKKTLDSAIANAETQLDARREELKVQEVRIDAGPILRRAKPRSRGSSVPVNKRTSHFTVVVA-MIQQETDLEVADNTGAKRVRCFKVLGGSRKRYARVGDVIVCSIKEADPKGAVKPGEVVKAVVVRTKGAIRRSDGSSLRFYDNSCVLLDDKNNPRGTRIFGPIAREVRDGGFIKISSLAPEVIPKKTKFRKQQK-GSM-PGLSKAGNFVEFGDFGMQALDRCWITAQQIEACRVTISRTFSRKGQVWIRIFPDKPVSKKPAETRMGTGKGAPDHYVAPVRPGRVLFEVSG-VTREEAQLALRLAAAKLPIRTKFVS----------NRCLRACKA-PRLVFNVDPRANKVEIAQAVEQIYKVKVVAVNTVRVGPKPRRVRGFSGKTSGYKKAIVTFRPGDQVEEE---NVMEFPALKKIVISMGLGEGLKDNAVQEHSEELMLLSGQKPVVTRAKKAISNFKLRKKGMTQIF---------DRE-GKSVVCTVILAEPNTVLQVKRKE----------------------------THGYNSVQLAFPEGKEGRLAKPQRAEFAKHQVA---PCRVVRESRVDVE--------DLEKYQVGQKIDL-SHFAEVGYVDVEGVSKGKGFQGVIKLHNMAGGPAAHGSGFHRHMGSTGMSTPGRCFPGGKRASRMGGDRKTVQNLRVVAVKG------------------NLLLVEGAVPGARSGTLFIR-KPPVSRMILKELGIESGSKVPNRDKVGKLKRSQVRKIAEEKREDMRIASLEAAERMVLGTARSMGVE---KEEITKKFQLHDKDTGSADVQIAILTERIFELTEHLKLAPKDHSSRLALLKLVGQRRKLLDYLNSTDTKRYQSLIVRLNLRLLASGAHFGHQTSRWNPKMKRFIFEERNGIYIIDLAKTLQQIRAAVEVVRETVASRRSILFVGTKKQAKGVVKESAEASGEFFVCERWLGGTLTNLATIRQSVKTLERIEKRIAFTKKEMVMMSKERVKLERNLAGIRAMRKLPGLLVVVDPTSEHIAVAEACKLGIPVMALVDTNCDPDPIDYVIACNDDALKSIKVVLDSLTQAIIDQ-EFEEKVLGINRCAKVVKGGRKFSFSALILVGDGQGHVGYGFAKANEVSDAIRKGSEAARKNIFTIP-GVVVSSGMEKTVTVRVVRKLRHPRYDKVIERAKKLYAHDESNALEVGEKVRIVETRPLSKLKRWRVVE-GRRKTAVSSVRLRRGSGIVEVNGRPFEEYFPLSLQREAILAPLQKFGEPGNKDLVIRVKGGGIEAQVIATRLGIARALVQESEEIRGNLKEFGYLTRDPRKKERKKYGQKGARKRFQFSKRDPIAELLTKIRNAKDAQHRFVDLPFSKNKMKMLELLKTHGFIENFLVNEQQF---KMRVFLRYTKDRESVIHTLRRISKCGIRRYVGYREIPRVFNGMGLCILSTPKGILDGETARNLKVGGEILCTVWGIAHIKATFNNTMVSITDLAGNVISWSSAGKSNFSGSRKSSAFAATIAAQNAGREAVSLSMKECEVNLSGPGAGRESAVRGLQSAGLVISVIRDATPVPHNGCRPRKRRR--RKEKEYLLREIEEQIRSASSVVVASYGQLSPNLSWQMRDALGKAGAHFEVVRKAVFVKAADRVGIT--VDASLKGHVGVLFVKPDAIPATKALHQF---IVSGLVPFLEHDDANRALMGSNMQRQAVPTYPLKKFMRSNSGTCVNQTPLCNVGDKVKIGDVLADGPATDKGEIALGKNVLVAFMPWCGYNYEDAIILSEKMIREDAYTSIYLEEELTARDTKLGK-EEITRDIPNVSEEMLKDLGEDGIIRIGASVRPGSILVGKITSETELSPLLRAIFGEKAADVRDASLTAPPGTEGVVMDVKVFSRKGDTELDPGVIRQVKVYVATKRKLQVGDKMAGRHGNKGVVSRIVQEADMPFMQNGETIEMILNPLGVPSRMNMGQLLETHLGYAAKKAGIYVKSPVFEGFPESKIWEMMSSQTMFHNGKTYLYDGRTGDRFDNPVVVGYIYMLKLSHLVDDKIHARSIGPYSLVTQQPLGGKAQWYLLDATGKTLGRFASEVAKILRGKHRPDFTPNVDCGDGVVIINAEKIQVTGMKAARKIYRSYTGYIGGMREIPLETLLARRPTRVLERAIHGMMPKSRLGDQQLTKLRIYAGPEHTMQAQNPIPVE--ELDDALLDVKAHPQSVKDYLVAIRNNARQWSASTKTRAEINRTGRKPHPQKGGGRSRQGDLAAPQYKGGGIVFGPRPKFDQHVRINRKERRAAIAALIAEKVRESRLHILAEEE-MEAPRTKQMAQFFRQREINGRSALVLGIAGGENLKRSLNNLPKKEFIHVPQLNGYLLARSQELIVLESAWG-----GKRVDYSGRSVIVVGPELKFNQCGLPKKMALDLFEPFIVKKLKDLELVY----------------TIRSAKKMIQKQ----APVVW---DVLEEIIKGHPVLLNRAPTLHRLGIQAFEPVLIEGKAIRIHPLVTTAFNADFDGDQMAVHIPLSIEAQLEAKLLMM-PVGLMVTLRGQRMYDFLDRFCHIVSPRIRDFRGFSRK-GDGRGSYNFGISDQQIFPEINLDKVKRAQGMNITVVTSAREDAECLELLTLLGFPFK----K-----KC---PSPKFDQSINLSLVVGIDPKKSDQQV-RGTVSLPYGTG-KKTVVAVIAKGERL--K-------EALEAGADFAGAEDLLDK---IKGGW---TDFSALITTPDMMREVGK-LGKVL-GPRGLMPTPVTN---EVGKAVKEVKAGKIEFKADKTASVNAAVGKLSFESSHLVENLRVILQAIARAASAKGH-FLRSLFLSSTMGPG-------TVEGLRETAHTLEQEIFALRNELARRKLERPHLLREKKRERARVLMRIAQK-KRRARRKRVLRVRKKLHGTAVRPRLTVLKTQTHLYAQLIDDEKGVTLAGIGTLSKAIRQEFGKK---SKEAARAVGLHIADLAKKLGVESVLFDRGPYKYHGLVAELATSARSAGLQF---------------------------------------------------------RRLVHERTIGHAGTLDPFATGVMLLLIGSFTKQSTLYTNLDKSYEATLILGAATTTYDPEGEITHKS-DLIPTLADIERILPDFQGQVLQTPPMFSAKKVGGKRLYAYAREGITVERKPILVQL-SCHIMDYSYPYLKLLVHCSKGAYISFTYADYLNQLGKIKKMGSFSSLLKMLPGVGGM------MEQLEGSDREFARMEAMMLSMTRKEREEKDELTPSRRKRIAQGSGVSVEEVNRLVKGFKQMKQMM-YVEWDGVKILLKPAAPGVGIIAGSKVRSVLELGGVKDVIAKNLGSNNPINQVKAVFKALTQLKSRDQYLAHRG-IKLQIPAGKANPAPPIGPALGSAGINIMAFCKDFNARTQN-QGGDILPVVITVYQDKSF--PGVCMKLKFMPIGSVIHNIELYPGRGAQLVRSAGLSAQLVARSGGYATIKMPSGEMRLVKEECKATFGAVSNVEHNLRVVAKAGRSRWMGIRPTVRGTAMNPVDHPMGGGEGRGKG-N-HPQSPWAQ-GGQRFGEMEVWALEAYGAAHLLQEMMTVKSD----DVAGRTRIYESIVKGENQLVAG-TPESFNVLVKEMQGLCLDIRTE--RSPGISFEQERHPKGT-MLYSFRIIPYRGSWLEASFDSNDLVYVRKKRRRKILATTFIRTLGYSTDADIIEEFFDRIAEEADENHPIIKMLSKDTTDSYESALKDFYR--RIRPGEPPTLSNARSTIMKRYNLGKVGRYKLNRKLGLEEDLQTVILRKEDVIAALKYVIRLKLGDENVDDIDHLGNRRVRNLIEIQIKSYHQFLQSHLLEVFQEIFPIKSYDE--RTTLEFLSYNLGVPKYSP----------EECIRRGITYNVTLKVKFRLTDATG--IKEEEVYMGTIPVMTER------------------------GTFVVNGAERVIVSQLHRELVQNQCRIGLARMEKIIKERMNLFDFSSDTMTPGKIISAKGLAGVLKDFFG--QFMDQCNPISELTHKRRLSCLGGLNRDRAGFEVRDVHPSHYGRICPIETPEGPNIGLITSLSSFAKIN--HFDKLTIKLASDEVIGQWSRGEIKKPETINYRTLKPEKGGLFCEKIFGGKYKKVCDRCGVEVTLRRERMAHIDLAVPVVHIWFFKTMPS--RVGNLLGMSTSDLERVIYYERYIVIDP-RHTDLTRKQLLNDNEYREAQEKWG---------------------SDGFVAKMGGEAVRELLQQEDLAALTVELKDKLRKTKSMQARMKLAKRLKIVDGFTQSTNRPEWMVLSRVPVIPPDLRPLVPLDGGRFATSDLNDLYRRVINRNNRLKSILKLKTPDVIVRNEKRMLQEAVDALFDNGRHGHPVMG-AGNRPLKALSEMLKGKQGRFRQNLITEGERHSKIVSLWTEVSDRLSEDLFKMLFD--TSK-------GV--LNPLYLMMDSGARGTKSQVKQLGALRGLMAKPSGE---------------IIES--------NLEKMMAKKSNSEMKILPLILRADVQGSLEALKNSLLKIHSKKVRLEIVNADVGEISESDIELAAASRATIVGFHTSIESHADALIKQKQVSIHTQDVIYHLIDWVK-EIRRAFLAYFKGHGHAHVPSSPVVPYEDPTLLFANAGMNQFKDIFLGKTRREYQRAVTTQKCIRVNDLENVGHTSRHLTFFEMLGNFSFGDYFKKEAIAFAWDVATHVFAFAPEKIWVSVYEEDDEAFALW-EHYLPSKRIVRLGEKDNFWTMGEGPCGPCSELLYDRYGP-YPTPKEDPFGERYLEFWNLVFMQFDRTADGKKTPLPKPSIDTGAGLERVVSLRMGVENVFETDVLRALISEVERLSGTAYRKGD--------PRRAPPFHVIADHLRSLAFAVADGAQPSNIERGYVLRKLVRRAVRYGRELGLQKPFLADLLPCLVREMGEDFPEIKEAESRIGELLTLEEESFCQTLLRGGNLLQSIVDEATKRRIDGQEAFRLKDTYGFPLEEVLLIAKDAGLEVDLASYEVLEKEAKEKSRRARKGEEAPNFFSDFRAVHPPCHFEGYEKREGKARVTGLICENSFTDLLTEGMEGIVVLDRTPFYAEMGGQVGDCGVISVQGSLFRVRDTKAFPGVIVHIGTLEAGELRKGELVDVVVDVERREEIEAHHTATHLLHLALQQVLGPQIRQAGSLVDAEHLRFDFTYHKAISAEELQEIEERVNAEIRANHPVKTYELSYEEAQKRTDIKQFGEKYGERVRVVDAG-ISKELCGGTHVRETGRLGFCKVVKEGSIAAGVRRIEAVAGVEAEKLVQKKEEQLGRLAALCGVSPALLVTHVETLLEQQKSLEKLCKAYRKKELQELAAICSDKRRKVGGTALIAEVVSL-TSPELPSFAEGLLAKGSGVVAIGLQEEGRCQLLVAVSSDLVQ-KITAPLLIREAAPLIGGGGGGKPHLAQAGG-PKAYDPKTVEEKWLIPWGKEETFQADPTSSKPPFSIVMPPPNVTGRLHVGHALVNTLQDLVVRWKRMQGFEVLWLPGTDHAGIATQTVVERALYQEGKQRRDFPREEFLQHLWRWKESSEQEILSQIKRLGCSCDWSRLHFTMDAESNRSVRTAFKRLFDAGLIYRGDYLVNWDPVTGTALSDDEVEHEEISSFLWHIRYPLVGEK--GAMIVATTRPETLFGDAAVAVHPEDPRYRHLIGKQVRLPLTARTIPIIGDIAVDPAFGTGALKITPAHDFLDFEVGERHQLPRLNILTPDARLNADAGPCAGMSIEKGRRTAVALLKEEGLLEKEEPHLLRVGISYRSKAILQPYLSKQWFLRMGPFKEKLLSIVR-EKQVRLIPDHWESTYVQWIENLRDWCLSRQLWWGHRIPIWYKGEEMVSYDGEGEPPCVEK---EPGEWHQDPDVLDTWFSSALWPLSTLGWPENSPEFRRFYPTSLLVTGHDILFFWVARMILMGDHFTHSPPFSEVFLHGLIYGKEKEKMSKSKGNVIDPLEMIDRYGTDAVRFGLASLVTGARQLDLDERRFEECRNFLNKIWNGARFVLGQIDSSQGLN-LAKGLRLEDRWILSLLQKTIAEVQEELSRYAFDKMTALAYDFFWNDFCSLYLEASKPALFGKMSEEQAQKRALLSILLTALVRLLHPLLPFITEELFSHLKQCAKNCSLAPFPSPVA-KRDEEAETDFALMKELVRTVRNIRAEMAIPPTEKSDLYLIGKGP--ASLLAQKEKELLLSLTPTKELFFTEEQPS-GFGATALWQGVLLYIPLPAL--KAKELSRLEKEKDKWEKALSGLRGQLANADFCERAPQAVREKVKA---
>3300013126-109
PTLNQLIRNPRVKTRVKSKSQALKRCPQRRGVCVQVKTMTPKKPNSALRKVARVKLSNGIEVSAYIPGEGHNLQEHSMVLIRGGRVPDLPGVRYHIIRGTLDCAAVKDRKQGRSKYGAKKG-MSRRRKAEKRPVPDHKFGNTEVTKFIRKVMIHGKKSLATKIVYDAIDKFSQRVNANELDAFLKALENATPHVEVKSRRIGGATYQVPIEINPGRKMSLAMKWVIGYAKAKAGRSMIDGLAQELQDCYNSQGSSVKKRDEVHRMAEANKGRNSKGHLTSRARGGGHKKHYRIIDFKRDKDGVKAKVDSIQYDPNRSSHIALLHYLDGEKKYIIAPRGLKQGDVVQ--IAMQLKRRTAFRRALKKAMQST-MDAGALGIKVQCSGRLAGAEIARKEWYKEGKIPMQTLRVDLDYASARAETTYGTLGVKVWIRSLRKGPFVDHHLSAKVTKAKTENIKTPIKTWSRRSMVTPEMIGLNFEVHNGKKFIPVFVSENMVGHKLGEFSPTRIYR--AITRHAKVSPQKARVVINLIRGKDIPEALFQLNQTGTKSGRMLAKTLKSAVANAVHNNDANESDLYISEAYVDKGTFHKRAWTRSRGMRAPIERKTSHLTIGV--MIQQESQLEVADNTGAKRVKCIKVLRGSKRRYAGVGDLIVCSVQETQPKSMVKKGDVVRAVIVRTKRHIKRADGSFLKFYVNSCVILDDKENPRGTRIFGPVARELRDRGFMKIISLAPEVIPKKTKFRKNQK-GQL-KGLSKAGNFVAFGDYGMQALGRGKIKANELEACRIAITRFFSRKGQVWIRVFPHTPVTKKPAETRMGKGKGGVDHWAVDIRPGKILFEVGGNITLPDAQRAMAIASGKLNIPTRFVK-----------KSLRAFTC-EKHTFVVANWANKIEIRKEIEDVYNVKVKKVNIVNLPGKVKRRGIRHGAAKLIKKAIVTLHEGSSLG-----NKHNIPKLSKIIVSMGLADAANDQILQYCIGDLELITGQKPYVTKAKKSISNFKLR-----------------------NIPCTVLEIQSHLVLQSKSEE----------------------------TDGYEAVKLALSDAEKRRARKPDLGQFKNGLTP----MKTLLESR--GS----------FDLKAGDSVDS-TYFSVGSYVDVHGVTKGKGHQGVVKRYGVACIAKSHGSGPVRHIGSSGSTSHGRVQKGKRGSGQMGNANCCTQGLEVLDIDK----------------ELGVMVVKGAVPGANGGTIYVRKQPPMSKLVLAKAKVTKGSSVANRDKVGKITKQDVKEIIERKLPDLTEEGYRAAFNVVAGTARSMGIDV--KDEITKKFQLHEKDTGSADVQIAILTERIKEMEDHLKEFPKDHQTRLSLLKHVGQRRRLLAYLNSTDTPRYQQLIQKLGLRLLDAGVHFGHQTYRWNPKMKRFIYEERNGIHIIDLSKTMYHLKKACDVISKEVARGKSVLFVGTKKQAKLVVEDCAEECGEFYVAERWLGGMLTNLATIRESIKKLERIEKTLALTKKEVSLLMKKQVKLDKNLCGIRAMRKVPGVLVVVDPITEHLAVAEAKKLGIPILAIVDTNGDPDSVDYVIPANDDALKSNKVILKALQEAIVQA-DFEEKVLFINRCAKVVKGGRRFSFSALVIVGDGKGAIGMGFGKAKEVADAVSKAVVDGKKSMR----GKVTSVKMDKTVVVTVTSTGRHKRYEKVISRNTKFYAHDENNECSLGDTVTIRETRPLSKLKRWRIT--GRRKTAVARAYLRDGKGQVTINGKELKSYFSIFLQQETVLSPIRLCEVDNR-DIVINVRGGGPQGQTIAIRHAISRALVSEVEERRPVLKEAGFLTRDPRSRERKKPGKPGARKSFQFSKRDPIADMLTRIRNALAREHRFVHVLYSKINLNILNVLIEAGFIDKVL-TDDEK--HFIRVYLKYTSDRKPMIKNLKRVSSPGRRRYVGVEQLPVLRRGLGKTVVSTSKGVMDAEKARRENIGGELLCSVWGVAHIKATFNNTIITVTDPHGNVVAWASGGKVNFSGSRKSTGFAATVAAQDVAKTVAGMGMKEIEVKLKGPGAGRESAIRGLASGGLTITVIKDITPVDHNGCRARKTRR----EKQVLLDEVKEKIDLKKGFILASYDKLSANAIAKMRKSLVGVGGDMFVVKKRVFAKAVAQKNVI--FSEELQGHVLVALAKGNFLAVAKEVFK---SIVTAMIPFLEHDDANRALMGSNMQRQAVPTYDLKKFMRSNSGTCVNQSPLVEVGDVIKAGDVIADGPSTEKGEIALGQNVLVAFMPWCGYNYEDAIIISEKLIREDTYTSIYVQEELTARDTKLGK-EEITRDIPNVSEEALSDLSEDGIIRIGAEVFPGDILVGKVTSETELSPLLRAIFGEKAADVKDASLVAPPGTEGIVMDVKVFSKKGDVDLDAGVIRQVKVYVATKRKLQVGDKMAGRHGNKGVVSNLVQECDMPYLENGETIEIILNPLGVPSRMNIGQMFETHLGYVARKAGIYVKSPVFQGFPEKEIWKMMEEQGLRKDGKMYLYDGRTGERFDNPVVVGYIYMLKLNHLVADKIHARAIGPYSLVTQQPLGGKAK-YLFDAKGKTLGRLASEIAKILCGKHKATYTPNQDTGDSVIVINAKEVFVSGNKEAQKVYKHHTGWMGGLKEIPYRRMKERHPERILEKAVYGMMPKTKLGRAMRKKLHVFAEGTHNMQAQQPVSVD------------AHPQSIKDYIKALRENARQWSANTKDRSQSNHSGAKPHAQKGTGKARQGFLGAPQYKGGGRVHTPKPKFDQHVRINRKEKRMVIATLLSEKIENDRVVFFKEISRCKQPKTAIMASFLKNIGI-EKSCLFLVNK-RENFQKSLSNLPKVSFKYIENVDGYTVLAHQHVIVVDTAVENLND-GKRVDYSGRSVIVVGPDLKFNQCGLPKKMALDLFEPFIVKKLKDYGFVY----------------TIRSAKKMIARE----DDRVW---DVLEEIIQGHPVLLNRAPTLHRLGLQAFEPVLIEGKAIRVHPLVCSAFNADFDGDQMAVHIPLSVEAQIEAKTLMM-PIGAMVTLRGKRMYDFMFKLIHISTPRIPDFRGLKRK-CDGRGNYSMGLKDQTVFPEVNLDKMKKSQGMNITFVTTASSDEECVEFLELMGMPL-----K--------KVSPVKFDETFEVALKLGVDPKKADQQV-RSSVLLPHGTG-KKVKVLVFAKGDK--AK-------EALDAGADYVGGDELAEK---IKEGW---SDFNQVIATPDMMRVVGT-LGKIL-GPRGLMPAPVTT---EVAKTVKEVKAGRVEFRVDKSSNIHSIFGKLSFTSEHLVNNYKALLDAIVKSAAMKGV-YIKSISISTTMGPG-DEIRNLKTDELEKKIIEWKKELMKLRVSANKRKTEKPHMFKMIKKTIARAHTVKR---KAKKRQAKRARRIRKPLIHSERPRLSVHRSLTNVYAQIIDDRNSTTIVGISTASKELKSI--KSR---KERELKAGEMLAKLALEKGVNTVVFDRGHYKFHGRIATFATGARQAGLIF-----------------------------------------------------------LFKERKIGHGGTLDPLATGLMVYLIGKYTKTADSYLMHQKRYLATLLLGQERDSYDVDGEIIAT-SDYRPTLEEVQEAIKKFNGEVEQIPPMFSAKKVQGKKLYTLARKGIEIERKPKQVTLKT-TLLSYDYPRVRIDVVCSSGTYISFNYNDFLKQMKMLKKMGSFKGLMKMMPKMGGE------PFDFSEGEAELKRCEAVIFSMTPKEREGRDEMTMGRRKRVAKGSGVALGEVNKMIKKFGQMKEKMVTATADGATVIIRAAEKGTGIVAGSQIRAVLEMCGLKDVVAKSLAGNNPSNQVRATIKALASLQNKKKTLEAR--IKLQIQSGKATPAPPIGPALGSAGVNIMAFCKEFNAKTQG-S-TDILPVVISVYADKSF-RTGNCLPLNAMPVGSTIHNIELIPGKGAQMVRSAGSSAQLMARSGGYATLKMPSGEVRLVKDTCRATLGVVSNPEHNLMVIGKAGRNRWLGRRPLTRATVTNPVDGCMGGGEGKSK-GR-HPTSPWGTPGGQRFGEMEVWALEAYGAANLLQEMLTVKSD----DVAGRTRIYESIVKGDNVLKAG-VPESFNVLVKEMQGLGLDVQAN--RSPGICYESAMHPKGI-NLFSFRVIPYRGSWLEASFDINDLIYIYVKRRRKVLATSFIRTLGYSTNADIIEEFYSRIAEDADENSPIIKMIMKDPTDSYESALKDFYR--KIRPGEPATLSNARSLIMKRYNLGKVGRYKMNVKLGQDETLENVTLKKEDIVAAIKYLIDLKKNEAHVDDIDHLSNRRVRNLIEIQIKSYMNFLQSDADEVFKEIFPIKSFD--DKIMLEYLSYSLSVPKHGP----------EECIRRGISYNSTLKTNFRLTDETG--IKEEEVYMGTIPLMTDR------------------------GTFVINGAERVIVSQLHRELVQNQCRIGFVRMEKIIRERMNLFDFASDTLTPGKIISAKGFQSVMKDFFGR-QFMDQVNPIAELTHKRRLSALGGLNRERAGFEVRDVHTSHYGRICPIETPEGPNIGLITSLSSYAKIN---FKDIAINIASSDVIRKWSRGEIKKPETINYRTFKPEKGGLFCEKIFGGKYKKVCDRCGVEVTLRRERMAHIDLAVPVVHIWFFKTQPS--RIGNFLGMTSGDLERVIYYEEYVVVDP-GRTTLEKKQLLNDAEYREAKEKWGK---------------------EAFSAMMGGEAIKALLDAEDLSATVVDLKDKLRKTKSLQARMKIAKRLKIVEGFANSNNSASSMVMNALPVIPPDLRPLVPLDGGRFATSDLNDLYRRVINRNNRLKSILRLKTPDVIIRNEKRMLQESVDALFDNGRHGHPVMG-AGNRPLKSLSEMLKGKQGRFRQNLITDKERKSKTEAIWNRVSSDVSDILWNTIMKPKVKT----------DLNPIFMMIDSEARGNKAQLRQLGGLRGLMAKP--------------NGE-TIENPITSNF--------QRVENMSKKTLNVIIKADVGGSLEALKDSLMKIDTNKVIIHFVQYEVGQISESDIDLAHASNSIILGFHTKVEKHAEGMVKQKKVKIILHDIIYHMIDEVKA-IKKKFLEFFENKGHIIQPSSSTIPHNDPTLLFVNAGMNPFKDYFLGISASLYPKIATAQKCIRVNDLDNVGHTSRHLTFFEMLGNFSFGNYFKKEAIAMAFSFTCDILGVDKSSLFVSVYEKDLETFELW-KQYLPEKQICFMGKKDNYWSMGDGPNGPCTELYFDRF-GSYKSPAEDPNAHRYMEFWNLVFMQFSTSKEGLISELPSPCIDTGMGLERMAALLNGKESVFETNVFISIIDKLSSMTEVKYKENK------------APFHVVADHLRSLSFAIADGAAPSNSERGYVLRKILRRAVRYGKQLGIDKPFLADLFPVLLKEMGEDYNELVQSSHRIQELLTLEEESFHKTLARGGNILHTIIEKAEAKEISGKDAFTLKDTFGFPIEEICLLAKDYHLDVHLEAFSLLEAEAKEKSKKTHKTQAQEVQRSIFLKKHGESHFL-RNTMHSQGTICGILHNGVFVNTLTEGQKGSIILDSTPFYAEMGGQRGDSGILKHHNAVFEVQHCSSYVGVILHEGVLTSGTVLVGEPLDATVEKNLRVDTEKNHTATHMLHYALEKVLGGHIRQAGSYVSEHCLRLDFTHHKKVEENEIKEIETLINHAILAAYDVEIIEMSYEDVKKRTDIKQFGEKYSEKVRMVSVGDFSKELCGGTHIKNTREIGLFRITKESSVANGVRRIEAVTSKEALAFMYKKEDLLKQLCSTLGSIEQKVVHDTEKLIQEHTTLKANYKKIRKEQISLMIDSLLAEKKGIQGHYIVIKELSM-DPNEFTQFATELVSSNNGMIILANTQGEVSQIHIQKTKSATA-LPGAKKLLDEILSQSKGTGGGSEWVAKG-------------------------------------------------------------------------------------------------------------------------------------------------------------------------------------------------------------------------------------------------------------------------------------------------------------------------------------------------------------------------------------------------------------------------------------------------------------------------------------------------------------------------------------------------------------------------------------------------------------------------------------------------------------------------------------------------------------------------------------------------------------------------------------------------------------------------------------------------------------------------------------------------
>C12_metabat.bin.50
PTINQLVRTPRVRKKKRSKSPALQKCPQRRGVCVQVKTKTPKKPNSALRKVAWVRLSNRQEVIAYIGGEGHNLQEHSIVLVRGGRVKDLPGVRYHIVRGALDCAAVKDRKQGRSKYGAKRPKMSRRRRAEKRQIPDPVFNSTVLAKFMNTIMYGGKKSTARRIVYAALDKFSKRVNADALEAFEVALENAKPSLEVKSRRIGGATYQVPIEIPGNRRTSLAMRWIIKHSRAKPGRSMEDGLAGELADCYNNQGTTIKKKDDTHRMAEANKGRNNLGRITCRHRGGGHKKQIRLVDFKRDKLNVPARVASIEYDPNRSAYVALLHYVDGEKRYILAPAGLLVGAMV---IARQLERRIPFRRAMKKAMQST-MDAGAVGIKVQCGGRLGGAEIARSEWYIDGSMPLHTLRQDIDFANGRAETTYGSIGIKVWIRSLKKGPFVDHHLQKKVDLMNKDGKKNTIKTWSRRSMIIPDMVGHTFDVHNGRKFISVFVSENMVGHRLGEFSPTRVFKGHAISKYIRVCPRKARLAAGLIRGRSVEDAAIQLTYGNSRGARLLKKTLDSAVANAEANMDLRREDLLVVEVRVDQGPIHKRIKPKNRGGRHPIQKKTSHLTVVV--MLQQETKLKVADNSGAKKVKCFKVLGGSRRRYAQVGDIIICSVRDVDPNGALKKGEVVRAVIVRTKRYIKRKDGSKLRFDTNSCVLIDEKGNPKGTRIFGPIAREVRDRGFLKISSLAPEVIPKKMKFRKKQK-GKM-TGLSKGGNFIHFGEFGIQALDRGRITAQQIEACRIAINRFFQRRGKVWIRIFPDHSVSKKPLEVRMGKGKGAVDHWVAIVRPGRVLFEVGN-VPRELAQDALRRAAAKLGLKTRFV---IVKYQHVTEKMLRELKN-NKYVFIVDTSASKQEIASALEEIYGISVVKVNTINVKSKQRRVRGRLGRTAAFKKAIVTLEENDNLDN----NPMQVPKLQKIVINMGIAEATKDNAIQDCVKELTALSGQKAVLTYASKAISNFKLRKRGMIQLF----------DDTGAVIVCTLIEAEPNVVTQVKTTE----------------------------TDGYNAVQIGFQKVKEARTPKPQRGHFAKNNIE---PRKHLAETRVEKT----------DQYTIGQEIGV-DAFEEIAYVDVTGVSKGKGFQGTMKKYNFAGGPASHGSGFHRHAGSTGMTTPGRCFPGGPRPSHMGSEQVTVQGLQVIKIVK----------------DENLILVKGAIPGSPGDLVF---KPPVAEMLKKDLGLAKGSGVPNRDKVGKITRTQARKIAQDKQEDMNARDLEAATNIVLGTARSMGIQ---KEEITKKFQLHEKDTGSADVQIAILTERIAELTEHLKRAPKDHASRLALLKLVGQRRRLLDYLNSTDTKRYQALIKKLNLRLLEAGAHYGHQTRRWNPKMKRFIFEARNGIYIIDLAKTLQQLRKGIEVVREIVGKRQSILFVGTKKQAKAVVRECAEHCDEYYVCERWLGGMLTNLQTIRQSIKKLERIEKRIALTKKEISLLTKDQIKLDKNLSGVRGMRKLPGLLVVVDPGKEHIAVAEANKLGIPVLGLVDTNCDPDPITHVIACNDDALKSIKLILSALANAILD--QLEEKVLYVNRCAKVVKGGRKFSFSALILVGDGKGRVGYGFAKANELTDAIKKGGEAARRNIIT---GTVVSNKMQKTVVVKVEHTMRHPRYDKVVTRAKKFYAHCETPDVKIGDTVTIVETRPLSKLKRWRVTG-GRRKTAVASVRLRPGAGKININGRAFDEYLPLDFQRQTVLSPLDKVAKAENYDMIIRVKGGGIEGQVIAIRLGLARALVLENQERRQDLKVVGFLTRDSRKRERKKYGQKGARKRFQFSKRDPIADFLTRIRNGLTAKHRYVDLSWSRMRERLTEILKEQGLVDDFLIKKEGT-VGVIRIYLKY-TGRNPVIQGLKRVSKPGLRRYVTAETIPQFFGGLGIPIVSTSQGVLVGNEARKRGIGGELLCLVWGVAHVAATFNNTIITITDPAGNVLSWASAGTSGYSGSRKSSAFAATVAAQQAAKNAQGYGLKEVEVNLRGPGAGRESAVRGLQSSGLLITIIRDQTPVPHNGCRPRKRRR--RQEKQFFLDSIQEHIEKAEGVVILKYHRLTANSANDFRGGAAKLGAHITMVPKRVFVKGAAQAGLT--LDQDLEGHIGLVFADRDPLEVAKFVVKY---IIVEEEGVVDYVDGYRIIVSPKEHAM--QTYLLKKFLRSNAGTCINQRPLCRVGDVVKVGDVIADGPACDKGEVALGRNVLVAFMPWYGYNFEDAIIISEKLVREDYYTSLYVEEEITARDTKLGR-EEITRDIANVSEEQLVNLGEDGIIRIGAEVHPGDILVGKITSETELAPLLRAIFGEKAADVKDASLTVPPGTEGVVMDVKVFSRKGDTDLDPGVIRQVKVYVASKRKLQVGDKMAGRHGNKGVVSKLVPEADMPYLPDGQAIEIILNPLGVPSRMNMGQLFETHLGFAAQKAGIWIKSPVFEGFPEDEVWKMMKDQGLPEDGKFYLSDGCTGERFEGKVVVGLIYMLKLGHLVADKIHARAVGPYSLVTQQPLGGKAQWLVIDAKGKTLGRLASEIAKILRGKHRPDYTPHVDSGDGVIVINAGEIAVTGNKEAQKIYRSYTGHIGGMREVTFRTMKARKPTEMLRRAVDGMIPATKQGRAQLKRLRLFAGAEHDLAAQQPIKV--VEINKELVEAEANGQMIKDYIIALRANARQWSASTKTRAEVRHTTKKPFAQKGTGQGRAGTLVAPHHRGGGRAHGPRPKFDQHIRLNKKERRAAIRALLAEKLRDNRVIVLEDTK-LSAPKTKSIATFLQAAGLRDTGAIISTPHQHDNFIKSVNNIPRVEFQLARNTSGYDLLIAHDIVVTAAALQEINE-GKRVDYSGRSVIVVGPELKLNQCGLPKLMALELFEPFIVKRLKDLGY----------------VYTIRSAKKMIQRH----APEVW---DVLDDIIKGHPVLLNRAPTLHRLGIQAFEPILIEGKAIRIHPLVCAAFNADFDGDQMAVYVPLSIEAQLEAKLLMM-PIGVKVTLRGERMMDFLDRFVNIVCPRIRDFRGFSEK-CDGRGNYSVGLEDQQIFPEVNLDEVKRTQGMNLTFVTTAKTDDECVELLRQFGVPFK-----------------VKFDQSVEVALRLGVDPRKSDQNV-RGTVALPHGTG-KTMRIVALARGDK--VK-------EALDAGAEHAGNEELLEK---INGGW---TDFDAVVATPDMMREVGK-LGKVL-GPRGLMPTPVTT---DLAKAIGELKGGKIEFKLDRHGIINSAVGKLSFAAEKLVTNIKSLLTAITRASSAKGQ-YVRALYLSSTMGPG-KELQNQTVDELEATFQDLRKEHFHLINEFQVKKLDKPHRLREVRRDKARLLTVLNEK-----HKKRAWRVRKKLRGTAERPRLSVFKSLRHLQVQLIDDENGKTLAGTATFSKQFKET--DNNCKSKEAATALGEFIGKAAKDLNIEEVIFDRGRFKYHGVIAALADGARAAGLKF---------------------------------------------------------RRRLGVKKIGHCGTLDPLASGLMILLVGRYTRLSDQCLGQDKEYLATLQLGVETDSYDAEGQVKAT-SDFVPTLEQVQDALMTFQGEVEQIPPMFSAKKIKGKKLYELARKGEVIERAAVRVTIE-AELISYQYPYVELRVACTKGTYITFTYEDYVRQIQAVKKMGSIKGLLSMLPGVSSL-------GEFDIDDKEFSKIEAIILSMSTDERNEKEELVPSRRKRIARGSGTTIEDVNKLVKSFKQAKQFFVTVSWDGAKVLLKPTPKGSGVIAGSQVRAVLEMAGIKDIMAKSLGGNNPINQVRAVFIALQKLCSREKIKQRRGIIRLQIPAGKATPAPPIGPALGAAGCNIMAFCKEYNAKTQS-QAGDILPVIITVYQDKSF-DVGCCMQMKAMPLGSTIHNIELQPGRGGKLVRSAGLSAQLMARSGGYATIKLPSGEMRLINENCRATFGAVSNHSHNLRVESKAGRRRWMGIRPTVRGAAMNPVDHPHGGGEGRTRGN--IPQTPWAQ-GGQRFGEMEVWAAEAYGAAHLLQEILTVKSD----DVAGRTRIYESIVKGENLLRSG-TPESFNVLIKEMQGLGLDVRAE--RSPGICFEQERHARGQ-MLYSFRVIPYRGSWLEGSLDTGDLIYIRKKRRRKILATTFIRTLGFSTNTDIIEEFFSRIAEDADENSPIIKMLAKDPTDSYEAALKDFYR--KIRPGEPATLANARSAIMMRYNLGKVGRYKLNSKLGVEVNDDSCVLTKEDVIGAVKYLIRLKQGDASIDDIDHLGNRRVRNLIEVQIKSYDQFLQADKFEVFNEIFPIRSYDE--KTVLEYLSYSLGVPKYSP----------EECIRRGITYNVTLKVKFRLTDETG--IKEEEVYMGTIPVMTDK------------------------GTFIINGAERVVVSQLHRELIQNQCRIGLARMEKIIRERMNLFDFSSDTLTPGKIVSAKGLSGVLKDFFGR-QFMDQTNPVAELTHKRRLSCLGGLNRDRAGFEVRDVHHSHYGRICPIETPEGPNIGLITSLSCFAKIN--QFDQISIRIASDDVIRKWSRGEIKKPETINYRTFKPEKGGLFCEKIFGGKYKKVCDRCGVEVTLRRERMAHIDLAVPVVHIWFFKTMPS--RIGNVLGMSSTDLERVIYYEEYVVINP-GQTDLEKKQLLNDAELRDAQEKWG---------------------RDGFIAKMGGEAIRELLESEDLTGLLLDLKDKLRKTKSQQARMKLAKRLKIVEGFVTSGNNPGWMVMSAVPVIPPDLRPLVPLDGGRFATSDLNDLYRRVINRNNRLKAILKLKTPEVIVRNEKRMLQEAVDALFDNGRHGHPVMG-AGNRPLKSLSEMLKGKQGRFRQNLITDGERSSKTISIWTEVSETLSDELLTLISQ-VRDG----------ELNPLFVMMDSGARGNKTQMRQLGAQRGLMAKPS--------------GE-IIESPITANF--TVEGLMAKTADSAKKTLNIILRADVRGSLEAVKVALEKIQSNKVDLSIIFHGVGEISESDIQMAATSGAVVLGFHTQIESHADVLVRQLGVKVRQHDVIFHAIDDVKEKIRRGFLQYFKDHKHSVVASSSVVPHDDPTLLFINAGMNQFKDVFLGKSQRDYTRAATSQKCIRVNDLENVGHTRRHLTFFEMLGNFSFGDYFKKDAIQFAWEVSTNIFGFDPNRLWPTVFQEDDEAFELWTQ-YVPAERITRMGEKTNFWQMGDGPCGPCSEILYDRKYGTGNTPLEDIAEERFLEYWNLVFMQFNRVPDGTMERLPKPSIDTGAGLERVVSLQMDVESVFETDVLRSLIAQVENITGLPYKGIE--------DANAPAYHVIADHLRCLAFAIADGAQPSNVDRGYVLRKVLRRAVRYGRTLGLDRPFLGDVLPRLVADMGEDYPELKAAQHRITEILAVEEEAFLRTLRRGGNILNQIIQGAQGNQISGDDAFKLKDTYGLPIDEILLIAKDANLTVDQPRYDKLEEEARERSRKVHKTAQVAESFSDFHKDHGACKFIGYDCLATEGKVIGLIYEGNLVKSLRQGQEGMIILDQTTFYAEKGGQVGDLGLLSHQGCQARVTNTQEYAGVIAHSVTMELGEVEIGEELRAEVDQARRQKIANNHTATHLLHWALQEVLGEHIKQAGSVVDPQRLRFDFNHHKGMSPKELRQIEDLVNAKVRANQPIQAYELSYEDAQKKREIKQFGDKYGAKVRVIDI-DYSKELCGGTHTASTGTIGYFRIAKEGSIAAGVRRIEAVTGHEAEEFAREGDNLLHQLADQLKTQPNKLETRIAKLAEENKELAKELEEVRSASRQNAVNGLINNSESLAGTSVIISELAV-PVKELRAYAEETIAKKSGVVIVAAKTTDSCSIIAAVSDDQVGRGIKALDIIKSIAPTVQGSGGGKPGFAQAGG-PKAYEATDVEKKWYAFWQQKRIFSANPKSTKEPFSIVMPPPNVTGVLHMGHALVSTLQDVIVRWQRMLGKETLWVPGTDHAGIATQTVVERHLLKTGKRRPEYGREGFLKRVWNWKEDSQKRITDQLKALGCSCDWERERFTMDPGANSAVRVMFKKLYDAGLIYRGDYLVNWDPVTQTALADDEVEYEERQTFLWHLRYPFADGS--GSVVIATTRPEVMLGDTAVAVSPRDERYKDLVGKKILLPLVGREITIIADHFVDPEFGTGAVKITPAHDPNDYQMALRQGLEFINVLTPDARINENGGKFAGMTVEEARVAVVAAMKELGLLVKVEPHVNRVGLSYRSKAVIEPYMSKQWFVRMDHFAPKLRAAVE-DQRVQLMPKHWDKVYFHWIDNLRDWCISRQLWWGHRIPIWYRIDNPEVCLCYDGEGVPPEVLAAPDEWAQDEDVLDTWFSSGLWPFSTLGWPEKTDDLKKFYPNSLLITGHDILFFWVARMILMGEYALGEAPFPQVFLHGLIRDNEGEKMSKSKGNIIDPLEVIQEYGTDAMRMALCASATQARQIDLDRRRFEEFKNFTNKVWNGARFVFMHLDSDEALGQDESLLALEDHWILSVLNRTVRDVNEKLAVYAYDQAAMEAYDFFWKEFCAFYLEIAKPVLYGKRPQDRQNKQKVLVIVLCQAMRLLHPMAPFITEELFQHLKTHSEACAVAAYPQVVREDINPVINASFDLVERAVYTIRNIRGEMQLPPSTLTEVHLVGQADDPNIQALEANSGIIEALVRTHGLKVHTNGEPLGFASTGMLDTVKIMIPLPELLDKER--VRLAKEQDKLGLSIEKLKKQLENPDFVARAPAELLQKQRDQ--
>SZUA-184
----------------------------------QVKTKTPKKPNSALRKVAWVRLSNGQEIIAYIPGEGHNLQEHSIVLVRGGRVKDLPGVRYHIVRGSLDTAAVKDRKQSRSKYGAKRPK--RRRRAEKRKFPDPLYKSFTVAKFINKVMLDGKKTIARKIVYEAIEELSKKVNSNPLEAFEKALENAKPSLEIKSRRIGGATYQVPIEIAPERRETLATRWIITFAKSKVGRTMKDGLATELSDCYNNQGSTIKKKDDTHKMAEANKGRNNLGRITCRHRGGGHKRKFRKIDFRRETIDIEARVASIE------------------------------------SIAKQIERRVPFRRALKKAIQTT-MDAGATGIKVQVSGRIGGAEIARTEWYKEGRTPLHTLRADIDYGVKTARTSYGAIGVKVWIRSLKKGPFVDHFLIKQIEKLTADQKKKPIKTRSRRSMIVPEMIGLNLEVHNGKKFIPVFVSENMVGHRLGEFSPTRTFKGHAITKYVRISPYKARRSADLIRNMCVEDALLQLRYSNLKGSRLLKKTLDSAIANAQNKFDVKKEALEILEVRVDQGPTIKRSKPRNRGGQVPIKKRTSHFTIVLT-------------------------------------------------------------------------------------------------------------------------------------------------------------------------------------------------------------------------------------------------------------------------------------------NTKANKREIIWALEKIYEIKVLYVNTISVHPKKKRVRGRLGKTNHLKKAIVTLEAGDSLD------------------------------------------------------------------------------FDEKGNMVVCTVVEATPNFIVQVKKKD----------------------------TDGYNAIQIGSGVKKKP--NKAIKGHFDKVKLS---ALGKLIESKVDNV----------DEYSAGQEFKA-DYFEKGEYIDVMGKSKGKGFQGLMKLYGFAGMNASHGCSRHRLGGSTGWTGPGKCFPGGKRASRMGGDNMTVQNLLIIDIDV----------------EKNLLLIKGSIPGMRNSLIY-----------------------------------------------------------------------------------------------------------------------------------------------------------------------------------------------------------------------------------------------------------------------------------------------------------------------------------------------------------------------------EFEEKVLHINRCSKVVKGGRKFSFSALILIGDEKGRIGYGFAKANEVSDAIRKGSEAARKNVIT----------------------------------------------------------------------------------------------------------------------------------------------------------------------------------------------------------------------------------------------------------------------------------------------------------------------------------GIAHVKATFNNTMVTITDPAGNVIAWSTAGKCKFVGSKKSSAFAGTVAAQNAGKDAAALGMRECEVNLNGPGAGRESAVRGLQSAGLTITIIKDKTPVPHNGCRPRKRRR--------------------------------------------------------------------------------------------------------------------------------------------------------------------------------------------------------------------------------------------------------------------------------------------------------------------------------------------------------------------------------------------------------------------------------------------------------------------------------------------------------------------------------------------------------------------------------------------------------------------------------------------------NSQLIKDYLVAIRNNARQWSANTKGRKEINRTGAKPHRQKGLGRARQGSFGAPQYKGGGIVFGPKPKFDQHVKVNKKERKAAIRSLIAERIAVGNACILKLSD-EKIEKTKQISKFLDAIKLIDKRVLVLGKGTFNNLKKCMKNIPKKALVDVLAVNGYNLALSTNLIIIDSAFDDINS-------------------------------------------------------------------------------------------------------------------------------------------------------------------------------------------------------------------------------------------------------------------------------------------------------------------------------------------------------------------------------------------------------------------------------------------------------------------------------------------------------------------------------------------------------------RKIARTRRVLRIRKKLKGTKSKPRMSVSKTNRHLFVQLIDDENSLTIGAVGSYSKEFK--GEK----KSTLAEKLGTRIAEIAKAKKVKEIIFDRGRNKYHGLLAILAKSARKAGLKF--------------------------------------------------------------------------------------------------------------------------------------------------------------------------------------------------------------SFNYDDYIKQMSMIKKMGSIKSLLKMVPGMSAL-------SNLDLPEDEMKKTESIIKSMTIKERLEEVDISFERRKRLANGSGTKLEDVNRLVKGFKRIKQFM-IVSHDGAKILMKPSKN-TGVIAGGKIRDVLVLAGIKNVVAKNQGSSNPINQVRATFKALKMLKSKEKFLEERG---------------------------------------------------------------------------------------------------------------------------------------------------------------------------------------------------------------------------------------------------------------------------------------------------------------------------------------------------------------------------------------------------------------------------------------------------------------------------------------------------------------------------------------------------------------------------------------------------------------------------------------------------------------------------------------------------------------------------------------------------------------------------------------------------------------------------------------------------------------------------------------------------------------------------------------------------------------------------------------------------------------------------------------------------------------------------------------------------------------------------------------------------------------------------------------------------------------------------------------------------------------------------------------------------------------------------------------------------------------------------------------------------------------------------------------------------------------------------------------------------------------------------------------------------------------------------------------------------------------------------------------------------------------------------------------------------------------------------------------------------------------------------------------------------------------------------------------------------------------------------------------------------------------------------------------------------------------------------------------------------------------------------------------------------------------------------------------------------------------------------------------------------------------------------------------------------------------------------------------------------------------------------------------------------------------------------------------------------------------------------------------------------------------------------------------------------------------------------------------------------------------------------------------------------------------------------------------------------------------------------------------------------------------------------------------------------------------------------------------------------------------------------------------------------------------------------------------------------------------------------------------------------------------------------------------------------------------------------------------------------------------------------------------------------------------------------------------------------------------------
>3300006177-14
-TVNQLVKNGRVDKVRRKKSPALQQCPQRRGVCLQVKTKTPKKPNSALRKVAWVRLSNGQEIIAYIPGEGHNLQEHSIVLVRGGRVKDLPGVRYHIVRGALDCAAVKDRKKSRSKYGAKKPKMSRRRRAFKRRAPDPIYQSVTVAKFINKLMYGGKKAVARGIVYRAMEKFAERVKTNPLGAFEQALENSKPALEVKTRRIGGANYQVPVEIPGDRRTAMAMQWIILHSRSKPGRTMEEALASELTDCFNNQGTTIKKKDDTHRMAEANKGRNHSGHITCRHKGGGHKKMYRLIDFLRDKENVPGKVAAVEYDPNRSALIALIYYADGEKRYIIAPQGIKIGDVV---IAKQLERRIPFRRILKKAMQTS-MEAGAAGIKVQVSGRIGGAEIARVEWYKEGRIPLHTLRADIDYSEGRAETTYGSIGVKVWIRSLKKGPFVDHHLMAKVEKNNKEGGKKVIKTWSRRSMIIPDMVGQTFEVHNGKKFIAVYVSENMVGHRLGEFSPTRTFKGHAKTRYVRISPRKARYAAALIRGMNVEKAAVQLMVSNLKGGRLIKKTLDSAVANAETQLDARRESLKVHEVRVDPGPILRRAKSRSRGSTTPVNKRTSHFTIVLT-MIQQETDLEVADNTGAKRVRCFKVLGGTRKRYARVGDIIVCSVKEADSKGTVKKGEVVKAVVVRTKSYIRRPDGSLLRFYDNSCVIIDDKNNPRGTRIFGPIAREVRDDGFVKISSLAPEVIPKRTKHRKQQK-GKM-TGLTKGGAFVEFGEFGMQSLDRCWLTAQQIEACRVTISRTFSRKGQVWIRVFPDKPVSKKPAETRMGTGKGAPDHYVAVVRPGRILFEVGG-VSREEAQEALRLAAAKLPIRTKFV--------------------SPKIVFNVDSSANKAQIAAAVEEIYKVKVVSVNTVNVGSKKRRVRGFAGETSGFKKAIVTLRPGDAIDE------MALPVLKKIVISMGLGDALKDNALQEHSDELALLSGQRPIVTRSKKAISNFKLR----------------------------------------------------------------------KETHGYNALQIAMTTSQAKRAKKPIQGHFAKAKVD---PCSVVLESRIDEV----------DQYQVGQKIDA-SIFADVKYVDVEGVTKGKGFQGVMKLFNMAGGPGAHGSGFHRHMGSTGMSTPGRCFPGGKRASRMGGDRQTVQNLRVVAVKG------------------NLLLVEGAVPGARNGVVYIRKQPPVSRMILKELGLESGSKVPNRDKVGKMTRAQVKKIAQSKVEDMRIVSIEAAEQMVMGTARSMGVDI--KEEITKKFQLHEKDTGSADVQIAILTERIAELTEHLKLAPKDHSSRLALLKLVGQRRKLLDYLNSTDTKRYQSLIVRLNLRLLESGAHFGHQTHRWNPKMKRFIFEARNGIYIIDLAKTLQQLRSASQVIREMVKKRKSILFVGTKKQAKAVVKECAEEAGEFYVCERWLGGTLTNLTTIRNSVKTLERIEKRIALTKKEISMLTKERVKLDRNLAGIRSMRKPPGLLVVVDPSREHIAVAEANKLGIPVMALVDTNCDPDPVDYVIACNDDALKSIKIVLASLMQAVID--EFEEKVLYINRCSKVVKGGRKFSFSALILVGDGQGHVGYGFAKANEVSDAIRKGSESARKNIFTIE-GIVISNKMDKTVTVKVTRKMRHPKYEKVIERSKKYYAHDDTDAVEVGQRVRIVETRPLSKLKRWRVVEVGRRKTAVSSVRVRRGTGIIDVNGRGFEQYFPLPLQRELIMAPLQKFSNPEKVDLIIRVKGGGLEAQAVATRLGISRALVIEDENIRGDLKGLGYLTRDPRRRERKKYGRKGARRRFQFSKRDPIAELLTKIRNAKGAQHRYVDLSFSKIKVKILEIMKTHGFVENFLVNEENH---KIRVFLKYKRTRESVINGLTRISKSGLRRYIGYARIPRVFNGMGIAIVSTPKGVLDGETARNLKVGGEILCTVWGIAHVKATFNNTTVSITDLAGNVISWSSAGKANFSGSKKSSAFAATVAAQNAARDAMALGMRECEVNLNGPGAGRESAVRGLQSAGLSISIIRDKTPVPHNGCRPRKRRR--RREKQLLLDEIKQKIDDSSAMIITRYERLEPNKSWTLRNSLTKSGGNYEVVRKRVFLKAADQAGIK-IDESLLKGHVGVVFVQTDAMPSAKVIFKF--SIVAGLIPFLEHDDANRALMGSNMQRQAVPAYVLKKFMRSNSGSCINQTPICSVGDKVVAGDVMADGPATDKGEIALGKNVLVAFMPWCGYNYEDAIIISEKLIREDYYTSIYLEEELTARDTKLGK-EEITKDIPNVSEEMLKDLGEDGIVRIGALVEPGSILVGKITSETELSPLLRAIFGEKAADVKDASLTAPPGTEGVVMDVKVFSRKGDTELDPGVIRQVKVYVATKRKLQVGDKMAGRHGNKGVVAKLVPEADMPYLPNGDTIEIILNPLGVPSRMNMGQLLETHLGYAARKAGIYVKSPVFEGFPESKIWEMMKSQTMFVDGKVYLYDGRSGERFDNRVVVGYIYMLKLSHLVADKIHARSIGPYSLVTQQPLGGKAQWYLFDASGKTLGRFAAEIAKILRGKHRPDFTPYVDCGDGVVIVNADKIQVTGMKEARKIYRSYTGFIGGLREIPYETLMARKPEYILMHAIKGMMPKTRLGGQQVKKLRIYKGPDHSMTAQKPIPVN--QVDDALLELSAHPQSIKDYIVAIRNNARQWSASTKVRKEINRTGRKPHPQKGQGRSRQGDLAAPQYKGGGIVFGPRPKFDIHVRINKKERRAAIRTLIAEKIKANQVYILQKTE-MDAPKTKLMNAFLHKIMDKSRRILFLGENPNQNLVKSLRNIPKKEYAPVPQINGYELARCQDLVVLETALDEF---GKRVDYSGRSVIVVGPELKLNQCGLPKKMALDLFEPFIVRRLKDLGY----------------VYTIRSAKKMIQKQ----APEVW---DVLEEIIKGHPVLLNRAPTLHRLGIQAFEPVLIEGKAIRIHPLVTPAFNADFDGDQMAVHIPLSIEAQLEAKLLMM-PVGAVVTLRGKRMYDFLDRFCNIVAPRIRDFRGFGKK-CDGRGNYSFGINDQQIFPEINLDKVKRTQGMNVTFVTTAQNDDDCIELLSLLGFPFK---LKK-----C---PPVKFDQSFNVALKVGVDPKKSDQQV-RGTVSLPHGTG-QTVVLVVIAKGE--KAK-------EALDAGADHVGADDLLEK---IKGGW---TDFSALIATPDMMRELGK-LGKVL-GPRGLMPTPVTT---DVAKAVKEVKAGKIEFKVDKTGNINNAVGKMSFNTKNLVENMNVFFQAISRAASSKGA-FFRGVYLSTTMGPG-KELKEQSIDELKAMATQLDREIFHLRNELSTRKLEKPHQIKEKRKEKARVLTIMTQK-RKIARASRVKRVRKELHGSAERPRFSVSKTNCHIYAQLIDDDKAVTLIGLGTQSKSMAGAGLKRK--SKESAREIGKQIAELAKSKNILSVIFDRGRYKFHGIIAELANAAREAGLQF---------------------------------------------------------RRLTQEEKIGHAGTLDPFATGVMVMLIGRYTRKSDEFLTADKEYRATVFLGIATDTYDIEGKPTFH-SEKVPSQSEVELAISAFQGQLLQIPPMFSAKKIGGKKLCDLARKGVTLERQPVQVQLKT-TLLSYHYPHIEIEVSCSKGTYISFTYDDYLKQMGMVKKMGSFKSLIKMIPGMGSF-------GDLDFSDDEFKRMEAIILSMTPSERIEKEELSHGRRKRIAKGSGVDVDDVNRMVKGFKRVKQLF---DWDGASILLKPAPPGTGVVAGSKVRLVLVLAGVKDVIAKNLGSKNPFNQVRATFKGLMKLQNRETNRAER-TIKLQIPAGKANPAPPIGPALGSAGINIMAFCKEFNAKTQD-KAGDILPVVINVYADKSF-QIGCCMRLKFMPLGSVIHNVELNPGKGAKMVRSAGLSAQLLARGNGYATVRMPSGEVRLINENCRATFGAVSNAEHNLRVLGKAGRSRWLGIRPTVRGVAMNPVDHPHGGGEGRSKG-N-HPQTPWAQ-GGQRFGEMEVWALEAYGAAHLLQEMLTVKSD----DVAGRTRIYESIVKGENTLVAG-TPESFNVLVKEMQGLCLDIRT---RSPGISYEQERHPKGT-MIYSFRIIPYRGSWLEASFDNNDLIYIRKKRRRKILASTFIRTLGYSTDADIIEEFFEAEEADETHPAIKMLSKDTTD--SYESALKDFYR--KIRPGEPPTLSNARSAIMKRYNLGRVGRYKLNRKLGLGTAEENVVLRKEDVIEALKYLIRLKMGHAHVDDIDHLGNRRVRNLIEIQIKSYTQFLQSHLLEVFNEIFPIKSYDE--KTVLEFLSYNLGVPKYSP----------EECIRRGITYNVTLKVKFRLTDETG--IKEEEVYMGTIPIMTDK------------------------GTFIVNGAERVIVSQLHRELIQNQCRIGLARMEKIIKERMNLFDFSSDTMTPGKIVSAKGLAGVLKDFFGR-QFMDQTNPISELTHKRRLSCLGGLNRERAGFEVRDVHPSHYGRICPIETPEGPNIGLITSLSTFAKIN--QFDKLTIKIASDEVIRQWSRGEIKKPETINYRTFKPEKGGLFCEKIFGGKYKKVCDRCGVEVTLRRERMAHIDLAVPVVHIWFFKTMPS--RIGNILGMSTADLERVIYYEEYVVTDP-GRTDLQKKQLLNDNEYREAQEKWG---------------------SDGFVAKMGGEAMQELLKTEDLASLVIDLKDKLRKTKSMQARMKLAKRLKIVEGFATSTNKQDWMVLGVVPVIPPDLRPLVPLDGGRFATSDLNDLYRRVINRNNRLKSILKLKTPDVIVRNEKRMLQEAVDALFDNGRHGHPVMG-AGNRPLKALSEMLKGKPGRFRQNLITEGERHSKIISIWTEVSDHLSEELFKLIYD--TSS-GN--------LNPLYLMVDSGARGNKSQVKQLGALRGLMAKPS--------------GE-IIESPITANF--SMEKMMAKKESGEKKILALILRADVQGSLEALKNSLLKIHSDKVRIEIVNADIGEISESDIALAAASKATIVGFHTSIESHADELIKQKNVPVYTQDVIYHLIDEVK--LRRSFLNYFKSQGHAIVPSSPVVPHDDPTLLFINAGMNQFKDVFLGKSKRDYSRATTSQKCIRVNDLENVGHTSRHLTFFEMLGNFSFGDYFKKEAIAFAWDVSTHVFGFNPDKIWVSVFRDDDEAFALWEKH-LPSKRIVRFGEKENFWAMGDGPCGPCSELLYDRIYGPAKSPVDDASGERYLEFWNLVFMQYSRDTSGKLENLPKQSIDTGAGLERVVSLKMEVNDVYQTDILRGLIAQAEQISGKKYDREN--------SILAPAFHVIADHIRSLSFAIADGVQPSNTDRGYVLRKILRRAVRYGRMLGLQRPFLADVLPRLVSSMGDDYPELKSAEARIAEILTLEEEAFIRTLTRGGQLLSQVIERSRAHKITGEDAFKLKDTYGFPLEEIALIAKDENLVIDLPRFEQLEEEAKEKSRKAHKTATFGQNFFNDFAKAHTCKFEGYQKSALDAALIGIVIDGKFTDEIEEGQEGLLILDKTCFYAEMGGQVGDTGKISKGASLFEVSDTTAFPGVIAHLGKMEKGILRKNDPVHAAIDETRRQGIQNNHTATHLLNWALNQVLGTHIKQAGSLVDEKRLRFDFSHHKSVTQGELRQIEDLVNEKIRSDQPVGIYELSYADAQKRSDIKQFGEKYGEKVRVVDI-DFSKELCGGTHTSRVGTIGLFKIAKESSIAAGVRRIEAVTGKCAEQFVQQQEDLIQSLSLQLKTTVQGIPEKIQSLIDENKLLTQELKAFRKGQLKELLETCLSQKERFGSIAFIAAEVPI-GAEELNGFADDLLQQKSGVVALGATMGERCQLVVAVSPDLVQKNIHAQMLIKEAAPLIQGGGGGKHNLAQAGG-PKAYDPALVEEKWYSFWEKGNYFKADPHSSKKPFCIVIPPPNVTGVLHMGHALVDTLQDILVRWKRMQGFEALWVPGTDHAGIATQTVVERHLFAKGKRRKEFSREEFLKHVWEWKELSEGQILGQLKKLGCSCDWSRLRFTMDEGCNLAVRTCFKKMYDEGWIYQGDYLVNWDPVTQTALSDDEVEHEERDSFLWHIRYPLTGGK---FITVATTRPETMLGDVAVAVHPSDERYASFIGEQIQLPLTDRTIPVIADPFVDPTFGTGAVKITPAHDFNDFEVAQRQRLPMINLLTPDARINEKGGPFAGMTVEEARKAVLKELKKLGLLVKEEPHKLRVGLSYRSKAIVQPYLSKQWFVKMSHFKEKLISAVR-EKRVKLIPPHWEQTYYHWIENLRDWCISRQIWWGHRIPIWHHNPKKRICYAREGLPPEVE--QNPGDWVQDPDVLDTWFSSALWPFSVLGWPEQSADLKKFYPTSVLITGHDILFFWVARMILMGEYCMHEVPFHETFLHGLIYGKDGEKMSKSKGNIIDPLEIIDSYGTDALRFALCSSVTHARQIDLDLRRFEEFKNFANKIWNGSRFVFLNLEGFESLAEGLNLLTLDDKWILSLLNRTIGEINRCLSDYTFDRAATRAYEFFWNDFCATYVELAKPVLFGKMAALKANKQRLLTILLCSAIRLMHPISPFITEEIFSLLRAQSPACISAPYPQVVNEDIDEESEKTFALMNELVRAVRNIRAEMQLAPSEKTELLLFGPSLSPEWKMAQKHQAILTALTPTSSLSFLQEEPA-AFGASALVGPLKLMIPIPSLRAKEK--ARLEKEKEKLEKLRESTQSKLGNDEFRSRAPREVVEKL-----
>clean1924
PTIEQLVRKGRGKKVRRTKAPALQRCPQKRGVCLQVKTKTPKKPNSALRKVAWVRLSNGQEVIAYIGGEGHNLQEHSIVLVRGGRVKDLPGVRYHVVRGTMDCAAVKDRKKSRSKYGAKRPKMSRRRRAVKRTAPDPVYGNAVLSKFINKVMLQGKKSIARRIVYNAITKFAGRKAENPLDAFLLALENAKPTLEVKSRRIGGATYQVPIEIPAERSLAMAMRWIINYSRDKAGRSMEDGLAQELTDCFQNQGSTIKKKDDTHRMAEANRGRNHHGHITCRHRGCGHKRFYRLVDFKRDKENIPAVVNSIEYDPNRTAHIALLHYADGEKRYILAPQGLKKGDRV---IAKQLQRRLPFRRVMKKALQAA-MDAGAAGVRVQVSGRIGGAEIARTEWYKEGCVPLHTLRVDIDYATARAETTYGSIGVKVWIRSLKKGPFVDHHLLAKVEKQNASGAKKEMKTWSRRSMVLPSMVGHTFAVHNGKKFVSVFVSENMVGHRLGEFAPTRTFKGHAYTKYVRISPRKARLAADLIRGLKVSDAASQLAYCNLRGGRLIKKTLDSAVANAESRWNARREELRVVEVRVDAGPILKRAKSKNKGGKVPIMKRTSHFTVVVS-MIQQETELEVADNTGAKRVKCFKVLRGSKRRYASVGDLFIGSVQDADPKAAVKKGEVVRGVIVRTKKSVRRKDGSYLRFYDNSCVLIDEKLNPRGTRIFGPVAREVRERGFAKICSLAPEVLPKRTKFRKMHK-GQR-AGLSKGAHFVDFGEFGMQALERGWITDKQIEACRVAINRYFNRRGKVWIRIFPDKSVTKKPAEVRMGKGKGNPDHWVAVVRPGRVLFEVAS-VPEEMAQAALRRAAAKLPIKTRFVK---------------RCST-PKYVFIVDRDANKVEIAGAVEAIYKVKVIAVNVIRVKPKQRRVRGRLGFTAGFKKAIVTLQSGNQLDE----NEMLVPKLKKIVISMGLAEASKDNALQDCINELTLIAGQKPIVTKAKKAISNFKLRKKGMTRVF---------DEK-GNLIPCTVIHLEPNVVTQVKKKE----------------------------TDGYEAVQLGVSAPKKRRVSKPLQGHFCKAGVE---PYRQLCESQMGDI----------SQFAPGQEVGV-NYLSDAPFVDVTGVSKGRGCQGGMRRHNFSGGRATHGSGFHRHTGSTGQSTPGRTFPGRKMAGHMGAEQVTVQNLEVVRIDV----------------ERQLLLVRGAVPGPVGAVVCVKKQPPVSRLILKELGIESGSKIPNRDKVGKLTRSQVKKIANRKVEDMRVNSDEAAEMLVMGTARSMGVDI--KEEITKKFQLHEKDTGSADVQIAILTERITELTEHLKLAPKDHASRLALLKLVGQRRKLLDYLNSTDTKRYQSLIARLNLR------------------MKPFIFEARGGIYIIDLAKTLQQLRIAVQVVLDTVSKRKSILFVGTKKQAKSVIRECAEECGEFYVCERWLGGMLTNLSTIRQSVKTLERIEKRIALKKKEISMMNKEREKLDSNLSGIRAMRKPPGLLIVVDPSLEHIAVAEAVKLGIPVMALVDTNCNPDLIDYVIACNDDALKSVKLVVQALSRAAA---DFQEKVLYINRCSKVVKGGRKFSFSALVLVGDGRGHVGLGFAKANEVADAIRKATEAARKSVL----GVVVSNKMQKTVVVRVSRKTHHPHFEKVILESTKYYAHVDGSQPQVGQVVRIMETRPLSKTKRWRVVE-GRRKTSVSAVRMRPGSGKVNVNGRIFEDYFPLELQRKTILAPLEKVGLPASFDLIVRVRGGGVEAQMIATRLGIARALLVQNEDFKAQLKEEGYLTRDSRKKERKKYGRAGARKRFQFSKRDTIADFLTRLRNAKQARLCYVDVLCSKMNVNLARVLKEAGFVDDFLVSEEKRK---VRVFLRYTPGRGTTLHGLRRISKPGLRRYIGHDRIPKVLGGLGIAILSTPLGVIDGESARRARVGGEVLCYVWGVVHVKATFNNTIVSITDLVGNVIAWSSGGKANFSGSRKSSAYAATVAAQDAARVAMSQGMKEVEVNLSGPGAGRESAVRGIQSAGLAITIIRDRTPVPHNGCRPRKRRR--RAEKQLFLDELHSVIEGSKALIVVNYQHLAPNLSSELRKQLMKAGGDLTVVKKRILMKAVAAAGIS-IGEELLTGHIALISAIEDPITTTKAAFDF--SIVTGLIPFLEHDDANRALMGSNMQRQAVPIYKLKKFMRSNTGTSINQTPLCSVGDEVKQGDVIADGPSTDAGEVALGKNVLVAFMPWCGYNYEDAILISEKLIREDAYTSIYLEEELSARDTKLGK-EEITRDIPNVSEEALANLGEDGIIRVGAPVRPGDILVGKITSETELAPLLRAIFGEKAADVKDASLTAPPGTEGVVMSVQVFSRKGDVELDPGIIRQVKVYVATKRKLQVGDKMAGRHGNKGVVSKIVPEADMPYLPSGQAIEMILNPLGVISRMNMGQLLETHLGYAARKAGIYVKSPVFEGFPENRIWDMMEELGLPRDGKTHLYDGRTGERFDNRVVVGYIYMLKLGHLVADKIHARSIGPYSLVTQQPLGGKAQWFLLDASGKTLGRFASEVAKVLIGKHKPSYTPNVDDGDGVVVINASKIKVTGSKAAQKKYRYYTGAVGGLREVPYEVMIARRPEFIVEHAIRGMMPKSRLGRAQLKKLRIFAGEEHTMDAQQPVVVN-VPLQEQLLKAVANPQMVKDYLVALRANLRQWSANTQTRSEVNRTKKKPYAQKGTGRARQGFLGAPQYRGGGRVFGPRPKFDQHVRINQKERRAAVRSLLVEKLAEDRVCLLQ-LDDLVEPKTRRFTSFLERAKIEGRRILFVDGARRRLVGLSLRNIPFVNFMPLISVSGYDVALHDQLIVLD---------GKRVDYSGRSVIVVGPELKFNQCGLPKQMALELFEPFIVKRLKDEGYVY----------------TIRSAKKMIQRQ----APEVW---DVLDDIIKGHPVLLNRAPTLHRLGIQAFEPVLIEGKAIRVHPLVCTAFNADFDGDQMAVHVPLSVEAQLEAKLLMM-PIGLKVTLRRKRMYDFMTRFGHIVSPRIHDFRGFPTK-CDGRGSYSLGLDDQQIFPELDLDKVKRAQGMNITFVTSALTDAECVELLGLLGLPF------------C---PPLRFDQSVEVSLQTGIDTRKSDQQV-RGTVSLPNGTG-KKMAVLVLARGEK--LK-------EALDAGADYAGADELVEK---IKNGW---LEFDAIVATPDMMREVGK-LGKVL-GPRGLMPTPVTM---DVAKAVAELKGGKIEFKVDKTGAIHCMVGKLSFPTESLEQNVDALLSAVNRNSSAKGR-YLVSLSLSSTMGPGAKELRAQSDQELKELLAQLSRELFALQNEKAVRKLEKSHLLRAKRHDRARIMTILRER-RNQKRKRRTWRVRNQVRGDTARPRLSVFRSNRHLSAQIIDDFAMVTLVSAGTQSMKLD-------GKSKEMARQVGEKLAALANAKGITQVVFDRGHRKFHGALAALADAARAGGLQF---------------------------------------------------------RKRLGVQRVGHAGTLDPLATGLLVLLVGRYTKMAAQFLEHDKVYRATLCLGIETNTYDREGEPKEV-SSEPPTEEQLQLALKQFQGETLQTPPMYAAKKLQGKRLYELARAGIEVERAPVLVRM-EIELESYHYPHLELMVRCSKGTYISFTYSDYLRQMAMMKRMGSLRSLLKMLPGAGNL-------EGLELSEQQMKKTEAIILSMTPAEREERIELDVHRRHRLAKGSGTTVDEVNRLVKSFRNSKKF-VTAKSDGSTVFLKPALDGTGIIAGSSVRSVLELCGFRDIVAKSYGSNK--NQVRATMLALSSLMNREETLALRKKIKLQIPAGKANPAPPIGPALGAAGVNIMAFCKEFNAKTQS-QSGDILPVEILVYSDKTF-DIGCCMRMKAMPLGSTIHNVELQPGRGGKLVRSAGLSAQLMARAGGYVTLKMPSGEVRMVNEECRATLGMLSNAERNLRVEGKAGRRRWQGFRPSVRGTAMNPVDHPHGGGEGKHN-GY-LPQTPWA--GGQRFGEMEVWALQAYGAAHLLQEMLTVKSD----DVAGRTRIYESIVKGENMLEAG-TPESFNVLVNEMKALCLHVR----RSPGISFEQERHPKGG-MLYSFRIIPYRGSWLEAAFDSNDMIYIRKKRRRKVLATSFIRTLGYSTDADIIEEFYSRIAEDADETSPVIKMLAKDPTDSYESALKDFYR--RLRPGEPATLANARSAMMKRYNLGRVGRYKLNRKLGFEITDESQVLRKEDLVAALKYLTSLKRGTVAVDDIDHLGNRRVRNLIEIQIKSFRQFLQADRLEVFQEVFPIKSYDE--KTVLEFLSYSLGVPKYSP----------EECIRRGITYNVVLKVRFRLTDETG--IKEEEVYMGTLPVMTEN------------------------GTFVINGAERVIVSQLHRELIQNQCRIGLARMEKIIKERMNLFDFSSDTLTPGKIVSAKGLAGVLKDFFGR-QFMDQANPVAELTHKRRLSSLGGLNRERAGFEVRDVHPSHYGRICPIETPEGPNIGLITSLSAYAKMN-SQFDKLTIKIASDDVIREWSRGEIKKPETINYRTFKPEKGGLFCEKIFGGKYKKVCDRCGVEVTLRRERMAHIELAVPVVHIWFFKTMPS--RVGNILGMTASDLERVIYYEEYVVTDP-GRTTLERKQLLTDTQHREAQEKWG---------------------SDAFQSKMGGEAIAELLEKEDLAALVQELQEKLRKTKSMQARMKIAKRLKIIEGFASSPNRPDWMVLSCIPVVPPDLRPLVPLDGGRFATSDLNDLYRRVINRNNRLKAILKLKTPEVIIRNEKRMLQEAVDALFDNGRHGHPVMG-AGNRPLKALSETLKGKQGRFRQNLITDGERKSKVISIWTEVSDILSEELFQLIQQPMNGE-----------LNPPYLMIDSGARGNKSQVKQLGAMRGLMAKPSGE---------------ILESPITS--------------AVQRKSLNLIIKGDVRGSVEALRSSLMKIHSTKVDLNIITAEVGEISESDVQLAAASKATILGFHTQIESHAEQMIKQSRVVVKLHDIIYHAVDEVRK-VRRNFLKYFEERGHALIPSSPVVPFEDPTLLFTNAGMNQFKDVFLGKSQREYGAAVSSQKCLRVNDLENVGHTSRHLTFFEMLGNFSFGDYFKERAIRYAWEVSTEVFGFDPEKIWATVYQDDDEAFALWEKI-LPAKRIVRLGEKDNFWAMGDGPCGPCSELYYDRFGSAPGIAE-DSTGERYLEFWNLVFMQFQRLPDGKLESLPKGCIDTGSGLERVMSLKMGVETLFGTDIFRELIAEIEKVSGVTYDAAN--------AALAPAFHVISDHIRSLAFAICDGVQPSNLDRGYVLRKLLRRAVRYGKVLGMQQPFLAKVLPRLASTMGDDYHELRTHSSRIAETLTLEEESFFRTLRRGGAILQTVIDEAASNTISGEEAFRLKDTYGLPLEEIELLAKDCALGVDLASFQKLEQEAKVRSRSAAKTAQMAQDFEELLKQHGPSRFVGYESLSCKAKIVAIFAGGAAQNQLSEGEEGLLLLDSTPFYAEKGGQVGDSGRIEGHQGSFFVRDTKAFSGLTAQIGQMQSGTLRVGDEVQADVDPALRAQIARHHTATHLLHWALGQLLGSHVGQAGSLVASDHLRFDFHHTQALSPAQLRQLELLVNERIRTDQAVTTYELDYAEAQKRSEIKQFGDKYGSRVRVVDAGC-CQELCGGTHVRQLGQIGYFRIASEGSIAAGVRRIEAVCGLPAEQQAYAAEDLLHTSASLLKTNAAQLPARIEQLLEERKKLEQEMKSWKQRGLKGAASELLSKRKTAAGVPLLALATPY-TPGDLQSLADEIFALPSLVLLLAAKAEGRCQLYLRVSPDLVQKGIEANKLLQQIAPLVQGSGGGKPALAQAGG-PKAFEPAEIEEKLLSFWRAGKFFEASTEGTKPSFSLSIPPPNVTGVLHMGHAFVNTLQDVLARWKRMLGYEVLWVPGTDHAGIATQAVVERHLMAKGKRRADMEREAFLDQVWQWKEESERNILSQLERLGSSCDLSRLAFTMDAERSRAVRSVFKKMFEDGLIYRGDRLVHWDPVTKTALSDDEVEYEERLGQLFYIRYPFEESG--GYAVVATTRPETLLGDTAVAVSPEDERYRHLVGKYVVLPIMGRKLPIIADRRIDPAFGTGMVKITPAHDFLDYEIGRDHNLEMIQILRDDGHISEAGGPFAGLSREEARIQIVEQLKKLNLLQKEESHPHRVGLSYRSKAVLEPHLSKQWFVQMGPFKERLLAAVR-EKRVELIPGHWEATYFHWIENLRDWCISRQLWWGHRIPIWYHKEDPSQLLCWAEEGMPPEVAAAPNDWVQDPDVLDTWFSSALWPFAVLGWPEKTADMERFYPNSILVTGHDILFFWVARMLMMGEYATGKLPFPRVFLHGLIYGKKGEKMSKSKGNVIDPIDMIHAYGTDALRTALCASATHARQIDLDRRRFEEFKNFANKVWNGARFVLMNLKDLEELASGLEILDLEDRWILSVLGGTIEEVSTALESYHFDKAAITTYQFFWDQLCAYYVEMTKPILFGKLPEQRRSKQKILSIVLLAAIRLMHPITPFITEELFQILKNGVSACCVTPFPTIVKQQRSTSTEEEFEGIRRIVHAVRTIRGEMQIPPSLATDLYLVSQDSKGMLRTLEEHAQILRALVPTGQLQIEVSPPEGTFCAEGMAEGATLFVPLPH-ELKERELARLTKEAEKLTSQVNSLSTQLAREDFVTRAPQELVEKQRTQL-
>SMAG_U15964
PTINQLVQQGRRAKKRRRKSPALEICPQKRGVCVQVKTKTPKKPNSALRKVAWVKLSNGHEVIAYIGGEGHNLQEHSIVLVRGGRVKDLPGVRYHIVRGALDCAAVKDRKQSRSKYGAKRPKMSRRRRATKRKGQDLVYGSASIAKFINKVMKDGKKTIAQRIVYQALEQFAQKIKANVLDAFEQALENAKPSLEVKSRRIGGATYQVPIEIPADRRTSIAVRWIIKHAQDKVGKSMTDGLALELIDCFQNQGATIKKKDDTHRMAEANRGRNNNGHITCRHRGGGHKRFYRLIDFKRDKRDIPAKVASIEYDPNRTARIALINYADGEKRYILAPEGLKVGAMV---IAKQIERRIPFRRVLKKAMQSS-MDAGAAGVKVQISGRIGGAEIARTEWYKEGRVPLHTLRVDLDYAMGRAETTYGSIGVKVWV---------------------------------------------------------------------------------AITKYLRIPPRKARLVAALIRGLNVQAASTQLLFSQQKGGRLMKKTLDSAVANAETQLGLQRDNLFVQEVRVDPGPVLKRAKSKNRGGRVPIMKRTSHFTVVVG-MIQEETELDVADNSGAKRVKCFRVLGGSKRRYAHIGDIIICSVKEAEPQGAIKKGEVVRAVIVRTRNYIRRPDGSLLRFYDNSCVLIDDKNNPRGTRIFGPIAREVRDGGFVKISSLAPEVIPVRTKFRKSQK-GKH-TGISKAANYIDFGDFGMQALGRGRITHRQIEACRVAITRHFQRRGKVWIRIFPDKPVSKKPAETRMGKGKGAVDHWVAVIRPGRILFEVGN-VPREDAQTALKLAAAKLPIKTRFV------------------TA-PKYVFLVDKRANKQEIAEAVEVIYNIKVVSVNVINMKPKAKSMRGRPGLKAGFKKAIVTLESGDTIEE----NAMLVPELKKIVISMGVAEAIKDNAMADCVKELALLSGQKPIVTKAKTSIANFKLRKKGMTHLF---------DEK-GDLVVCTVIWAEPNVVAQIKTKE----------------------------KDGSAAVQLAVSPSQVKNVSKPLKGHFAKSKVE---PRLCLKDSPIGDK----------DQYELGQEIGV-DYFEGTPYVDVIGTSKGKGFQGVIKRHHFRGGPASHGASRHRAGGSTGMSTPGRTLPGQKMAGHMGNERVTAENLKVVKIDK----------------EKQLIVVQGSVPGPNDGFVYIKKQPPVSQMILKAIGKESGSGVPNRDKVGKMTKSQVESIAKLKYPDLRVGSMDAAMRLVMGTARSMGVDI--KEEITKKFQLHEKDTGSADVQIAILTERITELTEHLKLAPKDHSSRLALLKLVGQRRKLLDYLNSTDTKRYQSLIVRLNLRLLETGAHFGHQTRRWNPKMKTYIFEARNGIYIIDLAKTLQQIRIAIDVVKDIVAQHKSILFVGTKKQAKVVLRECAEECGEFYVNERWLGGTLTNLFTIRQSVKTLERFEKRIAFTKKEISLMTKEQVKLNRNLSGIRAMRKLPGLVIVVDPGQEHIAVKEANKLGIPVLALVDTNCDPDPIDYVIACNDDALKSIKLILQALTQAIIEQ-EFEEKVLYINRSAKVVKGGRKFSFSALVLIGDGQGHIGLGFAKANEVSDAIRKGTESARKNVLT---GIVVSDKMQKTVTVRVDRTFRHPEFEKVITRGKKYYAHCENNDVKVGQKVKIIETRPLSKLKRWRVVEVGRRKTAVTSVRLRPGKGKITVNGREFENYFPTELQRKIILSPFEKFGFEDKYDIIMTIRGGGVQGQVVAARLGISRALVQEEEERRKQLKDLGYLTRDPRKRERKKYGLAGARKRFQFSKRDPISDLLTRIRNAKVQRHKYVDFIYSRERFNVVKVMQAQGFLENILVDDENN---RLRIFLKYGKDRKSVINGLKRMSSPGLRKYVGYQNIPVIFGGMGVAILSTSKGVVDGNTARSQKIGGELICLVWGIAHVKATFNNTIVSITDLAGNVISWASAGKVNFSGSRKSSAFAATVAAQDAAKGAMSSGMKEVEVNLNGPGAGRESAVRGLQSSGLMITIIRDTTPIPHNGCRPRKRRR---AEKQLLLDEIKDKIKQSKGFVLTRYQNMDPNLSSELRLKMTSTGGTYFVLGKRMLIKAAAAEGIP--FEKDLEGHIGVVFLAEDPVQTTKSIFQFSKSVVAGLIPFLEHDDANRALMGSNMQRQGVPTYHLKKFMRTNAGTCLNQTPLCSIGDQVHLGDVLADGPATDKGEIALGKNVLVAFMPWCGYNYEDAIIISEKLVKEDAYTSIYLEEEVTARDTKLGK-EEITRDIPNVSEEALANLGEDGIIRIGAEVKAGDILVGKITSETELAPLLRAIFGEKAADVKDASLTVPPGTEGVVMDVKMFSRKGDVELDPGVIRQVKVYIASKRKLEAGDKMAGRHGNKGVVSNIVPEADMPYMADGSTIEIILNPLGVPSRMNMGQLLETHLGFAARKAGIYVKSPVFEGFPESRIWKMMGELGYPTDGKMHLYDGRTGERFDNRVVVGYIYMLKLGHLVADKIHARSIGPYSLVTQQPLGGKAQWFLLDASGKTLGRLATEIAKILRGKHKPTYTPHVDAGDGVIIINAEKVEVTGGKEARKIYRYYSGGISGLREIPYRTMKARKPEYLIWHAVKGMMPKTRLGEAQFKKLRVFAGEKHDLEAQQPIPVN--TVEDQQADVSANLQMIKDYIVALRANARQWSASTKGRSEVNHSNKKPHPQKGTGRARQGSLASPQYKGGGRVFTPRPKFDQHVRINKKEKRLAIRHLIAEKVKESCVHVLQYKA-LKTPKTKDVAKFLTSLKLDGKRVLFLYQHDYENFFKSLRNIPKVNFQHLPNINGYELLLSQDLVVLEPAVDNF---GKRVDYSGRSVIIVGPELRFNQCGLPKQMALELFEPFIVKRLKDLGH----------------VYTIRSAKKMIQKQ----SAEVW---DVLEEIIKGHPVLLNRAPTLHRLGIQAFEPVLIEGRAIRVHPLVCTAFNADFDGDQMAVHIPLSIEAQLEAKLLMM--IGLKVTLRRKRMYDFLDRFCNIVSPRIPDFRGFDPK-CDVGGNYSLGLPDQQIFPEIPLDEVKRAQGMNITFVTTAKSDKECFELLKLLGFPFK---LKK-----C---PPTKFDQSVDVSLRSGIDIRKSDQQV-RGTVSLPNGVG-KKVIVLVLARGDKIKEA---------LDAGADYAGSDELIEK---IKGGW---VDFDAMISTPDMMREVGK-LGKVL-GPRGLMPTPVT---NDIGRTVIEVKAGKVEFKSDKNGVINNLIGKLSFEKKKLVENVQAFISAVIKAATAKGE-FVRALVLSSTMGPG-AEFKGQSKEELKALYRDLSKEIFDMKTEISIRKIEKPHLVRLKKRTRARILTALSQK-RNQRRLKRQYRTRKHVRGTLEKPRLTVFRSNQHLSAQLIDDEKGVTLLHFGTMSKELKSKKL--GKKSKEAAKEIGKLIGEKAKEKQVEKVVFDRGYYRYHGLIAALADSAREAGLKF---------------------------------------------------------RRLTGIKKIGHAGTLDPFATGVMVMLIGKYTRQSDKLMGQDKEYLATLHLGIETDSFDIDGKIIAQN-PFVPSLTEVEEAVACFQGTMLQTPPMFSAKKVKGKKLYELARKGIEIERAAATIQLK-TELISYGYPHLQLKIQCSKGTYISFTYDDYLRQMGMMKKMGSFKSLLKMLPGVPDL-------DQMEFSEKEFQKTESMILSMTQGEREERVELIPSRRRRIAAGSGTHIDDVNRMAKGFKNLKKF-VTVEWDGARVLLKPAPEGTGVIAGSKVRAALELGGVKNVVAKSFGSNNPLNQIRATILALESLRSRNEVLETRGTIKLQIPAGKANPAPPIGPALGAAQVNIMAFCKEFNAKTQN-QAGDILPVIISVFSDKTF--VGCCMRLKDIPIGLPVHNIELIPDRGGKLVRSAGLSAQLMARSNGYATIKMPSGEVRLVNESCHATIGILSNSERNLRVEGKAGRTRWKGFRPTVRGMAMNPVDHPHGGGEGRSKGN--IPQSPWA--GGQRFGEMEVWALEAYGAAHLLQEMLTVKSD----DVAGRTRIYESIVKGDNTLVPG-TPESFNVLVKEMQGLCLDVRSE--RSPGISFEQERHPKNIIYSFRIIPYRGSWLEGAFDINDLIYIYVRKKRRRKVLATAFIRTLGYSTDSDILEEFFSKVTEDADETSPIIKMLSKDPTDSYESALKDFYR--KIRPGEPATLSNARSAIMKRYNLGRVGRYKLNRKLGLETSDENMVLKKEDVINAIKYLIKLRKGEASVDDIDHLGNRRVR-LIEVQIKSFRQFLQADKLEVFREIFPIKSYDE--KTVLEYLSYNLGVPKYTP----------EECIKRGITFNVTLKVKFRLTDETG--IKEEEVYMGTIPVMTEM------------------------GTFVINGAERVIVSQLHRELIQNQCRIGLSRMEKIIKERINLFDFASDTLTPGKIISAKGLAGVLKDFFG--QFMDQTNPIAELTHKRRLSSLGGLNRERAGFEVRDVHPSHYGRICPIETPEGPNIGLITSLASFAKIN--RFDKLTIKIASDDVIREWSRGEVKKPETINYRTFKPEKGGLFCEKIFGGKYKKVCDRCGVEVTMRRERMAHIELAVPVVHIWFFKTMPS--RIGNILGMSANDLERVIYYEEYVVIDP-GRTTLEPKQLLNDIQYRESQEKWG---------------------SDSFVAKMGGEAIQELLEKEELKNLVVELKEKLRKTKSMQARMKIAKRLKIVESFTSSPNRADWMVMRAVPIIPPDLRPLVPLDGGRFATSDLNDLYRRVINRNNRLKSILKLKTPDVIIRNEKRMLQEAVDALFDNGRHGHPVMG-AGNRPLKALSEMLKGKTGRFRQNLITDGERKSKTISIWTEVSDTLSDELFKLISK--PEH--------LEL-NPLFLMMESGARGNKSQAKQLGALRGLMAKPS--------------GE-IIESPITANF------------LKEKKILNLILRADVQGSLEALKQSLLKIPAKKIDVHVISENVGQISESDIELAATSNATIIGFHTQIESHAERMIQEKKVIVKLHDVIYHAVDDVKAETRRKFLHYFKQKGHAIVPSSPVVPHDDPTLLFTNAGMNQFKDVFLGKSVRDYKRATTSQKCIRVNDLDNVGHTSRHLTFFEMLGNFSFGDYFKEKAIEYAWEVATEIFEFPAEKIWPTVFEKDEEAYVLWQKY-VPEKRIMRMGEKDNFWAMGDGPCGPSSELLFDRKYGKAKNPKEDLTGERFLEFWNLVFMQFNRDATGKFTPLPNQSIDTGAGLERIISLKMHVDNVFLIDIFQHIIRSIEKVSHKKYSPEN--------QQTAPAFHVIADHLRSLAFAIADGAQPSNVERGYVLRKLLRRAVRYGKVLELGDPFLARILPALVETMGDDYPELVSAGDRIAEVLTLEEEQFYRTLKRGGNILNGIIEKSSLKQITGEDAFKLKDTYGFPLEEILLIAKDTGLQVNMETFQLLEEKAKETSRGAHSV-HGQEAEENLAAKNGPSKFVGYTDTESESRVIGIVKNNQFVQSLNEHEEGMILLDKTPFYAEKGGQIADIGTLTHEKARFKVTQCQNLPGVIVHIGKMEHGFLSLGETVLARIDEKRRQGIANHHTATHLLHLALQKILGSHIRQAGSLVEEKRLRFDFNHHKALSLEEIRQIEDFVNDKIREDRTIKTYELSFEEAQKKPEIKQFGEKYGKSVRVVDIED-SKELCGGTHTAHTGTIGYFRITKEMSVAAGVRRIEAVSGKAAEEFARKHEDLLNESAAILKTTPSKLVERAALLLEENEKTKKEMRALKSA-------------------------------------------------------------------------------------------------------SKSYDPKLVEEKWYSFWESNDFFKADNKSPKPAYCISIPPPNVTSVLHIGHALDDTLQDTLIRFKRMKGYEALWVPGTDHAGIATQTVVERDLIAKGKRRKDFSREEFIKICWEWKEEREKGILYQLKKLGCSCDWSRLSFTMDEKRSKAVKTVFKKMFDEKLIYLGDYLVNWDPVTQTALADDEVEFEEKDSFLWSIKYPLEDHS--GFATIATTRPETMLGDVAIAVNPEDERYKSLIGKKAILPFLHRHIPILADPFVDPAFGTGMVKITPAHDTNDYEMARRHNLPMINIMTPDGKINENGLEFQGLTMEEARVDIVEKLKALQLIDKIEKHTKRVGVSYRSKAVIEPYLSKQWFVRLSSFKDELKRAIT-EKKVKMIPSHWESTYFHWIENLRDWCISRQLWWGHRIPIWYNIDDPEKMICYSGDDLPPEVKAEPGKWRQDEDVLDTWFSSSLWPFSILGWPENTPDLKKFYPNATLVTGYDILFFWVARMILMGEYVLDQVPFHETFIHGLIFGKTGEKMSKSKGNIIDPIEIIETYGTDAMRLGLLSCGSQARQIDLDRRRFEEYRNFINKIWNGARFVFMNIDSLESFAEGPNLLTLEDRWILSRLNKTAEEINQHLDSYTFDLATLQAYRFFWDEFCAYYLELVKPTLFGKVPEEKENKQRILTILLCQTLRLIHPMAPFITEELLQQLKAKFGKVPQTKEPYTSES--------------------------------------------------------------------------------------------------------------------------------------------------
>Amazon_FNV_2010_10_1_1_2
PTINQLVRFGRKSKRKREKSPALQNCPQKRGVCVQVKTKTPKKPNSALRKVAWIRLSNGKEIIAYIGGEGHNLQEHSIVLVRGGKVKDLPGVRYHVVRGALDCAAVKDRKQSRSKYGAKRPKMSRRRRAIKRQPPDPHYKSEVVAKLINKAMISGKKSTARRIVYNAIEAFAKKKSTDILNDFLQALENAKPSLEVKSRRIGGATYQVPIEIPADRRTSMAMTWIINYSRAKAGRSMEEALCTELVDCYNNQGTTIKKKDDTHRMAESNRGRNHHGHITCRHKGGGHKRFYRIVDFKRDKENIPAKVASIEYDPNRTAAIALLNYLDGEKRYILAPQGLKVGAVIA-NIARQLERRIPFRRIMKKAMQAT-MDAGAIGIKVQISGRIGGAEIARVEWYILGSVPLHTLRADIDYATTRAETTYGSIGIKVCIRSLKKGPFVDHHLLDKVSMQNKNGKKNPIKTWSRRSMILPEMIGHTFDVHNGKRFISVFVSDNMVGHRLGEFSPTRVFKGHAKTKYVRISPRKARLAANLIRGLKVEEAVIQLRFCKLKAGLLLQKTLHSAVANAETQLHIQRRDLIVKEVKVDVGPVLKRAKPKNRGGSHPIMKRTSHFTIAVA-MIQEETELEVADNTGAKRVRCFRIIKKSKRPRAGVGDVIICAVKEADPKGTVKKGKVVKAVIVRTCSSISRKDGSQLSFFDNSCVIIDDKGNPQGTRIFGPIAREVRERGYIKITSLAPEVIPVRTKHRKTQK-GSR-SGLSKSGNFVEFGEFGMKVLERGDIKANQIEACRVAINRQFQRRGQVWIRIFPHKPVTRKPAETRMGKGKGAVDHWVAVVQPGRVLFEVAG-VSRTDAQNALRKAAAKLGLHTRFV---------------------PKYVFLVAKKANKQEIKQAIEKIYKIKVTSVNTVTIKPKAKRVRGRLGKKAGFKKAIVSLEPGDNI------NLMLIPQLKKIVISMGIAEASKDNAMQACIKEMALLSGQKPILTKSRRAIANFKLR-----------------------------------VVAQIKSS---------------------------QGKDGYNAIQLAAKSSKLRNVSKPLQGHFAKAKIE---PRSGLKESRVENV----------EDFQVAQELNV-SYFNEIGYVDVSGISKGKGHQGVMKRHNFAGGPASHGSGFHRHGGSTGMSTPGRCLPGQKKSGRMGNEMVTTQNLRVVKVDL----------------EKNVILVEGAVPGPRNGLVYI-KQPPVSRMILKEAEVEKGSKVPNRDKVGKLSKEQVVKIAKNKRSDMRARTDEAACRLVEGTARSMGIDI--KEEITKKFQLHEKDTGSADVQIAILTERILEITEHLDRESKDYVSRLTLVKLIGQRRKLLDYLNSTDTQRYQSLVKRLNLRLLESGAHFGHQRHRWNPKMKRFIFEERNGIYIIDLSKTLQQIRNAIQVVMNTVSKRKSILFVGTKKQAKSLIRECATQCGEFYVCERWLGGTLTNLTTIRQSIKKLERIEKKIALTKKELSLLTKEQIKLDRNFSGIRSMRKPPGLLIVVDPSREHIAVAEAKKLGVPVMALVDTNCNPDPIDYIIACNDDALKSIKLILEALTHAILQR-EFEDKVLYVNRCCKAVKGGKKFSFSALVLVGDRQGRIGFGFAKANEVSDAIRKATESARKNIFT---GIVVSNKMQKTVKVRVDRTFKHPDFNKVITRGKTYYAHLEEGVVEIGKFVKIIETRPLSKLKRWRVLQVGRRKTAVSSVRLRPGTGNIEVNEKKFEEYFPLALQRAAILSPLNEVDDPKNYDLIIRVKGGGIEGQVIASRLGISRALVEKNINNRQILKGLGFLTRDSRKKERKKYGQPGARKRFQFSKRDPIADLLTRIRNAKSARHRFVIFRPSKIKLAIIKVLQENGFVGECLVSEEKRE---ARLFLKYANGREPVLKGLKRMSSPSARQYVGYLEIPIVYGGMGVAVMSTSKGIRDGKAARRDRLGGELLCVVWGIAHVLATFSNTIVSITDLAGNTIAWASAGRAGYTGSRKSSAFAANMAAEDAAKQAIASGMKEVEVNLCGPGTGRESAVKGLRGGGLEVTFIRDVTPISHNGCRAPKRRR--RQEKQLLLNEIKEKINGSKALVLAQYQSLEPNISADLRANLEQTGAELEVVKKRMLLKAAESVGIT--LNTAMQGHIAVIFASQDPIPVTKVIYQF--SIVTGLIPFLEHDDANRALMGSNMQRQAVPTYHLKKFMRSNAGTCINQTPLCATGDVVEAGDIIADGPATDKGEIALGKNVLVAFMPWCGYNFEDAIIISEKLVKQGAYDSVLIEEEAQAQVTKIGK-EEITPDIPNVSEYPLRHLDKTGVARRGAKVVQGDYLVGKTVKVEDNAPLLCAIFEEKGDEVKDASLIAPPGTSGVVMDVRVFTRKGDTELDPGVIRQVKIYIASKRKLEVGDKMAGRHGNKGVVSKIVPEQDMPYLNNGETIEMILNPLGVPSRMNMGQLLETHLGYAAKKAGIYVKSPVFEGFPESRIWAMMKENGLPSNGKSYLYDGRTGERFENPVVCGYIYMLKLNHLAADKIHARSVGPYSLVTQQPLGGKAQWLKLDASGKTLGRFASEIVKVLRGKHKTDFTPNTDTGDGVIIVNASKIAVTGSKDAQKVYRYHTGAMSGMREIPYRVMLDRKPEYIIWHAVKGMMPKTRLAEAQMKKLRIYAKEEHDMHAQSPQSVN-IEIDDELLAPAANTQMVKDYVTALRANARQWSANTKTRAEVNHSGKKPHPQKGTGRARQGYLGAPQYKGGGRVHAPRPKFDQHVKVNKKEKRAVIRQLLIEKVLNDSLHVLQ-FEEMHKPQTKQVVQFLKARDLENKKIIFLAESGDEMLFLSTRNILGLRFLPLTIVNGYDVIANQHLIVMNSAVDQLK--GKRVDYSGRSVIVVGPELKFNQCGLPKQMALQLFEPFIIKRLKDLGY----------------VYTIRSAKKMIQKQ----APAVW---DVLEEITRDHPVILNRAPTLHRLGLQAFIPTLVEGKAIRVHPLVCSAFNADFDGDQMAVHVPLSLEAQLEVKLLMM-PIGIKVTLRKKRMYDFLDRFCHIVSPRIRDFRGFNPK-CDGRGSYSLGVQDQQIFPEIILDEVKKTQGMNITFVTSAETDEECLELLTQLELPFK---------------PPIKFDQSVELSLKTGIDAQKPDQQV-RGTVSLPNGTG-KQTILVVFAKGEKIQEA---------LDAGADYAGNEELFEK---IKKGW---TSFDVVIATPDMMRDLGK-YAKIL-GPRGLMPTPVT---NDIAGVCKQVKMGRIEFKTDKQGVINTLIGKLSFSPENLIENITAFINAIVRASSAKGQ-YIQSIVLSSTMGPGAKELRDQSKEELQALYTDLSKEIFELRNELKTRKLEKPHLIQLKRRDRARVLTVLQEK-RNTKRKRRSLRVRKQVRGSSDKPRLSVFKSLKHICAQLIDDEKGITLASASTYTLLLRQKNLGKK--SKQAAREVGILLANAAKQKNIQCVVFDRGYHKYHGLLAELAEAARQSGLQF---------------------------------------------------------RKLTHIKTIGHAGTLDPFASGVMILLIGKYTKLSSSFLHQDKQYLATLHLGISTDTYDLDGQITAQS-PLIPAKSQLEKALLEFQGTIQQIPPMFSAKKVQGKKLYNLARKGITISRAPITIT-TKIELISYIYPYIQLKVDCSKGTYI----------------------------------------------------------------------------------------------------------VDWDGCTVLLKPARDGTGVIAGSKVRSVLELAGIKDVVAKIYGSNNPLNQVQATLTALESLVNRQK------KIKLQIPAGKANPAPPIGPALGGAGVNIMAFCKEFNAKTQD-KAGDILPVEIFVFHDKTF-DVGFCMRLKHMPLGSIVHNIELYPGRGGQLVRSAGLSAQLMAKTDGYVNLKMPSGEVRLIHENCRATFGAVSNPERNLRVEGKAGRSRWRGIRPTVRGTAMNPVDHPHGGGEGKHN-GY-LPQTPWAK-GGQRFGEMEVWGLEAYGAGYTLQELVTVKSD----AVEARLRAYELIVTGENLLWTR-VPESYNVLEKEIRGLGIDMC----RSPGISFEHERHIKGV-NIYSFRIIPYRGSWLEGAFDDHIIYIDRKKRRRKILATSFIRTLGYSTDADIIEEFFSKIAEDADETSPVIKMLAKDPTDSYESALKDFYR--KIRPGEPATLSNARSAIMKRYNLGRVGRYKLNHKLKFSTEDEDVVLRKEDVIGAVRYLIRLKKGDFDIDDIDHLGNRRVRNLIEIQIKSYSQFLQADKLEVFTEIFPIKSYDE--KTILEYISYTLGVPKYTP----------EECIRRGITYNVFLKVKFRLTDETG--IKEEEVYMGTLPIMTDK------------------------GTFIINGAERVIVSQLHRELIQNQCRVGLSRMEKIIKERINLFDFTSDTLTPGKVVSAKGLAGVLKDFFGR-QFMDQNNPIAELTHKRRLSSLGGLNRERAGFEVRDVHPSHYGRICPIETPEGPNIGLITSLAAFAKL---RFGRVTVQIASDDKIREWSRGEIKKAETINYRTYKPEKGGLCCEKIFGGKYKKVCDRCGVEVTLRRQRMAHIELAVPIVHIWFFKTMPS--RIGNILGMSSADLERVIYYEEYIVIDP-GHTELEKKQLLSDVQYREAQEKWGT---------------------DTFVAKMGGEAIRDLLEKEDLQALVVELKDKLRKTKSMQARMKLAKRLKIVEGFTTSPNRPDWMVMAAIPVIPPDLRPLVPLDGGRFATSDLNDLYRRVINRNNRLKAILKLKTPDVIVRNEKRMLQEAVDALFDNGRHGHPVMG-AGNRPLKSLSEMLKGKQGRFRQNLITEGERHSKIIGMWTEITDLLSEELFKMISSLKQG-----------ELNPLFLMIDSGARGNKSQLKQLGALRGLMAKPSGE---------------IIE---------------DNSV--QKKVLNLILRADVQGSVEALKNSLLKIQSKKIELNIISAAVGEVSESDVQLAQNTKAMIIGFHSQVESHAENLIKTLKVTVKLYDIIYHAVDEVR--IRVKFLQYFKDKEHTIVPSSSVIPHDDPTILFINAGMNQFKDVFLGKNERGYTRATTCQKCIRVNDLDNVGHTSRHLTFFEMLGNFSFGDYFKDQAIQYAWEVSTTVFGFDAGKIWATVFENDDEAFELW-KAFLPEKRIVRMGEKENFWAMGDGPCGPCSELLFDRSYGKASSPLEDHGGERFLEFWNLVFMQFNRDSSLKQQLLPKKSIDTGAGLERIVSLKLGVDSVFEIDIFQALIAEVARLCNKPYRKED--------LHLAPAYHVIADHIRALSFAIADGAQPSNTERGYILRKLLRRAVRYGRALGLQKPFLADMLPCLIDTMGSDYKELVESQTRIADILSLEEETFLRTLKRGGNILHTVIDQTSSKQISGENAFKLKDTYGFPLEEILLIAKDNGLKVDLDSYLILENQAKIRSKAAQT-THFPQAEDVLIKHHPTTDFLGYTQTEAEAAIIGIFIDGKFVEEIKEEQNGYILLDKTPFYPEKGGQVGDTGSLTHKEARFTVTHCYSFPGIIAHVGTLEKGCLLLGEPVSAQVDKQKRQEITNNHTATHLLHWALQKVVGAHIRQAGSLVTEDHLRFDFNHHKALSKEEIRQIEKLVQEKIREGQKVQTYEVSFEEAQKDPAIKQFGDKYAAIVRVVDI-DYSKELCGGTHTENVSTIGSFRIIKEGSIASGVRRIEAYTGVKAEEWIYQQEDRLEKAAALLKSSPLQLVEKTQNLLEENKTLQTEVKTLKSSQLKQLTQTLLTKVQYVGSVPFLAQIVDT---QELNALSEQIAQESSYIVILAHAVKDRCRVMVRVSKDLNQKGIFASSLIKEIAPIISGSGGGKKESAQAGG-SKSYEPQEIEKKWYLFWEEKQLFKADPTSVKPAFCICMPPPNVTGVLHMGHALVNTLQDVLIRWKRMSGYETLWVPGTDHAGIATQTVVERHLLATGKRRKDFTREEFFEEIWQWKERSESQILHQLKKLGCSCDWSRLCFTMDKERNLAVCTLFKKMFDDGLIYRGDYLVNWDPISQTALADDEVEYEEKSSFLWYINYCFEDVP-EQFITVATTRPETMLGDTALAVSIRDERYKHLIGRRVLVPFVKRSIPIIADHLIDPSFGTGVVKVTPAHDLNDYQMGQTHKLDSINIMTSDGRINEQGKEFSGLTMQEARVAIIDALQKRNLISRIEPHNHRIGISYRSKAIIEPYLSKQWFVCVSRFKDRLRQVVK-DKKVHLIPPHWENTYFHWIDHLRDWCISRQLWWGHRIPIWYNKNNPDRILVFDGATLPLEVQKDPDQWYQDEDVLDTWFSSAIWPFSTLGWPHQTQELQKFYPNSTLITGHDILFFWVARMILMGEYILNQPPFPEVFLHGLIYGENGEKMSKSKGNIIDPLEVIDFYGIDAMRMGLCVSATQARQIDLDRRRFEEYKNFVNKIWNGARFVFMNIEDLDHFASDMSILTLEDHWIFSLLNRTTQSVNGYLKEYAFDKALSTAYDFFWNQFCAYYVELVKPLLANPASPDRKNKQKILSLVLLSSIRLLHPIAPFVTEELFDKIKQKSSACIVSNYPQAVLEDIRPDIEETFAFLDQVAHAIRTIRAEMQMPPNMAIDLFIQAPSQDEQRIALEKNCNFLKALIRIQSITFTEKVQVLPFSAEMLVGSLKIQIPLPELKIREK--IRLVKEKEKLIQQQNKLCTQLANTNFLEKAPVSLVNT------
>NC_groundwater_1613_48_32
PTFNQLIKQGRSPKVRSRKSPALQQCPQRRGVCLQVKTKTPKKPNSALRKVAWVRLSNGQEVIAYIPGEGHNLQEHSIVLVRGGRVKDLPGVRYHIVRGSLDCAAVKDRKKSRSKYGAKKPKMSRRRRAFKRRTFDPVYQSVVLAKFVNKLMFGGKKAVARRIVYRALEDFAARVKTSPLDAFERALENAKPSLEVKTRRIGGANYQVPVEIPNDRRTAMAMQWIIAYSRAKPGRSMVEGLASELADCFNNQGATIKKKDDTHRMAEANKGRNHSGHITVRHKGGGHKKMFRVIDFKRDKENIPAKVAAVEYDPNRSALIALLYYRDGEKRYILAPQGIKIGDMV---IAKQLERRIPFRRILKKALQTT-MDAGAAGVKVQISGRIGGAEIARVEWYKEGRVPLHTIRADIDYAQGRAETAYGSIGVKVWIRSLKKGPFVDHHLMVKIQKAQKENAKKAIKTWSRRSMILPDMVGYTFDVHNGKKFITVYVSENMVGHRLGEFSPTRTFKGHAISRYVRISPRKARYAAGLIRGLNVEQASLQLVYSKLKGGRLLKKTLDSAVANAETQLDARRENLRIFEVRVDPGPILRRAKPRSRGSSVPVNKRTSHFTVIVA-MIQQETNLEVADNTGAKKVRCFKVLGGSRKRYARVGDIIVCAVKEADPRGTVKKGEVVKAVVVRTKRYIRRSDGSCLRFYDNSCVVIDDKNEPRGTRIFGPIAREVRDRGFVRIGSLAPEVIPKRTKYRKQQK-GSM-PGLSKGGNFVEFGEFGMQALDRCWITAQQIEACRVTISRTFSRKGQVWIRIFPDKPVSKKPAETRMGTGKGAPDHYVAPVRPGRILFEVGG-VTREEAQTALRLAAAKLPLRTRFV--------------------SPKAVFNVHQKANKAEIARAIEQIYNVKVVAVNTITIGPKSRRVRGFLGKTAGYKKAIVTFRPGDAIDE----NVMECPVLKKVVISMGLGEALKDNALQEHSEELALLSGQKPVVTRAKKAISNFKLRKKGMAQVF---------DQE-GKLVVCTIILAEPNTILQVKRTE----------------------------THGYNGVQLAGQQAGMSRMAKPQKGQFAKVQVE---PCRVMRESRIDNV----------DAYQVGQKIDV-SLFSEVAFVDVEGTSKGKGFQGVIKLHKMAGGPAAHGSGFHRHAGSTGMTTPGRCFPNGKRASRMGGDRHTVQNLRVVAVKG------------------NLLLVEGAVPGSRSGTVF---QPPVSRLILKELGIESGSKVPNRDKVGKLTRSQVKKIAKSKIQDMRVVSEEAAEMMVMGTARSMGVDI--KEEITKKFQLHEKDTGSADVQIAILTERITELTEHLKLAPKDHSSRLALLKLVGQRRKLLDYLNSTDTKRYQNLIVRLNLRLLESGAHFGHQTRRWNPKMKRFIFEERNGIYIIDLAKTLQQIRSAVEVVRDMVARRKSILFVGTKKQAKAVVKECAEECGEFYICERWLGGTLTNLMTIRQSVKTLERIEKRIALTKKEISGLGKERIKLDRNLSGIRSMRKPPGLLIVVDPSKEHIAVAEANTLGIPVMALVDTNCDPDPIDYVIACNDDALKSIKIILTAITQTVIDQ-EFEEKVLYINRCSKVVKGGRKFSFSALILVGDGQGHVGYGYAKANEVSDAIRKGSEAARKNIYTIE--------MNKTVTVEVTRKMRHPRYQKVIERSKKYYAHDETDALAIGQKVRIVETRPLSKLKRWRVVE-GRRKTAVSSVRLRKGTGLIDVNGRPFEEYFPIQLQRDTVLSPLQKFSNPDKVDLVIRVKGGGLEAQATATRLGISRALVSENEEIRSELKELGYLTRDPRKKERKKYGRKGARKRFQFSKRDPIAELLTKIRNAKRAQHRYVDLSFSKNKVKILDLMKSHGFIENFLVNQEKF---KMRVFLRYTKDRRSVIRDLQRVSTCGMRQYVGYRNIPRVFNGMGLAILSTPQGIIDGETARNNKLGGELLCVVWGIVHVKATFNNTIIAITDLAGNVISWSSAGKANFAGSRKSSAFAATVAAQNAARDAMSLGMRECEVNLNGPGAGRESAVRGLQSAGLVVSIIRDTTPVPHNGCRPRKRRR--RQEKELLLNEIKDKIDASTAMILTRYDKLAPNTSWQLRDLLAKSGGGFEVVRKRVFLKAAEKAGIQ-IDASLLKGHLGVVFIQLDAMPSAKLIYKF--SIVAGLIPFLEHDDANRALMGSNMQRQAVPTYVLKKFMRSNSGTCINQTPLCGVGDKIHAGDVLADGPATDKGEIGLGKNVLVAFMPWCGYNYEDAIIISEKLIREDAYTSIYLEEELTARDTKLGK-EEITKDIPNISDEMLKDLGDDGIIRIGAQVEPGSILVGKITSETELSPLLRAIFGEKAADVKDASLTAPPGTEGVVMDVKVFSRKGDTDLDPGVIRQVKVYVATKRKLQVGDKMAGRHGNKGVVARLVPEADMPYLPNGETIQMILNPLGVPSRMNMGQLLETHLGYAAKKAGIYVKSPVFEGFPESKIWEMMKSQTMFKDGKVLLFDGRNGERFDNPVVVGYIYMLKLSHLVADKIHARSIGPYSLVTQQPLGGKAQWYLLDATGKTLGRFAAEVTKILRGKHRPDYTPHVDCGDGVVIVNAEKIVVTGMKEARKIYRTYTGYIGGMREVPYETLMARKPTMILERAIKGMMPKTRLGGQQVRKLRICAGPDHKMTSQQPIPA-----DDVLLEVKAHPQSVKDYLVAIRNNARQWSASTKTRAEINRTGRKPHPQKGGGRSRQGDLAAPQYKGGGIVFGPRPKFDIHVRINKKERRAAIATLIAEKLRADRVHVLQKEH-MKEPRTKKLAAFFDKMQL-GSSRILVLGEAHPNLIKSLRNIPKKEYMLLPQMNGYALARCQDLVILESALDQF---GKRVDYSGRSVIVVGPELRFNQCGLPKKMALDLFEPFIVKRLKDLGY----------------VYTIRSAKKLIQKQ----APEVW---DVLEEIIKGHPVLLNRAPTLHRLGIQAFEPILIEGKAIRIHPLVTPAFNADFDGDQMAVHVPLSIEAQLEAKLLMM-PVGLMVTIRGKRMYDFIDRFCNIVAPRIRDFRGFGKK-GDGTGNYSFGIDDQQIFPEINLDKVKRTQGMNVTFVTSAKNDADCIELLTLLGFPFK----K-----KC---PAPKFDQSINAALRIGIDPKKSDQQV-RGTVSLPHGTG-KNVVLVVIAKGEKAKEA---------LAAGADYVGADELLEK---IKGGW---TDFSALIATPDMMRELGK-LGKVL-GPRGLMPTPVTT---EVAQAVKEVKAGKIEFKVDKTGNVNNAVGKVSFHLEHLVENLRVWLGAVARSASAKGN-FLRALYISSTMGPG----KHQSISELKASVLELDREIFAIRSELSMRKLEKPHLLKAKRREKARVLTQLT----DNARAKRVMRVRAGLHGTGTRPRLSVSKTNVHIYAQLIDDDKGVTLGGIGTLSKANQK-GVHNG-KSKESARAIGKQIAEIAKKHSVQSVLFDRGRYKYHGIIAELAAGAREAGLQF---------------------------------------------------------RRITREKTIGHAGTLDPFATGVMVMLIGRFTKRSNEFLSSDKQYHATVHLGVETSTYDIDGQILGT-SPQIPSLAQIEMALAEFQGAIFQTPPMYSAKKVAGQKLYDLARRGITIERAPVQVTL-SVQLLDYTYPHLTLLIDCSKGTYISFTYEDYLKQMGMVKKMGSLKSLLKMMPGLGGG-------GDFDLSDKEFGKMEAIILSMTPFERRERDELTVSRRKRIAKGSGVDFEDVNRLVKGFKRVKQLF--VEWDGAKVLLKPAAFGVGIVAGSKVRSVLELGGVKDVIAKSLGSSNPVNQVKATFKALRQLCNRNLYLAQR--IKLQIPAGKANPAPPIGPALGSAGINIMAFCKEFNAKTQD-KGGDILPVIISVYQDKSF-QVGSCMRLKFMPIGSVIHNVELYPGRGAKLVRSAGLSAQLLARGNGYATVRMPSGEVRLINEECRATFGIVSNSEHNLRVIGKAGRSRWLGIRPTVRGVAMNPVDHPHGGGEGRSKG-N-HPQSPWSQ-GGQRFGEMEVWALEAYGAAHLLQEMMTVKSD----DVAGRTRIYESIVKGENTLVAG-TPESFNVLVKEMQGLCLDIRT---RSPGISFEQERHAKGT-MIYSFRIIPYRGSWLEASFDSNDLIYVRKKRRRKILASTFIRTLGYSTDADILEEFFEAEEADETHP--VIKMLAKDPTDSYESALKDFYR--KIRPGEPPTLSNARSTIMKRYNLGRVGRYKLNRKLGLGTTDESVVLRKEDVIAALKYVIRLKLGDAHVDDIDHLGNRRVRNLIEIQIKSYNQFLQSHLLEVFSEVFPIKSYDE--KTVLEFLSYNLGIPKYSP----------EECIRRGITHNVTLKVKFRLTDETG--IKEEEVYMGTIPIMTDK------------------------GTFIVNGAERVIVSQLHRELIQNQCRIGLARMEKIIKERMNLFDFSSDTMTPGKIVSAKGLAGVLKDFFGR-QFMDQTNPISELTHKRRLSCLGGLNRERAGFEVRDVHPSHYGRICPIETPEGPNIGLITSLSTFAKIN--HFDKLTIKIASDEVIGQWSRGEIKKPETINYRTFKPEKGGLFCEKIFGGKYKKVCDRCGVEVTLRRERMAHIDLAVPVVHIWFFKTMPS--RIGNLLGMSTADLERVIYYEEYVVTDP-GRTDLQKKQILNDNEFREAQEKWGT---------------------DGFIAKMGGEAIDLLLKSEDLSALVIELKDKLRKTKSMQARMKLAKRLKIVEGFSSSTNKPEWTVLSRVPVIPPDLRPLVPLDGGRFATSDLNDLYRRVINRNNRLKSILKLKTPDVIVRNEKRMLQEAVDALFDNGRHGHPVMG-AGNRPLKALSEMLKGKQGRFRQNLITEGERHSKIISIWTEVSDKLSEDLFKLIYD--TSS---------GHLNPLYLMVDSGARGNKSQVKQLGALRGLMAKPS--------------GE-IIESPITANF--SLEKMMAKRESGEMKILPVILRADVQGSLEALRNSLLKIQSKKVRLEIVSADVGEISESDIALASASKATIVGFHTSTESHAAELIKQKKISVYTQDVIYHLIDEVK--LRRSFLNYFKSKGHTIVPSSPVIPHDDPTLLFINAGMNQFKDLFLGKSRRDYTRATTTQKCIRVNDLENVGHTTRHLTFFEMLGNFSFGDYFKKEAIAYAWEVSTQVFGFDASKIWVSVYKDDDEAFSLWEQH-ITPNRIVRFGEKENFWSMGEGPCGPCSELLYDRKYGHAASPKEDLSGERYLEFWNLVFMQFERSADGRMAPLPTKSIDTGSGLERVASLKLGVDTVFQTDVLRGLIAQVETVSGQKYNLED--------GKLSPAFHVIADHIRSLSFAIADGVQPSNTDRGYVLRKILRRAVRYGRLLGLQRPFLADILPRLTQSMGEDFPELRTAQDRIAEIVTLEEESFIRTLLRGGNILNSVIEVSTAQKISGDDAFKLKDTYGFPLEEVLLIAKDENLSVDLQRYEKLEEEAKEKSRKAHKTAAFEANFSDFVKTHRNAQFQGYEKTSCDAHLVGIVIDGQFVDGIEAEQTGLLLLDSTPFYAEMGGQVGDTGRIGQGENFFQVYDTVCYPGVIAHLGKMTRGRLRKNDAVHASVDAKRRQEIQNNHTATHLLHWALHKVLGGHIKQAGSLVEANRLRFDFSHHKPLSLQELRQISTLVNEKIREDLPVEIYELPYAEAQKRSDIKQFGEKYGDRVRVVDVE-FSKELCGGTHTGRTGTIGYFKIAKESSIAAGVRRIEALCGKAAEEMVQEEEDLLAELSEKMKAPGALLLEKLTSLLDENKALAAELKGHRRGRMKQLAAQCLAHKEQAGAIPLIAQEVDV-PAEDLPLFAEELLLHKSGVVVLGAKGQDRCQLLVAVSADLVQKQIHANTLIKEAAPLIQGGGGGKQNLAQAGG-PTAYDPSQVEEKWYAFWETKGYFRADPTSAKPPFCIVIPPPNVTGVLHMGHALVDTLQDILIRWKRMQGFEALWVPGTDHAGIATQTVVERNLYIKGKKRKDFERETFLQEVWHWKEQCETQILGQLRKLGCSCDWSRLRFTMDEANNRAVRTVFKKMFDEGLIYRGDYLVNWDPVAQTALSDDEVEHEEKPSFLWHIRYPLADGS--GHLTVATTRPETMLGDTAVAVHPTDPRYQGYVGKQVKLPLTERLIPVIADPFVDPAFGSGAVKITPAHDFNDFEMGQRHHLPMINVLTPDGKIQDGYGVFSHLSVDEARMAVVHELTQRGLLERIDPHLLRVGVSYRSKAVIQPYLSKQWFVRMSHFKKELIAAVK-EKRVTLIPPHWEQTYFHWIENLRDWCISRQLWWGHRIPIWYGHGKTICFDGIGVPPEVAK---DPTGWMQDSDVLDTWFSSALWPFSVLGWPEKTEELKKFYPTSVLVTAHDILFFWVARMILMGEYVQHAPPFKEAFLHGLIYGKDGEKMSKTKGNIIDPLEIIEEYGTDALRIALCSSVTQARQIDLDKRRFEEFKNFANKIWNGARFVFLNLEGLLACGIDRDLLTLEDRWILSTLNRTIQEITQTLSDYAFDKSATRAYEFFWNDLCAVYLETAKPVLFGKSPSLRTNKQKILVMLLLASVRLLHPITPFITEELFSLLRAQAPACIVAPYPTVLSKDIDIEIEHVFMKIQDLIRLVRNIRTEMQIPPSEKTDLYLSGAAQ-SSEWRLANDHQAIILALTPTATLVFSEKPPELLGSSALWGSLKLTIPIPSFKAKEK--SRLEKEREKLQKLQEGTREKLANQEFRAKAPPAVVEKL-----
>Gw_Eff_bin_326
PTMNQLVRQPRRSKVKRNKSPALVRCPQRRGVCLQVKTKTPKKPNSALRKVAWVRLSNGQEVIAYIGGEGHNLQEHSIVLVRGGRVKDLPGVRYHVVRGALDCAAVKDRKQSRSKYGAKKPKMSRRRRATKRKIPDPIFNSVVITRFINKVMMDGRKSIARGIVYQALEKFSKKIGRDTLAAFEEALERAMPTLEVKSRRIGGATYQIPVEIPAGRRYSMAMKWIITHAREKAGRNMEDGLSMELTDCFHNQGSTIKKKDDTHRMAEANKGRNHHGRITCRHKGGGAKQAYRIIDFKRDKDGVDAKVASIEYDPNRSAFIALLHYCDGEKRYIIAPQDLKQGDVVKS-IAKQIERRIAFRRALKKGIQSS-MDAGAAGVKISISGRLGGAEIARTEWYKEGRIPLHTLRANIDYGTARAETTYGSIGVKVWIRSLRKGPFVDHHLLKKVDKHNSENSKKPIKTWSRRSMVIPEMIGHTFEVHNGRKFIPVFIAENMVGHRLGEFAPTRLFKGHAKSKYVRISPSKARPMADLIRGMMVEDAISQLKFANTKSGRLLFKTLWSAVANAENLHSARRSSLKIKEIRVDEGPRLKRAKSKSRGGRMPVLKRMSHFTVIVG-MIQEETLLEVADNTGAKKVKCFRVPGGSGRRYAGVGDVIVASVKQADPKSSVKKGEVVKAVVVRTKSYIRRKDGTCMRFYDNSCVIIDEKQNPKGTRIFGPVAKEVRERGYVKIGSLAPEVIPSRTKFRKQQK-GSV-AGLSHTGQFVEFGDFGMQVLDRGWITNRQIEACRVCITRYFARRGKVWIRIFPDKPITKKPAETRMGKGKGGVDHWVASVRPGRILFEVAN-VSKDEAKEALGKAAAKLALKTRFV--------MTSNRCLAKCKS-PKYVFIVDVDANKIEIKKAIETIYKIKVTAVNVINTKPKQRRVRGRVGFRSAFKKAIVTLEVGDSL------NVMQIPHLEKIVISMGIKEAVKDNLIQDAIKELTDLSGQKPIVCNSKKDVANFKLR-------------------ERGNLIPCTVIAIEKNIVVQVKTEA----------------------------KDGYQAYQLGAEASKKRNVHKPLVGHFAKAKVE---PRKFLSESKVKEE------------YEVGQEFGV-EYFSEGIFVDVTAQSKGKGYQGVMKRHNFAGGPASHGSGFHRHGGSTGMTTPGRCLPGVKMAGHMGDEQVTQENLKVIKIDA----------------EKGLILVKGAIPGHSNAVVTVRKEPPMAQLIIKEAGIAKGSGVPNRDKVGTLTKQQVKKIVNMKRPDLRVNSDEAAEALVAGTARSMGVEI-----------------------------------------------------------------------------------LLESGAHFGHQKERWNPKMKRFIFEERNGIYIIDLAKTLQQIRLATTVVEEVVAKHQSILFVGTKKQAKTVVRECAEECGEFYVSERWLGGMLTNLTTLRRSVKTLERVEKQLALTKKELVGLEKARIKLDRNLSGIRSMRKPPGLLIIVDPSKEHIAVAEAKRLNIPVMALVDTNCNPDPIDYVIACNDDALKSIKLILQSLTRAIMAK--FEEKVLYINRCSKVVKGGRKFSFSALVVIGNRKGSIGIGFAKANEVADAIRKAGEAARKNLK----GVVVSTKMQKTAVIRVSRTVSHPLYKKSIILAKKYYAHNELENLKEGDRVRIEETRPLSKLKRWTVREVGRRKTAVSAVRLRRGTGKIDVNGRSFDNYFPHAIQRDAILAPLEKLGILNGIDLVIRCKGGGLEGQATAARLGLARALVKQDIDRRPSLKEEGYLRRDPRKKERKKYGLAGARKRFQFSKRDPIADLLTRIRNAKDAQHRYVDVSYSKLVTNIANVLLSEGFIVNVLVNEDHRT---VRIFLKYEATRNSIISGITRLSKPGLRKYVGYQNIPYVHSGLGTVILSTPKGVMDSKRARKEKVGGELICKVWGIARVSSTFNNTIVTICDLSGNVIAWSSAGKVNFSGSKKSSAFAATVAAQDAAKSAMSYGLKEVEVHLKGPGAGRESSVRGLQSAGLYITVIRDVTPIAHGGCRPRKRRR--RAEKTLLLDEIKERGQASNAVVLFKYMQLNPNRAHQLRQEIMKSGGRMTVASKRMILKAFDSVGIE--FSLTLDGHVAFVTTGKDSVETTKVLCQFQ--VVTGLIPFLEHDDANRALMGSNMQRQGVPTYNLKKFMRSNGGTCINQTPLCYVGDKIQAGDVIADGPSTDRGEVALGKNVLVAFMPWCGYNFEDAIIISRKLIQRDTFTSNFIEEELSARDTKLGK-EEITRDIPNVSEEALANLGEDGIIRIGAEIKPGDILVGKITSETELSPLLRAIFGEKAADVKDASLHAPPGTEGVVMDVKVFSRKGDSELDAGIIRQVKVYVATKRKLQVGDKMAGRHGNKGVVSNIVPEADMPYLQDGQTIEIILNPLGVPSRMNMGQLLETHLGIAAKKRGIYVRSPVFEGFPEKEIWKMMKEVDLPESGKMVLFDGRTGERFDNPVVVGYIYMLKLSHLVADKIHARAIGPYSLVTQQPLGGKAQWFVFDATGKTLGRFASEVSKILRGKHKTTFTPHVDCGDGVIVVNVEKIAVTGAKEARETFFRHTGHIGGLKEMSYREMQGKKPDEIVRLAVWGMMPKTRLGRAQMKHLRLFTGPSHNMQAQQPVEIK--EVQNGHLSSEVKMQLVKDYIVAIRRNKRQWNANTKVRNEIKCSTKKPHPQKGTGRARQGTIIAPQYRGGATVFGPRTKYDQHVRINQKERRAAIQHLLNQRILSGDVVVLKLSS-LEQPKTKLAASYLQAIGAFGKKVLVVGKQVSEALVKSLRNIPGVSFLPAQAISGYDLLSHQKLIVVEQAIDELQ--GKRVDYSGRSVIIVGPELNFNQCGLPKQMALELFEPFIVKRLQNKGFVY----------------TIRSAKKMIQRQ----DPVVW---DVLEEIIKGHPVLLNRAPTLHRLGIQAFEPVLIEGKAIRIHPLVTTAFNADFDGDQMAVHIPLSIEAQLEAKLLMM-PIGLKVTLRGKRMYDFMDRFCNIVAPRISDFRGFNPK-CDGKGNYSLGLTNQQVFPEVKIEEVKREQGMHITFVTTAASDEQCFFLLKEMGLPFK----------QC---KPVKFNESIEVSLKTGVDPKKSDQQI-RGTVTLPHGTG-KTVRVVVIAKDDKAKEA---------LQAGADAAGVELIQK----IQDGW---TDFDVLISTPEMMREVGK-LGKVL-GPRGLMPTPVTM---DVAKAVLEVKKGKIEFKADKSGVINLAVGKISFVTEQLVENIVTVLTAIMRAPTAKGQ-YLKSMYLSSTMGPG-----EIKNDDLMIHLEEINKTIFQLQCELKARKLQQPHLLRSKKKDRARILTAAR-------RKKRALRVRKKLKEVLSVPRLSIFKSNRLLSVQIIDDAKNISLGGASAP---------------KKEAAALGHKLGALAKELGLTEVVLDRGPNKYHGVVARFADAVREAGMKF---------------------------------------------------------RRLSGIRKIGHAGTLDPFATGVMILLIGKYTKQSDNFLNHSKAYEATLKLGETTDSYDCDGTLTTS---SPLIPEDIESVLATFQGTTEQIPPMFSAKKIGGKRLYLLARQGIEIERAPVSVTM-DITLLSYHYPYLRLKVACSKGTYINFSFQDYLKQMNMIKKMGSFKGLLKMLPGASAL-------GDFELPEKELGVTEAIILSMTHSERECLVELEPSRRRRIATGAGVSIDEVNRLIKGFKRAKQMMVDFKWDGARVLIKPAPDGTGVIAGSKVRTVLELGGIENVVAKSFGSNNAMNQVQATVEALMHLNNRKEIYALRGILKLQVPAGKANPAPPIGPALGAAGVNIMAFCKEFNAKTQD-KVGSILPVEISVYKDKTF-KPGCSMVMKGMPLGSVIHNLEIYPSRGAKLVRSAGLSAQLLAKTPGYVTVKMPSGEVRILNEKCKATFGVVSNSEYSLRVDGKAGRSRWKGIRPTVRGTAMNPVDHPHGGGEGRHN-GY-IPQTPWGM-GGQRFGEMEVWALEAYGAAHLLQEMLTVKSD----DVSGRTRIYESIVKGENSLQAG-TPESFNVLVKEMQGLCLDVRA---RSPGIAFEQDVHSKGNLYTFRIIPYRGSWLEAAFDINDLIYIYVRKKRRRKVLATSFIRTLGLSTDTDIIEEFFSRIAEDADETHPIIKMLAKDTTDSYESALKDFYR--KIRPGEPATLSNSRSAIMKRYNLGKVGRYKLNSKFGLDVSDEALSLRKEDIIEAIRYLVRLKKGTAHVDDIDHLGNRRVRNLIEIQLKSFQQFFQSDKLEVFREVFPIRSYDE--KTVLEYLSYSLGVPKYSP----------EECIRRGITYNVTLKVKFRLTDETG--IKEEEVYMGTIPVMTEH------------------------GTFVINGAERVIVSQLHRELVQNQCRIGLARMEKIIKERMNLFDFSSDTLTPGKLISAKGLAGVLKDFFGR-QFMDQTNPVAELTHKRRLSALGGLNRERAGFEVRDVHSSHYGRICPIETPEGPNIGLITSLASYAKIN--EFDKLTIKIASDDVIRKWSRGEIKKPETINYRTFKPEKGGLFCEKIFGGKYKKVCDRCGVEVTLRRERMAHIELAVPVAHIWFFKTQPS--RIGNILGMSVADLERVIYYEEHVVTDP-GLTTLERKQLLNDVELRESQEKWGP---------------------DAFKIGMGANAIRELLEKELLVVELKD---KLRKTRSMQARMKIAKRLKIVETFASSPNNPDSMVLSFIPVIPPDLRPLVPIDGGRFATSDLNDLYRRVINRNNRLKSILKLKTPEVIIRNEKRMLQEAVDALFDNGRHGHPVMG-AGNRPLKALSEMLKGKSGRFRQNLITEGERRSKIISIWTDVSEKIADELFKLISQ--PNG--------LV-LNPLFLMMDSGARGNRSQVRQLGALRGLMAKP--------------SGE-IIESPIKANF----ESLLQKHSRTERKVLNLIIRADVQGSVEALKSSLMKIQSTKVALNIISADVGEISESDIEFAAASHAAIIGFHTQVESHADRLIKQTKVTIKLHNIIYHAIDDVKNEIRSKFLEYFKSKGHTLVASSPVVPLDDPTLLFTNAGMNQFKDVFLGKSKRPYTQAASSQKCIRVNDLDNVGHTTRHMTFFEMLGNFSFGDYFKKEAIDFAWDVATEIFEFDKTKIYASVFQEDDEAYALWSQ-ILPQDRILKLGEKDNYWQMGDGPCGPCSELLFDRGPA-------FEGDERYLEFWNLVFMQFNQEGPNQKSVLPRPSIDTGAGLERVAMLKKGVNTVFETDILRSLIAEVENLSQIKYAHQP-------------AFHVISDHLRALAFAISDGAQPSNLDRGYVLRKLLRRAVRYGRLLGFEKPFLARLLPRLIDTMGHEYRELKSSENRIAELLTIEEESFLKTLKRGGNLLNSIIE-SSSHSISGDDAFKLKDTYGFPLEEILLIAKDANLTVNIEQYGLLEEEAKERSRAARKGAHVETNFENFEKTHGTSEFTGYTSIEEEGTIIGLIVNNQFVESMDSGTQGLIILNRTPFYAEKGGQVGDTGTLTHQTALFTVEDTKAFPGITAHIGTLEKGFLMLGEPLLAQVNKARRSSIANNHTAAHLLHFALQEVLGPHIRQAGSLVDWDHLRFDFHHHKSITEEELLAIEKLVNDKIEQQHEITTEELPLTEVQKNPAIKQFGDKYGEVVRLVAVSSFSQELCGGTHATSTSEIRLFRITKESSIAKGVRRIEAITGSFAIDLMYHEKKRLLQLAEKLETPLPKLEEALEHLQAECKEAKEKVRIFQKEALDHLKQKLAREVQVIRGKSVITAKLSL-DPAELPPLAAHLGTVKSGIVFLTSISGGRCHLFIRVSDDLIQEGIHANTLIKELAPLIQGGGGGKKDTAQAGG---AYESENIEKKWREFYAKSSPFKADPSSQKPPYCIVIPPPNVTGKLHMGHALVDTLQDILIRYKRMMGFETLWLPGTDHAGIATQTVVEQHLIRTGKRRIDYDRETFLSHLWNWKNSHETHIIDQLKHLGCSCDWSRLRFTLDEDLSLAVKTVFKKLVDDNLIYRGDYLVNWDTITETALADDEVEHEEREGHLWTFQY----GP----LQIATTRPETMLGDTAVAVSPSDPRYAHLIGTNITLPITGREVPIVADHYVDPSFGTGAVKITPAHDPNDYEIALRHNLPMINIMTPRGFINETGGEFAGLTMQEARAAVIKKMEHLGLLVKVEKHIHRVGVSYRSKAIIEPYLSKQWFVRLSQFKETLMSAVT-EGRVKLIPKGWENTYFHWIENLRDWCISRQLWWGHRIPIWYRKDNKEIWTA-EEP--SD-----LTDWEQDPDVLDTWFSSALWPFSALGWPKKTEDLAKFYPNSTLITGHDILFFWVARMILMGEYVLGEAPFPETFLHGLIYGKKGEKMSKSKGNVIDPLEVSRDYGTDALRYALTFSCTHQRQIDLDMRKFEEFKNFINKLYNGARYVLMNLPPQTEIS----PMHIEDHWILSRLHRLIGEVHEALASYAFDTLADKTYKFFWDDFCAYYIELTKKGTA--------SQKEILVSVLETYLRLIHPIAPFVTEELYSELHALVSCLALASYPIQNKDLINEEAEATFHQYVEVLTAIRTIRAEMKLPPRLATDLYLSASDPV--------LESFLRRLLPLKEIHIGSFDGQ-GSKGQVGILHFTIPLP-EEMMEAEK--LRLVKEREKLMKQVSSLEKQLSEPSFIDKAPPHLVTKTRETL-
>3300009084-150
PTINQLIRQPREAKKRRSKSPALKECPQRRGVCLQVKTKTPKKPNSALRKVAWVRLSTGQEVIAYIGGEGHNLQEHSIVLVRGGRVKDLPGVRYHIVRGTLDCAAVKDRKQGRSKYGAKRPKMSRRRRAVKREIPDPVYGSTVLTKFINKVMLQGKKSTARSIVYSALIKFAQRKADDPLAAFEQALENAKPSLEVKSRRIGGATYQVPIEIPANRRQSMAMGWIITFSRGKPGQSMEDALAHELASCYNNEGATIQKKDNTHKMAEANKGRNNNGHITCRHKGGGHKQKYRLIDFKRDKENIPARVASIEYDPNRSAYIALLHYADGEKRYIIASQGLKQGDTV---IAKQLERRIPFRRAMKKALQTT-MEAGALGMKVMCSGRLGGAEIARTEWYKEGSVPLHTLRADIDYAHGRAETTYGSIGVKVWVRSLKKGPFVDHHLDAKVKKQKVSGSSKPIKTWSRRSMILPEMVGLTFEVHNGHKFLTVFVTDNMVGHRFGEFSPTRVFKGHAKSKYARVSPRKARLAADIIRGLPVDQALFQLTHCQQKGGRFLTETLNSAIANGESQKEMRRENMIVAEVRVDEGSRLKRAKPKNKGGRHPITKRTSHFTVVVSEMIQQEAILQVADNSGPEEVKCIKVIGGTRRRYAGVGDTIVCSVRKTRAGSNVKKGDVVKAVIVRTRAPVHRQDGQTLRFDTNSVVILGAKDEPLGTRVFGPVAREVRDAGHLKICSLAPEVVPKRTKHRKMQK-GQF-AGLSKAGNFVHFGDFGIQVLERGWITNQQIEACRVAINRFFNRRGKVWIRIFPDKPISKKPLEVRMGKGKGAVDHYVAVVRPGKVLFEVGN-VPKEMAQSALRRAAAKLPLKTRFV-----------------CSS-PKYVFLVAKDAHKHDIASALEQIYNIKVTKVNTLNVKPKQRRVRGRPGMTQAYKKAVVTLQPGDSLDI----NPMKIPALLKVVINMGVAEASKDNSLQDCVKEMTALSGQKPIITKARKAISNFKLR-----------------------------------------------------------------------------------------------------------------------------------------------------------------------------------------------------------------------------------------------------------------------KQPPVAELIKKESGAAKGSAVPNRDKVGKLKHSQARKIVKAKMSDMNANSEEAAMNIVFGTARSMGIDI--KEEITKKFQLHEKDTGSADVQIAILTERIVELTEHLKRSPKDHASRLSLLKLVGQRRRLLDYLNSTDTKRYQSLITKLKLRLLEAGAHFGHQTHRWDPRMARFIFEKRNGLHIIDLAKTLQQIRNAIQVVRDVVGKHKSILFVGTKKQAKAVIRELAEACGEFYVCERWLGGMLTNLSTIRQSIKKLERVEKRIAMTKKELSLMSKDLMKLDKNLSGVRAMRKPPGLLIVVDPSKEHIAVAEANKLGIPVMALVDTNCNPDPIQYVVACNDDALKSIKLILSSLAQGIID--DIQEKVLYVNRCAKVVKGGRKFSFSALILVGDGKGRVGYGFAKANELTDAIRKGGEAARKHMTS---GTVISNKMDKTVVVSVERTFRHPQYHKVITRRNKFYAHSEGQHN-IGDVVTIVETRPLSKLKRWRVA--GRRKTSVASVRLRPGTGKVNINERPFEEYFPLELQRNTVLAPLKTAGLNGQYDLVVRVKGGGVEGQAIAIRLGVARAIVQGDEEKRHELKMHGFLTRDPRKRERKKYGLAGARKRFQFSKRDPIADFLTRIRNSVQAQHRFVDIDWSTIKENLAQLLQGQGFIESYLIKKESASRGKIRIFLKYSDSRKPVIQGIRRMSKPGLRRYVRHEEIPNFFGGMGLSIVSTSQGLLPGQEAKKRKIGGELLCLVWGVVHVKATFNNTIIAITDPSGRVISWSSAGKVNFSGSRKSSAFAATVAAQDAAKTAVAFGMRECDVRLNGPGAGRESAVRGLQSSGLTILSIADETPVPHNGCRARKRRR--RQEKQLLIDEIQTHCDKHNTFVILSYQGLNANAANQFRREIGKMGGSVEMMRKRILQKAMAQKGIE-LPIDSLPGHIGVVFSGGDPIETTKFVFKF--SIVTGLIPFLEHDDANRALMGSNMQRQGVPTYYLKKFMRSNAGTCINQTPLCEVGDKVKAGDVLADGPATDKGELALGRNVLVAFMPWYGYNFEDAIIISEKLLREDAYTSIYIEEELTARDTKLGK-EEITRDIPNVPEEALINLGDDGIIRIGAEVKPGDILVGKITSETELAPLLRAIFGEKAADVKDASLTAPPGTEGVVMDVKVFSRKGDTDLDPGVIRQVKVYVATKRKLQVGDKMAGRHGNKGVVSKIVPEADMPFLEDGQTVEVILNPLGVPSRLNMGQLFETHLGFAAKKAGITVASAVFEGFPEDQIWEMMKEQKLSPTGKFYLFDGCSGEQFDNPSVVGYIYLMKLGHLVADKIHARAVGPYSLVTQQPLGGKAQWYLIDASGKTLGRLASTIALILRGKHKPTYTPSADFGDGVVVINAEKVKVTGSKKARKTYKEHTMYTGGFRETPYRVMLERKPTFIITHAVEGMLPKTRNGHHMHRRLRVFAGTEHEMQAQQPIKVN---IDQTLAQAEANGQSIKDYIVALRANARQWSASTKTRSEVSHSTKKPHPQKGGGRARQGSLVSPQYKGGGRVFAPRPKFDQHVKVNRKERLAAIRALIGDKIRNQRVHILDSIE-MKEPKTKKIAHFLEKAKM-GKRVLFIGAEKHHTFLLSLRNIPKTEFALAKNLNGYDLALAQDLVITEEGLKELTE-----------------------------------------------------------------------------------------------------------------------------------------------------------------------PIGIKVTMRGVRMFEFCDRFFNIACPRIRDFRGFPTK-CDGRGNYTLGIDDQQIFSEINLDEVKRAQGMHITFVTTAATDEECVELLRLMGLPFK-----------C---PSAKFDESVDVSLRMGVDPRRTDQLV-RGTVSLPNGTG-KKMRILVFAEGDKIK---------EALDAGAEYAGNDELLEK---VSGGW---TDFDAVVSTPGMMRNVGK-LGKVL-GPRGLMPTPVTA---DVGKAIQELKAGKIEFKLDRHGVINNGIGKKSFAADAIVTNIKTFLHAVFRAASAKGH-YLKSVVVSSTMGPG-----------------------------------------------------------KQNVRQRRTMRVRKRLRGDAQKPRLCVVKTNMHLEAQLIDDEKHVTLGSISTIAKEFR--GTEFGRKSKKAAKKIGERIAEIAKKYDIEEVIFDRGPSKYHGVLAELADAARAGGLKF---------------------------------------------------------RKLLNVQKIGHAGTLDPMATGVMVMLIGRYTKLSDQLLTSNKEYEAIVTLGCSTTTYDAEGEITAES-SLIPSSEALKTALNAFQGHVLQVPPMFSAKKVQGKKLYELARKGVKIERQAIPIHLDTL-LMDYTYPHVRIRVSCSKGTYITFTYGDFLSQMQMFKKMGPLKSLLGMLPGASAI-------KDMQIDDREFFKIEAIIQSMTRQERDEEIELSPSRRQRIARGSGTKIDDVNKLVKMFKQAKQFFVEVTWDGASVLLAPAPDGAGVIAGSKVRAVLEMAGIKDIMAKSSGSRNPLNLVRATFMALARLRTREEIKQARG----------------------------MAFCKEYNAKTQA-QAGDILPVVITVYADKSF-HVGCCMRLKFMPVGSTISNLEMVPGKGAKLVRSAGLSAQLMGRANGFATIRMPSGEMRMINEDCRATFGAVSNPEHNLRSEGKAGRKRWKGIRPTVRGVSMNPIDHPHGGGEGRGKGN--IPQTPWA--GGQRFGEMEVWAAEAYGAANLLQELLTVKSD----DVAGRTRIYESIVKGENLLKPG-TPESFNVLIKEMQGLGLDIRTE--RSPGICFEQERHPRGI-NIYSFRIIPYRGSWLEGAFDSNDLIHIRKKRRRKILATTFIRTLGFSSNADIIEEFFAAIAEDADETHPVIKMLAKDSTDSYESALKDFYR--KIRPGEPATLSNARSAIMRRYNLGRVGRYKMNSKLGVEVNDETVQLTKEDVIGALKYLIRLKKGDVGIDDIDHLGNRRVRNLIEVQVKSYNQFLQANRLEVFTEIFPVKSYDE--KTILEFISYNLGVPKYAP----------EESIRRGITYAVTLKVKFRLTDETG--IKEEEVYMGTIPVMTDK------------------------GTFIINGAERVVVSQLHRELIQNQCRIGLARMEKIIRERMNLFDFTSDTLTPGKIISAKGLAGVLKDFFGR-QFMDQTNPVAELTHKRRLSSLGGLNRDRAGFEVRDVHPSHYGRICPIETPEGPNIGLITSLSCYAKIN------------------------------------------------------------------------------------------------------------------------------------------------------------------------------------------------------------------------------------------------------------------------------------------------------------------------------------------------------------------------------------------------------------------------------------------------------------------------VSSKKILTIVLRADVQGSLEALKVALQKIESTKAEINIIFTGVGEISESDVQLAAASKAVIIGFHTQIESHADALVKEMGIQVRLHDIIYHAIDDVK-EIRRKFLDYFKKKGHAIIASSSVVPHDDPTLLFTNAGMNQFKDVFLGHAARDYRLAATSQKCIRVNDLDNVGHTSRHLTFFEMMGNFSFGGYFKEEAIAFSWEVATEVFGFDPQKIWPTVFRDDDQAFEIWK-KYVPVERITRRGEKDNFWEMGNGPCGPCSELHYDRAYGPAQTIEEDATGERYLEFWNLVFMQYNRAADGQLTPLPKPSIDTGAGLERVIGLKMGVNTLFETDVLRGLIRKVEEISGIAYDVND---------PKSAAFRVIADHLRCLSFAIADGAQPSNVDRGYVLRKVLRRAVRYGRTLGFEDPFLARVLPALIEMMGSDYPELVKSQKLIADILTIEEEAFFKTLKRGGNMLTSII---AKGKISGDDAFKLKDTYGFPLEEILLIAHDANVEVDTVRFEELEKEARERSRSAHK-SNQQIASKNLFEGSPPTQFTGYHAIRGEGKVAKIVVEGAFVSDLQAGQEGIILLDTSPFYAEMGGQIGDIGALTKGNAQFVVTATQAFRGIIAHVGVLKEGRLKVGDLVLAEVDSERRQKIANNHTATHLLHWALHCVLGEHVKQAGSVVDSERLRFDFSHHKALTTQEMEQIEDLINEKIRHNDPVHDYVIPYEDAMKQQTIKQFGEKYGSEVRVIDIH-YSKELCGGTHTRATGTIGFFKIAKESSIAAGIRRIEALTGGEATQLAREGEKKLEALATLLKTTPQKLDERLEKLLEENRLQTQQLKEFKQRQLVDLAKTLAESKQTFKSIPAVVAHLNH--VDDLRSLAEEILNKGSGVIVLGTSQEDRVQLIARVSQDLVDKGIGAHELLKEVAPIVEGSGGGKAAQAQAGG-PKTYEAKEVEETWRKIWQEKEPFKAHSSSHKPAYCIVIPPPNVTGRLHMGHALVNTLQDVLIRWKRMCGFETLWVPGTDHAGIATQTVVERHLLKTGKKRVDFPREEFLSHTWKWKEQNESRILEQLRFMGCSCDWSRLRFTMDNGNNLAVRSVFKKMFDEGLIYRGDYLVNWDPVTQTALADDEVEYEERHSFLWYILYPIAGSS--NSVTIATTRPETLLGDTAVAVSPKDERYRHLIGQAILHPLTGRKIPIIADPFVDPTFGTGALKVTPAHDPNDYKIGIAHHLPMINILTPDGKINENGGAFAGLTIEDAREAIVAALKQQGFLLKVEPHLNRVGVSYRSKATIQPYLSKQWFVKMERFKKELRDVVE-EERCHLIPENWENTYFHWIDNLRDWCISRQLWWGHRIPIWYHRQDPSRMVCYAEEGVPPEVAADPDNWEQDPDVLDTWFSSALWPFATLGWPHSTGDFHKFYPNAVLITGHDILFFWVARMLMMGQYVTGQSPFPAVFLHGLIRDTQGEKMSKSKGNVIDPLEIIDEYGTDAMRMALCSTPSQLREIDLDRRRFEEYRNFANKLWNGARFVLMNLEITQELGLDESAFSLEDQWILSVMTRTVRQVNAALSTYGFDAAATLAYDFFWKEFCAYYVEIAKPVLFGKVDAQRRNKKTLLAILLCSSIRLLHPITPFITEELFKLLKERSPLASLAPYPQVLQADENPAIEEAFALVDQAVYTLRNIRGEMKLPPGLATDLYLVAPAGHHGLEILKNYHPIISALVRIQTVHIGPEDPQLPFASKGHVQGITLWVPLPEMIAQEK--TRLQKERERLQQSLEKMRKQLENPEFISKAPPALIAKHRA---
>ZJ1.bin9
PTINQLIHKGRVSKEKRNKAPALQQCPQRRGVCVQVKTKTPKKPNSALRKVAWVRLSNGQEIIAYIPGEGHNLQEHSIVLVRGGRVKDLPGVRYHIVRGALDTAAVKDRKKSRSKYGAKKPKMSRRRRAEKRRIPDPVYQSLTLAKFINKLMIGGKKATARAIIYEALTRFAEKKAENPLDAFEQALDNAKPSLEVKSRRIGGATYQVPVEIPTDRRTAMAMQWIINYSRAKPGRSMVESLSGELIDCYNNQGSTIKKKDDTHRMAEANKGRNHSGHITCRHKGGGHKKRFRLIDFKRDKENIQATVAGIEYDPNRSALIALLHYVDGEKRFILCPQGLKKGDQVC--IAKQLERRIPFRRVLKKVMQTS-MDAGAAGIKVQISGRIGGAEIARVEWYKEGRIPLHTLRADIDYATGRAETTYGSIGVKVWIRSLKKGPFVDHHLKTKVEKMSQQSAKRNIKTWSRRSMIVPEMVGHTFDVHNGKKFISVYVSENMVGHRLGEFSPTRTFKGH-RTCYVRISPRKARYAADLIRGLPVEEASLQLQYCKLRGGRLIKKTLDSAVANAETQLDLRRENLKVYEVRVDPGPILRRAKPRSKGSSVPVNKRTSHFTVIVA-MIQQETNLKVADNTGAKKVRCFKVLGGSRKRYAAVGEIIVCSIKEADPKGAVKKGDVVKAVVVRTKGYIRRPDGSLLRFYDNSCVIIDDKNNPKGTRIFGPIAREVRDSGFVKISSLAPEVIPTRTKFRKQQR-GSL-AGNAKGGAYVQFGEFGMQSLERGWINGKQIEACRVAITRFFSRKGKVWIRVFPDKPVSKKPAETRMGTGKGAPEFWVACIKPGRILFEVAN-VTREEAQQALRLAAAKLPIKTKFV--------------TSRCKT-PKFVFDVYPSANKCEIARAVEEIYKVKVLSVNTVTIKPKQRRVRGRLGMTPGGKKAIVTLTPGSVIDE-----PMELPKLSKIVISMGLSEALKDNAIQDHSKELSMISGQKPVVTKAKKAISNFKLRKKGMTQVF---------DEQ-GRVVVCTVIQVDPNPVVQIKNAE----------------------------KDGYQAIQLALTKSRARNKTKPIKGHFGKAGVE---PHLRLKESRVVDA----------GQYQVGQLLDL-SLFDGVQFVDVQAVSKGKGFQGVMKLHGFAGGPAAHGSGFHRHAGSTGQSTPGRCFPNGKRASRMGGDLKTVQNLKVVAVKG------------------NLLLVKGAVPGSRNAVVTVRKQPPVSRMILKELGIESGSKIPNRDKVGKLTKAQVEKIAKAKKQDMRIISDEAAMMMVMGTARSMGVDI--KEEITKKFQLHEKDTGSADVQIAILTERIAELTEHLKLAPKDHSSRLALLKLVGQRRKLLDYLNSTDTKRYQNLIVRLNLRLLEAGAHFGHQTRRWNPKMKRFIYEERNGIYIIDLAKTLQQIRAAVQIVRSVVGKRKSILFVGTKKQAKAVVKECAEDCEEFYICERWLGGTLTNLTTIRQSVKTMERIEKRIALTKKEISLLTKEQAKLSRNLSGIRAMRKPPGLLIVVDPSREHIAVAEANKLGIPVMALVDTNCDPDPIDHVIACNDDALKSIKVILSALMQAAI---EFEEKVLYINRCSKVVKGGRKFSFSALILIGDGQGRVGYGFAKANEVSDAIRKGSEAARKNVLKIE-GVVISNKMDKTVAVKVTKKMRHPKYGKVVEMNKKLYAHDETDALELGQTVRIMETRPLSKLKRWRVVEVGRRKTAVSSVRLRRGNGVINVNGRSLEEYFPLELQRDAVLAPLKKFSDPSKYDLVIRIKGGGKEAQAIATRLGLSRALVEENEEIRGDLKDLGYLTRDPRKREREKYGRAGARKRFQFSKRDPISEMLTKVRNAKDAQHRYVDLRSSKMILQILEIMKRYGFVENYLVNDELK---KIRVFLRYNKNRKSVINGLRRESKPGLRKYIGYQEIPNIMNGMGLAVLTSSKGVLDGETARNLKVGGEILCTIWGIAHVKATFNNTIVSITDLAGNVISWSSAGKSNFSGSRKSSAFAATVAAQNAGREAMSVGMKECEVNLSGPGAGRESAVRGLQSAGLVITTIRDMTPVPHNGCRARKRRR--RAEKQLLLDEIKEKIDSSTALIIARYDRLPPNLSWELRDRLAKSGGSFEVVRKRVFLKAAEKAGFK--LDSLLKGHIGIVFV-EQPDAM---------SIVAGLIPFLEHDDANRALMGSNMQRQAVPVYELKKFMRSNSGTCVNQTPICNVGDKIIAGDVLADGPATDTGEIALGKNVLVAFMPWCGYNYEDAIIISEKLIREDTYTSIYLEEELTARDTKLGK-EEITKDIPNISEEMLKDLGDDGIIRIGAHVEPGSILVGKITSETELSPLLRAIFGEKAADVKDASLTAPPGTEGVVMDVKVFSRKGDIDLDPGVIRQVKVYVATKRKLQVGDKMAGRHGNKGVVAKLVPEADMPYMSNGQTIEMVLNPLGVPSRMNMGQLLETHLGYAAKAAGIYVKSPVFEGFPEAKIWEMMKDQLIFKDGKTYLFDGRSGERFDNPSVVGCIYMLKLSHLVADKIHARSIGPYSLVTQQPLGGKAQWFQLDATGKTLGRFAAEVAKILMGKHRCDYTTYVDTGDGVVILNADKIKVTGMKHARKIYRSYTGFMGGLREVPYETMLARKPTHILWHAISGMMPKTRLGRQQLKKLRIHASNDHTLKAQKPVTLN--QVDEALLGVEAHSQMVKDYLVAIRNNARQWSANTKGRKEVNRTGRKPHAQKGQGRARQGCFAAPQYKGGGIVFGPKPKFDQHVRINKKERKAAIRHLLAEKIKADRVFVLQSEK-MEKPQTKAVAGFLKSKELFDGRVLFLGESSNPELFLSSRNIPKKEFSNFQTVNGYELALCRDIVVLDSAVDQL---GKRVDYSGRSVIVVGPELNFNQCGLPKKMALELFEPFIVKRLKDLGY----------------VYTIRSAKKMIQKQ----APEVW---DVLEEIIKGHPVLLNRAPTLHRLGIQAFEPVLIEGKAIRIHPLVTPAFNADFDGDQMAVHIPLSIEAQLEAKLLMM--IGLMVTLRGERMYDFFDRFCNIVSPRIHDFRGFTKK-ADGRGNYSFGITDQQIFPEINLDEVKRTQGMNITIVTTAKNDDDCFELLSMLGFPFK------------SQSPTVKFDQTVEIALKVGIDPKKSDQMV-RGTLSMPHGTG-QKVTIVVIAKGDKAQDA---------LNAGADFAGGDELLDK---IKGGW---TDFTALVATPDMMRELGK-LGKVL-GPRGLMPTPVT---NDVAKAVKELKAGKIEFKADKTGVINSRVGKLSFEENALVENIRALLQTISRASSSKGA-FLRSLYLTSTMGPG-----EQTVEELQKTASQLETDIYALRNELALRKLEKPHLLKEKRHERARILTILTQK--KSRWARAHRVRNGLISGTAVKPRLTVSKTNLHIYAQLIDDEKGVTLGGIGTQSKTNKN--LKKS---KESARVIGQQIAQIAKENNINAVVFDRGRNKYHGLLAQLADAAREAGLNF---------------------------------------------------------RKKSKIEKIGHAGTLDPFATGVMVLLIGKYTRLSDRFLTEDKQYSATLSLGTVTDTYDSDGQILSTS-DLVPTQTELEKALLSFQGECLQIPPMFSAKKINGKKLYELARKGVTVEREPVRVKLK-TELLSYEYPKVKLLVDCSKGTYISFTYEDYLKQMSMIRKMGSFKSILKMLPGMSSL-------GDLDFSEKEFGKLEAMILSMTPEERQEKHELTVSRRKRIQAGSGVHIDEVNRMVKGFKRVKQLF-VVEWDGSKVLLKPAPEGTGIVAGSKVRSVLELGGVKNVVAKSLGSNNPLNQVKATFKALKRLTNREKCLAER-VIKLQIPAGKANPAPPIGPALGSAGINIMAFCKDFNAKTQD-KAGDILPVLITVYQDKSF-KIGCCMKLRFMPIGSVIHNIELRPGRGAQLVRSAGLSAQLQGRSNGYATLRMPSGEMRLINEECRATFGAVSNAEHNLRVFGKAGRKRWMGIRPTVRGVHMNPVDHPHGGGEGRGKGN--LPQTPWGQ-GGQRFGEMEVWALEAYGAAHLLQEMLTVKSD----DVSGRTRIYESIVKGENTLVAG-TPESFNVLVKEMQGLCLDIRT---RSPGISFEQERHPKGT-MIYSFRIIPYRGSWLEASFDINDLIYIRKKRRRKILASTFIRTLGFSTDADIIEEFFERIAEDADETHPVIRMLAKDTTDSYESALKDFYR--KIRPGEPPTLSNARSAIMKRYNLGRVGRYKLNRKLGLDAELN-MVMRKEDVIDSLKYLIRLKMGNSHVDDIDHLGNRRVRNLIEIQVKSYNLFLQSHLLEVFTEIFPIKSYDE--KTTLEFLSYNLGVPKYSP----------EECIRRGITYNVTLKVKFRLTDETG--IKEEEVYMGTIPVMTDK------------------------GTFVINGAERVIVSQLHRELIQNQCRIGLARMEKIIKERMNLFDFSSDTMTPGKIVSAKGMAGVLKDFFG--QFMDQTNPISELTHKRRLSCLGGLNRERAGFEVRDVHPSHYGRICPIETPEGPNIGLITSLSTFAKIN-SQFDKVTIKIASDDVIRQWSRGEVKKPETINYRTFKPEKGGLFCEKIFGGKYKKVCDRCGVEVTLRRERMAHIDLAVPVVHIWFFKTMPS--RIGNILGMSTSDLERVIYYEEYVVTDP-GSTELQRKQLLNDNEYREAQEKWG---------------------SDAFVAKMGGEAIQAILKTEDLQSLVIDLKDKLRKTKSMQARMKLAKRLKIIEGFATSTNASEWMVLGAVPIIPPDLRPLVPLDGGRFATSDLNDLYRRVINRNNRLKSILKLKTPDVIVRNEKRMLQEAVDALFDNGRHGHPVMG-AGNRPLKALSEMLKGKQGRFRQNLITNGERHSKIISIWTEVSDKLSDELFKLVFDTASGH-----------LNPLYLMVDSGARGTKSQVKQLGAMRGLMSKPS--------------GE-IIESPITANF--SLDRMMAKRESGEMKILPVILRADVQGSLEALRNSLLKIHSKKVRLEIVNEGVGEISESDIDLAGASKSTIVGFHTRIESRADDQIKQKKIPVILHDIIYHLVDEVK-ELRRKFLQYFKSQGHTIVPSSPVAPLDDPTLLFTNAGMNQFKDVFLGHSKREYTRAATTQKCIRVNDLDNVGHTSRHLTFFEMLGNFSFGDYFKKEAIGYAWDVSTHVFGFDPDKIWVSVFKDDDEAFALWEKH-LPSKRIVRFGEKENFWAMGDGPCGPCSELLYDRKFGEAKNPHDDPAGERYLEFWNLVFMQFMRSSSGELAPLPKQSIDTGAGLERVASLKIGVDNVFATDVLRSLIAEVEGISKVRYDEKN--------LSSAPAFHVIADHIRSLSFAIADGVQPSNTDRGYVLRKILRRAVRYGRMLELNRPFLADVLPRLVSSMGDDFPELKASQTRIAEILTLEEEAFLRTLQRGGQLLGQVIEESSSKKISGDDAFKLKDTYGFPLEEIQLIAKDEHLEVDLARFEKLDEEAKEKSRKARKVEAQQFDQADFTRTHKPCEFVGYESVSCESPLSGIVIGPHFTDEIHEGEEGMLILGKTPFYAEMGGQVGDTGQISKGGNLFLVEDTISYPGVIAHLGRMAKGSLKKGDELEANVDSVRRKEIQSNHTATHLLHWALQNVLGAHIKQAGSLVEDKRLRFDFNHHKSVSREELREIEDLVNEKIRENTPVKTYALSFDDAQKRSDIKQFGEKYGETVRVVDI-DFSKELCGGTHTDRSGSIGLFKIVKESSIAAGVRRIEAVSGRWAERKVQQEEEALETAGALLKSPPSGVVEKLEQLLNEMKEQALELKALRKGQMKELAVQMMQAKELIGNIFLIASEIQL-NAEELPSFAEELMVQKSGVIALGAKTGERCQLLVQVSPDL-AKSLPAAALIKEAAPLIQGGGGGRPTSAQAGG-SKSYDPKLVEEKLYAFWEKGNFFQADPTSDKKPYCIVIPPPNVTGVLHMGHALVDTLQDILIRQKRMQGFETLWAPGTDHAGIATQAVVERNLYASGKRRKDFSREEFLEYVWDWKEKSERHILHQIKKLGCSCDWSRLRFTMDDGCNRAVRAAFRKMYNDGLIYRGDYLVNWDPATQTALSDDEVEFEEKDSFLWHIRYPLEEGG---SLTIATTRPETMLGDTAVAVHPSDERYRSLIGKQVRLPLTGRLIPIVADHFVDPAFGTGAVKITPAHDFNDYEAAIRCNLPMINIMTPDGKVNENGAPFTNLTMEEAREAVLKELKQLGLIEKIDPHHMRIGISYRSKATIQPYLSKQWFVKLSSFKEQLLSAVR-EERVKLIPPHWLATYEHWIENLRDWCISRQIWWGHRIPIWHLENPGEMICYDGEGEPPEA-IAHPGRFAQDPDVLDTWFSSALWPFSVLGWPDRTDELKKFYPTSTLITGHDILFFWVARMILMGEYVMHEVPFKETFLHGLIYGKDGEKMSKSKGNVIDPIEIIDEYGTDAMRMALCSSVTHARQIDLDRRRFEEFKNFANKIWNGARFVLLNLEQDESLYSDFDLLTLEDRWILSTLNRTIADLNRHFAEYTFDKAAMRAYEFYWNDFCALYVELSKPVLFGKAKDLRANKQKVLAVVLCASLRLLHPIAPFITEELFSILRSHSPACIVAPYPAVDESHISPEIEAAFQKMFNLVYAIRNIRAEMQIPPSEKSELLITREKETEEWHLVQEHQSILLALTPTASVRFLEGEETLPSGASALVGHLKLTIPLPALRTKEK--ARLEKELQKLEKLREGSLAKLGNPDFCEKAPPALVQNLKES--
>RHAB15C
PTINQLVRFGRKSKRKREKSPALQNCPQKRGVCVQVKTKTPKKPNSALRKVAWIRLSNGKEIIAYIGGEGHNLQEHSIVLVRGGKVKDLPGVRYHIVRGALDCAAVKDRKQSRSKYGAKRPKMSRRRRATKRQPPDPHYKSEVVAKLINKTMISGKKSTARRIVYNAIEAFAKKKSTDPLNDFLQALENAKPSLEVKSRRIGGATYQVPIEIPADRRTSMAMTWIINYSRAKAGRSMEEALCSELVDCYNNQGTTIKKKDDTHRMAESNRGRNHHGHITCRHKGGGHKRFYRIVDFKRDKENIPAKVASIEYDPNRTAAIALLNYFDGEKRYILAPQGLKVGAVIA-NIARQLERRIPFRRIMKKAMQAT-MDAGAIGIKVQISGRIGGAEIARVEWYILGSVPLHTLRADIDYAIARAETTYGSIGIKVCIRSLKKGPFVDHHLLDKVSVQNKNGKKSPIKTWSRRSMILPEMIGHTFDVHNGKRFISVFVSDNMVGHRFGEFAPTRVFKGHAKTKYVRISPRKARLAADLIRGLKVEEAVIQLRFCKLRAGLLLQKTLNSAIANAETQLHVQRRNLIVKEVRVDAGPVLKRAKPKNRGGSHPIMKRTSHFTIAVA-MIQEETELEVADNTGAKRVRCFRIIKKSKRPRAGVGDVIICAVKEADPKGTVKKGKVVKAVIVRTCSSISRKDGSQLSFFDNSCVIIDDKGNPQGTRIFGPIAREVRERGYIKITSLAPEVIPVRTKHRKTQK-GSR-SGLSKSGNFIEFGEFGMKVLERGDIKANQIEACRVAINRHFQRRGQVWIRIFPHKPVTRKPAETRMGKGKGAVDHWVAAVQPGRILFEVAG-VSKTDAQDALKRAAAKLGLRTRFV--------------VRKCKT-PKYIFLVAKKANKQEIKQALEKIYKIKVTSVNTITIKPKAKRVRGRLGKKAGFKKAIVSLEPGDNI------NLMLIPQLKKIVISMGIAEASKDNAMQACVKEMALLSGQKPILTKSRRAIANFKLR---------------------------------------------------------------------SQGKDGYNAVQLAVKSSKLKNVSKPLQGHFAKAKIE---PRSSLKESRVENI----------EGFQVAQELNV-SYFNEISYVDVSGVSKGKGHQGVMKRHNFAGGPASHGSGFHRHGGSTGMSTPGRCLPGQKKSGRMGNEMVTTQNLRVVKVDL----------------EKNVILVEGAVPGPRNGLVYI-KQPPTPRMLLKEAGIEKGSKVPNRDKVGKLNKEQVMKIAKNKRSDMRARTDEAACRLVEGTARSMGIDI--KEEITKKFQLHEKDTGSADVQIAILSERIAEISEHLKRESKDIVSRLTLMKLVGQRRKLLDYLNSTDTQRYQSLVKRLNLRLLESGAHFGHQRHRWNPKMKRFIFEERNGIYIIDLSKTLQQIRNATQVVMNTVSKRKSILFVGTKKQAKNLVRECAKQCEEFYVCERWLGGTLTNLTTIRQSIKKLERIEKKIALTKKELSLLTKDQIKLDRNFSGVRSMRKPPGLLIVVDPSREHIAVAEAKKLGVPVMALVDTNCNPDPIDYIIACNDDALKSIKLILEALTQAILQR-EFEEKVLYVNRCCKAVKGGKKFSFSALVLVGDRQGRVGFGFAKANEVSDAIRKATGFARENIL----GVVVSNKMQKTVKVRVDRTFKHPNFNKVITRGKIYYAHVEEGVVEIGKLVKIIETRPLSKLKRWRVLQVGRRKTAVSSIRLRPGTGKVEVNGKKFEEYFPLALQRTTILSPLNEVDNPESYDLIIRVKGGGIEGQVIASRLGISRALVEQNINNRQALKSLGFLTRDSRKRERKKYGQPGARKRFQFSKRDPIADLLTRIRNAKSARHRFVIFRPSKVKLAVIKVLQENGFVGECLVNEEKRE---ARLFLKYANGREPVLKGLKRMSSPSARQYVGYLEIPIVYGGMGVAIVSTSKGIRDGKAARRDRLGGELLCVVWGIAHVSATFSNTIISITDLAGNTITSSSAGRVGYTGSRKSSAFAANMAAEDAAKRAITSGMKEVEVNLCGPGTGRESAVKGLRGGGLEVTFIRDVTPISHNGCRAPKRRR--RQEKQLLLNEIKEKIGNSKALVLAQYQSLEPNISADLRANLEQTGAELEVVKKRILLKAAENAGII--LNTTMQGHIAVVFASQDPIPATKVIYQF--SIVTGLIPFLEHDDANRALMGSNMQRQAVPTYHLKKFMRSNAGTCINQTPLCSIGDAIEAGDIIADGPATDKGEIALGKNVLVAFMPWCGYNFEDAIIISEKLVKQGAYDSVLIEEEAQAQVTKIGK-EEITPDIPNVSEYPLRHLDKTGVARKGAKVVQGDYLVGKTVKVEDNAPLLCAIFEEKGDEVKDASLIAPPGTSGVVMDVRVFTRKGDTELDPGVIRQVKIYVASKRKLEVGDKMAGRHGNKGVVSKIVPEQDMPYLNNGETIEMILNPLGVPSRMNMGQLLETHLGYAATKAGIYVKSPVFEGFPESRIWAMMKENGLPSNGKSYLYDGRTGERFENPVVCGYIYMLKLNHLAADKIHARSVGPYSLVTQQPLGGKAQWLKLDASGKTLGRFASEVTKILRGKHKTDFTPNIDTGDGVIVVNASKIVVTGSKDAQKIYRYHTGAMSGMREIPYRVMLDRKPEYIILKAIKGMMPKTRLAEAQMKKLRIYAKEEHDMHAQSPQSIN--EIDDELLSPVANTQMIKDYVTALRANARQWSANTKTRAEVNHSGKKPHPQKGTGRARQGYLGAPQYKGGGRVHAPRPKFDQHVKVNKKEKRAVIRQLLIEKALNDSLHVLQFTE-MNKPQTKQVVQFLKARDLENKKILFLAERGDETLFLSARNILGLRFLPLNIVNGYDVIANQHLVIMNSAVGQLK--GKRVDYSGRSVIVVGPELKFNQCGLPKQMALQLFEPFIIKRLKDLGY----------------VYTIRSAKKMIQKQ----APAVW---DVLEEITKDHPVILNRAPTLHRLGLQAFIPTLVEGKAIRVHPLVCSAFNADFDGDQMAVHVPLSLEAQLEVKLLMM--IGVKVTLRKKRMYDFLDRFCHIVSPRIRDFRGFNPK-CDGRGSYSLGIQEQQIFPEIILDEIKKTQGMNITFVTSAETDEECLELLTSLGLPFK--------------CPPVKFDQSVELSLKTSIDAQKPDQQV-RGTVSLPNGTG-KQTILAVFAKGEKIQEA---------LDAGADYAGNEELFEK---IKKGW---TSFDVVIATPDMMRDLGK-YAKVL-GPRGLMPTPVT---NDVASACKQVKMGRIEFRADKQGVINTLIGKLSFSKENLIENITAFINAIVRASSAKGQ-YIQSIVLSSTMGPGAKELRDQSREELQALYADLSKEIFELRNELKTRKLEKPHLIRLKKRDKARVLTILQEK-RNTKRKRRSLRIRKQVRGSSDKPRLSVFKSLKHICAQLIDDEKGVTLASASTYTPLLRQKNLGKK--SKQAAREVGILLANAAKQKNIQSVVFDRGHHKYHGLLAELADAARQSGLQF---------------------------------------------------------RKLTNIKTIGHAGTLDPFASGVMILLIGKYTKLSSSFLNQDKQYLATLHLGITTDSYDLDGQITAQS-PLIPAESQIEKALLEFQGTIDQIPPMFSAKKVQGKKLYDLARKGIIIPRAAIKVTIK-IELISYIYPYIQLKVDCSKGTYISFTYDDLLKQMKLLKNMGPLKGLLKMLPGGSEL-------ANMDFDEKEFARRSAIISSMTKKERLEKVELVPSRRRRIADGSGNSIDQVNRMIKEYKRLKHI---VHWDGCIVLLKPARDGIGVIAGSKVRSVLELAGVKDVVAKIYGSNNPLNQVQATFAALERLVNRQKNLENRGKIKLQIPAGKANPAPPIGPALGGAGVNIMAFCKEFNAKTQD-KAGDILPVEISVFQDKTF-DVGFCMRLKHMPLGSVVHNIELYPGRGGQLVRSAGLSAQLMAKTDGYVNLKMPSGEVRLIHENCRATFGAVSNPERNLRVEGKAGRSRWRGIRPTVRGTAMNPVDHPHGGGEGKHN-GY-LPQTPWAK-GGQRFGEMEVWGLEAYGAGYTLQELVTVKSD----AVEARLRAYELIVTGENLLWTR-VPESYNVLEKEIRGLGIDMC----RSPGISFEHERHIKGI-NIYSFRIIPYRGSWLEGAFDDHIIYIDRKKRRRKILATSFIRTLGYSTDADIIEEFFSRIAEDADETSPVIKMLAKDPTDSYESALKDFYR--KIRPGEPATLSNARSAIMKRYNLGRVGRYKLNHKLKFSTEDEDVVLRKEDVIGAVRYLIRLKRGDFDIDDIDHLGNRRVRNLIEIQIKSYSQFLQADKLEVFTEIFPIKSYDE--KTILEYISYTLGVPKYTP----------EECIRRGITYNVFLKVKFRLTDETG--IKEEEVYMGTLPIMTDK------------------------GTFIINGAERVIVSQLHRELIQNQCRVGLSRMEKIIKERINLFDFTSDTLTPGKVVSAKGLSGVLKDFFGR-QFMDQNNPIAELTHKRRLSSLGGLNRERAGFEVRDVHPSHYGRICPIETPEGPNIGLITSLAAFAKL---RFGKVAIQIASDDKIREWSRGEIKKAETINYRTYKPEKGGLCCEKIFGGKYKKICDRCGVEVTLRRQRMAHIELAVPIVHIWFFKTMPS--RIGNILGMSSADLERVIYYEEYIVIDP-GHTELEKKQLLSDVQYREAQEKWGT---------------------DTFVAKMGGEAIRDLLEKEDLQTLVVELKDKLRKTKSMQARMKLAKRLKIVEGFTTSPNRPDWMVMAAIPVIPPDLRPLVPLDGGRFATSDLNDLYRRVINRNNRLKAILKLKTPDVIVRNEKRMLQEAVDALFDNGRHGHPVMG-AGNRPLKSLSEMLKGKQGRFRQNLITEGERHSKIIGMWTEVTDLLSEELFKMISSLKQGE-----------LNSLFLMMDSGARGNKSQVKQLGALRGLMAKPSGE---------------IIE---------------DNSV--QKKVLNLILRADVQGSVEALKNSLLKIQSKKIELNIISAAVGEVSESDVQLAQNTKAMIIGFHSQVESHAENLIKTLKVTVKLYDIIYHAVDEVR--IRAKFLQYFKDKGHTIIPSSSVIPHDDPTILFINAGMNQFKDVFLGKNERGYTKATTCQKCIRVNDLDNVGHTSRHLTFFEMLGNFSFGDYFKAQAIQYAWEVSTTVFGFDAGKIWATVFEEDNEAFELW-KAYLPEKRIVRMGEKDNFWAMGDGPCGPCSELLFDRSYGKASSPLEDHDGERFLEFWNLVFMQFNRDASLKQQPLPKKSIDTGAGLERVVSLKLGVDSVFEIDTFQALIAEIARLCNKPYQKEN--------SHLAPAYHVIADHVRSLSFAIADGAQPSNTERGYILRKLLRRAVRYGRILGFQKPFLADILPCLIDTMGSDYKELVESQARIADILFLEEEAFLRTLKRGGNILNTIIDQTSSKQISGENAFKLKDTYGFPFEEILLIAKDNGLNVDLDTYLVLENQAKIRSKKVQA-IHANDTFKEYIKHHPTTDFLGYRQTEAEATIIGILIDGIFVKEIKEGQNGYILLDKTPFYPEKGGQVGDTGLLTRKEAHFKVTHCYSFPGIIAHVGRLEKGCLLLGEPLNAQVDKQKRQEIANNHTATHLLHWALQKIVGSHIRQAGSLVTEDHLRFDFNHHKALLKEEIREIERLIQEKIREGQKVQTYEISFEEAQKDPNIKQFGDKYAAIVRVVDI-DYSKELCGGTHAQNVSTIGSFRIIKESSIASGVRRIEAYTGVKAEEWIYEQEDRLEKAAILLKSPPSQLVEKTQNLIEENKILHTEIKTLKRSQLKQLTQTLLTKVQYVGSIPFMAQIVDT---EELNALAEQIIQESSYVVILAYTTKERCHVVVRVSKDLSQKEILASSLIKEIVPIISGSGGGKKESAQAGG-SKSYEPQEIEKKWYLFWEEKQFFKADPTSVKPAFCICMPPPNVTGVLHMGHALVNTLQDILIRWKRMSGYETLWVPGTDHAGIATQTVVERHLLATGKKRKDFTREEFFQEIWQWKERSENQILNQLKKLGCSCDWSRLCFTMDEKRNLAVCTLFKKMFDDGLIYRGDYLVNWDPISQTALADDEVEYEEKSSFLWYINYCFEDAP-EQFITVATTRPETMLGDTALAVSARDERYKHLIGKRVIVPFVKRSIPIIADRLIDPSFGTGVVKVTPAHDLNDYHMGQTHKLDSINIMTPDGRINEQGKEFFGLTMQEARVAIVDALQKRNLINRIEPHNHRIGISYRSKATIEPYLSKQWFVRVSQFKDRLRQVVE-DKKVHLIPPHWENTYFHWIDHLRDWCISRQLWWGHRIPIWYNKNNPDQILVFDGMNLPLEVQKDPDHWYQDEDVLDTWFSSAIWPFSTLGWPHQTQELKKFYPNSTLITGHDILFFWVARMILMGEYLLNQPPFPEVFLHGLIYGENGEKMSKSKGNIIDPLEIIDLYGTDAMRMGLCASATQARQIDLDRRKFEECKNFVNKIWNGARFVFMNIEDLFATGLDLSILTLEDHWIFSLLNRTIQSVNDYLKEYAFDKALSTAYDFFWNQFCAYYVELVKPILIDPANASRKNKQKILSLVLLSSIRLLHPIAPFVTEELFDKIKQKSSACIVSNYPQAILEDIRPDVEETFAFLGQITHAIRTIRAEMQMPPNMAIDLFVQAPFQDEQRSALEKNCSFLKALIRIQSITFTEETQNLPFSAETLVCSLKLQIPLPELKTKEK--IRLVKEKEKLIQQQNKLRTQLSNTNFLEKAPSSLVS-------
>C15_metabat.bin.97
PTFNQLVKQGRVDKVKRRKSPALQECPQRRGVCLQVKTKTPKKPNSALRKVAWVRLSNGQEIIAYIPGEGHNLQEHSIVLVRGGRVKDLPGVRYHIVRGALDCAAVKDRKKSRSKYGAKRPKMSRRRRAVKRRINDPIYQSYTLAKFINKVMQGGKKSVARAIVYRALERFADRVKTNPLDAFEQALENSKPSLEVKTRRIGGANYQVPVEIPGERRMAMAMAWIITHARGKPGRAMEEALASELTDCYYNQGTTIKKKDDTHRMAEANKGRNHNGHITCRHKGGGHKKMYRLIDFKRDKENIPATVASIEYDPNRSAHIALLNFHDGEKRFILAPQGLKVGAKV---IAKQLERRVPFRRILKKAMQTS-MDAGAAGIKVQVSGRIGGAEIARVEWYKEGRIPLHTLRADIDWAYGRAETTYGSIGVKVWIRSLKKGPFVDHHLMGKIDRQNKEGSKKAIKTWSRRSMIIPDMVGHSFDVHNGKKFITVYVSENMVGHRLGEFSPTRTFKGHAQTKYVRISPRKARYAADLIRGLSVEKATTQLQYSKLRGGRLLKKTLDSAVANAETQMNARRESLKVHEVRVDAGPILRRAKPRSKGSSVPVNKRTSHFTIVLT-MIQQETDLEVADNTGAKRVRCFKVLGGSRKRYAKVGDIIVCSIKEADPKGAVKKGDVVKAVVVRTKSYIRRHDGSMLRFYDNSCVIIDDKNNPRGTRIFGPIAREVRDGGFVKISSLAPEVIPKRTKFRKQQK-GKM-TGLSKAGHFVEFGEYGMQTLDRGWITAQQIEACRVTISRHFSRKGQVWIRIFPDKPVSKKPAETRMGKGKGAPDHFVAVLRPGRILFEVGG-VTREEAQQALRLAAAKLPVKTKFV--------------------SPKAVFDVHSSANKTQIAWAIEQIYKVKVVSVNTVTTPPKQRRVRGHLGMTSAFKKAIVTFRPGDMIDE----NAMQTPALKKIVISMGLADALKDNALQEHSDELALISGQKPIVTRSKKAISNFKLRKKGMAQVF---------DQD-GKLVVCTVILAEPNTVVQIKRKE----------------------------SDGYNAVKLGMTKPQANRAKKPHLGQFAKAQIE---PCRVLRESRIEDV----------EQYQVGQQIDA-NLFADVKFVDVEGMSKGKGFQGVMKLHGFSGGPAAHGSGFHRHAGSTGMSTPGRCFPGGKRASRMGGDRQTVQNLRVVAVKG------------------NLLLVEGAVPGSRSGIVYI-KQPPVSRMILKELGIESGSKVPNRDKVGKLKKSQVEKIAKQKVADMRIVSEAAALRMVMGTARSMGVDI--KEEITKKFQLHEKDTGSADVQIAILTERIAELTEHLKLAPKDHSSRLALLKLVGQRRKLLDYLNSTDTKRYQNLIVRLNLRLLESGAHFGHQTRRWNPKMKRFIFEERNGIYIIDLAKTLQQLRLAVQAVYEIVGKRKSILFVGTKKQAKVVVRECAEECGEFYVCERWLGGTLTNLTTIRQSVKTLERIEKKITLKKKEISTLTKEQSKLNKNLSGIRSMRKLPGLLVVVDPGREHIAVAEANKLGIPVMALVDTNCDPDPIDYVVACNDDAFKSIKIVLSAVMQTIID--EFEEKVLYINRCSKVVKGGRKFSFSALILVGDGQGHVGYGFAKANEVSDAIRKGSEAARKNIVTIE-GIVISNKMDKTVTVRVTRKMRHPVYGKVIERAQKFYAHDDQNAAQVGQTVRIVETRPISKLKRWRVVEVGRRKTSVSSVRLRRGTGVIDVNGRPFEEYFPLPLQRDEILAPLKKFGQVDKSDLIIRVKGGGIEGQVIATRLGISRALVQENEEIRGELKELGYLTRDPRRRERKKYGRAGARKRFQFSKRDPIAELLTKIRNAKGAQHRYVDLSFSKMKVRLLEIMKDYGFIENFLVNEELH---KMRVFLRYTRNRESVLKGLRRESTCGLRRYVNYREIPRVFNGMGLAIVSTSKGVVDGETARNLKVGGELICTIWGIVYVKATFNNTIISITDLAGNVISWSSAGKANFSGSRKSSAFAATVAAQNAAKEAMSVGMRECEVNLNGPGAGRESAVRGLQSAGMAITVIHDRTPVPHNGCRPRKRRR--RKEKQLLLDEIKEKIDAAKAVIVTRYNALAPNVSWNLRDELAKVGGHLEVVRKRVFLKAAEQSGLK--IDALLKGHIGVVFVDNDSLPSAKVIFKF--SIVAGLIPFLEHDDANRALMGSNMQRQAVPTYFLKKFMRSNSGSCVNQTPLCEVGDKIIAGDILADGPATDKGEVALGKNVLVAFMPWCGYNYEDAIIISEKLIREDYYTSIYLEEELTARDTKLGK-EEITKDIPNVSEEMLKDLGDDGIIRIGAQVEPGKILVGKITSETELSPLLRAIFGEKAADVKDASLTAPPGTEGVVMDVKVFSRKGDTELDPGVIRQVKVYVATKRKLQVGDKMAGRHGNKGVVAKLVPEADVPYLPNGETIEMILNPLGVPSRMNMGQLLETHLGYAAKKAGIYVKSPVFEGFPESKIWEMMKDQTMFVDGKAYLFDGRTGERFDNRVVVGYIYMLKLSHLVADKIHARSIGPYSLVTQQPLGGKAQWLQLDATGKTLGRFAAEVAKVLRGKHRPDFTSHVDCGDGVVIINADKIKVTGMKEARKIYHTYTGYVGGMKETPYRTMMARKPDYILRRAIQGMMPKTRLGSQQLKKLRIQAGSDHDYRAQNPQVA--VQVDDALLDVSANSQMIKDYIVAIRNNARQWSASTKGRSEINRTGKKPHPQKGQGRSRQGCLAAPQYKGGGIVFGPRPKFDQHVRINKKERRAAIRFLIAEKIKENQVQVLSC-EAMKEPKTKLLATFFDKSQL-GKSRTLVLGEVQESFVKSLRNIPKKEYMLVPQVNGYELARCQKLVVLDSALDEL---GKRVDYSGRSVIVVGPELRFNQCGLPKKMALDLFEPFIVKRLKDLGY----------------VYTIRSAKKMIQKQ----APEVW---DVLEEIIKGHPVLLNRAPTLHRLGIQAFEPTLIEGKAIRIHPLVTPAFNADFDGDQMAVHIPLSFEAQLEAKLLMM-PIGLMVTLRGKKMYDFLDRFVHIASPRIRDFRGFPKK-GDGRGNYNFGISDQQIFPEVNLDKVKRTQGMNITIVTSAETDEHCMEVLTLLGFPFK-----------C---PPVKFDQSINISLKIGVDPKKSDQQV-RGTVSLPHGTG-QKVVLVVIA-KGD-KAK-------EAQDAGADFVGADELLEK---IKGGW---TDFSALIATPDMMRELGK-LGKIL-GPRGLMPTPVTN---DIAKAVKEVKAGKIEFKVDKTGVVNSPVGKLSFQQGNLTENVKALLNAINRVASAKGV-FMRSLYLSSTMGPG--KISNLSLDELKTKATELDREIFELRNQLAFRRLEKPHLMKAKKKERARILTVLTQK-RKKARDSRVMRVRKTLRGNSEKPRLSVFKSNQHIYAQLIDDENGITLGGAGTLSKGNQGTSFARK--SKEAARQIGVQIAEMAKRKQVTTVVFDRGRAKFHGLVAELAQAAREAGLQF---------------------------------------------------------RRLLHVEKIGHAGTLDPFATGVMVMLVGRFTRLSNEFLGSDKEYHALVHLGVQTDSYDIDGTITAQS-DLIPSLDQIHTALMAFQGQVSQIPPMFSAKKVGGQKLYDLARKGIEIERQPVTVQMK-TTLIHYEYPNLELHIHCSKGTYISFTYEDYLRQMGMVKKMGSFKSLLKMMPGFSSM-------EGFEFSDKEFGKLEAMILSMTPRERQEKDELSPHRRKRIASGSGVSIDEVNRMVKGFKRVKQLF-YVEWDGAKLLLKPAPDGTGVVAGSKVRSVLVLGGVKNVIAKSLGSSNPLNQVKATFKAIDELRNREQVLAER-VIKLQIPAGKANPAPPIGPALGSAGVNIMAFCKEFNAKTQD-KVGDILPVLISVYADKTF-QVGCCMRLKFMPLGSVIHNVELKPGKGGQLVRSAGLFAQLLARSNGYATIRMPSGEVRMINEDCRATFGVVSNPEHNLRVIGKAGRSRWLGIRPTVRGMAMNPVDHPMGGGEGRSKGN--IPQSPWAQ-GGQRFGEMEVWALEAYGAAHMLQEMLTVKSD----DVFGRTLMYESIVKGTNSLVAG-TPESFNVLVKEMQGLCLDIRT---RSPGISYEQERHLKGT-MIYSFRIIPYRGSWLEASFDSNDLVYIRKKRRRKILASTFIRTLGYSTDSDIIEEFFEAEEADETHP--VIKMLSKDTTDSYESALKDFYR--RIRPGEPPTLSNARSAIMKRYNLGRVGRYKLNRKLGMGVTDEDVTLRKEDVVAALKYLIRLKMGDAYVDDIDHLGNRRVRNLIEIQIKSYNQFLQAHLLEVFSEIFPIKSYDE--KTVLEFLSYNLGVPKYSP----------EECIRRGITFNVTVKVKFRLTDETG--IKEEEVYMGTIPVMTDK------------------------GTFVINGAERVIVSQLHRELIQNQCRIGLARMEKIIKERMNLFDFSSDTMTPGKIVSAKGLAGVLKDFFGR-QFMDQTNPISELTHKRRLSCLGGLNRERAGFEVRDVHPSHYGRICPIETPEGPNIGLITSLSTYAKIN--QFDKVTLKIASDDVIRQWSRGEIKKPETINYRTFKPEKGGLFCEKIFGGKYKKVCDRCGVEVTLRRERMAHIDLAVPVVHIWFFKTMPS--RIGNILGMSTSDLERVIYYEEYVVTDP-GRTELQRKQLLNDNEYREAQEKWG---------------------SDSFKAMMGGEAIQQLLKNEDLPSLVVELKDKLRKTKSMQARMKLAKRLKIVEGFCSSTNKSDWMVLSCVPVIPPDLRPLVPLDGGRFATSDLNDLYRRVINRNNRLKSILKLKTPDVIVRNEKRMLQEAVDALFDNGRHGHPVMG-AGNRPLKALSEMLKGKQGRFRQNLITEGESHSKIVSIWTEVTDKLSEDLFKLIYD--TSS---------GHLNPLYLMVDSGARGNKSQVKQLGALRGLMAKPS--------------GE-IIESPITANF---LEKLMQKKESGEKKILPLILRADVQGSLEALKTSLLKIHSNKVRIEIVNADVGEISESDIALAAASKATIIGFHTTIESHADDLIKQKKVPVYTQDVIYHLIDEVK-EIRRAFLNYFKSQGHTIVPSSPVIPHDDPTLLFINAGMNQFKDVFLGQSKREYTRASTTQKCIRVNDLDNVGHTSRHLTFFEMLGNFSFGDYFKKEAIGYAWDVVNQVFGFDPNKIWASVYKDDDEAFALWEKH-LPAERIVRFGEKENFWAMGDGPCGPCSELLYDRKYGPARNPKEDLSGERYLEFWNLVFMQYSRSADGLLTPLPKQSIDTGAGLERVVSLKMEVDTVYQTDVLRSLIAQVETVSGQTYDEND--------VHKAPAFHVIADHIRSLSFSIADGVQPSNTDRGYVLRKILRRAVRYARQLGLQKPFLAEILPRLVANMGDDFPELKTAQNRIAEILTLEEEAFIRTLQRGGQLLGQVIERSTSQIVSGEDAFKLKDTYGFPLEEIVLMAKDENLAVDLPKFQALEEEAKDLSRKAHKTASQQFDQNFFTKTHSPSLFEGYDHTQSEATLIGLVVDGRFVDEVPEGTEALLILDKTPFYAEMGGQVGDTGTISKASNVFQVYDCISFPGIIAHLGKMETGLLRKADKVSSKIDTKRRQEIQNNHTATHLLHWALQQVLGGHIKQGGSLVEAARLRFDFSHHKSVSREELDQIEELVNEKIRTDMAVKTYELPYGEAQKRTDIKQFGEKYGETVRVVDLDS-SKELCGGTHTSRVGTIGLFKILKESSIAAGVRRIEAITGSYAESFVRDEEKLLQAAASLLKTTPPRLLEKVEMLLEEQKTLQAEIKTLRKAKLKQIIEDCLASKQMIHSIALIAQEIDI-PSEEVGPCAEEILSRKSGVVALGVHAGEKCQITIAVSEDLVKKNIHAQALIKEIAPFIQGGGGGKSHLAQAGG-PKAYDPKDVEGKWYTFWEESGYFKADALSEKPAFTIVIPPPNVTGVLHMGHALVDTLEDILIRWKRMLGFEALWVPGTDHAGIATQTVVERHLFAQGKRRKDFSREEFLGHIWDWKAKSEGSILHQLRKLGCSCDWSRLRFTMDAQSNRAVRACFKKMFDDGLIYRGDYLVNWDPVAQTALSDDEVEHEERSSFLWHIRYPLEDG--KESITIATTRPETMLGDTAIAVHPEDPRYRHLIGKQAIIPLIHRKIPIIADPFVDPAFGSGAVKITPAHDFNDFEMGNRHGLPRINILTPDARLNEQAGPYAGLDVETARKHIVAALKEEGVLEKTEPHQLRVGVSYRSKAVLQPYLSKQWFINMSFFKEQLISAVR-DQRVKLIPPHWEATYYHWIENLRDWCISRQLWWGHQIPIWYRNEEILCYDGEGVPEEVAK---NPAEWVQDSDVLDTWFSSALWPFSVMGWPEKTEDLKKFYPTSVLITGHDILFFWVARMILMGEYTQNTPPFHEVFLHGLIYGEDGEKMSKSKGNIIDPIELIEEYGCDAVRMALCSSVTHARQIDLDRRRFEEFKNFANKLWNGARFVFMNIEDLETFAEQTHLFTLEDRWIFSTLNRTIAEINSHLEEYTFDKAAIRAYEFFWNDFCAIYVELAKPVLFGKSSELRTNKQKILAILLSQAIRLLHPITPFITEELFTRLQQHAQACIKAPYPKQLETDISPEVEKTFAYMQEIVRSVRNIRAEMQIPPSEKTSLFFINRGE--KIEVIKKHAAIIQALTPTQSIEFIEQEPS-IFGATAIFEEIKLFIPMPSLKQKEK--IRLEKEQERCLKLIETTQTRLANREFCSKAPQEVVEKMQQ---
>clean6993
PTINQLVKHGRKGIRKRKKSPALQQCPQRRGVCLQVKTKTPKKPNSALRKVAWVRLSNGQEVIAYIPGEGHNLQEHSIVLVRGGRVKDLPGVRYHIVRGSLDCAAVKDRKKSRSRYGAKK--MSRRHRAEKRKISDPIYNSQTVAKFINRVMMEGKKSLATKIVYEALKKFSERTKQNILEAFEQALENAKPSLEVKSRRIGGATYQVPVEIPPDRRTSIAMRWIINHAKSKPGRNMIEGLSIELSDCFTNQGSTIKKKDDMHRMAEANRGRNHHGHITCRHRGGGQKRKYRIVDFVRAKENIPAKVAGIEYDPNRTAFLALLYYADGEKSYILAPQGLKIGDMV---IAKQIARRMPFRRVLKKAMQTT-MDAGAAGIKVQLSGRIGGAEIARTEWYKEGSIPLHTLRADIDYGTGRAETTYGSLGVKVWIRSLRKGPFVDHHLMEKIEKQNKEGKKRPIKTWSRRSMVVPEMVGHTFEVHNGKKFLSVFVSENMVGHRLGEFSPTRTFKGHAITRFVRISPRKARLAAQLIRGKSAEEAQTQLLYCRLKGGRLLLKTLQSAISNAETQLEAKREDLRVHEVLVDGGPSFKRAKSKSKGGQMPFLKRTSHFTVVLS-MIQEETNLDVADNTGARKVRCFRVLGGSKKRYAQVGQIIIVSVKDADPTGTIKKGQVVHAVVVRTTKAIKRKDGSKIRFYDNSCVIIDDKKEPIGSRIFGPVPKEVREAGFIKICSLAPEVIPVRTKFRKQQK-GQY-KGRSKAATFVTFGDFGMQALDRGWLTAQQIEACRVAISRCFSRKGQVWIRVFPDKPITKKPAETRMGKGKGAPSLWVAVVRPGRILFEVGG-VTKEEAQEALRLASAKIPIRSRFVS--------------KKCKT-PKVVFLVDKKANKQEIAAAVEKIYNIHVTAVNTIVVKPKWKRVRGRLGRTCGFKKAIVSLGAGETLDE----NVMQLPVLKKIVIHMGIAEAAKDSILQAVTNELMLLSGQKPVVTKAKKAISNFKLRKKGMSQVF---------DA-SGKAIACTIILAEPNVVTQIKKKE----------------------------TDGYSAIQLGAFL--DKRATKPLKGHFQKAGVP---CCRFLLESRTQEN----------EAFQIGQKIEA-NYFVQGEHVDVTSRSKGKGFQGVMKLHNMAGGPASHGSGFHRHAGSTGMTTPGRCFPGAPRASRMGGDWKTVQGLEILFVNA----------------EKQLIVLKGAVPGCIGCTVY---QPPVPVLIKKAAGIESGSKVPNRDKVGKLSDSQVEDIAKTKAKDMRAGSLEAAKQMVRGTARSMGVDI--KEEITKKFQLHEKDTGSADVQIAILTERIAELSEHLKLSPKDHNSRLALLKLVGQRRKLLDYLNSTDTKRYQSLIVRLNLRLLTAGAHFGHQRYRWNPKMKRFIFEERGGIYIIDLAKTMQQIRSAVRLVEDLVSQHKPILFVGTKKQAKVVIRELAESCAEFYVCERWLGGMLTNLSTIRQSIKTLERIEKRIALTKKEISQLSKEQQKLERNLSGIRGMRKTPGLLVIVDSEHEKTAVLEAKKLGIPVLALVDTNGDPDLIDHVIACNDDSLKSIKLILGALVDAIIEK-EWEEKVLYINRTAKVVKGGRKFSFSALILVGDGKGKVGYGFAKANEVSDAIRKGTDAARKNVFT---GVVASNKMQKTVTVHVKRHFHHSRYGKLLHALTKCYAHDESGQLQIGQKVRIVECRPLSKLKRWRVVEVGRRKTAVASVHLRKGSGKVLVNHLEFEKYFVSPLIRQLILSPIQKFAAPDRYDLVIRVRGGGIEAQGMAARLGVSRALVLENEEMRAPLKDLGFLTRDARKKERKKYGLAKARKRYQYSKRDPIAELLVNIRNAGSAQHRFVDVHISRMKMSIIQLLKEFGFIENFYVNDAKK---MVRILLKYTPQREHVIRGHKRCSTPGLRKHVGCEDIPHVFGGIGLSILSTSQGVMAGETARKLQIGGEILCLVWGVAHVKATFNNTIVTITDPSGNVISWSSAGKSNFSGSRKSSAFAATVAAQNAAKEAMASGMKECEVNLNGPGAGRESAVRGLQSSGLTILSIRDTTPVPHNGCRARKRRR--RPEKNLLLGEIQSKIDQSKGMLLVRYNKLSPNLSWELAAELSKKESLFEVVKKRIFFKAASAAGKE--INQKIDGHLGVLFMMGDALDATKAFFSF--SIVAGLIPFLEHDDANRALMGSNMQRQAVPVYFLKKFMKSNSGTCLNQTPICSVGDNIKAGDIIADGSSTDVGEIALGKNALVAFMPWCGYNFEDAIIISEKLIKEDAYTSIYLEEELTARDTKLGK-EEITRDIPNVSEEALANLGEDGIIRIGAEVKPGDILVGKITSETELSPLLRAIFGEKAADVKDASLTAPPGTEGVVMSVQVFSKKGDVELDPGVIRQVNVYIATKRKLQVGDKMAGRHGNKGVVAKIVSEADMPFLDDGGTVELILNPLGVPSRMNMGQLLETHLGIAAKKAGIYIKAPVFEGFPESKIWEMMEQGGLPRTGKFVLYDGRTGERFDNRIVVGYIYMMKLSHLVADKIHARSIGPYSLVTQQPLGGKAQWYLLNANGKTLGRFASEVAKILTGKHRAIYTPHVDSGEGVIVINAEKIRVTGAKAARKVYHSHTGWMGGMKEISYQAMMKKNPKEIIWRAVSGMVSKSRLGRQQMGNLRIFADEQHGMEAQQPIEVS------EDLQSDANPQMIKDYIVAIRNNSRQWSANTKTRSEVNHSGQKPHPQKGMGRSRQGYLGAAQYKGGGRVGGPRPKFDQHQRINKKERQAAIRHLFIEKIQENHLQILSKL--GQVHKTKEVAQFLRAVGLNEKKVLILGSEKSEEWRRFQGNIPKTEFSYLTNISGYDLACYPYLILLEDAEKE----GKRVDYSGRSVIVVGPELKFNQCGIPKQMALELFEPFIVKRLKDLGLVY----------------TIRSAKKMIQKQ----TPEVW---DVLEEIIKGHPVLLNRAPTLHRLGIQAFEPVLIEGKALRIHPLVTTAFNADFDGDQMAVHIPLSIEAQLEAKLLMM-PIGLKVTLRGKRMYDFFDRFCNIVCPRIRDFRGFPQK-GDGMGNLSIGLEDQQAFPEINLDEVKKTQGMNITFVTTAQQEEDCIELLEQLGFPFK--ALQ--------KCPQTKFDQSITTALKVGIDPKKSEQQV-RGTVTLPHGTG-KTLKVVVVAKGDKIQEA---------KNAGADEAGSDELIEK---IKEGW---TDFDVLIATPEMMREVGK-LGKVL-GPRGLMPTPVTA---DVEKAVKEMKGGKIEFKMDKSGVIQNVVGKISFSKEKLAENIRVLLQAIVKAASAKGI-FLQSLYLASTMGPGAKDLRNESNEQLVSMVADLEKELFDLKNEMALHKVEKSHQMCEKRRNIARIKTILSER---ISRKRRAFRVRKKVRGTSLVPRLSVHKSNCHLYAQLIDDENGVTIAGLGTLSKQLQKTEFNRK--SKAAAREIGKNLALMAKTKEIQRVIFDRGRFKYHGLIAELAKAAREAGLQF---------------------------------------------------------RKLTKVRKIGHAGTLDPLASGVMILLIGRFTKKSSFFLNQDKEYLAKICLGMTTSTSDLEGKVLTQ-SNHVPSPDSIEQALTFFQGECAQIPPMFSAKKVGGEKLYLLARKGIEIERKAALVHLKT-TLIAYSYPYVDLHVQCSAGTYISFTYNDYLRQMGMMKKMGSFKNVLKMVPGLSSM--MGGEGRDFEMSDKEFQKMESMILSMNMEEREEKVELSHARRRRIASGSGVKLDEVNRFVKGFKKMKQL-VRIRWDGAILMLKPAKEGTGIVAGSKVRAVLELAGVKDVVAKSQGSSNPLNQVRAVVKGLKSLKNKKKCLEERGVIKLQIPAGKANPAPPIGPALGSAGVNIMAFCKDFNARTQDLG-GDILPTIISVYSDKSF-NIGCAMRLKNMPIGSVIHNIELYPERGGKLVRSAGLSAQLLGRSNGYASIRMPSGEVRLISEECKATFGIVSNVEHNLRVEGKAGRRRWRGIRPTVRGVAMNPVDHPHGGGEGRSKG-N-HPQSPWG--GGQRFGEMEVWALEAYGAAHLLQEMLTVKSD----DVAGRTRAYESIVKGENTLTAG-TPESFNVLIKEMQSLCLDIRT---RSPGISFEKERHPKGV-LLYSFRIIPYRGGWLEFDINDLIYIYIRKKKRRKILATSFVRTLGYSTDADIMEEFFASVRIAEEIDETHPIIKMKDPTDSYESALKDFYR--KIRPGEPATLSNARSTIMKRYNLGRVGRFKMNSKLGIPISDEELTLKKEDVIEALKYLIRLKTGDKKIDDIDHLGNRRVRNLIEIQIKSYRQFLQAGVLEVFTEIFPIKSYDE--KTILEFLSYHLGEPKYSP----------EECIRRGITYNVTLKVQFRLTDETG--IKEEEVYMGTIPLMTDQ------------------------GTFVINGAERVIVSQLHRELIQNQCRIGLARMEKIIKERMNLFDFSSDTMTPGKIVSAKGLAGVLKDFFGR-QFMDQTNPVSELTHKRRLSCLGGLNRERAGFEVRDVHASHYGRICPIETPEGPNIGLITSLSSFGKI---QFDKLTIKIASDDVIRDWSRGEIKKPETINYRTFKPEKGGLFCEKIFGGKYKKVCDRCGVEVTLRRERMAHIELAVPVVHIWFFKTMPS--RIGNILGLSTNELERVIYYEEYIVTDA-KKTELLRKQLLNDNEYREAVEKWGP---------------------GSFEAKMGGDAILDLLKNEDLASLVIELKEKLRKTKSMQARMKLAKRLKIVESLTSSPNQPQWMVLSCIPVIPPDLRPLVPLDGGRFATSDLNDLYRRVINRNNRLKSILKLKTPDVIIRNEKRMLQEAVDALFDNGRHGHPVMG-AGNRPLKSLAEMLKGKQGRFRQNLITDGERHSKIISIWTEVSDLLSEELFKLLGE-VVDY----------SLNPLYLMMDSGARGNKSQVKQLGALRGLMAKPS--------------GE-IIESPITANF---------GFGKVEKKILPLILRADVQGSLEALRASLLKIHSEKAELNIFNAEVGEISESDITLAAASKATIIGFHTAIEAHAEGLIKELKVNVKLHDVIFHAIDDVK--LRKKFLEFFQSKKHAIVPSASLIPENDPTVLFTTAGMHPLVPFLMGEKHPGGSRLTNVQKCIRTQDIDEVGD-ERHDTFFEMMGNWSLGDYFKKEAIEWSWEFLTSKLGLDPKMLAVSVFAGDAESAKIWKSLGVLEERIAYLPKKNNWWGAGQGPCGPDTEIFFWKKESNLPSPKSNNDEERWLEIWNDVFMQYNKSKEGKYELLKQKNVDTGMGLERTLMVLNRYEDVFQIDTFWPLILLIQQISGHLYEGQE----------TRRSMRIIADHLRTATMILGDGIVPSNVDQGYIVRRLIRRAIRHGRLLGINANFCSSIADGVISIFRDVYPEVERNRAFVLSEMEKEETKFRSTLEQGMKEFEKLLKGFKISLISGKQAFKLYDTYGFPLEITEELAKEKSLSVDKAGFDEAFKAHQALSRVGA-----------------EQKFA-------------------------------------------GG-------------------------LADHS-----------------------EIVTKYHTATHLLHAALIKVLGLNATQRGSNITHERLRFDFAHMQKTTPEEIQEIEKIVNTAIEKDYPIVCEEMTLDEAKKRGAIGLFGHKYGEKIKVYTVGHFSSEVCGGPHVSHTKLLGHFKIVKEEAVSAGVRRIKAI-------------------------------------------------------------------------------------------------------------------------------------------------------------PKAYLPQQVEEKWYSFWKERGYFHADPSSSKKSFSIAMPPPNVTGVLHMGHALDDTIQDAMIRYKRMMGFETLWVPGTDHAGISTQTVVEKNLLATGKRRRDVSREEFLALSWKWKEEKEKGILSQIQKLGASCDWERLRFTMDEKSNRAVRSMFKKLYDDGLIYRGDYLVNWDPVTQTALSDDEVEHEEENASLWYFRYPLVGG--KESIVVATTRPETMLGDTAVAISPADERYRHLIGKEILLPLTNRRIPIIADLAVDASFGTGAVKITPAHDFNDYEMAMRHSLPLINIMTPDGHINENGGEFCGMTLKDARANVVQKMKDLHLLEKIEPYKLRVGVSYRSKAIIEPYLSKQWFVNLRVFKKTLIDAVKK-KKVALFPSYWEENYFYWIENIRDWCISRQIWWGHRIPVWYSKNDPAHMICYDGEGVPPEVERDPDLWQQDEDVLDTWFSSALWPFSTLGWPEKTEDLKKFYPTSLLVTGHDILFFWVARMILMGEYALKKVPFHQVFIHGLIYGKDGEKMSKSKGNVIDPIEIIGEYGTDAMRLALSQSLTHARQIDLDLRRFEEQKNFANKIWNGARFIFMNITSEK--GLKPSLFTLEDYWILSLFARRTNEMHISFASFTFDRAVTLFYEFFWNDFCAHYLELAKPYLFGKIPEIRQNKQKLLLILLSDALCLIHPIAPFITEEIFSLLKEGSPCCMMAPYPKAASKAFFEEAEKNFAFLLKIVHTVRNIRAEMQIPLAERSDLILFGKEDDPHFTLLQQEERLIASLVKINKIQFTNDPKAPEKGATALVDGLKIHLPLAALQEKEK--ERLLKEREKVQKSLDCSLQKLNSEDFLNKAPPQVVQKEKEQ--
>CHLPN
PTINQLIRKRRKSSLARKKSPALQKCPQKRGVCLQVKTKTPKKPNSALRKVAWVRLSNGQEVIAYIGGEGHNLQEHSIVLIQGGRVKDLPGVRYHIVRGTLDCAAVKNRKQSRSRYGAKRPKMSRRHSAEKRDIGDPIYGSVILEKFINKVMMHGKKSVARKIVYSALERFGKKNLENVLEGFGEALENAKPILEVRSRRVGGATYQVPVEVASERRNCLAMQWIIKHARSKPGKSMEVGLATELIDCFNKQGATIKKREDTHRMAEANKGRDNLGHISCRHRGGGAKQLYRVVDFKRNKDGITAKVVTVEYDPNRSAYIALLSYEDGEKRYILAPKGIQRGDVVVSNIARQIERRVSFRRAMKKAMQSV-MDAGAVGVKIQVSGRLAGAEIARSEWYKNGRVPLHTLRADIDYATACAETTYGIIGIKVWIRSLRKGPFVDHHLLKKVRAMNIEEKKTPIKTWSRRSMITPEMIGHTFEVHNGKKFLTVFVSETMVGHKLGEFSPTRIFKSHATARYIRVQPRKARLAAGLMRNLSVQEAEEQLGFSQLKAGRCLKKVLNSAVANAELHENIKRENLSVTEVRVDAGPVYKRSKSKSRGGRSPILKRTSHLTVIVGEMIQQESQLKVADNTGAKKVKCFKVLGGSRRRYATVGDVIVCSVRDVEPNSSIKKGDVIKAVIVRTRRHITRKDGSTLKFDTNSCVIIDDKGNPKGTRIFGPVAREIRDRGFIKISSLAPEVIPKRTKFRKQQK-GQF-AGLSKGATFVDFGEYAMQTLERGWVTSRQIEACRVAINRYLKRRGKVWIRIFPDKSVTKKPAETRMGKGKGAPDHWVAVVRPGRILFEVAN-VSKEDAQDALRRAAAKLGIKTRFVK--------------------PKFVFIVSHDATKPLIAQALEAIYNVKVKSVNTINVKPQPARRGRRKGKTSGFKKAIVTFYQG---------NKMQIPVLKKIVLSMGLAEAAKDNLFQAHLEELTMISGQKPLVTKARNSIAGFKLRKEGMIHIF---------DKD-GSLVACSVIRVEPNVVTQIKTKE----------------------------SDGYFSLQIGAEEMNTKRVSKPKLGHLRKAGGR---VFRFLKEVRGSEE--------ALNGVSLGDAFGL-EVFEDVSSVDVRGISKGKGFQGVMKKFGFRGGPGSHGSGFHRHAGSIGMSTPGRCFPGSKRPSHMGAENVTVKNLEVIKVDL----------------EKKVLLVKGAIPGARGSIVIVKKQPPVSSLIKKTLNLESGSKIPNRNKVGKLTQAQVEAIAEQKMKDMDIVLLESAKRMVEGTARSMGIDV--KEEITKKFQLHEKDTGSADVQIAILTEHIAELKEHLKRSPKDQNSRLALLKLVGQRRKLLEYLNSTDTERYKNLITRLNLRLMSAGAHFGHQTRRWNPKMKLYIFEEKNGLYIINLAKTLQQLRNALPHIRKVIQDNKTVLFVGTKKQAKCVIREAAIEAGEFFIAERWLGGMLTNMTTIRNSIKTLDKIEKDLSLTKKEAALLAKRHQKLLRNLEGIRYMKKAPGLLVVVDPSYEKIAVAEAKKLGIPVLALVDTNCDPTPIDHVIPCNDDSLKSIRLIINVIKENIIEA-QLEEKVLVVNRCSKVVKGGRKFSFSALILVGDGKGRLGYGFAKANELTDAIRKGGEAAKKNLMKIE-GVVVSAKMEKTVVVRVERIFSHPQYLKVVRSSKKYYAHTELKVS-EGDKVKIQETRPLSKLKRWRVIE-GRRKQAVSSVRLRPGSGKIDVNGKSFEDYFPLEIQRTTILSPLKITEDQSQYDLIIRVSGGGIQGQVIATRLGLARALLKENEENRQDLKSCGFLTRDPRKKERKKYGHKKARKSFQFSKRDSIADLLTRIRNALMAEHLYVDVEHSKMREAIVKILKHKGFVAHYLVKEENRK-RAMRVFLQYSDDRKPVIHQLKRVSKPSRRVYVSAAKIPYVFGNMGISVLSTSQGVMEGSLARSKNIGGELLCLVWGVVHVKATFNNTIVSITDPAGNVISWASAGKVGYSGSRKSSAFAATVAAQDAAKTAMNSGLKEVEVCLKGTGAGRESAVRALISAGLVVSVIRDETPVPHNGCRPRKRRR--KQEKTLLLQEVEDKISAAQGFILLRYLRFTAAYSREFRNSLSGVSAEFEVLKKRIFFKAIEAAGLE--VDSDTDGHLGVVFSCGDPVSAAKQVLDFNK-IVTGLIPFLEHDDANRALMGSNMQRQAVPTYHLKKFLRSNSGTCINQQPLCAVGDVITKGDVIADGPATDRGELALGKNVLVAFMPWYGYNFEDAIIISEKLIREDAYTSIYIEEELTARDTKLGK-EEITRDIPNVSDEVLANLGEDGIIRIGAEVKPGDILVGKITSETELAPLLRAIFGEKAADVKDASLTVPPGTEGVVMDVKVFSREGDADLDHGVIRQVKVYVASKRKLQVGDKMAGRHGNKGVVSKIVPEADMPYLSNGETVQMILNPLGVPSRMNLGQVLETHLGYAAKTAGIYVKTPVFEGFPEQRIWDMMIEQGLPEDGKSFLYDGKTGERFDNKVVIGYIYMLKLSHLIADKIHARSIGPYSLVTQQPLGGKAQWYVVDAAGKTLGRLSSEVAKILRGKHKVTYTPHVAMGDGVIVINAEKVRLTGAKKGQKIYRYYTGYISGMREIPFENMMARKPNYIIEHAIKGMMPRTRLGKKQLKSLRIVKGDSYEFESQKPILL----VADSLFADEGGLQLIKDYIVAIRANKRQWSACTRNRSEVSHSTKKPFKQKGTGNARQGCLASPQFRGGGIVFGPKPKFNQHVRINRKERKAAIRLLLAQKIQTNKLTVVDVFVALTAPKTQSALRFLKDCNVECRSILFIDHEKNENLRLSLRNLTAVGFVYGININGYDLASAHNIVISKKALQELVERGKRVDYSGRSVIIVGPELKFNQCGLPKEMALELFEPFIIKRLKDQGSVY----------------TIRSAKKMIQRG----APEVW---DVLEEIIKGHPVLLNRAPTLHRLGIQAFEPVLIEGKAIRIHPLVCAAFNADFDGDQMAVHVPLSVEAQLEAKVLMM--IGAKVTLRGIRMYDFMDRFCNIVSPRIRDFRGFSNK-GDGRGCYSVGLDDQQIFPEINLDRVKRTQGLNITWVTTAQTDDECTTLLELMGLRF------------C---PPVRFDQTVDVSIKLGIDPKKSDQQI-RGAVFLPNGTG-KTLRILVFASGN--KVK-------EAVEAGADFMGSDDLVEK---IKSGW---LEFDVAVATPDMMREVGK-LGKVL-GPRNLMPTPVTT---DVAKAISELRKGKIEFKADRAGVCNVGVGKLSFESSQIKENIEALSSALIKAPAAKGQ-YLVSFTISSTMGPG-TQLRGKSDDDLDAYVHENKKALFALRAENLLNKVVKVHMFSTHKKNIARALTVKQER----MKRRRALRVRKVLKGSPTKPRLSVVKTNKHIYVQLIDDSIGKTLASVSTLSKLNKSQGLTKK--NQEVAKVLGTQIAELGKNLQLDRVVFDRGPFKYHGIVSMVADGAREGGLQF----------------------------------------------------------KLIGVKKIGHAGTLDPFATGVMVMLIGRFTRLSDILLFEDKEYEAIAHLGTTTDSYDCDGKVVGR-SKKIPSLEEVLSAAEYFQGEIQQLPPMFSAKKVQGKKLYEYARKGLSIERHHSTVQVH-LQITKYEYPLLHFVVSCSKGTYI-FTYEDYYKQMKAFRRMGPLRKLLGMMPGFNNA---KPSQKEIEDSEQQMKRTEAIILSMTPEERKELVELDMSRMKRIASGCGLTLGDVNQFRKQMSQSKKFFVLVHHDGAQLLLKPAKPGTGIVAGSRIRLILEMAGIKDIVAKSFGSNNPMNQVKAAFKALTGLSPRKD------IIKLQIPGGKANPAPPIGPALGAAGVNIMGFCKEFNAATQD-KPGDLLPVVITVYADKTF-KPGCCMTLKSIPLGLSVHNIEMRPSSGGKLVRSAGLAAQVIAKSPGYVTLKMPSGEFRMLNEGCRATIGEVSNADHNLRVDGKAGRRRWMGVRPTVRGTAMNPVDHPHGGGEGRHN-GY-IPRTPWGK-GGQRFGEMEVWALEAYGVAHMLQEILTVKSD----DVSGRTRIYESIVKGENLLRSG-TPESFNVLIKEMQGLGLDVRP---RSPGINFEQEKSKGNILFSFRIIPYRGSWLEAIFDINDLIYIHIRKKRRRKILAITFIRALGYSSDADIIEEFFTKIAVDADENHPIIKMLAKDPTDSYEAALKDFYR--RLRPGEPATLANARSTIMKRYNLGRVGRYKLNRKLGFSIDDESQVLRKEDVIGALKYLIRLKMGDEKVDDIDHLANRRVRNLIEIQIKSYKQFLQIGKLEVFREIFPIKSYN--EATVLEYLSYNLGVPKYSP----------EECIRRGITYSVTLKVRFRLTDETG--IKEEEVYMGTIPLMTDK------------------------GTFIINGAERVVVSQVHRELIQNQCRSGLARMEKIVRERMNLFDFSSDTLTPGKVVSAKGLASVLKDFFGR-QFMDQTNPVAELTHKRRLSALGGLNRERAGFEVRDVHASHYGRICPIETPEGPNIGLITSLSSFAKIN---FDKLEIGIASDITIRKWSCGEIKKPETINYRTFKPEKGGLFCEKIFGGKYKKVCDRCGVEVTLRRERMAHIELAVPIVHIWFFKTTPS--RIGNVLGMTASDLERVIYYEEYVVIDP-GKTDLTKKQLLNDAQYREVVEKWGK---------------------DAFVAKMGGEAIYDLLKSEDLQSLLKDLKERLRKTKSQQARMKLAKRLKIIEGFVSSSNHPEWMVLKNIPVVPPDLRPLVPLDGGRFATSDLNDLYRRVINRNNRLKAILRLKTPEVIVRNEKRMLQEAVDALFDNGRHGHPVMG-AGNRPLKSLSEMLKGKNGRFRQNLITEGERHSKTISIWTEVSEQLSDALYVEISKQTRSK-----------HNPLFLMIDSGARGNKSQLKQLGALRGLMAKP--------------NGA-IIESPITSNF-----------LQ-NKKTLKLMIKADVQGSIEALVSSISKIKSEKVDVEILTNSVGEISESDIRLAAASKAVLIGFHTGIESHAEPLIKSLGVRVELFTVIYHAIDAIK--IRSNFLKFYANRHHTILPSSPVFPHNDPSILFTNAGMNQFKDIFLNKEKVSYSRATTSQKCIRANDLDNVGHTSRHLTFFEMLGNFSFGDYFKAEAIAFAWEVSLSVFNFNPEGIYATVHEKDDEAFALWEA-YLPTDRIFRLTDKDNFWSMANGPCGYCSELLFDRSFGNASSPLDDTDGERFLEYWNLVFMEFNRTSEGSLLALPNKHVDTGAGLERLVSLIAGTHTVFEADVLRELIAKTEQLSGKVYHPDD----------SGAAFRVIADHVRSLSFAIADGLLPGNTERGYVLRKILRRSVNYGRRLGFRNPFLAEIVPSLADAMGEAYPELKNSLSQIQKVLTLEEESFFKTLDRGGNLLQQVLKSSSSSCISGEDAFKLKDTYGMPIDEISLLAKDYDYSVDMDTFHKLEQEAKERSRKNVV--QSQGTSESIYNEHLTSEFIGYDHLSCDTFIEAIISKDHIVSSLQEKQEGAIVLKVSPFYAEKGGQVGDSGEIFCSEGTFIVTHTTSKAGLIVHHGRISQGSLTVEAAVTAQVNRYRRKRIANNHTACHLLHKALEITLGDHIRQAGSYVDDTKIRLDFTHPQAISPEDLLCIETLVNESIRENEPVDIREALYSDVMNSSEIKQFGDKYSDVVRVVSAGH-SHELCGGTHAEATGDIGFFRITKEHAVAMGIRRIEAVTGEKAEATVHQQSEVLEEIATLLQVPRDQIVSRLTATLDERKQQDKRLNELENSLIQTKLDKLIHNCHQRQGITCLVHHLAEHENHRLQQYAQCLHQREKLISLWTTEKNGKYIVLSRVSDDLITQGVHAQDLLKAVLTPCGGRWGGKDQSAQG---PKAYNFQDTEPELYVFWEKNGMFKAEASSDKPPYSVIMPPPNVTGVLHMGHALVNTLQDVLVRYKRMSGFEVCWIPGTDHAGIATQAVVERHLQASGKRRTDYSREDFLKHIWAWKEKSEKVVLSQLRQLGCSCDWDRKRFTMEPLANRAVKKAFKTLFENGYIYRGYYLVNWDPVLQTALADDEVEYEEKDGWLYYIRYRMVGSQ--ESIVVATTRPETSLGDTGIAVSPNDERYASWIGASVEVPFVNRQIPIIGDASVDPTFGTGAVKVTPAHDKDDYLMGTNHHLPMINILTPSGGINENGGPFAGMAKEKAREEILIALEEQGLFVRKEPYKLRVGVSYRSGAVIEPYLSKQWFVSVSEFRGALREFVE-SQDIKIFPKDFVKNYLSWVNHLRDWCISRQLWWGHRIPVWYHKNDDERVLCYDGEGIPEEVAQDPDSWYQDPDVLDTWFSSGLWPLTCLGWPDENPDLKKFYPTALLVTGHDILFFWVTRMVLLCSSMSGEKPFSEVFLHGLIFGKSGEKLSKSKGNVIDPLEMIATYGTDAVRLTLCSCANRGEQIDLDYRLFEEYKHFANKVWNGARFIFGHISDLKDLLIDEDSLGLEDFYILDGFNQLIHQLEEAYATYAFDKVATLAYEFFRNDLCSTYIEIIKPTLFGKQEASQSTKRTLLAVLLINVLGVLHPVAPFITESLFLRIQDTSRACMEAPYPKAFDVKIPQDLRESFTLAQRLVYTIRNIRGEMQLDPRLHLKAFVVCSDT----TEIQSCIPILQALGGLESIQLLDKEPEKGLYSFGVVDTIRLGIFVPHLLKE---KGRLEKERVRLERAVENLERLLGDESFCQKANPNLVVAKQEA--
>nzgw624
PTIHQLVRFGRKTKTRRRKSPALQQCPQKRGVCLQVKTKTPKKPNSALRKVAWVRLSNGQEVIAYIGGEGHNLQEHSIVLVRGGRVKDLPGVRYHIVRGALDCAAVKDRKQSRSKYGAKQPKMSRRRRALKRQIPDPVYNSYVLAKFINKVMIDGKKALSRKIVYNALDQFAKKKAEDPLAAFEQALENAKPTLEVKSRRIGGATYQVPVEIPADRRTSMAMKWIITYSNEKVGKSMEDGLAQELADCYNNQGSSIKKKDDTHKMAEANKGRNHHGHITCRHRGGGHKRFYRQVDFQRDKFDIPAKVAALEYDPNRTAHIALLHYVDGEKRYILAPEGLKVGETIMT-IAKQLERRMPFRRVMKKAIQSS-MDAGAAGIKVMVAGRVGGAEIARTEWYKEGRIPLHTIRADIDYAMGSAKTTYGVIGVKVWIRSLRKGPFVAHHLLAKVEKQNKGGSKRSIKTWARGSMLLPEMVGHTFQVHNGRKFIDVFVSENMVGHRLGEFAPTRIFKGHACTKYLRIPPRKARLAADLIRGLNVEEASLQLIYSSLKGGKLLKKTLDSAVANAETQLNIPRQKLKVQEVRVDAGPVLKRSKPKARGGMVAIMKRTSHFTVVV--MIQQETDLEVADNTGAKRVRCFKVLRGSKRRYAGVGDVIVCSVKEADPKGLVKKGDVVKAVIVRTRSYIRRSDGSMLRFYDNSCVILDDKDNPRGTRIFGPVAREVRDVGFVKITSLAPEVIPVRTKFRKMQK-GQM-AGFSKAANFLDFGEFGMQALERGWITNQQIEAARVAISRFLNRRGQVWIRIFPDKSVTKKPAETRMGKGKGNPDHWVAVVRPGRVMFEVGG-VAKDLAQSALRRAAAKIGIKTRFV-------------CIKKCNT-PKYTFLVDKKATKQEIARAVETIYNIKVIGVNTINMRPKPRTVRGRKGMRPGFRKAIVTLQPGDLI------NPMLIPGLKKIVISMGLAEATKDNAVQDCQKELTMLSGQKPILTHTKKAIANFKSR-----------------------------------------------QGNRSCTVIYAEHVISQIK---TKENDGYTAVQLAMNPAKARKVAKPQLGHFKKAGVE---PRRKLGEMRVDAA----------DNYQVGQEMGV-EVFTDIAFVDVIGVSKGKGHQGVIKRHHFAGGPAAHGSGFHRHGGSCGMTSPGRCLPGQKKSGRMGGERVTVENLRVVSIDA----------------EKQVILVEGAIPGARGGYVY--KQPPVSRLILKELGLESGSKVPNRDKVGKLSKSQTKKIAEQKLPDMRVRSLEAAMQLVAGTARSMGVDI--KEEITKKFQLHEKDTGSADVQIAILTERITELTEHLKKAPKDHGSRLSLLKLVGQRRKLLDYLNSTDTKRYQSLITRLNLRLLECGAHFGHQKHRWNPKMKRYIFEERNGIYIIDLAKTVQQIRKAIDVVKDVISKRKSILFVGTKKQAKIVIRECAEACNEFYVCERWLGGTLTNLQTIRQSVKTLERIEKRIAFTKKEMVVMSKDQTKLDRNLSGIRAMRKPPGLLIVVDPGREHIAVAEANKLGIPIMALVDTNCDPDPIDYVIPCNDDALKVIKGILKPLMQAIIDK-KFEEKVLYINRCSKVVKGGRKFSFSALVIVGDGEGHVGFGFGKANEVSDAIRKGGEAARKNIMSF--GTIVSTKMQKTVTVRVDRTFAHPQFGKVVTRSKKYYAHCEGMDVKEGQKVRIVETRPLSKLKRWRVVEVGRRKNAVSSVRMRPGKGKVTVNDRAFETYFPLEVQRSVILAPFKKVADAERYDLVIRVKGGGTEAQVIATRLGISRALVAEDETRKGDLKAVNFLTRDSRKKERKKYGLRKARKRSQFSKRDPISDMLTRIRTALGARKRFVDMRLSRQKHDILKVLEKQGFIEHILVDEEHK---KMRVFIKYSSERAPLLQGLKRISKPSLRRYINRHEIPKDSGGLGVAVVSTSQGIVDGETARQKGIGGEFLCYVWGVAHVLASFNNTIVSITDLAGHVVAWSSAGRAGFKGSRKSSAFAATVAAQEASKVAMGLGMKEVEIHLKGPGAGRESAVRGIQSSGLNISIIRDVTPIPHNGCRARKRRR--RPEKQFLSDDIKGKIDGSKGFLLTRYTKMDPNMASKFRFSLHKTGGDFEIIRKRILMKAAEAAGCP--LDALLEGHIGIIFADEDLLQTAKTVFKF--SIVTGLIPFLEHDDANRALMGSNMQRQGVPIYQLKKFMRSNAGTSLNQTPICNVGDKVKAGDVIADGPSTDKGEVALGKNILVAFMPWCGYNYEDAIIMNEKVLRDDIFTSIYLEEEISARDVALGK-EEITRDIPNVSEEALANLGEDGIIRVGSEVKPGDILVGKITSETELAPLLRAIFGEKAADVKDASLTAPPGTEGVVMRSEVFSRKGDTELDPGVIRQVKVSIATKRKLQVGDKMAGRHGNKGVVSKIVQEADMPYLQDGTPIEIILNPLGVPSRMNMGQLLETHLGYAARKAGIYVKTPVFEGFPESRIWEMMKNVGLPEDGKMWLYDGRTGERFDNRVVVGYIYMLKLSHLVADKIHARAIGPYSLVTQQPLGGKAQWFLLDAEGKTLGRFASEVAKILRGKHKVTYTPHVDAGDGVVIINAEKIKVTGAKEAQKIYRYHTGAMSGLREVPFRVMKARKPDYILRNAIEGMMPKSRLARQQLKKLRIFAGNEHTMQAQNPLPL---DVKDDLLKREANGQMIKDYIIALRANARQWSAHTKSRSEVSHSGQKPHPQKGTGRARQGYLGAPQYKGGGRVGTPRAKFDQHVSINRKEKKAAIRFLLAEKIQGEQMIILDSRA-LKAPKTKMVADFLKGQQLFGKKILFVAEK-DSHFIKSMRNIPGADFIVLDNVSGYDILAHRSIIIMEPAVDKLL--GKRVDYSGRSVIVVGPELRFNQCGLPKQMALELFEPFIVKRLKDLGY----------------VYTIRSAKKMIQRQ----APEVW---DVLDDIIKGHPVLLNRAPTLHRLGIQAFEPTLIEGKAIRIHPLVCTAFNADFDGDQMAVHIPLSVEAQIEAKTLMM--IGLKVTLRKKRMYDFLDRFCNIVSPRIKDFRGFPVK-GDGRGSYSLGLLDQQVFPEIDLDAVKRTQGMNITFVTSARTDDECQVLLSELGFPFK---------------PPVKFDQSVDLALKTGIDIQKSDQQV-RGVVSLPNGTG-KKSVVIVFAKGDK--LK-------EALEAGADFAGNEELFEK---VKGGW---TDFDAVISTPDMMRDVGK-LGKVL-GPRGLMPTPVT---NDIANAVREIKAGRIEFKSDKYGVVSNAIGKLSFSKEKLAENIKTFISAVARAASTKGH-YMVSLALSSTMGPG-EKLKDQTSDELKTLYRDLSKEIYEMKTEFSIRKLEKPHLLRAKKRDRARVMTVLNQK-RNRKRLKRAQRVRRKLRGSAEKPRLTVMKSHRHIAVQLIDDEKGVTLAAANTQMKKFR---TKKLTANKEAARLIGTEIAELAKGKQILAVVFDRGFYRYHGVIAELAQAAREAGLQF---------------------------------------------------------RRLTHISKIGHAGTLDPFATGLMVMLLGKFTKLSNNYLTEDKEYTCKLLLGQATDSYDCDGKITSTS-DLIPTLSSIETALVSFQGTVLQTPPMFSAKKVGGKKLYELARRGIEIERKPVTIQLKT-TLVSYTYPYLSLHIVCSKGTYISFTFDDYLQQMKKIKRMGPLKGLLQMIPGASDL----PN---FEKSEEEFKKTEAIISSMTPEEREKVELI-PSRRWRMSKGSGTTIDDVNRLIKGFKKMKEM--TVSWDGCTVFLKPAKEGTGLIAGSKARVLLELGGVRDVIAKLYGSTNPLNQVHATLKALSMLQNPQKALSARGTIKLQIPAGKANPAPPIGPALGAAQVNIMAFCKEFNAKTQS-QAGDILPVEIYVYSDKTY-NVGCCMKLKLMPMGSVIHNIEMSPGQGGVLVRSAGLSAQLLARSEGYATLKMPSGEIRLVNEDCFATFGAVSNAERILRVEGKAGRKRWKGFRPTVRGTAMNPVDHPHGGGEGKHN-GY-LPQTPWA--GGQRFGEMEVWALEAYGAAHLLQEMLTVKSD----DVSGRTRIYESIVKGDNTLEAG-TPESFNVLVKEMQALCLDIRAE--RSPGISFEQERHAKGI-VLYSFRVIPYRGSWLEASFDTNDMIYIRKKRRRKILATSFIRTLGYSTDADILEEFFSKIAEDADETSPIIKMLAKDSTDSYESALKDFYR--KIRPGEPATLANARSTMMKRYNLGKVGRYKLNCKLGLDQDLEMVTLRKEDVIGALKYLIRLKRGEVSIDDIDHLGNRRVRNLIEIQLKSYRDFLQADVLEVFTEIFPIKSYD--DKVVLEYLSYNLGAPKYSP----------EECIRRGITFNVTLKVKFRLTDETG--IKEEEVYMGTLPVMTEK------------------------GTFVVNGAERVIVSQLHRELVQNQCRIGLARMEKIIKERINLFDFSADTLTPGKVISAKGLAGVLKDFFG--QFMDQTNPIAELTHKRRLSSLGGLNRERAGFEVRDVHPSHYGRICPIETPEGPNIGLITSLSAFAKIN-SQFDRLTIKIASEDVIREWSRGEIKKPETINYRTFKPEKGGLFCEKIFGGKYKKVCDRCGVEVTLRRERMAHIDLAVPVVHIWFFKTMPS--RIGNILGMSTSDLERVIYYEDFVVIDS-GRTTLERKQLLNDTEMREAQEKWG---------------------SDGFVAKMGGEAIRELLEKEDLPALVIDLKDKLRKTKSMQARMKLAKRLKIIEGFVSSPNKADWMVMSCVPVIPPELRPLVPLDGGRFATSDLNDLYRRIINRNNRLKAILKLKTPDVIIRNEKRMLQEAFDALFDNGRHGHLVMG-AGNRPLKSLSEMLKGKQGRFRQNLITDGERKSKIISIWTEVTDALSEELFKLISKP----------QGLEL-NPLFLMMDSGARGNKSQVKQLGALRGLMAKPS--------------GE-IIESPITANF------LQQQMQKQEKKVLTLILRADVQGSLEALKHSLEKIASSKAEIHIISSAVGEISESDIQLASAAKATLIGFHTQIESHAEPLIKQLGVKVRLHDIIYHAVDDVKEEIRRQFLNFFKQHHHAVLPSSPVVPHDDPSLLFTNAGMNQFKDVFLGKSVRDYKRAATSQKCIRVNDLDNVGHTSRHLTFFEMLGNFSFGDYFKEQAIVFAWEVSTKIFQFDPEKIWITVFREDDEAFELW-KKIVPVARIVRMDEKDNFWAMGEGPCGPCSELYYDRKYGDAPSILQDVSGERYLEFWNLVFMQYNRDSSGKMTPLPKQSIDTGSGLERVISLKMDVDNLFATDILRSLISQIETVTGKKYQPTD--------SELAPAFHVIADHIRSLAFAIADGAQPSNIERGYVLRKLLRRAVRYGRMLGTQDPFLAKLLPSLISLMGEDYPELKTAETKIGDIVTLEEESFLKTLKRGGNILSGVIADAPQKEIAGEEAFKLKDTYGLPLEEILLIAKDSHLTVNLEAYQILEEQAREKSKAAHVSSAVEDNYQAFLSQHAPCQFVGYTETKVDGAIQGILVGGAFVDSIKQGQEGFILLEKTPFYAEKGGQIGDTGFLTHGNAKFQVSDCQSYPGVVLHIGVCVSGSFRVKETVSATVDQGRRSLIQNNHTATHLLHWALTEILGSHIRQAGSFVEPSRLRFDFNHHKGLTKEEIERVEDLVNAKIRENTPVATYELPYEEVQGISEIKQFGDKYGAKVRVVDIKS-SKELCGGTHTSYTGTIGSLRILKEGSIASGVRRIEAVTGKEAEELTRSREKQLE-------SQIQTAAEEIKKLQQELKAARRGLREL--------AQSLIQKTTTVGRIPFLAHIASV-EPDELGILAEEIMGRSSGALLLAVRGEDRCQVLLRITPDFVKQGLSAAQILKEVAPLIQGSGGGRPEAAQAGG-PKAYEPKDVEEKQYQFWERGGFFKARSSTSKKTYTIVIPPPNVTGVLHMGHALVNTLQDILIRWKRMCGYEALWVPGTDHAGIATQTVVERHLMKTGKRRTDFSREEFLEHVWKWKTQSEEQILNQIKRVGCSCDWDRLAFTMDEPRSKAVRTMFKKMFDDGLIYRGDYLVNWDPITQTALADDEVEYEERESFLYYIRYPLLDSD--QSLVIATVRPETLLGDTAVAVSPEDIRYQLYIGKQIKVPITHRQVPIIGDALIDPKFGTGVVKVTPAHDANDYAMAERHHLPMINILTPDGKINGNGGEFEGLSVEQARQKIVEKLKTLGLLEKVEKYNHRVGVSYRSKAVIEPYLSKQWFVKTSHFKSQLIDLVQ-AKKVRLIPENFENTYFHWIHNLRDWCISRQLWWGHRIPIWYRKDDPSVMVCSADENGPPEVVKDPSLWVQDADVLDTWFSSALWPFSVLGWPEPTPDLKTFYPTSVLVTGHDILFFWVARMIMMGDYVFNTPPFSTVFLHGLIFGKDGEKMSKSKGNIIDPLEIIDSFGADAMRMALAASATHARQIDLDRRRFEEFKNFANKVWNGARFVFLNLENLIGSGIDLKLLGLEDRWMLSRLNRIIEEVGASLNEYAFDKAALSAYDFFWKEFCAYYVEIAKPILFGKRPEEKSNKQKILLVVLCCAIRLLHPMAPFITEELFQLLKSRAPACIVSLYPKVIREIMDPAVEDEFAAIDTLVHAIRNIRAEMQVPPGTATTVLLIGPEE--RLAFVRKHQTILQALVRLESLSFSTEDSAPSSASTAFACNLKIAIPLPEVREKEK--ARLTKEQSKLIEQQQTTLAKLGNPDFVTKAPPQLVDKMRSQL-
>Crib
PTINQLVREPRTAKKRRSKSPALKKCPQRRGVCLQVKTKTPKKPNSALRKVAWVRLSTGQEVIAYIGGEGHNLQEHSIVLVRGGRVKDLPGVRYHIVRGTLDCAAVKDRKQGRSKYGAKRPKMSRRRRAEKRETPDPLYNSTLLAKFINKVMQSGKKSTARRIIYNALDKLAKRKMEDPLAAFEQALENAKPALEVKSRRIGGATYQVPIEIPSNRRISMAMRWIINHSRSKVGRSMEEGLAMELADCFNNQGTTIKKKDDTHRMAEANRGRNNHGHITCRHKGGGHKRRYRLVDFKRDKENIPAKVASIEYDPNRSAYIALINYADGEKRYILAPEGLKQGDLV---IAKQLERRIPFRRAMKKAIQST-IDAGALGIKVQVSGRLGGAEIARTEWYKEGSIPLHTLRADIDFAKGRAETTYGSIGVKVWIRSLKKGPFVDHHLLKKVNEMNGKNEKKPIKTWSRRSMIIPDMIGHTFEVHNGKKFITVFVTDNMVGHRLGEFSPTRMFKGHAVSKYIRISPRKVRVVAGIIKNMPVDAASFQLKASNLKGGRLLKKTLDSAVANAEINHDLKREELKVIEVRVDEGPRLKRARSRSKGGRHPILKRTSHLTVIVG-MIQQESELEVADNTGAKRVKCFKVLGGSKRRYAQVGDIIVCSVKAAAPDGSVKKGDVVKCVIVRTTKYIKRKDGSKLRFDTNSCVLIDDKLNPRGTRIFGPVAREVRDRGYLKIASLAPEVIPKKTKHRKLHK-GQY-SGLSKGGNFVEFGDFGIQVLERGWITNQQIEACRVAINRFFQRRGKVWIRIFPDKPVTKKPAEVRMGKGKGNIDHWVAVVRPGKVLFEVGN-VPKEVAQDALRRAAAKLGLKTRFV---------------KKCES-PKYVFVVDKNANKSEIAGAVEAIYNVKVVKVNTIHVKGKKRRLRGKPGMTASIKKAVVTLDIGDNLDL----NPMMIPKMEKIVINMGIAEASKDNSIQDCVKEMTLLSGQKPIIIRSTKSISNFKLR---------------------------TAIELSKNVVTQIKTEE----------------------------TDGYVAVQLGFERTKEKRTKKPQRGHFLKSGVQ---PVKNLSESRLEKV----------EDIQLGQEFGV-EVFNEIKHVDVTGISKGKGFQGVMKLHNYSGGPASHGASQHRSRGSQGMSTPGRCLPGIPQASHMGDRKVTVQNLRVVEVLP----------------EDNVLLVEGAIPGPVNGLVYI-KKPPVAEMIKKYLKLTKGSAVPNRDKVGKLTREDALKIAQEKVDDMARNDLDAAVEMVLGTARSMGV----KEEITKKFQLHEKDTGSADVQIAILTERIAELTEHLKRSPKDHASRLALLKLVGQRRRLLDYLNSTDTVRYQSLITKLKLRLLEAGSHFGHQTHRWNPKMKRFIFEERNGLYIIDLAKTLQLLRSAVGFIKEIVGKHRSVLFVGTKKQAKEVLKDLAEKCGEFYVTERWLGGMLTNLSTIRQSIKKLERIEKKISLTKKELSLLTKDQIKLDKNLSGIRAMRKPPGLVVVVDPGKEHIAVAEANKLGIPVMALVDTNCNPDPIQYVIPCNDDALKSIKLILEALAQGIID---ITEKVLYINRCAKVVKGGRKFSFSALILAGDGKGKVGYGFAKANELTDAIRKGGEAARKNMQS---GIVISNKMVNTVVVAVDSVKRHPRYEKVVTIRNKFYAHHEGKPLQIGDEVIIQETRPISKLKRWRVV--GRRKTAVASVRLRSGTGKVDINGKAFEEYFPLDMQRKLALAPLGVVNVTGQFDLLIRVKGGGVEGQAEAVRLGLARALIQVNEAFKHEFKVLGFLTRDSRMKERKKYGRAGARKRFQFSKRDPIADFLTRVRNASSAERRYVDICWSKMKEKLAEILKEQGFVENYLVKKENDKRGTIRIFLKY-DSRKPVIRGLKRVSKPGLRRYVKHEDIPNFFGGYGVAIVSTSQGVMVGNEATKRRIGGELLCMIWGIAFVKATFNNTIISITDQMGRVVSWSSAGRANFVGSRKSSAFAATVAAQDAGKKAQEVGMKEVEVVLKGPGAGRESAVRGLQSTGLIITSIKDRTPVPHNGCRPRKRRR--KKEKQLLLDEIKEQIEQYGSFVIAQYTKVTSNSMNNFRGVIANLGGDVQMIRKTVFLKAAEQAGID--LKQDLEGHIGIVFAGVDPIETAKAVFKYSK-ILAEEDGVIDFVDGNRIVIRPKANPLEKKTYLLKKFMRSNAGTCINQTPLCEVGDKIKAGDIIADGPGTERGEVALGKNVLVAFMPWFGYNYEDAIIISEKLLREDDFTSIHIEEEITARDTKLGK-EEITRDIPNVSEEALINLGDDGIIRIGAEVKQGDILVGKITSETELAPLLRAIFGEKAADVKDASLVVPPGTEGVVMDVKVFSRKGDTELDPGVIRQVKVYIASKRKLQVGDKMAGRHGNKGVVSKIVPEADMPFLATGETVEIILNPLGVPSRMNLGQVFETHLGFAAKRAGIYVQSPVFDGFPEEEIWKMMKEQGLPDDGKFYLYDGCTGERFDNKIVVGYIYMMKLGHLVADKIHARAVGPYSLVTQQPLGGKAQWILIDAEGKTLGRLAAEVTKILRGKHRPTFTPGVDLGDGVIIINAEKVYTTGNKGAQKIYRRHTGYLGNMREVPLNVVLARDPQRPITQAVKGMMPKTRLSNAQLRRLRVIAGSEHGMEAQKPIQVN--KVSESLATAEANTQMIKDYIVALRENQRQWSANTKGRSEVVHTTAKPFKQKGTGRARQGMLVSPQYRGGGIVFGPKPKFDQHVRINQKERKKAIRCLIGEKIRAGRFHIIESTS-LDEPKTKAVASLLKQAGAEGKRALFLGEM--ENFIKSLRNIPKVSFALAKNISGYDVMIAHDIYVTAPALQELEE-GKRVDYSGRSVIVVGPELKFNQCGLPKLMALELFEPFIVKRLKELGY----------------VYTIRSAKKMIQRH----APEVW---DVLDEIIKGHPVLLNRAPTLHRLGIQAFQPVLIEGKAIRVHPLVCAAFNADFDGDQMAVYVPLSLEAQLEAKLLMM-PIGIKVTLRGKRMYDFMDRFFNIVCPRIRDFRGFESK-ADGRGNYSLGLDDQQVFPEINLDEVKRTQGMNITFVTTAETDEECIELLRVLGLPFK---------KKC---PPTKFNQSVDVSLQIGVDPRKSDQLV-RGTVTLPNGTG-KSLKILVFA-QGD-KVE-------EALKAGADYAGNEELFEK---VNGGW---TDFDAVIATPDMMRQVGK-LGKVL-GPRGLMPTPVTT---DVAKAVQELKGGKIEFKVDRHGVLNNGVGRVSFDDDGLIENIMAYLNAVLKASGAKGQ-FMKRLSLSSTMGPGASELKDKASEELEAMLIDLRKDLFASNEAKQTKRIDKPHLVKQKRKDIARILTVMREK-NNQKRLKRAIRVRKHLRGTSVKPRLSVIKSNKHLQVQLIDDDAGKTLCSMSTLNAEFK--GTDLGKKSKAAAAKMGEIIADKAISLNIREVIFDRGPSKYHGILAELADAARNRGLQF---------------------------------------------------------RRILSVKKIGHAGTLDPFATGVMVLLIGRATKLSHSFLSSDKEYLAHVVLGKATDSYDIDGEITNES-SLIPTRQEIEAIVSKYQGEMMQVPPMFSAKKIKGKKLYELARAGKTIERQPVSVFIK-TELISYNYPELHLRIECSKGTYITFTYEDYLKQIQMVKKMGSLKSLLGMIPGMASF-------KGLDIDDKEFFKIEAIIYSMTLEERSGKDELSFSRRKRVARGSGTALDDVNRLEKSFKQARKFFIEVKCDGVTVLLKPVARGSGIIAGSKLRDVLELAGIKDIMAKNLRGNNPVNMVKAIFKALSQLQSRAVIKQVRGTIKLQIPAGKANPAPPIGPALGSAGVNIMAFCKEFNAKTQAMA-GDILPVVISVYSDKSF-SVGVCMKLKDMPLGSTVHGIELYPGKGAKLVRSAGLSAQLMARSNGYAAIRMPSGEVRQINEDCRASFGQVSNSEHNLRVEGKAGRSRWKGIRPTVRGTVMNPVDHPHGGGEGKSKG-N-HPQTPWAQ-GGQRFGEMEVWAAEAYGAAHLLQELMTVKSD----DVAGRTRIYESIVKGENLLNPG-TPESFNVLIKEMQGLGLDIRAE--RSPGICFEQERSPRGN-VIYSFRIIPYRGSWLEGAFDMNDLIIDRKKRRRKILATTFIRALGYSSNSDIIEEFFSRIAEDADENSPIIKMLVKDPTDSYESALKDFYR--KLRPGEPATLSNARSAMMKRYNLGKVGRYKLNSKIGLEIN-ENTVLIKEDVIGALKYLIKLKQGNTSIDDIDHLGNRRVRNLIEIQVKSYNQFLQANKFEIFNEIFPIKSYDE--KTILEFISYSLGVPKYNP----------EECIRRGITYNVTLKVRFRLTDETG--IKEEEVYMGTIPVMTDK------------------------GTFVINGAERVVVSQLHRELIQNQCRIGLARMEKIIRERMNLFDFTSDTLTPGKIVSAKGLSGVLKDFFGR-QFMDQTNPVAELTHKRRLSSLGGLNRDRAGFEVRDVHTSHYGRICPIETPEGPNIGLITSLSAFAKIN-NQFDKLTIQIASDDVIRKWSRGEIKKPETINYRTFKPEKGGLFCEKIFGGKYKKVCDRCGVEVTLRRERMAHIDLAVPVVHIWFFKTMPS--RIGNVLGMSAADLERVIYYEEYIVIDP-GMTDLKKKQLLTDIEYREAQEKWGK---------------------DAFVAKMGGEAIRDLLGSEDLQATLLELKDKLRKTKSQQARMKIAKRLKIVESFVTSPNRPDWMVMSAVPVIPPELRPLVPLDGGRFATSDLNDLYRRVINRNNRLKAILKLKTPEVIVRNEKRMLQEAVDALFDNGRHGHPVMG-AGNRPLKSLSEMLKGKQGRFRQNLITDGERHSKTISIWGEAAELLSEDLFKQLSEIIEGR-----------QNPLWLMMDSGARSNKSQVKQLGALRGLMSKPSGAI--------------------------SLEKLMEGSKDVPQKTLTLILRADVQGSLEALRAGLLKIDSKKVDLNIIFAGVGEISESDVQFANASNAVIIGFHTQIEGHAEPLIKQYGVIVKLHDIIYHAIDDVKE-LRKKFLNYFKSKGHTIVPSSLVVPHDDPTLLFTNAGMNQFKDVFLGKSKRDYTRASTSQKCIRVNDLENVGHTRRHLTFFEMLGNFSFGDYFKEDAIRFAFEVSTEVFGFNPDRIWPSVFEKDDEAFELW-KAYIPEKRIVRFGEKENFWAMGDGPCGPCSELLYDRK--YGSAKNPYASGERYLEFWNLVFMQFNKLDPKTVEPLPKPAVDTGAGLERILSLSMDVDNVFETDVLRSLIAKIEEVSNVKYNPED--------SQKSPAFRVIADHLRCLSFAISDGVVPSNVDRGYVLRKVLRRAVRYGRQLGLDKPFLKDILPKLVETMGNDYKELKTNESRIAEILTVEEESFLKTLKRGGTILNQIIASSHGNEISGEDAFKLKDTYGLPFEEIFLLAKDSGLTVNSKRFDELELEAKERSKQAHKA-SKQMASVNLLEKEGPTQFTGYNHISSDAQVKALVKDGEFVSRLNEGEEGLVILDKTPFYAEMGGQVGDEGTLVSKDVIFDVKDAKSFKGVTAHIGKIEKGMLKINDSLIAKVNQERRQKIANNHTATHLLHWALEKVLGSHIKQAGSVVDDKRLRFDFSHHKAMTKDEIKNIEDLVNEKIRSNASVKSYEVSYETAQKREDIKQFGDKYDDQVRVIDI-DFSKELCGGTHTERLGNIGYFRILKESSIAAGVRRIEAISGSDAETFARMAEDTLEKAAKELKTTEDKLLSRIASLLEEEKKLNEKIKEFKNDKLAHVAEKLANHVETKSGIRFLVDIALI-EPEDLKALADLLMSKNLDVLAVGVKFDGRCQVLSKISDKASRQSIKAIDLIKLISPLIEGSGGGKDLMAQAGG-PKTYEAKSIESKWLEFWENHHLFKVDPLSKKPPYTICLPPPNVTGALHMGHALGITLQDILIRWKRMLGFEALYIPGTDHAGIATQTTVERHLIKTGKTRKDFSREEFLKYVWEWKVQNEDRITKQLKKMGASSDFSNMRFTMDDTCSKAVKTIFKRLYDQGLIYQGDYLVNWDPVTQTALADDEVEYEDKESYLWHFKYPLSDGT--GFAKVATTRPETMLGDTAVAVSPKDPRYKSWVGKTVILPLMEREIPIIADRRVDPEFGTGMVKVTPAHDPNDYETGLEHKLPFINIMTPDGRINENGGSFQGLTMLEARDAVVKEMEKKGFLEKIEPHNLRVGVSYRSKAIIEPYLSKQWFVKMESFGKKLKSLVE-SGKFQIIPDNWENTYFHWIDNLRDWCISRQLWWGHRIPVWYHKDNPEIRICYDGEGLPEEVRKDPDNWKQDEDVLDTWFSSALWPFSTLGWPEKTDLLKKFYPNQVLVTGHDILFFWVARMLVMGEFVFDKEPFPETFLHGLIYGKDGEKMSKTKGNVIDPLEISDQYGVDALRMALASSQPQQREIDLDRRRFEEFKNFANKVWNGARFVFINIESLDEFQKDEKFLSLEDHWIISSLAKTVYEVNDSLKNYAFDKAATLAYDFYWQEFCSYYVEIVKPVLFGKADGERANKKKLLVIILLQSIRLLHPMIPFITEELFQRIKTLSLSISQAPYPEVLRETLDLEINSMFDLIGKVVYTIRNLRGEMKIPPQMATEVMISGPKEDPIIAIIKKHEKIITALVRVSKIEVKNESE-IPLSSSALVDSVKISLPIPEMINE--EIQRLIKEENRLKFHLERVSKQLSNENYIAKAPPSIVSQQKEN--
>M30B1
PTINQLVRNPRTPKKKKKKSPALQKCPQRRGVCLQVKTKTPKKPNSALRKVAWVRLSNGQEVIAYIGGEGHNLQEHSIVLVRGGRVKDLPGVRYHIVRGSLDCAAVKDRKQARSKYGAKKPKMSRRRRATKRKPPDQKYNNIVLSKFINRVMMHGKKSLATRIVYGALDEFSKKNAEDPIMAFDQAMENAMPTLEVKSRRIGGATYQVPIEIPPERRASMAMKWIIMNARQKPGRSMADGLAMELADCFNNQGSTIKKKDDTHRMAEANKGRNHHGRITCRHRGGGHKRFYRLVDFKRDKDGIEAKVASVEYDPNRSAHVALLNYLDGEKRYILAPEGIKQGDKLL--IAKQLERRVAFRRVMKKSIQAT-MDAGAAGIKIQISGRIGGAEIARTEWYKEGQIPLHTLRANIQYATARAETTYGSIGVKVWIRSLRKGPFVDHHLLKKVVKQNEDDSKKPIKTWSRRSMIIPDMIGHTFEVHNGKKFISVFVSENMVGHRLGEFSPTRLFKGHAKMKYIRISPRKARLAADLIRGKGVEDALLQLLYSNLKGGRLLKKTLDSAIANAETLHSVQRRDLKVKEVRIDAGPTMKRAKSKSRGGRVPILKRTSHFTVVVG-MIQQETELEVADNSGAKRVKCFKVLRGTRRRYAHVGDIVVCSVKEADPKSSVKKGSVIKAVIVRTKSYVRRSDGSMIRFYDNSCVIIDDKQNPKGTRIFGPVAREVRDRGFIKISSLAPEVIPSRPKHRKQMK-GSM-SGKAKGGQFVEFGDYGMQILDRGRITNQQIEACRVAITRYFSRKGKVWIRIFPDKPITKKPAETRMGKGKGGTDHWVAVARPGRILFEVAN-VSKDEAKKALLKAAAKLPFRTRFV-----------NKSTARCSS-PKYVFLVDKNANKVEIARAIETIYSIKVKAVNTINMKPKKRRVRGYKGFRPAVKKAIVTLESGDSIDEA---NPMKIPELKKIVISMGVAEAVKDNVMQDCVKELALISGQKPLITRAKKSVANFKLRKKGMTRVF---------DET-GNLIVCTVIAAEPNVIVQVKDKD----------------------------KDGYQAVQLGAPESKKKNVTKPLVGHFAKAKVE---PRRHLLESRIENT----------NEFQLGQEVGI-DYFTDTEFVDVCGTSKGKGFQGVIKRHNFAGGPGSHGSGFHRTAGSTGMSTPGRSLPGVKKAGQMGSQKVTTENLKVIRIDA----------------EKQVILVKGAVPGAKNSLVYIRKEPPMARLILKELGLDKGSGVPNRDKVGKLTKEQVKKIAEKKKPDLRVRSMDAAMKVVEGTARSMGVDI--KEEITKKFQLHEKDTGSADVQIAILTERITELTDHLKLAPKDHASRLALLKLVGQRRKLLDYLNSTDTKRYQTLITRLKLRLLEAGAHFGHQKQRWNPKMKRFIFEERSGIYIIDLAKTMQQIRLALEVVNNVVEKHQNILFVGTKKQAKDVIKECAERCGEFYVAERWLGGMLTNLPTIRQSVKTLERIEKQIAFTKKEITLLTKEREKLNRNLSGIRAMRKPPGLIVVVDPNKEHIAVAEANKLGIPVMALVDTNCDPDPIDHVIACNDDALKSIKLIIQAISDAVIDK-EFEEKVLYINRCSKVVKGGRKFSFSALVIVGDGNGRIGVGFAKANEVADAIRKGGEAARKNVLT---GIVISAKMNKTAVVNVERTILHPRYKKVVKRGKKYYAHNEKGDLKEGQRVRIEETRPLSKLKRWIVVDVGRRKRAIAAVRLRRGKGKVDVNGRKLEEYFTSEMQRQTILSPIEKLQLEGNYDIIIRAKGGGIEGQMIAARLGIARALVKEDEERRSTLKGEGFLTRDPRKRERKKYGLAGARKRFQFSKRDTVADLLTRIRNAKDAKHKYVDVKLSKLNQSIVDVLREKGYVTSFLVNEKKRQ---IRVFLKYINSRDNVIHGLKRVSKPGLRSYVGYQSIPRVFSGLGIAILSTPAGVIEGEKARELKTGGELLCLVWGIAHVKATFNNTIVSITDPSGNVIAWASAGKTNFTGSRKSSAFAASVAAQDAGKIAMNHGMKEVEVSLKGPGAGRESAVRGLQSAGLIITLIKDKTPIPHNGCRPRKRRR--RKEKQFLLDEIKDKLSESNDFVITSYQGIDPNKASDFRTSIVDSGGLFCVVKKRVFLKAADEAGIK-IDKEMLKGHIGIVYSGEDTVATTKAVYKFKK-MIAEEDGVVEYVDGYRIVIAPKANRMNKKTYLLKKFMRSNAGTSINQTPLCNVGDEVIAGDILADGPATDKGEVALGKNVLVAFMPWCGYNYEDAIIMSEKLIREDAYTSVYLEEELTARDTKLGK-EEITRDIPNVSEEALADLGEDGIIRIGADVKPGDILVGKITSETELSPLLRAIFGEKAADVKDASLTAPPGTEGVVMDVKVFSRKGDTELDPGVIRQVKVYVATKRKLQVGDKMAGRHGNKGVVSNIVPEADMPYLPDGQTIEIILNPLGVPSRMNMGQLLETHLGLVARRAGIYVKSPVFEGFPEDRIWEMMKEQGYSETGKSYLYDGRTGERFDNPVVVGYIYMLKLSHLVADKIHARAIGPYSLVTQQPLGGKAQWVTLDAKGKTLGRFASEVAKILRGKHKTTFTPHVDAGDGVIIINADQIVVSGNKEAQKIYRHYTGHIGGLREIPYRVMKERKPTYIIRHAVQGMMPKTKLGKAQLKKLRIFVGDKHSQEAQKPVAVE--SVDEKLLKVSVNQQLIKDYVVAVRKNARQWSANTKGRSEIALSNSKPHPQKGTGRARQGCIKTSQYRKGAVVFGPKPKFDQHVKINKKERRAAIHFLLAQKVTDGNMRLLK-LKELKEPKTKSVCKFLDAAGLKDKKVLFLCDKERSNFYLSMRNIPGTRFMPIGSISGYDLMRTQEVVVIDSAQKEL---GKRVDYSGRSVIIVGPELKFNQCGLPKKMALELFEPFIVKRLKGRGLVY----------------TIRSAKKMIQRG----DPEVW---DVLEEIIKGHPVLLNRAPTLHRLGIQAFEPVLIEGKAIRIHPLVCTAFNADFDGDQMAVHIPLSVEAQLEAKLLMM--IGLKVTLRGKRMYEFFDRFCNIVCPRIRDFRGFKKS-GDKRGSYSLGLTEQQVFPELNLDEVKREQGMNITFVTSAINDEESLELLTQLGLPY-------------SKSPKVKFDESVEIALRIGVDPKKSDQQV-RSTVFLPHGSG-KTIRVIVLA-NGD-KAK-------EALDAGADQAGDQELIDK---IKGGW---TDFDAVIATPDMMREVGK-LGKVL-GPRGLMPTPVTT---DVKKAVEDLKKGKIEFKVDKNSVINNLVGKLSFSREHLVENVQSLLGAISRAATAKGQ-YMCSLFLSSTMGA-ASELINQSDEELEAKYEDICRDVFELTNELRVRKLEKPHELKEKKKDRARILTVLRQK-RNKVRKTRVMRIRKKLRGTAEKPRLSVFKSLNHIGVQLIDDEQGVTLASYSTLAKEMK--GKKLS---KESAKLVGAKIAELAKGKKIDRIVFDRGRYKYHGLIAEVANGARDKGIKF---------------------------------------------------------RKISGIQKIGHAGILDPFATGVMVMLIGRYTKISDRFLNDNKEYIATVKLGQATDTFDCDGQITQT-SSRIPTLEEIESVVSEFQGTIDQIPPMFSAKKVGGQKLYLLARKGIEIERKPVKVNLE-TKILDYSYPELKIQVSCSKGTYISFTFDDFLKQMRQIKKMGSLKSLLSMMPGFSNM-------GDFEVSDKEMGKIEAIILSMTQDERLGLDELTPPRRRRIATGSGSSIDDVNRMIKNFKRIKQMM---DWDGARVMLKPAKEGTGIIAGSKPRAVLEVSGIKDVVAKSLGSSNPLNQVRATFKALVELRNRQATLDARGKIKLQIPAGKASPAPPIGPALGSAGLNIMAFCKDFNAKTQD-KAGDILPVEISVFADKSF-KPGCAMELKGMPLGSTVHNIELYPGRGGKLVRSAGLSAQLMARSGGYATIKMPSGEVRMVRETCRATFGVVSNAENALRVEGKAGRSRWKGFRPTVRGTAMNPVDHPHGGGEGRHN-GY-IPQTPWGM-GGQRFGEMEVWALEAYGAAHLLQEMLTVKSD----DVSGRTRIYESIVKGDNTLRAG-TPESFNVLVKEMQGLCLDVRAE--RSPGVSFEQEKSKGNILYSFRIIPYRGSWLEASFDINDLIYVYVRKKRRRKVLATSFIRTLGYSSDADIIEEFFNRIAEDADETSPIIKMLAKDPTDSYESALKDFYR--KIRPGEPATLSNARSTIMKRYNLGRVGRYKLNRKIGTDEDLEVVTLKKEDIVDALKYLIKLKQGSEDIDDIDHLGNRRVRNLIEIQVKSFHQFFQEDKLEVFREIFPIKSYDE--KTVLEYLSYSLGVPKYSP----------DECIRRGITYNVTLKVKFRLTDETG--IKEEEVYMGTIPKMTDP------------------------GTFIINGAERVIVSQLHRELIQNQCRIGLARMEKIIKERMNLFDFSSDTLTPGKLVSAKGLAGVLKDFFGR-QFMDQTNPIAELTHKRRLSSLGGLNRERAGFEVRDVHSSHYGRVCPIETPEGPNIGLITSLSSFAKIN--QFDKLTIKIASDDVVREWSRGEIKKPETINYRTFKPEKGGLFCEKIFGGKYKKVCDRCGVEVTLRRERMAHIELAVSVVHIWFFKTQPS--RIGNILGMSVSDLERVIYYEEYVVTDP-GNTTLERKQLLNDHEYREAQEKWGP---------------------ESFKANMGGDAIRDLLEKEDLITVIAELKEKLRKTRSMQARMKLAKRLKIIESFASSTNNPDWMVISCIPVIPPDLRPLVPLDGGRFATSDLNDLYRRVINRNNRLKSILKLKTPDVIIRNEKRMLQEAVDALFDNGRHGHPVMG-AGNRPLKALSEMLKGKQGRFRQNLITEGERHSKIISIWTDISEILADQLFKMISK--PDG-------TM--LNPLFLMMDSGARGNKSQVKQLGALRGLMAKPS--------------GE-IIESPITANF----ESYMTRHQLEEKKVVPLILRADVQGSVEAIKNSLLGIKSKKVELNFISEGVGEISESDVELAAASNAVIIGFHTQVESHAEDLIKRNKVIIKKRDIIYQIIDDVK-EIRKKFLAYFKEKNHSIIPSSPTVPHDDPTLLFINAGMNQFKDVFLGKSQRDYTRATSSQKCIRVNDLDNVGHTSRHMTFFEMLGNFSFGDYFKKEAIEFAWHVTTEIFQYDPKRVWVSVFETDDEAYELW-KPHIDEKRIIRLGEDENFWSMGDGPCGPCSELLYDRK-FGPASNPFEKTGERYPEFWNLVFMEFNKDSSGKMTPLPKQCVDTGAGLERVVSFMMEADNVFQSDILSTLIARVEELSGKKYDSSD--------LHLAPAFHVIADHVRALAFAMADGAQPSNIERGYVLRKILRRAVRYGRLLGFNKPFLADVFPRLVETMGSDYHELKQSQSQISEILSIEEESFFRTLRRGGNILNTIIEKASRKEISGEDAFKLKDTYGFPLEEILLIAKDSELTVNLDSYELLEKQARDRSRQAKASHKETTIFESFVKHHGTSIFVGYDEVETEGSVIGLIVDGQSVETMKEGQEGLVILDETPFYAEKGGQIGDVGTLTHEKARFIVQDCQNYPGVIAHHGVLEKGTLIIGEPVIAEINESRREAIAKHHTATHLLHWALQKVLGSHIKQAGSLVESNRLRFDFNHHKALSQEELREIEKLVNEKVWENKPLKSYEIKLEDVQKHPEIKQFGDKYGEVVRVVDINGYSKELCGGTHVQNVGEIGYFRISKEGSIAKGVRRIEAVTGKEAEKLRYALEDQLFNIALTLKANLPKVDDALQNLIKENAKLKEQALFARKKYLNDLSSTLMTNVKQVGSVSILSAVVDI-EKSELNDLGNDLMGRQSGVLLLCVVDGENCQLYLKVSPDLVEKGIHANTLIKSIADLVGGSGGGKKEMAQAGG-PKAYNPDLVEQKWYDFWERKGLFHADPLSDRPPYCIVMPPPNVTGVLHMGHALVSTLQDVLIRWKRMNGYEALWLPGLDHAGISTQTVVEKDLIAKGKRRADYGREEFLGYVWKWKEKSEGRIIDQLKKVGCSCDWMRKRFTMDEDANLAVRTLFKKMFNEELIYRGDYLVNWDPVTETALADDEVEYEERETKLWHFRYPLEEGE--GHLTIATTRPETMLGDVAIAVSPKDPRYKGLIGKNVILPIVNRKLPIVADTYVDPKFGTGVVKITPAHDPNDWELGKRHDLPLINILNSNGTLNENGLEYEGLTMEEARLRIVKRMEELGHLDKIQPYTHRVGVSYRSKAIIEPYLSKQWFIRMEPFKKKLIDAVK-KSKVKIIPKNWENTYFHWIENLRDWCISRQLWWGHRIPIWY-HESGKVICYEGEGKPPEV-EKKPKGWTQDPDVLDTWFSSSLWPFSSLGWPHKTNELKKFYPNSVLVTGHDILFFWVARMIMMGEYVTGEAPFPETSLQGLIFGEEGEKMSKSKGNVIDPIEIINTYGADAMRMALSASATHSPQIDLDRRRFEEFKNFTNKVWNGSRFVLMNLNISEELMEGLGELGLDDRWILSILNRTIDEMGKHLKGYHFDRAAMRSYTFFWDEFCAYYVEMAKPTLFGKG-GDIKNKQKVLTIVLLAAIRLMHPIAPFITEEIFHLLKEKSPACTVAPYPQVIQEDISEEVEEIFAFVNEVVYAIRNIRAEMQLPPSAATDVIIEGKTA-----IIEKHQGIISSLVRIKELIFNPKETSSGFTSSALVKDLKIIIPLPEFQERER--ERLVKEREKLEKQIASLKNQLSNPNFVERAPKELVEKTKAT--
>SRR6425755_bin21
PTINQLIRNKRQSSASRKKSPALQRCPQRRGVCLQVKTKTPKKPNSALRKVAWVRLSNGQEVIAYIGGEGHNLQEHSIVLVQGGRVKDLPGVRYHIVRGALDCAAVKNRKQSRSRYGAKRPKMSRRHAAEKKEIGDPIYGSVILERFINKIMMHGKKSIARKIVYSALERFAKKVGINPLQGFEEALENAKPLLEVRSRRVGGATYQVPVEVAPERKNCLAMQWIIKNARSKPGKSMEVGLAAELVDCYNKQGTTIKKREDTHRMAEANKGRDNLGHISCRHKGGGVKRLYRIIDFKRNKDGIEARVVSIEYDPNRSAYIALLNYADGEKRYILAPKGIKRGDRVISNIAKQIERRVSFRRAMKKSMQSV-MDAGAVGVKIQVSGRLAGAEIARSEWYKNGRVPLHTLRADIDYATACAETTYGIIGVKVWIRSLRKGPFVDHHLLKKVRAMNLEDRKSPIKTWSRRSMITPEMIGHTFEVHNGKKFLTVFVSETMVGHKLGEFSPTRLFKSH---------------------------------------------------------------------------------------------------------MIQQESQLKVADNTGAKKVKCFKVLGGSRRRYATVGDVIVCSVRDVEPDSSVKKGDVVKAVIVRTRRGIVRKDGSSLRFDTNSCVIIDDKGNPKGTRIFGPVAREIRDRGFIKISSLAPEVIPKRTKFRKQQK-GQF-AGLSKGATFVDFGEFGMQTLERGWITSRQIEACRVAINRHLKRKGKVWIRIFPDKSVSKKPAETRMGKGKGAPDHWVAVVRPGRILFEVAN-VSREDAQDALRRAAAKLGIKTRFVK--------------------PKFTFIVASNATKPMIAQALEAIYKVKVKSVNTICIKPQPARRGRRKGAFAAFKKAIVTFHEG---------NPMQIPVLKKIVVSMGLAEAAKDNIFQSHLEELAVISGQKPLITKARKSIAGFKLR--GMMHVF---------DND-GNLIACSVISLSSNVVTQIKTRS----------------------------VDGYSAVQMGAEQTIQKRCKKPQLGHLKKSGSR---VFRTLKEVRVTEE--------AASSVSLGDEFGL-EILEGVSSVDVSGVSKGKGFQGVMKKYGFRGGPGSHGSGFHRHAGSIGMSTPGRCFPGSKRPSHMGCENVTVKNLEVIKIDL----------------EKKVLLVKGAIPGFKGSVVVVKKQPPVSSLIKKALNLESGSKIPNRNKVGKLTKEQVLAIAEQKLKDMDVLLLGSAVRMVEGTARSMGIDV--KEEITKKFQLHEKDTGSADVQIAILTEHITELKEHLERSPKDQNSRLALLKLVGQRRKLLEYLNSTDTERYKSLIARLNLRLVEAGAHFGHQTRRWNPKMKLYIFEEKNGLYIINLAKTLQQLRKALPHVRKAVEDNKSILFVGTKKQAKCVIREAAIEAGEFFVAERWLGGMLTNMMTIRNSIKTLDKIEKDLELTKKEVALLAKRHQKLLKNLEGVRYMKKLPGLIVVVDPSYEKIAVAEANKLGIPVLALVDTNCDPSPINHVIPCNDDSLKSIRLIVNVIRDNVL---QLEEKVLVVNRCSKVVKGGRKFSFSALILVGDGKGRLGYGFAKANELTDAIRKGGEAARKNLVCIR-GVVVSSKMEKTVVVRVERVFAHPQYAKVVRDSKKYYAHCDLVLS-EGDKVKIQETRPLSKMKRWRVIE-GRRKQAVSSVRLRPGNGKIDVNGRAFEEYFPLEIQRETVLAPLKMVGSLDQYDLVIRVNGGGIQGQVIATRLGLARAVLKEKEEARQELKSQGFLTRDPRKKERKKYGHKKARKSFQFSKRDTIADLLTRIRNALMAEHLYVDVQHSKMREAIVKILKQHGFITHYLVKEENR-LRTMRIFLRYSDDRKPVIHQLKRVSKPSRRVYVSVEKIPYVFGNMGISVLSTSQGILEGSVARAKNVGGELLCLVWGVVHVKATFNNTIVSITDPAGNVISWASAGKVGYSGSRKSSAFAATVAAQDAAKIAMGSGLKEVEVCLKGTGAGRESAVRALISSGLVVSVIRDETPVPHNGCRPRKRRR--KEEKKLLLQEVGEKIAASQGFILLRYLGFTAGYSREFRNSLSGVSAEFEVLKKRIFFKAIEAAGLEVKSSEDLGGHLGVVFAYGDPVSAAKQVLDFNK-IVTGLIPFLEHDDANRALMGSNMQRQAVPTYKLKKFLRSNSGTCINQTPLCCIGDVVSKGDVLADGPATDQGELALGKNILVAFMPWYGYNFEDAIIISEKLIKQDAYTSIYIEEELTARDTKLGK-EEITRDIPNVSEEVLANLGEDGIVRIGAEVKPGDILVGKITSETELAPLLRAIFGEKAADVKDASLTVPPGTEGVVMDVKVFSREGDADLDHGVIRQVKVYVASKRKLQVGDKMAGRHGNKGVVSKIVPEADMPYLANGETIQMILNPLGVPSRMNLGQVLETHLGYAAKTAGIHVKTPVFEGFPESRIWDMMIEQGLPEDGKSYLFDGKTGERFDNKVVIGYIYMLKLSHLVADKIHARSIGPYSLVTQQPLGGKSQWYVVDATGKTLGRLSSEVAKILRGKHKVDFTPHVSMGDGVIVINAEKVRLTGSKKAQKVYRYYTGYISGMREIPFENMLARKPAYIIEHAIKGMMPKTRLGKQQLKSLRIVKGDSYEFESQKPVVL--VEVSDAFFAGESGLQSIKDYLVAIQANKRQWSACTRGRSEVSHSTKKPFRQKGTGNARQGCLAAPQFRGGGIVFGPKPKFDQHVRINRKERQAAIRLLLAQKIQTSNLIVADVFVSLNSPKTKEALAFLKRCNVECRGVLFIDDNSNSYLKLSLRNLSAVGFIYGDNVSGYDIASARNIVISEKALNALVERGKRVDYSGRSVIIVGPELKFNQCGLPKEMALELFEPFIIKRLKDQGSVY----------------TIRSAKKMIQRG----APEVW---DVLEEIIKGHPVLLNRAPTLHRLGIQAFEPVLIEGKAIRVHPLVCAAFNADFDGDQMAVHVPLSVEAQLEAKVLMM--IGAKVTLRGVRMYDFMDRFCNIVSPRIRDFRGFSEK-GDGRGCYSLGLDDQQIFPEVDLDRVKRSQGMNITWVTTAQTDAECVALLEMMGLRF------------C---PPVRFDQTVDVSIKLGVDPRKSDQQV-RGAVFLPNGTG-KTLKVLVFAAGEK--AQ-------EAIKAGADFVGSDDLVEK---IKGGW---VDFDVAVATPDMMREVGK-LGKVL-GPRNLMPTPVTM---DVVKAISELRKGKIEFKADRSGVCNVGVGKLSFDSAQIKENIEALCAALVKASTAKGQ-YLVSFTVSSTMGPG-EELRKKDDAELDAFIHVNKKALFDLRAEAALNKAVKVHLFSEYKKNIARALTVKQEKKKTAKKARRALRVRKFLKGSSSKPRLSVVKTNKHIYVQLIDDTLGKTLASISTVSKSGKSAGLIVK--NQEVAKGLGNKIAELGKSLQIEQVVFDRGPFKYHGIIAMVADGAREGGLQF-----------------------------------------------------------KIGVKKIGHAGTLDPFATGVMVMLIGRFTRLSDVLLFEDKEYEAIAHLGTTTDSYDCDGKVVGR-SKKIPTYEEILEAAQYFQGEIQQVPPMFSAKKVQGKKLYEYARKGLSIERKQATVQV-NLQITKYSYPHLHFVVQCSKGTYITFTYEDYYKQMLAFRRLGPLRKLVGMMPSFGGI---RPSDKDLENSEKQMKRSEAIILSMTPEERKEKVELSMSRMKRIAAGCGLTLGDVNQFRKQMAQSKKFF--VDQDGAQLLLKPAKPGTGIVAGARIRLILEMAGIKDIVAKSLGSNNPMNQVKAAFRALLGLSSRQEILESR--IKLQIPGGKANPAPPIGPALGAAGVNIMGFCKEFNAATQD-RPGDLLPVVITVYSDKTF-KNGCCMMLKSIPLGVSVHNIEMRPNSGGKLVRSAGLAAQIIAKTPGYVTLKMPSGEFRMLNEACRATIGEVSNADHNLCVDGKAGRRRWKGVRPTVRGTAMNPVDHPHGGGEGRHN-GY-ISQTPWGK-GGQRFGEMEVWALEAYGVAHMLQEILTVKSD----DVSGRTRIYESIVKGENLLKSG-TPESFNVLIKEMQGLGLDVRP---RSPGINFEQEKHSKGN-TLFSFRIIPYRGSWLEAIFDINDLIYIHIKRRRKILAMTFIRALGYSSDADIIEEFFQKVAVDADENHPVIKMLAKDPTDSYEAALKDFYR--RLRPGEPATLANARSTIMKRYNLGRVGRYKLNRKLGFSMDDESQVLRKEDVIGAIKYLISLKMGSASVDDIDHLANRRVRNLIEVQIKSYKQFLQIGKLEVFREIFPIKSYNE--ATILEYLSYNLGVPKYSP----------EECVRRGITYSVTLKVRFRLTDETG--IKEEEVYMGTIPIMTDK------------------------GTFIINGAERVVVSQMHRELIQNQCRAGLARMEKIVRERMNLFDFSSDTLTPGKIISAKGLASVLKDFFGR-QFMDQTNPVAELTHKRRLSALGGLNRERAGFEVRDVHASHYGRICPIETPEGPNIGLITSLSAFAKIN---FDKLEIGIASDITIRKWSCGEIKKPETINYRTFKPEKGGLFCEKIFGGKYKKVCDRCGVEVTLRRERMAHIELAVPIVHIWFFKTTPS--RIGNVLGMTASDLERVIYYEEYVVIDP-GKTDLVKKQLLNDSEYREVVEKWGK---------------------DAFVAKMGGEAIYDLLKSEDLQSLLKELKDRLRKTKSQQARMKLAKRLKIIEGFVSSSNRPEWMVLKNVPVVPPDLRPLVPLDGGRFATSDLNDLYRRVINRNNRLKAILRLKTPEVIVRNEKRMLQEAVDALFDNGRHGHPVMG-AGNRPLKSLSEMLKGKNGRFRQNLITDGERHSKTISIWTEVSDHLSDALYSEISKLKNSK-----------HNPLFLMIDSGARGNKSQLKQLGALRGLMAKP--------------NGA-IIESPITSNF-------------QNKKTLKLLVKADVQGSIEALANSILNIKSEKVNVEILSTGIGEISESDIRLAAASKATIVGFHTGIESHAEPLIKSLGVRIKLFDVIYHAVDSIK--LRSNFLKFYASRHHTIVPSSPVFPHNDPSILFTNAGMNQFKNIFLNKESVSYSRASTSQKCIRANDLDNVGHTSRHLTFFEMLGNFSFGDYFKQEAIAFAWEVSLSVFNFDPSRIFATVHEKDDEAYALWERF-LPSDRIYRLTDKDNFWSMANGPCGYCSELLFDRKFGSARSPLEDTDGERFLEYWNLVFMEFNRTEDGTLLALPKKHVDTGAGLERLVSLIAGTETVFEADVLRDLIGTIEQLSGKTYQAET---------PLGSAFRVIADHTRSLSFAIADGLLPGNTERGYVLRKILRRAVNYGKRLGFSQPFLAEVVPTLVSTMGEAYPELRSSLSQIQDVLTVEEENFFKTLQRGGNLLQQVLR-TSSDEISGEDAFKLKDTYGLPIEEIALLAKDNNISVDMDTFYRLEEEAKERSRKHTTK--AQTTADTIQALEYTTEFVGYDSLSCDTFIEALIHDGNIVSSLQEGSEGYLVLRTTPFYAEKGGQIGDTGEIFSQAGTFLVSQTTSKSGLVVHRGKLIQGQLSQGDAVTAQVHCSQRQCIANNHTGCHLLHKALEITLGGHIRQAGSYVDATKIRLDFTHPKALSADELLSIEELVNEKIRENSPVHIRETDVMNSEEIK--QFFGDKYGDVVRVVSAG-FSQELCGGTHAKATGDLGFFRIVKEQAVATGIRRIEAVTGAEAEKLVRQNAEELQEISILLQSPRDQILNKLGILLRHEKELTKRVSQLEDSLIATKVGALLDKCKDIQGISFFIHELDHAESGQLQNYAQHLHQKAHQLVSLWTVKDGKHIVLARISDDLVSQGWQAQALLSSLLASSGGRCGGKGNTAQGS--PKAYNSKDFEEKLYAFWEQSGWFTASAENDKPPYAIVMPPPNVTGVLHMGHALVNTLQDILTRYKRMQGYEACWIPGTDHAGIATQTVVEKRLYASGKRRADFSREEFINHIWEWKEQSEKVIFTQLRQLGCSCDWSKLRFTMEPAANRAVKKAFKKLFDKGVIYRGYYLVNWDPVLQTALADDEVEYEEQDGWLYYIRYQVVDKD--EYITVATTRPETILGDTAIAVAPDDERYAHLIGEKVYVPFVDRQVPIIGDVCVDPTFGTGAVKITPAHDKDDYRTAMNHGLPMINILTPTGEINENGGIFSGLSKEQVRQDIISSLDSMGLFVKKDPYKLRVGVSYRSGAVIEPYLSKQWFVAVSSFRSSLREFVD-SQDIRIFPPEFKRNYLAWVNNLRDWCISRQLWWGHQIPVWYHKHDEERVICYEGDGVPEEVAQDPDSWYQDPDVLDTWFSSGLWPLTCLGWPDEQSLLQKFYPTAVLVTGHDILFFWVTRMVLLCSTMVERKPFSDVVLHGLIFGKSGEKLSKSKGNVIDPIAMIDKYGADAVRMTLASCANRGEQIDLDYRLFEEYKNFVNKIWNGARFIFQYISEVA--GVSPELLGLEDYYIIDEFNQLLAQLTPAYEQYSFDKIAMMSYEFFRKNLCSTYIEIIKPTLFGKQPEQRKAKCILLATLLVNMLGVLHPIVPFITETLFLRVKDVADACVVAPWPQAIEIPMPKDLHESFAFAERLVYTIRNIRGEMQLDPRVPLTAFVISSDS-----KVKEYQSIMLALGNLVSIEFLTEEPKEGLYSLGTVDEVRLGI-FVPIEQKEKERVRLEKEKARLERVVANTSKLLEDKNFCAKANPELVKSKEEAL-
>1021942-14
PTYNQLIKSGRTDKTRRRKSPALQQCPQRRGVCLQVKTKTPKKPNSALRKVAWVRLSNGQEIIAYIPGEGHNLQEHSIVLVRGGRVKDLPGVRYHIVRGALDCAAVKDRKKSRSRYGAKKPKMSRRKRTFKRRIYDPIYGSATLSKFINKLMIGGKKATARRIVYGALEKFAEKKSENPLDAFEQALENSKPSLEVKTRRIGGANYQVPVEIPGDRRTSMAMQWIIANSRAKPGRCMEDSLANELADCFHNQGATIKKKDDTHRMAEANKGRNHSGHITCRHKGGGAKKQFRIIDFKRDKVNIPAKVAAVDYDPNRSALIALLHYNDGEKRYILAPQGIKKGDVV---IAKQLERRIPFRRILKKAMQTT-MDAGAAGIKVQISGRIGGAEIARVEWYKEGRIPLHTLRADIDYAHGRAETTYGSIGVKVWIRSLKKGPFVDHHLMAKIQKQNQDGAKKAIKTWSRRSMIVPEMVGCTFDVHNGKKFISVYVSENMVGHRLGEFSPTRTFKGHAITRYVRISPRKARYAAGLIRGRTVEDATLQLISSKLKGGRLLKKTLDSAVANAETQLNARREGLKITEVRIDPGPILRRAKPRSKGSSVPVNKRTSHFTIVLT-MIQQETNLEVADNTGAKKVRCIKVIGGTRKRYAKVGDIIICAVKEADPKGAVKKGEVVRAVVVRTKGYIRRDDGSLLRFYDNSCVIIDDKNNPRGTRIFGPVPREVRDS---KIRSLAPEVIPVRTKYRKQQK-GQM-RGIAKAGTFIEFGEFGMQSLDRTWITAQQIEACRVTITRFFSRKGQVWIRIFPDKPISKKPAETRMGTGKGAVDHYVATIRPGRILFEVGG-VTREEAQTALRLAAAKLPIRTKFV-------------------QSPKVVFEVDAKANKAEIAAAAEAIYNVKVVKVNTITIHPKWRKVRGFEGKTAALKKAVVTFRPGDQVE-----NIMAAPVMKKIVISMGLAEALKDNALQEHSDELMLLSGQKPVVTRSKKAISNFKLRKKGMTQVF---------D-AEGKLVVCTVILAEPNTILQIKRKE----------------------------THGYNSVQLGGPLTKPTRATKPMKGHFVKAGAQ---PCRAIRESRVDDV----------DAYQVGQMIDA-SLFNGIAYVDIEGVSKGKGYQGVIKLFNMAGGPAAHGSGFHRHMGSTGMSTPGRCFPGGKRASRMGGDRTTVQCLRVVAIKG------------------NLLLVEGAVPGANSGIVYIKKKPPVSRMILKELGLESGSKIPNRDKVGKMTRSQVKKIAKQKAEDMRFGSEEAAEMMVMGTARSMGVDI--KEEITKKFQLHEKDTGSADVQIAILTERIAELTEHLKIAPKDHSSRLALLKLVGQRRKLLDYLNSTDTKRYQTLIVRLNLRLLECGAHFGHQTHRWNPKMKRFIFEERNGIYIIDLAKTLQQIRAAVQFVREIVKNRKSILFVGTKKQAKVVVKECAEESGEFYVCERWLGGTLTNLQTIRHSVKTLERIEKRLALKKKEISGLAKERVKLDRNLAGIRAMRKLPGLIVCVDPNKEHIAVAEANTLGIPVMALVDTNCDPDPIDYIIACNDDALKSIKIVLTALMQAIIDQ-EFEEKVLYINRCSKVVKGGRKFSFSALILVGDGQGHIGYGFAKANEVSDAIRKGTEAAKKNIYTIE-GVVISNKMKNTVTVQVSRKLRHPKYQKVIERSKKYYAHDETNQLSIGQKVKLVETRPLSKLKRWRVIE-GRRKTSVSSVRVRRGTGIVDVNGKDFNQHFPTELQRELILAPLRKFSDPQKVDLIIRVKGGGLESQAIATRLGISRALVLEDETLRGELKDLGYLTRDPRKKERKKYGHKKARKRFQFSKRDPIAELLTKIRNAKDARHRFVDLNHSKMKVQILNILKHHGFIENFLVNEEQH---KMRIFLRYTKERDSVIRGLQRESKGGLRRYIGYRDIPRVFNNMGISILSTPQGVVDGETARNLKVGGEIICTVWGIAHVKATFNNTIVAITDLAGNVVSWSSAGKANFAGSRKSSAFAATVAAQNAARDAIALGMKECEVNLCGPGAGRESAVRGLQSAGLAISIIRDKTPVPHNGCRPRKRRR--RKEKPLLLNEIKEKIDGSTALLITRYDKLEPNASWQFRGILAKSGSLFEVVRKRVFLKAAEQAGLK--VDTLLKGNVGVVFIQPDAMAPAKAVFAF--SIVAGLIPFLEHDDANRALMGSNMQRQAVPTYVLKKFMRSNSGSCISQTPLCNVGDKIIAGDILADGPATDTGEIALGKNVLVAFMPWCGYNYEDAIIISEKLIREDYYTSIYLEEELTARDTKLGK-EEITKDIPNVSEELLKDLGDDGIIRIGASVEPGTILVGKITSETELSPLLRAIFGEKAADVKDASLTAPPGTEGVVMDVKVFSRKGDTDLDPGVIRQVKVYVATKRKLQVGDKMAGRHGNKGVVAKLVPEADMPYLPNGETIEMVLNPLGVPSRMNMGQLLETHLGYAAKKTGIFVKSPVFEGFPESKIWEMMRSQTMFEDGKVFLYDGRTGERFDNRAVVGYIYMLKLSHLVADKIHARSIGPYSLVTQQPLGGKAQWYLFDAAGQNLGRFASEVAKILRGKHRPDYTPHVDCGDGVVIINADKVAVTGMKEARKLYRQYTGFVGGYREVPLATMRARKPCYLLEHAIKGMMPKTRLGGQQVKKLRIFAGTEHSMQTQKPIPV--VQVDDALLEQGAHPQSIKDYLVAIRKNARQWSANTKTRAQINRTGRKPHPQKGQGRSRQGDLAAPHYKGGGIALGPKPKFDQHVRINQKERRAAIRFLIAEKIKENKVHVLHSDK-MKEPKTQKMAEFFDKIQVGERRVLVLGESKQENLRKSLRNLPKKEYSLVPQMNGYSLILAQEIVVLETALDELI--GKRVDYSGRSVIVVGPELKFNQCGLPKKMALDLFEPFIVKRLKDLGY----------------VYTIRSAKKMIQKQ----APEVW---DVLEEIIKGHPVLLNRAPTLHRLGIQAFEPILIEGKAIRIHPLVTPAFNADFDGDQMAVHVPLSIEAQLEAKLLMM-PIGLVVTIRGKRMYDFLDRFNHIVAPRIRDFRGFSKK-GDGRGNYNFGLADQQVFPEINLDKVKRTQGMNVTIVTTAKTDEDCVELLTLLGFPFK--------KK-C---PQTKFDQSINMALIVGIDVKKSDQQV-RGTVSLPHGTG-QTVTLVVIAKGDK--AK-------EATDAGADFVGADEILEK---IKGGW---TGFSALITTPDMMKEVGK-LGKVL-GPRGLMPTPVT---NDVAKAVKEAKAGKIEFKVDKTGNINNAVGKVSFKADQIVENLTVLLQAIARAASAKGV-FLRSLYLSSTMGPG---LGSQSVEELQALAKDLDKQIFDLRNELSIRKLEKPHLLKSKRREKARVLTTLT---------------RKKILGTANIPRMSVSKTNAHLYVQLIDDVKAVTVGGVGTLSKENQKTSFNGK--SKAAARHLGSQIAEIAKKQNIERVIFDRGRYKFHGIIAELAAGAREAGLQF---------------------------------------------------------RKLTGIETIGHAGTLDPFATGVMVMLLGRYTKKSDQFLTHDKQYRARLHLGIATDTYDLDGQITHRS--DHIP---PHIDLTPFQGTVSQIPPMYSAKKVGGKKLYDLARKGITIERKPIQVHL-KIELLSYAYPHIDLLIDCTKGTYISFTYDDYLKQMGMVKKMGSFKSILKMMPGMSEM-------GDLDFSDQEFKRLEAMILSMTPREREERDELDHSRRRRIAVGSGADIDAVNRMVKGFKKLKQ--VQVAWDGADILLKPASEGTGVVAGSKVRSVLELSGIRDVIAKSLGSNNPLNLVKATFEALLRLKNREQCMSER--VKLQIPAGKANPAPPIGPALGSAGINIMAFCKEFNAKTQD-QGGDILPVIISVYADKSF-HIGCCMKLKFMPFGSVVHNIELCPGKGGKLVRSAGLSAQLLGRSNGYATLRMPSGEVRMINEECRATFGAVSNAEHNLRVIGKAGRSRWMGIRPTVRGVAMNPVDHPHGGGEGRGKG-N-HPQTPWAQ-GGQRFGEMEVWALEAYGAAHLLQEMLTVKSD----DVAGRTRIYESIVKGENSLVAG-TPESFNVLVKEMQGLCLDIRT---RSPGISYEQERHPKGT-ILYSFRIIPYRGSWLEASFDTNDLIYIRKKRRRKILASTFIRTLGYSTDAEILEEFFEA--EEADETHPIIKMLAKDTTDSYESALKDFYR--KIRPGEPPTLSNARSAIMKRYNLGRVGRFKLNRKLGTDEE-LNIVLRKEDVISALKYLIRLKMGKAHVDDIDHLGNRRVRNLIEIQIKSYNQFLQAHLLEVFHEIFPIKSYDE--KTVLEFLSYNLGIAKH----------TPEDCLRRGITHNVTLKVKFRLTDETG--IKEEEVYMGTIPVMSDK------------------------GTFVINGAERVIVSQLHRELIQNQCRIGLARMEKIIKERMNLFDFSSDTMTPGKIVSAKGLAGVLKDFFGR-QFMDQTNPISELTHKRRLSCLGGLNRERAGFEVRDVHPSHYGRICPIETPEGPNIGLITSLSSYAKIN--HFDKVTIKIASDDVIRQWSRGEIKKPETINYRTFKPEKGGLFCEKIFGGKYKKVCDRCGVEVTLRRERMAHIDLAVPVVHIWFFKTMPS--RIGNMLGMSTADLERVIYYEEYVVTDP-GRTELQKKQLLNDNEYREAQEKWG---------------------ADSFKVSMGGAAIQELLKTEDLAALVVELKEKLRKTKSMQARMKLAKRLKIVEGFSISINKSDWMVLSAVPVIPPDLRPLVPLDGGRFATSDLNDLYRRVINRNNRLKSILKLKTPDVIVRNEKRMLQEAVDALFDNGRHGHPVMG-AGNRPLKALSEMLKGKQGRFRQNLITEGERHSKIISIWTEVSDKLSEDLFKLIYD--TST-GNL--------NPLYLMVDSGARGNKSQVKQLGALRGLMAKPSGEI--------------------------SLEKMMAKKESGEKKVLPVILRADVQGSLEALKTSLLKIKSDKARLEFVNLGVGQISESDIELAAASKATIIGFHTSIESHASDLIKQKKIEVYTQDVIYHLIDEVR-----------------------------------------------------------------------------------------------------------------------------------------------------------------------------------------------------------------------------------------------------------------------------------------------------------------------------------------------------------------------------------------------------------------------------------------------------------------------------------------------------------------------------------------------------------------------------------------------------------------------------------------------------------------------------------------------------------------------------------------------------------------------------------------------------------------------------------------------------------------------------------SYDPKKTEEKWYAFWQEKGFFKADAHSSKEPFTLVIPPPNVTGVLHMGHALVNTLQDILIRWKRMEGFEALWVPGTDHAGISTQIVVEKDLYVKGKRRKDFTREEFLEAVWAWKEKSEGQILGQLKKLGCSCDWSRQRFTMDGSCNRAVLAAFKKMFDEGHIYRGDYLVNWDPITQTALSDDEVEHEERASFLWYIRYPVEKGH----ITLATTRPETLLGDTAIAVHPDDPRYRSLIGKKARLPLTSREIPILADPFVDPTFGTGAVKITPAHDFNDFEMGQRHNLPRINILTPDGKINENGGPFAGLSWEEARIQVVHALQKQNLLEKVEPYTLRVGLSYRSKAIVQPYLSKQWFIRMAPFKEKLISAVK-EKRVTLIPPHWEATYFHWIENLRDWCISRQLWWGHRIPIWY-GPKGEIVCPDENTLPPA-------GWTQDPDVLDTWFSSSLWPLSVLGWPDKNPDFKKFYPTSTLVTGHDILFFWVARMILMGEYLGGNVPFHETFLHGLIYGKDGEKMSKTKGNVIDPLEIIDTYGCDAMRIALASSTTYARQIDLDQRRFEEFKNFANKVWNGARFVFMNIETLEELSQEIEADKLEDKWILSVLNRTTLEINNHLASYAFDKAATRTYEFFWNDFCATYVELSKPVLFGKMPAERTNKQRILVHLLLNSILLLHPITPFITEELYQMLRQKSLTITLTPFPKPSGS-PDTAIEEDFALLGTLVRSIRNIRTEMQIPPGEKTDLYLHGPQESREWKLAHEHQNILLSLTPTQTIHFQKPTA---FGSTAALGPLKLFIPIPSLKAKEK--VRLEKEKEKLEKLALSTSEKLANPDFRAKAPAEVVTKL-----
>ZH-Jul18-154
PTINQLVRKGRINKMRQKKSPALQRCPQKRGVCLQVKTKTPKKPNSALRKVAWVRLSNGQEVIAYIGGEGHNLQEHSIVLVRGGRVKDLPGVRYHIVRGALDCAAVKDRKKSRSKYGAKRPKMSRRRRAIKREIPDPVYNSLVLSKFINKVMYSGKKSTARKIVYDALEKLAKRVKANPLVAFEQALENAKPSLEVKSRRIGGATYQVPIEIPTDRRISMAMKWIIDFSRAKAGRSMEDGLSAELADCFLSQGSTIKKKDDTHRMAEANRGRNHHGHITCRHKGGGCKRAYRLVDFKRDKENIPASVASVEYDPNRTAHIALLHYVDGEKRYILAPQGLKMGDSVL-----------------------------------------------------------------------------------------------------------------------------------------------------------------------------------------------------------------------------------------------------------------------------------------------------------------------------------------------------------------------------------------------------------------------------------------------------------------------------------------------------------------------------------------------------------------T-PKYVFIVDKRANKMEIAAAVEEIYNIHVISVNTINTKSKPKKKGRV-SRGPTCKKAIVTLQPGDEIPEKN----------------------------------------------------------KKGMMQMF---------DDN-GNIVVCTVIHAEPNVISQVITKE----------------------------KQGYNAVQLSLSQSKKKNISKGLRDAFALKNIE---PRRKSKESRVLDT----------SSYTLGQEISV-GYFSECAYVDVCGISKGKGYQGVIKRHHFRGGPASHGSGFHRHGGSCGMSTPGRCLPGQKKAGRMGAEKVTVQNLKVIKVDE----------------EKQVILVEGAIPGANEAVVYI-KQPPASRLILKEVGIAAGSKIPNRDKVGKLTKTQVLKIARAKISDMRVNSEEAAMQLVMGTARSMGVDI--KEEITKKFQLHEKDTGSADVQIAILTERITELTEHLKAAPKDHGSRLSLIKLVGQRRKLLDYLNSTDTKRYQNLIVRLNLRLLEAGAHFGHQKHRWNPKMKRFIFEERNGIYIIDLAKTLQQIRNAVEVVKETIGKRKSILFVGTKKQAKIVVKECAEECGEFYMCERWLGGTLTNLATIRQSIRGLERVEKKILLTKKEMSLLCKEQSKLQKNLSGIRAMRKIPGLIVIVDPSSEYIAVNEAKKLGIPVMALVDTNCDPDPIDYVIACNDDALKSIKLVLQSLSSAILEK-----------------------------------------------------------------------------------------------------------------------------------------GRRKTAVSSVRLRPGSGKIDVNGKTLDGYFPGELHRDTILAPFKTCRLADKYDLIIRVKGGGMDGQVIATRLGISRALVGEDDARKSDLKLEGFLTRDSRKRERKKYGRAGARKRFQFSKR---------------------------------------------------------------------------------------------------------------------------------GIVFVKATFNNTIVSITDLAGNVLSWASAGKVNFSGSRKSSAYAATVAAQDAAGTAMGFGMKEVEVNLSGPGAGRESAVRGLQSSGLIVTTIRDTTPVPHNGCRPRKRRR--RPEKNILSREIKDKIDSSKAIVLATYTKMSPNMAADFRMNIGKTGGSFEVVKKRILVKAAEQAGFT--LDGNLKGHIGVVFADQDPVQTTKYVYKFAK--------------------------------------------------------------------------------------------------------------------------------------------------------------------------------------------------------------------------------------------------------------------------------------------------------------------------------------------------------------------------------------------------WFLLDASGKTLGRFSAEVAKILRGKHKPTFTSHVDAGDGVVIINAAKIKVTGAKAAQKIYRYHTGAMSGLREVPYEIMLARKPDYIIRHAVKGMMPKTRLAEAQMKKLRIFADTEHDLQAQLPIV----ALDDALLEGVANTQMVKDYLVAYRANQRQWSASTKSRAEVNHSGQKPHPQKGTGKARQGYLGSPQYKGGGRVFGPKPKFDQHVKINKKEKRAVIRSLLVQKIQEQHLHILS-VEGLSKPKTKSIVGFLKKMNLCQKRVLFVGGDI-EVVVKSLRNVPKLSFSLLPNLNGYEVILNQDIVLLDGNIDQLV---------------------------------------------------------------------------------------------------------------------------------------------------------------------------------------------------------------------------------------------------------------------------KK-----C---PPTKFDQSLELSLKTGVEVQKSDQQV-RGTVTLPNGTG-KKTILVVFARGEKIKEA---------LDAGADFAGNEDLLEK---IKSGW---MDFTAVISTPDMMREVGK-LGKVL-GPRGLMPTPVTA---DVVKAIQEVKAGKVEFKTDKHGVINSPVGKLSFTKEKLLENMTALLSVVARSATAKGV-FLLSLALSSTMGPG-----------------------------------------------------------------------------------------------------------------------------------------------------------------------------------------------------------------------------------------------------------------------------------------------------------------------------------------------------------------------------------------------SFTYGDYLKALSKMKKMGSFKSILKMIPGMPAL-------DGIEIDEKEMSGVEAIILSMTAKEREEKVELVPSRRRRIAAGSGTSIDDVNRLVKKFKRMKQFF--------------------------------------------------------------------------TIKLQISAGKANPAPPIGPALGGAGVNIMAFCKEFNAKTQDRA-GDILPVIISVYSDKTF-EAGCCMKLKSMPLGSVIHNIELVPGRGGKLVRSAGLSAQLMAKSGGYVTVRMPSGEIRMINEACKATFGALSNADWNLRSEGKAGRMRWRGVRPTVRGTAMNPVDHPHGGGEGKHN-GY-LPQTPWAQ--------------------------------------------------------------------------------------------------------------------------------------------------------------------------------------------------------------------------------------------------------------------------------------------------------------------------------------------------------------------------------------------------------------------------------------------------------------------------------------------------------------------------------------------------------------------------------------------------------------------------------------------------------------------------------------------------------------------------------------------------------------------------------------------------------------------------------------------------------------------------------------------------------------------------------------------------------------KEPNPLYLMMDSGARGNKTQAKQLGALRGLMAKPSGEIHEF-----------------------SLENLLQNRASSSKKTLKLIVKADVQGSLEALKSSLRKLPSQKVDIVFISEGVGEVSESDIQFAATSKAIIIGFHTGIESHAESLIKQNKVDVRLHDIIYHAVDDMK--IRRNFLNFFKENEHSIVSSSSVVPHDDPTLLFINAGMNQFKDVFLGKSERDYKRAATSQKCIRVNDLDNVGHTTRHLTFFEMLGNFSFGDYFKAEAIEYAWKVSTQVFALPEEKIWVTIFREDDEAFELWRKI-LPESRITRMDEKDNFWAMGDGPCGPCSELLFDRRYGNARNPKEDPSGERFLEFWNLVFMQFNKDAHGIFHPLPKKSIDTGAGLERVAALKLGVDTVFATDIFKSLIAQIENTCSLRYDETN--------LSTAPAFHVIADHIRSLSFAIADGAQPSNIERGYVLRKILRRAVRYGKNLGLGEPFLAKILPRLVDVMGPDYPELVSSQHRIAEILSLEEEAFLRTLKRGGNILQHVIEKAPLKQITGEEAFKLKDTYGLPLEEILLIAKDTGLEVNLEAYQLLEEQAKDRSR-SAETQTLQESEISLTTKHGKCSFIGYEETVSEATILAIIHEGVFVDALKEGQEGMILLKQTPFYPEKGGQVTDIGTLSHDRAHFVVTSCQTYPDVIIHIGSLEKGTLIPGEPLIARVEEKRRQKTSNNHTATHILHAALQKILGPHIRQAGSLVEASRLRFDFNHHKSVSKQELRDIEKWVNDKVRQNFPVSSYELSYEEAQEKKEIKQFGEKYGARVRVVDIN-CSQELCGGTHTNNIGTIGFFRIVKEGSIASGVRRIEAVTGEEAENLIYEQELLVDNCCLQLKTTPALLEEKLTSLVEENKKHTLEIKTLKRHSIKTLAQDLSAQCVTIQGTLFLAKIISL-QPDELPLLAEDLAANGSSLFILATQKPDSCHIFIKVSKELQAKGLLAGSLIKELTPYIEGSGGGKADTAQAAG-PKAFEPKLVEDKWYAFWESEGCFIADSSSKKPAYSLVMPPPNVTGVLHMGHALVNTLQDVLVRWKRMSGFEVCWIPGTDHAGIATQTVVEKQLINKGKRRTDFSREEFLSHVWDFKEKSQNSILHQLRKLGCSCDWSRLAFTLDEPRSLAVKHVFKNLFTKGLIYRGDYLVNWDPMTQTALADDEVEHEERNSFLWHFRYPLADGS--GYIVIATTRPETLLGDTAVAVSAADERYTHLIGKKILLPIMNREIPIITDHHVDPSFGSGAVKVTPAHDPNDYEMGLTHNLPFINIMTPDGKINSNGKPFEGLTMDEARQAVVSKMEALGLVEKIVPHTNRVGISYRSKAVIEPFLSKQWFVKMSSFKQTLRSLVE-EKKVKLIPEAWENTYFHWIDNLRDWCISRQLWWGHRIPIWYNKKNPNEMICRAEEGLPPEVEKNPEDWIQEEDVLDTWFSSALWPFSTLGWPAKTEDFAKFYPNSTLVTGHDILFFWVARMIFMGSYVCEAPPFPETFLHGLIYGKDGEKMSKSKGNIIDPLEIIDSFGTDAIRMALCASATQARQIDLDRRKFEEFKNFANKMWNGARFVFMNLSDLFAAGLNESLFTLEDRWILSLLGRTVEKVTTFLSEYQFDKAASAAYDFFWKEFCAYYVEMSKPYLTHKTAEVRENKQKLLTILLCTSLRLLHPMAPFITEELFSQLKKKSKTCMHSTYPKVLKEDKQPDIEETFIFLDEVLHAIRNIRAEMQLPPGIATDVWILGESQDPLLQTIQQNQNILGSLVKIRSLHFPLQEEEPAFSAKKRIHSLQVLIPLPEMKEKEK--LRLIKEKEKLQIQFSSLEEKLSQQEFLTKAPKEILDKL-----
>CHFRPH
PTINQLIRKGRKSTVGRKKSPALQRCPQRRGVCLQVKTKTPKKPNSALRKVAWVRLSNGQEVIAYIGGEGHNLQEHSIVLVQGGRVKDLPGVRYHIVRGTLDCAAVKNRKQSRSRYGAKRPKMSRRHSAEKRVIGDPVYGSVVLERFINKLMLHGKKSKARKIVYSALDRFAKKVGASVMDAFEEALENARPILEVRSRRVGGATYQVPVEVAPGRRDCLAMQWIIKHARAKAGKSMEVGLASELVDCFNKQGATIKKREDTHRMAEANKGRDNLGRITCRHRGGGHKRLYRIIDFKRNKDGVPAKVASVEYDPNRSAYIALLQYVDGEKRYIIAAKGMQRGDEVL--IAKQIERRVAFRRAMKKAMQSV-MDAGALGVKIQVSGRLAGAEIARSEWYKEGKVPLHTLRADIDYAISTAETTYGIIGIKVWIRSLRKGPFVDHHLLKKVRDMNQSEKKLPIKTWSRRSMIIPEMVGHTFEVHNGKKFLSVFVSETMVGHKLGEFAPTRMFKSHATARYIRVQPRKARLVAGMIRNLSVAEAAVQLSFVQAKSGRLFKKVLDSAVANAELHDDVKRERLSVLEVRVDAGPAYKRIKSKSRGGRSPVLKRTSHLTVVVGEMIQQETQLKVADNTGAKRVKCFKVLGGSKKRYATVGDVIVCSVRDTEPDSSVKKGDVVKAVIVRTRCDISRKDGSNLRFDSNSCVIIDDKGNPKGTRIFGPVAREIRDKGFIKISSLAPEVIPKRMKFRKQQK-GQF-AGLSKGGNFVDFGEFGMQTLERGWITSRQIEACRVAINRHLKRKGKVWIRIFPDKSVSKKPAETRMGKGKGAPDHWVAVVRPGRVLFEVAN-VPREEAQNALRRAAAKLGIKTRFVK---------------------KFVFLVAKDATKPSIAKALEQIYKAKVLKVNTICVKPKAKRRSRKKGKSAGFKKAVVTFQAGF--------NVMQIPVLKKIVISMGLAEAAKDNLFQSHLEELAYISGQKPLVTKAKNSIAGFKLR------------------------------------------------------------------------VDGYSAVQLAFGEIALRRVGKPLSGHMAKFGDK---LFKHFREVRVSED--------FLGEFSLGQSLGI-ECFESVSSVDVSGVSKGKGFQGVMKKYGFRGGPASHGSGFHRHAGSTGMSTPGRCFPGSPRPSHMGANNVTIKNLRVVKVDV----------------SRKVLLVCGAVPGGRGGLVVVRKQPPVSSLIKKALGLESGSKIPNRNKVGKITREQMKAIAEQKMKDMDVVKLESAIKMVAGTARSMGIDV--KEEITKRFQLHEKDTGSADVQIAILTEHIADLKEHLKRSPKDHNSRLSLLKLVGQRRKLLEYLNSTDTERYKNLIKRLNLR--------------------------------------------------------------------------------------------------------------------------------------------------------------------------------------------------------------------LEEKVLFVNRCSKVVKGGRKFSFSALILVGDGKGRVGYGFAKANELTDAIRKGGEAAKKNLIKVK-GVVVSSKMMNTVVVRVERMYSHPQYSKVVRDSKRYYAHVEGEEG-VGDTVRIIETRPLSKLKRWRVVEVGRRKRAVSSVRLRPGTGKIDINGRTFEEYFPIQVQRDMILAPFKTTGKEDQYDIIIRVSGGGVQGQAIATRLGISRALVKEDEANKQDLKSLGYLTRDPRKKERKKYGHKKARKSFQFSKRDPIADLLTRIRNALAAEHTFIDVSHSKIKESITSILKKRGFIAQYLIKEESR-KKTMRIFLKYGDDRRPVIRGLKRVSKPSLRVYVPSSKIPYVFGNMGISVLSTSKGVMEGSLARASNIGGELLCLVWGVVHVKATFNNTIVTITDPAGNVISWASAGKVGYSGSRKSSAFAATVAAQDAAKIAMNAGLKEVEVCLKGTGAGRESVVRALIGSGLVVSLIRDATPVPHNGCRPRKRRR--KEEKNLLLLEVEEKIADSRGFILMSYSGMDAARTRDFRNSLAGISAEFEVVKKRIFFKALSAAGLD-IPFESSKGHLGVVFAYEDMLSAAKEVLNFTK-IVTGLIPFLEHDDANRALMGSNMQRQAVPTYKLKKFLRSNSGTCINQTPLVSVGDVVSAGDVIADGPATDKGELALGKNVLVAFMPWYGYNFEDAIIISEKLIKQDTYTSVYIEEELTARDTKLGK-EEITRDIPNVSEEVLANLGEDGIIRIGAEVKPGDILVGKITSETELAPLLRAIFGEKAADVKDASLTVPPGTEGVVMDVKVFSREGDADLDHGVIRQVKVYVASKRKLQVGDKMAGRHGNKGVVSKIVPEADMPFLPNGETVQMILNPLGVPSRMNLGQVLETHLGYVAKTAGIYVKTPVFEGFPEDRIWDMMLEQNLPQDGKSFLYDGKTGERFDNKVVVGYIYMLKLSHLIADKIHARSIGPYSLVTQQPLGGKAQWFVIDASNKTLGRLSSEIAKILRGKHKVTFTPHVSSGDGVIVINAEKVRLTGAKKAQKTYKYYTGYIGGMREVPFENMLARNPGYIITHAVKGMLPKTRLGNKQIKSLRVIKGGNYEFQAQKPVVL--VELSDLFFSEKVNRQVIKDYLVALRANKRQWSACTKGRSEVSHSTKKPFKQKGTGNARQGCLAAPQFRGGGVVFGPKPKFDQHIRINKKERRSALRYLLGQKIQAGAFFVVEGVFSLASPKTKMVVGFLRGCQIEERGVLFVDSQTNESFRKSVRNLVACGFAYNENLNGYDVVSSRGIVISESAFHE----GKRVDYSGRSVIIVGPELKFNQCGLPKEMALELFEPFIIKRLKDLGY----------------VYTIRSAKKMIQRG----SPEVW---DVLEEIIKGHPVLLNRAPTLHRLGIQAFEPVLIEGKAIRVHPLVCAAFNADFDGDQMAVHVPLSVEAQLEAKVLMM--IGAKVTLRGKRMYEFMDRFCNIASPRIRDFRGFGLK-GDGRGCYSLGLDDQQIFPEVDLDKVKRSQGMNITWVTTAKTDEECLELLGAMGLRF------------C---PSVKFDQTVDLSMKLGVDTKKSDQQV-RGSVLLPSGTG-KKLTVLVFAAGDK--AK-------EALEAGADYVGSDELVEK---VKGGW---TDFDVAVATPDMMREVGK-LGKVL-GPRNLMPTPVTT---DVVKAIQELRKGRVEFKADRAGVCNLGVGKLSFEAQSLKDNIEACVSAVVRAATSKGQ-YLVSLVLSSTMGPG-EELRAKSNSELDAYVGEMKRQIFSLREEVVLNKSVKAHLFNECRKNIARALTVKQER--NSMKRRRALRVRRHLRGSFERPRLCVVKTNKHLYVQLIDDEQGKTLGSISTVVKALKSTDLAKK--SKESAKLLGEKIAELGKSLNISKVVFDRGPFKYHGVVAAIADAAREGGLQF----------------------------------------------------------KLTGIKKIGHAGTLDPFATGVMVMLLGRYTRLSDKLLFQDKEYDAIAHLGTTTDSYDCDGKVVGR-SKKVPTLQEVLTASESFQGEILQVPPMFSAKKVQGRKLYEYARKGIVIERSECRVRV-SLKITKYEYPRVFFSASCSKGTYITFTYEDYYKQMKIFRRMGPLRKIMKMFPGFGGG----VKEKELEASEKEFTKTEAMILSMTPEERKELVALDMRRMKRIALGAGVTIGDINQFRKKMAQSKKFFVRVNFDGAQLLLKPAKPGTGIVAGSRVRLILEMAGAKDIVAKNIGSNNPVNQVKATFKALSELTVKEDVLKGRG-VKLQIPAGKANPAPPIGPALGAAGVNIMGFCKEFNAATQD-KAGDILPVVITVYADKSF-KVGCCMSLKKIPLGSSVHNIEMRPGGGGKLVRSAGLSAQVLAKSNGYVTLKMPSGEFRMLHEGCRATLGEVSNADHNLRNDGKAGRRRWQGVRPTVRGTAMNPVDHPHGGGEGRHN-GY-IPRTPWGK-GGQRFGEMEVWALEAYGVAHVLQEILTVKSD----DVAGRTRIYESIVKGENLLRSG-TPESFNVLIKEMQGLGLDVR----RSPGINFEQEKRSKGS-VLYSFRIIPYRGSWLEAIFDVNDLIYIRKKRRRKILAMTFIRALGYSSDADIIEEFFQKIALDADESHPIIKMLAKDPTDSYEAALKDFYR--KVRPGEPATLANARSTIMKRYNLGKVGRYKMNRKLGFEMNDESQVLRKEDVIGALKYLIKLKMGDASVDDIDHLANRRVRNLIEIQIKSYNQFLQIGKLEVFREIFPIKSYNE--TTVLEYLSYNLGVPKYSP----------EECVRRGITYNVTLKVRFRLTDETG--IKEEEVYMGTIPVMTDK------------------------GTFVINGAERVVVSQVHRELIQNQCRSGLARMEKIVRERMNLFDFSSDTLTPGKIVSAKGLASVLKDFFGR-QFMDQTNPVAELTHKRRLSALGGLNRERAGFEVRDVHSTHYGRICPIETPEGPNIGLITSLSAFAKIN---FDKLEIGIASDSIIRKWSCGEIKKPETINYRTFKPEKGGLFCEKIFGGKYKKVCDRCGVEVTLRRERMAHIELAVPVVHIWFFKTTPS--RIGNVLGMTASDLERVIYYEEYVVIDP-GKTDLVKKQLLNDIQYREVVEKWGK---------------------DSFVAKMGGEAVYDLLKSEDLQTLLVELKDKLRKTKSQQARMKLAKRLKIVEGFVSSSNRPEWMVLKNVPVVPPDLRPLVPLDGGRFATSDLNDLYRRVINRNNRLKAILRLKTPEVIVRNEKRMLQEAVDALFDNGRHGHPVMG-AGNRPLKSLSEMLKGKNGRFRQNLITDGERHSKTISIWTEVSDTLSDALYVEISKQKNSK-----------HNPLFLMIDSGARGNKSQLKQLGALRGLMAKP--------------NGA-IIESPITSNF-------------QNRKVLKLIVKADVQGSIEALVGSIAKIKSDKVKVDIVSTGVGEISESDIRLAAASKTTILGFHTSIESHAEPLIKSLGVRVKLHDIIYHAIDDVE--IRARFLEFFKNRGHVLLPSSPVFPHNDPSILFINAGMNQFKNIFLNKENTDYTRVSTSQKCIRANDLENVGHTSRHLTFFEMLGNFSFGDYFKKEVISFAWEASLSVFNFDPEKIWATVHEKDDEAFSLWEKY-LPTERIVRLQDKDNFWSMADGPCGFCSELLFDRSFGSASSPEHDPEGERFLEYWNLVFMEFNRAKEGSLTPLPKKNIDTGAGLERLVSLLAGTSSVFETDVLRHIIEKIERLSNKNYSPSN----------QGAPFRVIADHVRSLSFAIADGLLPGNVDRGYVLRKILRRAVNYGKLIGFNNPFLGEIIPSLIEVMGDAYPELKEAENHICNVLTGEEENYLRTLNRGGTLFQKIIAHSSKGIISGEDAFKLKDTYGLPLDEICLMAKDHNISVDVEAFSLLDQQSRDLSRKSAGKTKVDLSSYELLDSDFSSTFCGYETTSSESFILCLLKDGKPVDSLTEGEQGEIILSQTPFYSEKGGQVGDQGEIFSSSGSFFVEDTQSRANIIVHKGKMTTGSLSVREAITAQVNRGRRLKICANHSSCHLLHKALEVVLGSHVRQAGSYVDESKIRLDFTHHQALTKKDLRAIEDIVNEKIQENLEINVRESLYSDVIHCSEIKQFGDKYGDVVRVVDME-FSKELCGGTHAKSTGCIGAFLIVKEQAVGTGIRRIEAISGEEALKFLRRKEDLLASLSKKLQTPEDSLEIKLDNLYKELSEAKETIKKLEDLFILQDIEHLKSSKI-EEKISLIIHEIDSNYAHAIRTYADKLHHKSNLVSILTTSKGEKNTILIKISDNLVAEGFHANSLLHTILLPLGGKCGGKANCSQG---SKAYSAVLVEERLYAFWESAGLFKANAESSKPPFSVIMPPPNVTGVLHMGHALVNTLQDIVVRYKRKTGFEVCWIPGTDHAGIATQSVVEKHLLASGKRRRDYSRQEFLEKVEAWKERSQQVILSQLRKLGCSCDWSRQRFTMDAGANAAVRKAFKILFDKGLIYQGDYLVNWDPVLQTALADDEVEHEEKKGYLYYFNYPIVGDRDGRVVSVATTRPETLLGDVAVAVSPEDERYQDLLGVKLYHPLLEKEIPLIFDVRVDQNFGTGAVKITPAHDKDDYRIGVDHGLPLINILTPEGLINDNGGKFCGLTREEAREKVTEAMKSLGRFEKKEDYAVRTGVSYRSGAVVEPFLSKQWFVRAEPFIGKLRSVAE-EQLVKLFPPEFKQNYLSWVNNLRDWCISRQLWWGHQIPIWYKKGEESTVICYDGEGVPPEVAENPHEWEQDPDVLDTWFSSGLWPITCLGWPDLNKDLAKFYPTSFLVTGHDILFFWVTRMILMCSEFEGEVPFKEVFLHGLIFGKTGEKLSKSKGNVVDPLDLIASYGADAIRMTLCSFANRGEQIDLDYRVFEEFKNFSNKIWNGARFILGNIEGLEDIEEGIDLLGVEDYQVMYRFNELVSLLHEYYTNYSFDKIATRAYEFFRNDLCSTYIELIKPVLFNKLDLEKRNKQKLLVCLLAGVLGVLHPMAPFITEELFQKLKQSAISCMTASYPEAFPERFPEDLLHRCALRDRLVYIVRNIRSESGISPGEAVKVYIASLEY----GHLQEHATALRSLAGVGELFFVEALPKDEVLSIGVVEHISVGVVVSELLKKET--DRLRKDLSKLEASLERNLALLANQEFISKAKAELISEKKEM--
>Pac_F2b
PTINQLVRSKRVLEKKRTRSPALFKCPQRRGVCLQVKTKTPKKPNSALRKVAWVRLSNGQEIIAYIGGEGHSLQEHSIVLVRGGRVKDLPGVRYHVVRGTLDCAAVKDRKQRRSKYGAKKPKMSRRRCKAKRKIPDLIYHSKLVAKFINKVMLNGKKSLARRIVYSALEEFAKKRAEDTITAFEQAMENAMPTLEVKSRRIGGATYQVPIEIASDRRRSMAMNWIITHARKKVGRNMIDSLTNELSDCFNNQGATIKKKDDTHRMAEANKGRNHQGHITCRHRGGGHKRFYRIIDFKRDKDGIEARVASIEYDPNRSAHIALLYYKDGEKRYIIAPKGLQKGDIVL--IAKQLERRVAFRRAMKKAIQTS-MDAGADGVKIAVSGRIGGAEIARTEWYKEGCIPLHTLRANIDYATGRAETTYGSIGVKVWIRSLNKGPFVDHHLLKKLNKQKQEGLKKPIKTWSRRSMIIPEMVGLTFDVHNGRKFISVFVSENMVGHRLGEFSPTRLFKSHAKTKYVRISPRKARLAADLIRGMRVEDAFKQLMFSGLKGGLLLKKTLNSAVANAETRLRVQRRDLKVREVRVDEGPTMKRAKSKCRGGRVPIMKRTSHFTIIVE-MIQQETQLDVADNSGAKRLKCFKVLRGTRRRYAHVGDVIVCSVKEADPKGSVKKGDVVKAVVVRSKSYIRRKDGSMIRFYDNSCVIIDEKQNPKGTRIFGPIAREVRDRGFIKISSLAPEVIPSRPKFRKKQK-GTM-KGKAKAGQFVHFGDYGMQILDRGRITNQQIEACRVAINRYFSRRGKVWIRIFPDKPITKKPAETRMGKGKGGTDHWVAVALPGRVLFEVTN-VTREEAQIALSKAAAKLPYRTRFV-----------NRCLSAFEK-PKFVFLVDRKANKNEIALAFEAIYKVKVEKVNIINVKPKKRRVRGRLGYRSAFKKAILTLSKGDLID-----NDMCIPMLKKIVISMGVAEALKDNVLQDCMKELSFISGQKPIMTKAKKSISNFKLRKKGMTQIF---------DEG-GNLLVCSVVQVEPNIVVQIKSRE----------------------------KDGYPSLQLGIPESKEKRLKKPLIGHFAKAKVG---MYRHLLESRVEDV----------DQWEVGKQVDL-SYFSDTQFVDVIGMSKGKGFQGVMKRHNFAGGPGAHGSKFHRGAGSTGMSTPGRCFPGKRMAGQMGKKRTISMNLQVIRIDV----------------EKQAILVMGAIPGSKNGLVYVRKKPPVVALILKELSIEKGSKIPNRDKVGKLTHSQIDKIVQIKSPDLRASSAEAAKNTVAGTARSMGVDI-AKEEITKQFQLHEKDTGSADVQIAILTERIAELTDHLKLAPKDQASRLALLKLVGQRRKLLDYLNSTDTKRYQTLITRLNLRLLEAGAHFGHQKRRWNPKMKRYIFEERNGIYIIDLAKTVRQIHVALEEVAKAVENHQSILFVGTKKQAKAVIRECGELCGEFYVSERWLGGMLTNLTTIRQSVKTLERIEKQLALTKKETTLLGKERQKLDRNLSGIRGMRKPPGLLIVVDPSKERIAVAEANKLGIQVIGLVDTNCDPDPIDHIIACNDDALKSIKLIIQALANGVCE--ELEEKVLFINRCSKVVKGGRKFSFSALVIVGDGNGRVGVGFAKANEVADAIRKAGGISRKNILQ---GIIVSNKMDKTVTVRVERTYSHPRYKKVIRRSKNYYAHHEKEKLQIGAKVLIRETRPLSKLKRWIVIR-GRRKTAIANVRLVRGKGKILINKRPFESYFPTELDRKIVVAPLEKLGLISNYDVIIRATGGGISGQADAARLGIARALVAKDEDLKQKLKAEGYLTRDPRKRERKKYGLAGARKRFQFSKRDTIADLLTRIRNAKTARHKYVDVRFSKMNQSIIDVLKRKGYVLSSIFSEKKR---AIRVFLKYDTSRQPVIRGLKRVSKPGIRRYVSCKDIPKVLSGLGIAILSTPSGVLDGEKAREIRTGGELLCLVWGIVHVKATFNNTIVSISDLSGNVIGWASAGRVNFSGSRKSSAFAGSLAAQEAAKSAMNYGLKEVEVYLKGPGAGRESAVRGLQSVGLMITMIKDRTPVQHNGCRPRKRRR--RPEKQLLLNAVKTQMESAPDFVLTSYKKMDANLTFEFRRAIRESGGFLHVVKKRVFLKAAIEAGLE--LDTQVPGHLGIVHLSKEMVTTAKVVYDY---VVTGLIPFLEHDDANRALMGSNMQRQAVPVYTLRKFLRSNAGTCINQTPLCSVGDEVVAGDPIADGPATDKGEIALGKNVLVAFMPWCGYNYEDAIIISEKLIKEDAYTSIYLEEELTARDTKLGK-EEITRDIPNVSEEALGNLGEDGIIRIGAEVKPGDILIGKITSETELSPLLRAIFGEKAADVKDASLTAPPGTEGVVMDVKVFSRKGDTELDPGIIRQVKVYVATKRKLQVGDKMAGRHGNKGVVSNIVPEADMPYLGDGQTIEIILNPLGVPSRMNMGQLLETHLGIAAHKAGIWVKSPVFEGFPEQRIWEMMSEYNLPKDGKMPLYDGRSGERFDHSVVVGYIYMLKLSHLVADKIHARAIGPYSLVTQQPLGGKAQWILLDASGKTLGRFASEVTKVLRGKHRVTFTPHVDSGDGVIVINAAKLKLSGNKEAQKVYHRYTGYIGGGRKTTYRTMIEKKPTEVLRLAVKGMMPKTKLARAQMKRLRLFAQNEQNMQAQKPVKVE---------EFSSKAQVVKDYLVALRHNSRQFSANTKGRSELRHSNAKPRPQKGSGRSRQGTIKAPHYRGGGTVFGPKPKFDHRIRINRKERRYAIRSLLAEKVKEEGISLLK-LQKMENPKTKRAIQFVEKVGAINKRILFLSSSDRRNLYLSMRNVPKVQFMPIECMSGYDVIKAQNLIVIDSAIDQLIK-GKRVDYSGRSVIIVGPELKFNQCGLPKKMALELFEPFIVKRLKASGSVY----------------TIRSAKKMIQRG----DSEVW---DVLEEIIEGHPVLLNRAPTLHRLGIQAFEPILIEGKAIRIHPLVCTAFNADFDGDQMAVHIPLSVEAQLEAKLLMM--IGLKVTLRSLRMYDFCDRFINIVCPRIRDFRGFKKK-GDGNGSYSLGISDQQIFPELNLDEVKREQGMNITFVTSAKTEQMCLELLSGLGIPFM--------------APQTNFDQSVEVSLRLGVDPKKSDQQV-RGTVLLPSGTG-KKVVIVVLAKEDK--AK-------KAKEAGADHAGDQALIDK---IKGGW---VDFDALVATPDMMKEVGK-LGKIL-GPRGLMPTPVTN---EVGRAVQEIKKGKVEFKVDKNGIINNLVGKLSFTKKQITENVRVLIQALIAASSSKGQ-YLSSLFVSSTMGPGAKDLIDQSVSELKMKHLDLCKEIFHLMCELKLRKLEKPHLLREKRLDRARVLTVLRQK----TRQKRCYRVRKHLKGTAEKPRLSVFKSHRHIGGQLIDDEAGVTLAFLSTSSKTGSQEQ-K---KSKAGARFIGTELAKLAKSKKIEQVIFDRGRFKFHGLVAELANAARENGLKF---------------------------------------------------------RKITGIRKIGHAGTLDPFASGVMVLLIGRYTKIANTFIKQDKEYVATIQLGVSTNTYDCDGEVTARN-SFVPSKREVEEAVERFQGTQLQIPPMYSAKKVKGQKLCVLARQGIEIKREPACVHL-KIAIFNYDYPKLVLNIACSKGTYVTFSYDDFLKQMRLIKKMGSFKSLSQMIPGVSKI-------SGFQMSDDEMVGIEAMILSMTAQERSGVEELVHPRRFRIAEGSGTSVDQVNRMIKGFKRIKQMM----WDGARVLLKPAKQGTGVIAGSQVRSVLEIGGIKDVVAKSLGCNNPINQVYATFKALGALKNRRDVFAKRGKIKLQIVAGKANPAPPIGPALGAAGVNIMGFCKEFNAKTQD-KMGDLLPVEISVFSDKSF-RVGCAMPLKSMPLGSVVHNIEMHPKRGGKLVRSAGLSAQIMARSGSYVTLKMPSGEVRMVKEECRATFGAVSNSEWSLRIEGKAGRNRWRGFRPTVRGTAMNPVDHPHGGGDGRNN-GY-IPRSPWGM-GGQRFGEMEVWALEAYGAAHLLQEMLTVKSD----DVSGRTRIYESIVKGDNTLKTG-TPESFNVLAKEMKGLCLDVR----RSPGISFEKEKHSKGTLYSFRIIPYRGSWLESSFDINDLIYVYVRKKRRRKMLATSFIRTLGYSSDSDIIEEFFNRIAEDADETSPIIKMLAKDPTNSYESALKDFYR--KIRPGEPATLSNARSTMMKRYNLGKVGRYKLNRKLGTDEDLEVVTLKKEDIVEALKYLIRLKNGETQTDDIDHLANRRVRNLIETQIKSFRYFLQADCLEVFREIFPIKSYDE--KTSLEYLSYNLGVPKYL----------PEECIRRGITYNVTLRVKFRLTDETG--IKEEEVYMGTIPIMTSQ------------------------GTFIINGAERVIVSQLHRELVQNQCRIGLARMEKIIKERMNLFDFSSDTLTPGKLVSAKGLAGVLKDFFGR-QFMDQTNPIAELTHKRRLSSLGGLNRERAGFEVRDVHSSHYGRICLNETPEGPNIGLITSLSSYAKIN-SEFDKLTIKIASDDVMREWSRGEIKKPETINYRTFKPEKGGLFCEKIFGGKYKKICDRCGVEVTLRRRRMAHIELAVPAVHIWFFKTQPS--RVGNILGMSVSDLERIIYYEEYVVIHP-GNTTFESKQLLNDVEFREAQEKWGP---------------------NSFKAGMGGEAIRELLEKEDLFAVIAELKEKLRKTRSTQARMKIAKRLKIMEGFTSSPNKPDWMVISCIPVIPPDLRPLVPLDGGRFATSDLNDLYRRVINRNNRLKSILKLKTPDVIIRNEKRMLQEAVDALFDNGRHGHPVMG-AGNRPLKALSEMLKGKQGRFRQNLITEGERKSKIISIWTDVTEFLADRLFKMISEP-K-D--------LVL-NPLYLMMDSGARSNKSQVKQLGALRGLMAKP--------------SGE-IIESPITSNF---IESLIERHRDAQKKVLNLIICADVQGSVEALKTSLLNIKSKKVDLNFISERVGEISESDIELAIASNAVVIGFHTQVEGHAENLIKREKVIVKKHNVIYQILDDVKQNVRSRFLKYFKERGHTIAPSSPTVPRKDPTLLFINAGMNQFKEVFLGQAAPTDSKLVSAQKCIRVNDLENVGHTKRHLTFFEMLGNFSFGDYFKKTAITLAFEAATSIFNFPEEKLFVSVYEQDEEAYQLWKKF-IDEKKISRMGSKNNFWSMGEGPCGPCSELFFDRY---GSAQAVHTKGVRFLEFWNLVFMECNRDSDGAMTPLPKQSVDTGAGLERVLMLMMNGSSVFETDVLRMLIEQIEVISGQKYDSDD--------PHKAPAFRVIADHIRSLAFAIADGAHPGNTERGYVLRKILRRAVRYGRLLGLRQPFLAQVVPSLVQIMGEDFDELRAANSRIQEILYAEEESFLQTLERGSSLLNRIIDREDQKEISGHEAFKLKDTYGFPIEEILLIAKDANLTVDLDKYQILEEQAKELSRQSRKKQ-VQQVESSISSQKGATKFIGYQKSKEKATVTGLIVNGKRVDAMNQGEEGVVLLDRTPFYAEQGGQVGDVGMLTHATARFKVTDCQSYQKIIAHVGSLERGTLTIGEPMVAEIDANRRLSISKHHTTTHLLHYALQQVLGPEIRQAGSLVQSKRLRFDFNYHRALTKEEIRKVEWFVCEKIWANSEVKTYEVPFEEVRKNAEIKQFGEKYGKRVRVVDIDHYSKELCGGTHVEHLGAIGTFRIAKEASIAKGVRRIEGVIGACAEQLRYQTEDQIMKVAKTLRSTPSKLDEVAQSLIEENELLKKQVTQSRKKELVHMARCLTKKIEQIGQVALLTAAVEV-SQKEMVELGHDLIERTSGVVLLGRSESNHCHLLLRISPDLVERGIHANTFIKVLAREIKGSGGGKKEIAHAGG-PKQYSPNQTESKWYPFWEGKEFFRANPRSGKPPFCTMLPPPNVTGILHMGHAFVGSLQDVLVRYKKMCGFETLWIPGTDHAGISTQTIVEKHLMQTGKRRKEYARADFLRHVWHWKKERESRIIEQLKQLGFACDWTRHRFTMDPPSNRAVCTLFKKMYDDELIYRGDYLVNWDPITQTALADDEVEYEEQETFLWHVKYPLEDGS--TYLIVATTRPETILGDVAVAVSKKDERYKKYVGKHLISPLAKRRIPIVCDHIVDPTFGTGVLKVTPAHDFNDYEIAQRHNLPLINLLTPDGTLNENGLEFQGLTLQEARDRVVHRLKEEGLLVKKEPYTNRVGVSYRSKGIIEPYLSKQWFVKMSAFKEILTHSVK-SGRVKLIPKHWERTYFHWITNLRDWCVSRQLLWGHQIPIWYHNDQIERVVCSADGNPPPEVCAEPEKWTRDEDVLDTWFSSSLWPMTTLGWPDQTDELKTFYPHATLITGHDILFFWVARMIMMGHYVMGNAPFLEVNLQGLIFGKKGEKMSKSKGNVIDPAQVIKKYGADALRMALAMSATHAVQVDLDFRRFEELKQFANKVWNGSRFVLMHLSDLEVLAKGIHNLALEDRWILSRLNSVTEKMHLYLKKYYFDRSAKLCYTFFWDEFCARYVEMAKPALFGKG-GSKTNKQKILLIVLVSALRLMHPFAPFITEEIFDLLKKRAPACIASSYPQVRREDINQQIEDRFAFVHDVVYAIRSIRAEMGLPPSQLTDLFVEGKGR--HMQLIEENQAIIMPLASTRS---MSKDQIHKLHAFATVGEIKLMVPLPTMIEKEK--QRLIKEREKKQKQLKAAKEQLKNPHFVERAPKALVTKTEKK--
>S4CHLAM37
PTINQLVKKPRKSKVKRTKSPALSKCPQRRGVCLQVKTKTPKKPNSALRKVAWVRLSNGQEVIAYIGGEGHNLQEHSIVLVRGGRVPDLPGVRYHIVRGALDCAAVKDRKQGRSKYGAKRPKMARRRRAQKNKIGDPKFKNLVVAKFINKIMQDGKKSTARRLVYTAIEKFSQKNSEDPLGAFEQALENAKPSLEVKSRRIGGATYQVPIEIQADRRTSLAMKWIILYSRTKAGKGMSDGLALELADCFQNQGSTIKKKDDTHRMAEANRGRNHHGHITCRHRGGGAKRFYRVIDFKRDKDGIEANVASVEYDPNRSSHIALLHYVDGEKRYILAPEGIKKGDVLVS-IAKQIERRVAFRRVLKKSIQAA-MDAGAVGIKVELSGRVGGAEIARTEWYKEGRIPLHTLKVDIDYATARSETTYGTIGVKVWIRSLRKGPFVDHHLHAKVKKQNEEGKKTTIKTWSRRSMILPEMVGHTFDVHNGKKFISVFVSENMVGHRLGEFSPTRTFKGHAISKYVRISPRKARLAAGIIRGLNVENAKLQLLYSHLRGGRLIKKTLDSAVANAETQLNLQRDKLFVKEVKVDEGPTHKRAKSKNRGGRVPVLKRTSHFTVVVAEMIQQETDLEVADNTGAKRVRCFKVLKGTRRRYARIGDVIVCSVKEADPKSSVKKGEVVKAVIVRTRSYITRKDGSSLKFYDNSCVIIDDKLNPKGTRIFGPIAREVRDNGFVKISSLAPEVIPKRTKYRKQQK-GSL-AGKTKGGQFVEFGEYGMQALDRGWITNNQIEACRVAINRYFSRKGKVWIKIFPDKPVSKKPAEVRMGKGKGAPDHWVAPVKPGRILFEVAN-ISREDAQNALVRAAAKLPIRTRFV-------------CVKKCNK-PKYVFLVDNLANKVEIAKAIEQIYQVKVKSVNTVRIKPKKKRVRGRVGFKSGFKKAIVTLEPGDELD-----NSMQIPRLKKIVISMGVAEALKDNAMQDAMKELTLLSGQRPIITKAKNSISNFKLRKKGMTKIF---------DES-GQAVVCTVLELEPNVITQVKTKE----------------------------KEGYNALQMGLPASRKKNLSKPLQGHFASKKVE---PTKVVFESRVEDV----------SSYEVGQSLNV-DYFQDAKFVDVSGTSKGKGYQGVMKRHGFKGGPAAHGSGFHRHAGSTGMSTPGRTFKNLKMPGHMGDDKVTAECLHIVRVDT----------------EKHLLLVKGAVPGPRNGIIFVRKEPPVPELIKEKAKIKKGSGVPNRDKVGKITKADVEAIVKQKRPDLRVSSDEAAFKVVAGTARSMGVDI--KEEITKKFQLHEKDTGSADVQIAILTERIAELTEHLKLAPKDHSSRLALLKLVGQRRKLLDYLNSTDTKRYQTLITRLNLRLLECGAHFGHQKHRWNPKMKRFIFEERNGIYIIDLAKTMQQIRTANEVIENVVAKHNSILFVGTKKQAKSVIRECAEDCGEFYVSERWLGGMLTNLSTIRKSVKTLERIEKKIAMTKKEMVVLGKQQEKLDRNLSGIRGMRKPPGLIVVVDPSKEHIAVAEANKLGIPVMGLVDTNCNPDPIDFVIACNDDSLKSIKLILQSLMGTVIEQ-EFEEKVLYINRCSKVVKGGRKFSFSALILIGDGKGRIGVGFAKANEVSDAIKKGSEAARKNVVS---GVVVSCKMNNTVTVRVDRRLPHARYGKIITRGKKYYAHTEEQLK-EGQKVRIVESRPLSKLKRWKVA--GRRKTAVASVFLRKGSGKIRVNRRDINEYFPSEEQRTNVRAPLEKLSLVSDYDIVVRVKGGGLEAQAIAIRLGVSRALVQQDEDRRSTLKAEGFMTRDPRKKERKKYGQPGARKRFQFSKRDPVSDLLTRIRNAKSAKHRYVDVINSRLIKEIVEVLKEAGFIENFLTSDNKR---TLRVFLKYAKNRQPVIQGLKRLSKPGLRKYVGYKRIPTVLGGLGITILSTPRGVVSGSTAKRNKAGGELLCCVWGIANVKATFNNTIITITDPAGNVIAWSSAGKANFSGSRKSSAFAATVAAQDAAKAASSFGLEEVEVNLKGPGAGRESAVRGLQSAGLVITVIRDKTPVPHNGCRPRKRRR--RAEKQYLLDEIKDEMEGSEMIMVMSYQNLDANQTAGFRDEVFKAGGSTLVVKKRVFLKALEGTDIE-LSKDDLGGHIGIVISKEHPVATTKSIFNF--SIVTGLIPFLEHDDANRALMGSNMQRQAVPTFVLQKFLRSNAGTCINQTPLCNVGDKIKAGDIIADGPATDKGEVALGKNVLVAFMPWCGYNFEDAIIMSEKMIKDDAYTSIYLEEELTARDTKLGK-EEITKDIPNVSEEALANLGEDGIIRIGAEVKPGDILVGKITTETELSPLLRAIFGEKAADVKDASLTAPPGTEGVVMDVKVFSRKGDTELEAGIIRQVKVYVATKRKLQVGDKMAGRHGNKGVVSNIVPIADMPYLKNGDTIEIILNPLGVPSRMNMGQLLETHLGYAAKKKGIYVKTPVFEGFPEQEIWKMMKEVDLPETGKMFLYDGRTGERFDNRTVVGYIYMLKLSHLVADKIHARAIGPYSLVTQQPLGGKAQWFLLDAEGKTLGRFASEIAKILRGKHKTTFTPNVDSGDGVIVVNAEKIAVTGNKEAQKEYKRYTGYIGGLRATPYRVMKERKPDEIIRHAVKGMMPKTKLGKAQIKKLRIYAGTSHNMSAQKPIAVE-VELKDDLLDCEANPQMVKDYVVALRANLRQWSANTKDKSEVNHGGAKPHPQKGTGKARQGTLASPQYKGGGVVFGPKPKFNQHVRINQKERNKAVRSLLTTLIKDEKMHILKYDA-LKEPKTKTFAEFLKKVGLDNKKVLFLTEY--PPMAKSLRNIKKAKFLNLKNINGYEMLKSQHVILLEPALEQLT--GKRVDYSGRSVIIVGPELKFNQCGLPKQMALELFEPFIVKRLKDRGFVY----------------TIRSAKKMIQRQ----DPEVW---DVLEEIIKGHPVLLNRAPTLHRLGIQAFEPVLIEGKAIRIHPLVCTAFNADFDGDQMAVHVPLSFEAQIEAKVLMM--IGLKVTLRGNRMYDFMYRFTNIVSPRIRDFRGFRTK-CDGRGSYSLGLDDQQVFPEINLDEVKRAQGMNVTFVTSAQTDSECFELLKLMGMPY----------KKC---PTVKFDESVDISLKLGVDPKKSDQQV-RGTVALPNGSG-KDLKVVVLAKGEKMQE---------AEQAGANEVGNKELIDK---IKGGW---TDFDALVATPDMMRDVGK-LGKVL-GPRGLMPTPVTT---DVAKAVQELKAGKVEFKVDKSSVINNMIGKLSFKLEALLENIDAIVSAIHRASSSKGV-YLKSMHVSSTMGPGMNELINQPEEELRINLEQLSREIYELKSELSVRKLDKPHELKEKKKSRARILTALNK--RNQVRKKRALRVRKHLRGTSVKPRMSVAKSNKHLTVQVIDDETGLTLASFGSNFKDFDKN---VKGRSKESARLIGSKIAEQAKSKNIEQMVFDRGRFKYHGIIAELVTAVRDSGLKI---------------------------------------------------------RHLTGIKKIGHAGTLDPFATGVMVMLIGRFTKLSGEFLNCDKEYLARLKLGYTSDSYDCDGVIVEG-SDKVPTEEEIENVIAKYNGEIMQTPPMYSAKKVGGKKLYELARKGIEIERAPQKVELTT-TLIEYEYPYLTFQCACTKGTYISFTYDDYLKQMGKIKKMGSLKNLFKMMPGFSQM-------GDVDISDKEFNKLEAMILSMTFSERLGIDELIPSRRRRVADGSGTTIDDVNRLVKGFKRLKQMM-TVGWDGAKVMLKPAPEGTGVIAGSKVRAVLELGGIKDIVTKSVGSNNPLNQVKATFKALTQLKNRKDCLALRGIIKLQIPAGKANPAPPIGPALGAAGLNIMAFCKEFNAKTQD-KAGKVLPVEISVFADKSF-KPGCCMSLKAMPLGSVIHNIEMYPGRGGVLVRSAGLSAQLLARSNGYATIKMPSGEVRLVKETCKATFGVLSNSENFLRVEGKAGRNRWKGFRPTVRGTAMNPVDHPHGGGEGRHN-GY-IPQTPWAK-GGQRFGEMEVWALEAYGAAHLLQEMLTVKSD----DVAGRTRIYESIVKGDNILQAG-TPESFNVLVKEMQGLCLDIRA---RSPGISFEQEKHQKGN-ILYSFRIIPYRGSWLEAAFDTNDFIYIRKKRRRKVLATSFVRTLGFSSDADVIEEFFNRIAEDADESSPIIKMLAKDPTDSYESALKDFYR--KIRPGEPATLSNARSAIMKRYNLGRVGRYKLNRKLGMETTDQELDLCKEDIIEALKYLIRLKQGKVGVDDIDHLANRRVRNLIEVQLKSYAQFLQKDLLEVFKEIFPIKSYDE--KTNLEYLSYSLGVPKYTP----------EECIRRGITYNVTLKVKYRLTDETG--IKEEEVYMGTIPLMTDK------------------------GTFIVNGAERVIVSQLHRELIQNQCRIGLARMEKIIRERMNLFDFSSDTLTPGKLVSAKGLAGVLKDFFGR-QFMDQTNPVAELTHKRRLSSLGGLNRERAGFEVRDVHSSHYGRVCPIETPEGPNIGLITSLSSFAKIN--QFDKLSIKIASDDVIHEWSRGEIKKPETINYRTFKPEKGGLFCEKIFGGKYKKVCDRCGVEVTLRRERMAHIDLAVPVVHIWFFKTQPS--RIGNILGMSTADIERVIYYEEYVVVDQ-GQTTLQKKQLLNDTEYKEAQEKWGP---------------------DAFRVAMGGSAIRELLEKDDLSLLVTELKEKLRKTKSMQARVKLAKRLKIVECFTASPNNPDWMVMSAIPVIPPDLRPLVPLDGGRFATSDLNDLYRRVINRNNRLKSILKLKTPDVIVRNEKRMLQEAVDALFDNGRHGHPVMG-AGNRPLKALSEMLKGKQGRFRQNLITDGERKSKIIGIWTEITDSISEELFKLISEP--E--------DLEL-NPLFLMMDSGARGNKSQVKQLGALRGLMAKPS--------------GE-IIESPITANF---LEGMLERNQLQAKKVLNLIIRADVQGSLEALKNSLLKIPSQKVEINFIAEGVGQISESDVELAAASNATIIGFHTSVERHAEEDISRLKVVVKSHDIIYHLVDAVK-KIRKEFLQFFKNNDHKIVPSAPVIPHNDPTLLFINAGMNQFKDIFTGKSPSSYKRAVTSQKCVRVNDLDNVGHTTRHATFFEMLGNFSFGDYFKEKAIDLAFELTMSCFKFPEDRLIATVYQEDDESFELWKKH-LPESRIIRMGKKDNFWMMGDGPCGPCSELHYDKF-GSATSPANDPDGERFLEFWNLVFMEFNCGSDGKFSNLPNKSVDTGGGLERIVSLIEGVDSIFQIDLFKELIAEIESVLGAVYEYTD---------SRAPAFHVIADHIRSLSFAIADGAQPGNVDRGYVLRKILRRAVRYGRKLGANGPFLAKVFPRLLSVMGDDFPELKASQSKICEILTQEEEGFLRTLKRGGNILTTVVQKAKKKEISGEDAFKLKDTYGFPLEEILLIAKDSSLKVNLDAYQLLEEAAKERSKKAKESHEFEIEFEKFVKKHGPCEFVGYTENEAESTILEIIKDGKPVETLDDSGEAYILLDKSPFYAEKGGQISDVGELRHSSAHFKVEETIAHPDLIIHRGSLVKGCLLAGEPVAAKINMKRRELIENNHSATHLLHFALQEVLGEHIKQAGSLVESDRLRFDFNHHKSVTHEELREIEDIVNKKISENAPVKTYELNYDEVQESGEIKQFGDKYGSVVRVVDIADFSKELCGGTHAPALGRLGLFKILKESSIASGVRRIEALTGKAALNEMHRIEDHFQLIAKKLETPHSKLFEKLDHLLDENKQLKAELKKLRSSKLGALVKELAKSVEKEGDISFIAKVVDI-ESKELFPFANTLSGHKDAIILLGIKSDAKCQLLLKVPDMYFEKGIKANALMKEISPLIQGSGGGKDGQAQAGG-PKAYDPTQVEEKWYRFWEDGGFFKADPESDKPPYCIILPPPNVTGVLHMGHALVDTVQDALIRYKRMSGFEALWLPGLDHAGISTQTVVERNLIAKGKRRTDYTRKEFLKHVWDWKELNESRIVEQLKKVGCSCDWSKKRFTMDEASNKAVRKIFKKMYDQNLIYRGDYLVNWDPVTQTALADDEVEHEERESSLWYIRYPFADGS--SEICIATTRPETLLGDVAVAVSASDERYKEHIGKKLLLPLVDREIPIIADHYVDKEFGTGAVKITPAHDFNDYEVGSRNNCEMINIMTPDGHINENGGEFQGLSMLDARAKVVEKLKEKGFLVKVEPHTNRVGVSYRSKAVIEPYLSKQWFVRMEPFKEKLMRLVK-DNDIKMVPKHWETTYFHWISNLRDWCISRQLWWGHQIPIWYNKDNPEEMICSSEDSLPEEVQKNPDKWVQDEDVLDTWFSSALWPFSTLGWPDQTKALEKFYPTSVLVTGHDILFFWVARMILMGEFALSEIPFHETFLHGLIYGKKGEKMSKSKGNVIDPLEIIDLYGADAMRMALLSSLTHARQIDLDRRRFEEFKNFANKLWNSARFVLMNLTQQLEKGLDMDLLKLEDKWILSQLNESIRKVEKHLKEYEFDKASQLAYSFFWDKFCAYYVEISKPVLFGKSTKERENKQKLLLIVLLSSLRLLHPMTPFITEEIFQRLKEQKESCMIAPFPKAHEK-HTKQVEEDFALLENALYHVRNIRGDMQLSPGMACDLYFIGESK--STSTIQENTNILSSLVKISNIHFVSDVPKLKFSSGVKLKDFHIIIPLPAMKDKEK--KRLSSQYEKLQNQLKGLESKLANPSFVERAPEALVQNTKKSL-
>SRR3901699_bin0
PTINQLVRKPRTPKKRRSKSPALLKCPQRRGVCLQVKTKTPKKPNSALRKVAWVRLSTGQEVIAYIGGEGHNLQEHSIVLVRGGRVKDLPGVRYHIVRGTLDCAAVQNRKKSRSKYGAKKPKMSRRRRAEKRHIPEPLYGSVLLAKFINKVMIGGKKSVARRIVYNAIQKFAKRKSENPLEVFEQALENAKPALEVKSRRIGGATYQVPIEIPANRRISMAMGWIITHSRSKAGRSMEEGLASELADCFNNQGTTIKKKDDTHRMAEANKGRNNNGHITCRHKGGGHKRHFRIIDFKRDKENIPARVASIEYDPNRSAYIALLNYADGEKRYILAPQGLKDGDVV---IAKQLERRIPFRRAMKKAMQSSIEAG-ALGIKVQCSGRIGGAEIARTEWYKEGSTPLHTLRADIDYAMGRAETTYGSIGVKVWIRSLKKGPFVDHHLLKKVEDMNNKSLKTPIKTWSRRSMIIPEMIGHTFEVYNGKKFISVFVSENMVGHRLGEFSPTRVFKGHAVTKYIRISPRKARLAAGLIRGLPVPQATLQLTYSNLKGGRLLKKTLDSAVANAETQLDVRREDLKVLEVRVDEGPRLKRAKPKNKGGRHPILKRTSHFTVVVS-MIQQETELYVADNSGAKRVKCFKVLGGSKRRYAHVGDIIVCSVQEADPEGGVKKGDVVKAVIVRTTAPIKRKDGTILRFKRNSCVLIDDKSNPRGTRIFGPVAREVRERDYLKIASLAPEVIPKKTKHRKMMK-GSC-AGLSKGANFVHFGEFGIQVLERGWITNQQIEACRVAINRYFQRKGKVWIRIFPDKPVTKKPQEVRMGKGKGGLDHWVAVVRPGRILFEVGN-VTKEEAQNALRRAAAKIGLKTRFV--------------------SPKYVFVVDRKANKTDIAKAVEEIYSIKVVAVNTINVKPKARRVRGRPGMKPGFKKAVVTLEKGDSLDN----NPMKIPALKKVVINMGIAEPSKDNAIQACVNELTALSGQKPVITRAKKAISNFKLRKRGMIQLF---------DEK-GNNIVGTVIELQPNVVVQIKKKD-T-DGY------------DAV-------QIGFEKIEVKDQRTIANRVTKPLRGHFNKASVE---PRRYLCEAKVEDV----------SQYQVGQELGV-DLYSEVKFVDAVAVSKGKGYQGVMKKYNFSGGPASHGSGFHRHAGSTGMSTPGRSLPNSPRASHMGLETVTVQNLEVVMVKP----------------TEQVIIVKGAVPGPTHGLVYI-KKPPVAELLKKETGVAKGSAVPNRDKVGKVTRKQALKIAQEKMQDMNARDLEAAANIVLGTARSMGLE---KEEITKKFQLHEKDTGSADVQIAILTERIAELTEHLKRSPKDHASRLALLKLVGQRRRLLDYLNSTDTKRYQSLIKKLNLRLLEAGAHFGHQTRRWNPKMKRFIFEARNGLYIIDLAKTLQQIRHAVEIVKDVVSKHRSILFVGTKKQAKVVIRELAEQAGEFYVCERWLGGMLTNMSTIRQSIKKLERIEKRIGLTKKELSLLTKDQMKLDRNLSGIRGMRKLPGLVIVVDPSKEHIAVAEANKLGIPVMGLVDTNCNPDPIQYVIACNDDALKSVKLIIQALAQAIIDK--INEKVLYINRCSKVVKGGRKFSFSALILVGDGKGRVGYGFAKANELTDAIRKGGEAARKNMVS---GIVISNKMDKTVVVKIERRMRDPRYGKVITRNKKVYAHNDVRPLQIGDEVTVVETRPISKLKRWRVV--GRRKTAVSSIRIRPGSGKVDVNGRPFEEYFPLEIQRSAILAPFEKLNGNGHYDMIIRVKGGGVEGQVIASRLGIARALLLSDESLHHEYKSQGYLTRDARKKQRKMYGRAKARKRFQFSKRDPVADFLTRIRNGAKAEHRYVDVSWSKLKENIAEILKLNGFIENYLVNKDQNHRGTIRLFLKYVEGRQPVIQGLKRVSKPGLRKYVGHEDIPHFYGGLGLSILSTSQGIMAGNEARKRHIGGELLCLVWGIAFVKATFNNTIIAITDPSGRVISWSSAGKVNFSGSRKSSAFAATVAAQDAGKAAMAMGMKEVEVNLKGPGAGRESAVRGLQSTGLMITAIRDTTPVPHNGCRPRKRRR--REEKQLLLDEVQNHLKKNDAFLIMRYKGLTANKANEFRGDLAKKGGFVEIVRKRILLKAAKAAGVE--LDEALEGHIGIIMAGEDPLDTAKFVFKF---VVAQEDGVVEYVDGSKIVISPKDNRMEKKVYLLKKFLRSNSGTCINQQPLVEMGDQIKAGDVIADGPATDKGEAALGRNVLVAFMPWFGYNFEDAIIISEKLLREDAFTSIYIEEELTARDTKLGK-EEITRDIPNVSEEALVNLGDDGIIRIGAEVKPGDILVGKITSETELAPLLRAIFGEKAADVKDASLTVPPGTEGVVMDVKVFSRKGDTDLDPGIIRQVKVYVASKRKLQVGDKMAGRHGNKGVVSRIVREADMPYMEDGRPIEVILNPLGVPSRMNMGQLFETHLGFAARAAGTYVQSPVFEGFPEEKIWEMMREQGMPGDGKFYLYDGCTGERFDNTVVVGYIYILKLSHLVADKIHARAVGPYSLVTQQPLGGKAQWFILDATGKTLGRFAAEIAKILRGKHKPTFTTYSDAGDGVIVLNADKIRVTGNKEAQKEYISYTGYMGGLRRTPYYVMKSRKPEFIIEHAVKGMMPHSRLARAQIKRLRVFKGAEHNLDAQKPIKAN--TVDERLVNAEAHGQMIKDYIVALRANARQWSANTKTRSEVNHSTKKPHPQKGGGRARQGMLSAPQYKGGGRVFGPRPKFDQHVRINKKERKAAIRCLLAEKIAENRLHVISEPH-LNEPKTRSVADFLEAVGLEDTKRVTVRNDKHDNFIKSVRNIPKVTFTLATNISGYDVLIAKDIIVTESALNELVE-GKRVDYSGRSVIIVGPELKFNQCGLPKLMALELFEPFIVKRLKDLGY----------------VYTIRSAKKMIQRH----APEVW---DVLEDIIKGHPVLLNRAPTLHRLGIQAFEPVLIEGKAIRIHPLVCAAFNADFDGDQMAVYVPLSVEAQLEAKLLMM-PIGIKVTLRGQRMYDFIDRLFNIVSPRIRDFRGFPTK-CDGQGNYTLGLDDQQVFPEINLDEVKRAQGMHITFVTSAETDDECVELLRLLGLPFK---------KKC---PPVKFDQTLDVALKIGVDPRRTDQHV-RGTVSLPNGTG-KSIVILVFARGEKVKEA---------LAAGADYAGDDELLEK---VSGGW---TGFDAVIATPDMMREVGK-LGKVL-GPRGLMPTPVTT---DIAKAIQELKGGKIEFKLDRHGMINNGVGKLSFAHDKLEENILAFLHAVQKSAAAKGQ-FMKSAYLSSTMGPGAQDFRDQSLEELEANCRDARKELFNLINEMKQKKVEKPHLVRHKKREIALLLTVINEK-RHKMRLKRAQRVRKHFHGTAGKPRLCVVKTNKHIQVQLIDDDTHHTIGSVATFSKEFKNTEFARK--NKASAAKLGEKIALIAQQNNIKEIVFDRGPFKYHGILAALADAARNAGLQF---------------------------------------------------------RRLLGVRKIGHAGTLDPFATGVMVMLIGRMTKLSDRFLCQDKEYLAQVHLGIATDTYDCDGMTLST-STAVPDLIQIQESLQHFQGEVQQIPPMHSAKKVDGKKLYELARKGKVVDRKPVLVKLK-TEILSYQYPYLNISVKCSKGTYITFSYGDYLKQIQAVKKMGSIKSLLGMLPGMNAL-------KSLEIDEKEFFKIEAIILSMNPDERSEKVELSVPRRKRIAKGSGTSMEDINKLVKSFKQAKQFFVVVQWDGAEVLLKPAPEGAGVIAGSKIRAVLELAGFKDVMAKSLGSKNPINQVRATFRALAQLKKLEQIKQMRGIIKLQIPAGKANPAPPIGPALGSAGVNIMAFCKEYNAKTQAMA-GDILPVVITVYADKSF-NTGCCMKLKYMPLGSTVHAIEMVPGRGAKLVRSAGLSAQLMARSGGYATIRMPSGEVRMVSENCRATFGMVSNSEHNLRVEGKAGRMRWKGIRPTVRGTAMNPVDHPHGGGEGKHKGN--IPQTPWA--GGQRFGEMEVWAAEAYGAAHLLQELLTVKSD----DVSGRTRIYESIVKGDNLLNAG-TPESFNVLIKEMQGLGLDVRTE--RSPGICFEQERHARGS-VIYSFRIIPYRGSWLEGAFDSNDLIIDRKKRRRKILATTFIRALGYSTNADIIEEFFSRIAEDADDTSPIIKMLAKDPTDSYESALKDFYR--KIRPGEPATLSNARSAIMKRYNLGRVGRYKLNSKMGFDEQLQTVTLTKEDVIGALKYLIRLKQGRVNVDDIDHLGNRRVRNLIEIQIKSYNQFLQANKFEVFNEMFPIKSYDE--KTILEFISYSLGVPKYTP----------EECIRRGITYNVTLKVKFRLTDETG--IKEEEVYMGTIPVMTDK------------------------GTFIINGAERVVVSQLHRELIQNQCRIGLARMEKIIRERMNLFDFSSDTLTPGKIVSAKGLSGVLKDFFGR-QFMDQTNPIAELTHKRRLSSLGGLNRDRAGFEVRDVHASHYGRICPIETPEGPNIGLITSLSSFAKIN-QQFDKLTIKIASDDIIRQWSRGEIKKPETINYRTFKPEKGGLFCEKIFGGKYKKVCDRCGVEVTLRRERMAHIELAVPVVHIWFFKTMPS--RIGNVLGMSSTDLERVIYYEEYVVTDP-GNTDLEKKQLLNDIEYREAQEKYG---------------------RDSFKAKMGAEAVADLLATEDLQSVLIDLKEKLRKTKSMQARMKLAKRLKIVESFVSSTNRPEWMVMSCVPVIPPDLRPLVPLDGGRFATSDLNDLYRRVINRNNRLKAILKLKTPEVIIRNEKRMLQEAVDALFDNGRHGHPVMG-AGNRPLKSLSEMLKGKQGRFRQNLITDGERQSKTISIWTEVSEQVSEELFKLVGE-VKNS----------KRNPLYMMLDSGARGNKSQIRQLGALRGLMAKP--------------SGA-IIESPITSNF--SMENLMQQASEPTKKILNVILRADVQGSLEALKVGLIKIQSKKAEVNIISAGVGEVSESDVELASTSKAVIIGFHTQIESHADALIKQSGVQVRMHDIIYHAIDDVK-QIRRQFLQYFKDRQHAVIASSPVVPHDDPTLLFTNAGMNQFKDVFLGNTVRDYKRATTSQKCIRVNDLENVGHTARHLTFFEMLGNFSFGDYFKADAIQFAWEVSTQIFEFEPERIWPSVFREDDEAFELWK-KYVPENKITRLDEKDNFWAMGDGPCGPCSELYYDRKYG-TAERLLDKEGHRYLEFWNLVFMQYNRTSPNDVGLLPKPSIDTGAGLERVISLKMNVESVFETDVLRSLIAQVEQVSGVSYHSTD--------PLLAPAFRVIVDHLRCLAFAIADGVQPSNLDRGYVLRKVLRRAVRYGRMLGLEDPFLAKILPRLIETMGTDYKELQKAQSRIAEILTGEEEAFLRTLKRGGNILNQVIEKADRKEISGDDAFRLKDTYGLPFEEIQLIAKDSNLTVDIKRYQTLEQEAKERSRTSQKTTQSESLYAQFAEQKGATEFVGYHLSHAITKVVGLIHNGQFVNQLQEGQEGIVLLEKTPFYAEMGGQIGDIGTIKGDHKTFVVIDCKAYKGVVAHEGKLEKGALNLGDTVTAAIDTERRQSIANNHTATHLLHWALHQILGEHIKQAGSVVDAQRLRFDFSHHKALSSEEIQKIEDLINAKIRTNEEVRWYEIPYEEAQKREDIKQFGEKYASVVRVIDI-DYSKELCGGTHTSSLGNIGYFRIAKESSIAAGVRRIEAVTGHVAEALARESDLALAQAANLLKTQTPKLNERIEKLLEENKNLQVQLKNFQKNQLEALAQTLLQQAEKRPHGMLIAAKIHA-TPEELRLCADDLMNRQSGIIVLATALEHTCQFIVRVSDDLISQGFKAGDIVKKIAPMIEGSGGGKPNSAQAGG-PKAYEAKNVDPKWFSFWDQHGFFKANPHSQKKPYCIVIPPPNVTGSLHMGHALTNTLQDVLIRWKRMSGYEALWVPGTDHAGIATQTVVERNLYKNGKKRVDFSREEFLEHVNQWKEDNEGRIVGQLKKMGASCDWSRQRFTLDEGNNRAVKKIFKKLYDEGLIYRGDYLVNWDPVTQTALADDEVEYEEKQSFLWYFKYPLSDGS--GFATVATTRPETLLGDTAIAVSPKDSRYAGMIGKTVHHPLTGQHIPIIADFLVDPEFGTGMVKITPAHDPNDYQMGLSHQLPFINIMTPDGKINANGGQFAGLTMAEARQAVVLEMQNKGLMEKAVPHVNRVGVSYRSKAIIEPYMSKQWFVKMDGFAKKLRSTVS-EGRVRLIPKNWENTYFHWIDHLRDWCISRQLWWGHRIPIWYNRENPEQMICYDGEGTPLEVQKNPEAWIQDEDVLDTWFSSALWPFATLGWPEKTPELETFYPNSVLITGHDILFFWVARMILMGEYAMKDVPFPDVYLHGLIYGKDGEKMSKTKGNIIDPLEIIDEYGTDAMRMALCASANQAREIDLDRRRFEEFRNFANKIWNGARFVFMNLTGDEEFSKNEEILTLEDRWILSVLNKVVEEVNQKLTQYQFDQAALEAYDFFWKDFCAYYLEIAKPVLFGKQKEDRKNKQKLLAIILSQSMRLIHPMAPFISEELFQQLKILHPACIVSPYPKMIRSDCHPEIDHAFEVIENAVYHIRNLRGEMKLPPHAATDVHLIGPENNEQLLLIKANAGMIKALVKINALHFHSSETDLGPSSSTLYNEIKIIIPIPEMLKQEK--IRLIKEKERLTTAVEKINLQLSNQEFVARAPAALIEKNNA---
>Rubis
PTVNQLVRTPREPKKKRSKSPALVKCPQRRGVCLQVKTKTPKKPNSALRKVAWVRLSTGQEVIAYIGGEGHNLQEHSIVLVRGGRVKDLPGVRYHIVRGALDCAAVQNRKQGRSKYGAKRPKMSRRHSAKKRRIPDPVYGSELIAKFINKVMVSGKKSTARRIVYDAILDFSKKVQADPLQAFEQALENAKPSLEVKSRRIGGATYQVPIEIPGPRRTSMAMGWIIDNSRKKVGRSMSEGLAGELSDCFKNQGATIKKKDDTHRMADANKGRNNKGHITCRHKGGGHKRKYRSIDFKRDKENIPAKVASIEYDPNRSAYIALLHYVDGEKRYILAPHGLKAGDVV---IAKQLERRIPFRRAMKKAIQQT-MDAGALGIKIQVSGRLGGAEIARTEQYKEGSTPLHTLRADIDYATGRAETTYGSIGVKVWIRSLKKGPFVDHHLKKKIKEQNSTGSKREIKTWSRRSVILPEFIGHTLLVHQGKKHISVFVTENMVGHKLGEFAPTRTFKGH--SKYVRISPRKARLAAGLIRGLSVTQATLQLLHSSLKGGRLLKKTLDSAVANAETQLDLRRENLKVEEVRIDEGPTLKRAKPKNRGGRHPIMKRTSHFTVIVS-MIQQETQLKVADNSGAKRVKCFKILGGSKRRYAQVGDVIVCSVIEADHDAAVKKGDVVKAVIVRTRSYIKRPDGTWIRFDSNACVLIDDKNNPRGTRIFGPVAREVRERDFLKISSLAPEVIPKKTKHRKMQK-GAM-PGLSKGGNFVHFGDFGIQVLERGWITNQQIEACRVAINRYFQRRGKVWIRIFPDKPVSKKPAEVRMGKGKGAVDHYVAVVRPGRILFEVGN-VPRELAQAALRRAAAKLGIKTRFV--NIIKHQHITEKARTLQENSNKYVFVVDSNANKQEIAQAIEEIYSVKVVSVNTINVKAKARRVRGRKGKTAAFKKAIVTFEKGDSLDN----NPMQIPGLKKIVINMGIATVSKDGEIEACVTQLAQLSGQKPVITKAKKAISNFKLRKRGMIKLF---------DEK-GNIIVGTVIEAQPNVITQIKTNE-T-DGYNAI-------------------QLGFEKIVVKDERTISNRVNKPQLGHFKKAAVE---PVRHLAESRIDDV----------TNYQVGQEISV-DLFQEKEYVDATAISKGKGYQGVMKLYNFAGGPASHGSGFHRHAGSTGMSTPGRCLPGGKRASHMGYDRVTVQNLKVLMVKP----------------EDNVIIVKGQVPGPKNGLVYL-KQPPMPRLILQEAGIEKGSAVPNRDKVAKLSRAQAKKIAESKMQDTNARDIEAAIRLVEGTARSMGIDV--KEEITKQYQLHEKDTGSADVQIALLTERIAELTEHLKRSPKDHGSRLALLKLVGQRRRLLDYLNSTDTTRYQALITKLKLRLLEAGAHFGHQTHRWNPKMKRFIFEARNGLYIIDLAKTLQQIRQAVEVVKDVVSKHKSILFVGTKKQAKAVLRELAEMCGEFYVCERWLGGMLTNMSTIRQSIKKLERIEKRIALTKKEIALLTKDQIKLDKNLSGIRSMRRTPGLVIVVDPNKEHIAVAEANKLGIPVMGLVDTNCDPDPIQYVIACNDDALKSVKLILQALAQAIVEK-DLEEKVLYINRCSKVVKGGRKFSFSALILVGDGKGRIGYGFAKANELTDAIRKGGELARKNMVSIE-GIVVSNKMEKTVVVKIERRIRHPRYDKIITRATKVYAHNELRPLEIGEEVTVVETRPLSKLKRWRVV--GRRKTSVASVRLRPGSGQIDVNGKKIEQYFPLELQRRTILAPFENLNGNNQYDMIIRLKGGGVEGQVIAARLGIARALLEQDENLHQDFKEKGFLTRDSRKKERKKYGRAKARKRFQFSKRDPIADFLTRIRNATRAQHRYVDVSWSKLKQNMAEILKNQGFVENYLVKQESKQRGTIRIFLKYTDGRKSVIQDIKRISKPGSRLYVGHEDIPRIYGDLGLSIISTSQGVMAGREARKRKVGGELLCLVWGIAHVKATFNNTIIVITDPAGRVVTWASAGKVNFSGSRKSSAFAATVAAQDAAKGAVALGMKEVEVNLKGPGAGRESAVRGLQSAGLTISSIRDKTPVAHNGCRPRKRRR---NEKQLLLDEIKEQIENHSSFVIMQYSSITANKANDLRTSIAKLGGNVEIVRKRVLIKAAEAAGIT--LDAQLPGHIGLVFAGNDPIETTKTVAQF---VIAIEDGIVEYVDGLKIVISSKANRMDKKTYILKKFLRSNAGTCINQQPLCSVGDEIKAGDVIADGPAIDHGEVALGKNVLVTFMPWLGYNFEDAIIVSEKLVREDAFTSINIEEEVTARDTKLGK-EEITRDIPNVSEEALINLGDDGIIRIGAEVKPGDILVGKITTETELAPLLRAIFGEKAADVKDASLVVPPGTEGYVRDVKIFSRKGDIDLDPGVIRQVKVYIASKRKLQVGDKMAGRHGNKGVVSKIVPEADMPYLSNGQPIEVILNPLGVPSRMNIGQLFETHLGFAAKLSGIKVATPVFEGFPENKIWEMMTKVNLPSDGKFYLYDGCTGERFDNTVVVGYIYILKLSHLVADKIHARAVGPYSLVTQQPLGGKAQWFVLDASGKTLGRLASEITKILRGKHKPTFTTFEDTGDGVIVINADKIEVTGSKEAQKVYTYHTGHIGGLREIPYRTMKSRKPEYIIEHAVKGMMPSSRLGRQQLNKLRVFKGSDHGMEAQKPVQVN--QIADHLVDVEVSGQMVKDYIVALRANARQWSANTKGRSEVNHTTKKPHPQKGGGRARQGSLAAPQYKGGGRVFGPKPKFDQHVKINVREKRAAIRFLLSEKIRENRIRIVENFQ-LDQPRTKQVAGFLKSL-GDESQKVSVQDKKHENFVRSARNIPGVSFSLATNISGYDVLVARELVITEAALQEINE-GKRVDYSGRSVIIVGPELKFNQCGLPKLMALELFEPFIVKRLKDLGY----------------VYTIRSAKKMIQRH----APEVW---DVLEDIIKGHPVLLNRAPTLHRLGIQAFEPVLIEGKAIRIHPLVCEAFNADFDGDQMAVYVPLSIEAQLEAKLLMM-PIGIKVTLRGDRMWEFLDRFTRIVCPRIRDFRGFPVK-CDGRGNYSLGLDDQQVFPEIDLDKVKSTQGMHITFVTSASNDDECVELLRLCGLPFK-----------C---PPVKFDQSIDIALQMGVDPRKSDQQL-RGTVSLPNGTG-KSITILVLAKGDK--VK-------EALDAGAEYAGNDELIEK---INNGW---TGFDAVIATPDMMRDVGK-LGKVL-GPRGLMPTPVT---NDVAKAIQEVKAGKIEFKPDRHGVVSNAVGKLSFSEEALQQNILALAQAIQKAAAAKGQ-YVKSVTLSSTMGPGAKDLRDLSSEELENSCQEARKELFQLVNENKMKKTEKPHLIREKKKEIARMLTIMHEK-RQKIRNTRALRVRKHLRGTAVKPRMCVVKTNKHIQVQLIDDENGVTLAATGTCSKEFRNTEFNQR--NKASAKRLGEKIAQLAVEKNIKEIIFDRGRFKYHGILAELADAARAGGLQF---------------------------------------------------------RKIFNVKKIGHTGTLDPFATGVLVMLVGKYTRLCDELIAHDKAYKATLMLGKSTDTFDCDGTVIKQS-DIIPSEMQIKEALFKFQGEIEQIPPMFSAKKVKGKKLYELAREGKTIERKPSLVKVET-TYISYNYPLLEIEVTCSKGTYITFTYSDYLNQIQMVKKMGSLKSLMGMIPGMSAL-------KGMDIDDKEFFKVEAIIQSMTPDEREEKCELIVPRRKRIAAGSGVDVAEVNKLVKSFERAKSTM----QDGASVLLRPAPEGAGVIAGSKVRAVLEVLGVKDIMAKSLGSNNPINQVKALFKALLKLQNKEKIKKIRGIIKLQIPAGKANPAPPIGPALGSAGVNIMAFCKEFNAKTQAMA-GVILPVVITVYVDKTF-NVGSCMKLKFMPLGSTICNIEMIPGKGGKLVRSAGLSAQLMARSGGYATIRMPSGEVRMINEDCRATFGAVSNPEHNLRVEGKAGRMRWKGIRPTVRGTAMNPVDHPHGGGEGKHKGN--IPQTPWA--GGQRFGEMEVWAAEAYGAAHLLQELLTVKSD----DVSGRTRIYESIVKGDNLLTPG-TPESFNVLMHEMKGLALDIRA---RSPGISFEHERSLRGS-AIYSFRIIPYRGSWLEGAFDTNDLIYIRKKRRRKILATTFIRALGFSSNSDIIEEFFSRIAEDADESHPIIKMLAKDSSDSYESALKDFYR--KIRPGEPATLSNARSAMMRRYNLGRVGRYKLNSKLGLEEQLQVVTITKEDVIGALKYLIKLKQGKVSTDDIDHLGNRRVRNLIEIQVKSYDQFLQVDKFEVFNEMFPIKSYDE--KTILEFISYSLGVPKYSA----------EECIRRGITYNVTLKVKFRLTDETG--IKEEEVYMGTIPIMTDK------------------------GTFVINGAERVVVSQLHRELIQNQCRIGLARMEKIIRERMNLFDFSSDTLTPGKIISAKGLSGVLKDFFGR-QFMDQTNPIAELTHKRRLSSLGGLNRDRAGFEVRDVHPSHYGRICPIETPEGPNIGLITSLSTFAKIN--RFDKLTIQIASDEVIRKWSRGEIKKPETINYRTFKPEKGGLFCEKIFGGKYKKVCDRCGVEVTLRRERMAHIELAVPVVHIWFFKTMPS--RIGNVLGMSSTDLERVIYYEEYVVVDP-GHTNLQKKQLLNDTEYREAQEQFG---------------------RDAFVAKMGAEAIHDLLATEDLSTVLADLKEKLRKTKSQQARMKLAKRLKIIESFVSSTNKPEWMVMSAVPVIPPDLRPLVPLDGGRFATSDLNDLYRRVINRNNRLKAILKLKTPEVIIRNEKRMLQEAVDALFDNGRHGHPVMG-AGNRPLKSLSEMLKGKQGRFRQNLITDGERKSKTISIWTEVSDEVSDALYHLISE-VHNA----------KMNPLYVMIDSGARGNKSQLRQLGALRGLMAKP--------------SGE-IIESPITSNF---IENLLQQNVNASKKILNVILRADVQGSLEALKVALQKVESQKAEINIIFTGVGEVSESDVQLAAASKAVIIGFHTNVESHAESLIRQHGVQVRMHDIIYHAIDDVK--LRQEFLKYFRERKHQVVSSSPVVPYDDPTLLFTNAGMNQFKDVFLGKTRRDYTRAATSQKCIRVNDLDNVGHTSRHLTFFEMLGNFSFGDYFKKEAIQFAWEVSTKVFGLNPDRIWPTVFREDDEAFELW-KAYVPESRITRFGEKDNFWAMGDGPCGPCSELLYDRKYGEAKSPLEDPNGERFLEFWNLVFMQYNRLSPNEIITLPKPSIDTGAGLERLLSLKMEVDSVFETDVLRSLIDKIEQESNVTYQLND--------PIKAPAFRVIADHLRCLSFSIADGVQPSNVDRGYVLRKVLRRAVRYGKTLGFTKPFLADIYPRLMETMGRDYPELVKSQNRITEILHLEEEAFLKTLQRGGNILQNIIDHANLRQISGEEAFKLKDTYGFPFEEIVLIAKDANLQVDFNRYQELEEEAKKRSRSTQKTVQNESIFEEVIEKHGLTEFVGYTLHNTSSQVLAIVYEGQLVPQLKTGQEGWIILDKTPFYAEMGGQVGDLGMLRSEHKLFSVVNTITFKGIVAHVGQMEKNEINVGDYLNASIDSSRRQKIANNHTATHLLHWALNQVLGEHIKQAGSVVDENRLRFDFSHHKSLSKQEIQTLEDLVNAKIRENKPVKWYEIGYEEAQSRNDIKMFDEKYGNKVRVIDIDE-SKELCGGTHTSQTGNIGLFKILKEGSIAAGIRRIEAVTGQEAENLAKDLESTITTIADLLKVPSPKILEKIERLLEENKKLSLDLKNVKKSELENLAKRLVEKIEIVKEIPFISSKVSL-PPDELRLFIDEVTNRRTGVLVVGSEYDQKCQIIAKVSDDLVQKGIQAHTIIKGIAPLIEGTGGGKANMAQAGG-AKAYDCTTVEPKWLKKWEEGSFFKVNSNSTKPPYCIVMPPPNVTGKLHMGHALVNTLQDILIRWKRMQGFEALWIPGTDHAGIATQTVVEKFLLKTGKRRTDFARDEFLEHVWKWKEENQHHIINQLKRIGSSCDWSKQMFTMDEQNNRAVRVMFKKLFDAKKIYRGYRLVNWDTITQTALADDEVEYEERASFLWYFKYPLKDGS--DFVTVATTRPETMLGDTAIAVSPKDDRYASWIGKTVIQPLTNREIPIIADHLVDPSFGTGMVKITPAHDPNDYQMGMKHNLLFINIMTPDGKINEEGGKFCNLSMEEARQATVDEMRHLGFLVKIEPHINRVGVSYRSKAVIEPFMSKQWFIKMDDFAEKLKEAVM-EEKTRLIPKNWENTYYHWINNLQDWCISRQLWWGHRIPIWYHKDNPEIMICYDGLGLPPEVKESPNDWVQENDVLDTWFSSGLWPFSTLGWPENTPDFQKFYPTSVLVTGYDILFFWVARMMFMGELATGKLPFPEVYLHGLIYGKEEEKMSKSKGNVIDPLEIIKDYGTDAMRMALCSSANQSREIDLERRKFEEFKNFANKIWNGARFSFLHLDGSKEFEEGLDNLKLEDYWILTVLNNTVEEVLKSLENYQFDQAALKSYDFFWKEFCAYYLEIAKPVLFGKAFAERKNKQKILAIILSSSMRLLHPIAPFITEEIFGLLKDRAPICALAPYPNVCTFMAPEKTMEDFQLMESVVYTIRNIRGEMKLPPGVATDIYISGGQN-KLQSLIQTNQHILFALLKITAIYFNLEVKG--ICATGVIQDVTLSIPIPELIEK--EIQRLEKEKIRLTQSLEKLKNQLLNEDFIARAPQALIEKQKEQQ-
>K940_chlam_8
PTISQLVKNGRKRKKSRSKSPALVKCPQRRGVCVQVKTKTPKKPNSALRKVAWVRLSNGKEVIAYIPGEGHNLQEHSIVLVRGGQVKDLPGVRYHI--------------------------MSRRRKAEKRETKDPEYKNEVLARFINKIMWGGKKSTSRKIVYDALKKLANKNIQDPLEAFERALENAKPILEVKSRRIGGATYQVPIEVPANRRESIAMRWIITHARKKAGKSMTDSLVIELSDCFNNQGSTIKKKDDTHRMAEANKGRNNLGRITCRHRGGGHKRRFRAIDFIRDKEDIPAKVASIEYDPNRSAFIALLYYCDGEKRYVIAPEKLKVGDMIK-NIAYQLRRRVAFRRAMKKALQAS-RDAGAHGIKVQVSGRIGGAEIARSETYKVGRVPLHTLRADIDYAQARAETTYGSLGVKVWIRSTKKGFFVDHHLAEKVEKMNKEGKKSVIRTWSRRSMITPDMVGHTFEVHNGRKFNAVFATENMVGHRLGEFSPTRIFRGHAKTKYVRISPRKARLVAGLIRKLPVTEAIHQLSNTPQKAAPLLKKTLLSAIANFEVLHDVRREEMVVGEVRVDGGPIIKRAKPRNKGGRSPINKRTSHFQITIE-MIQQETELEVADNSGAKRVKCFKVLGGSRRRYAKVGDVIVCSIKESDPDQNAKKGKVVKAVIVRTTAPLRRRDGSKLRFDANSCVLIDDKKNPIGTRIFGSVARELREIGFLKICSLAPEVIPKRTKHRKQQK-GTL-KGLSKAGNLVEFGDFGIQVLDRGWITSRQIEAARVAINRFFSRRGKVWIKIFPDKPISKKPAETRMGKGKGSPSEWVACVKPGRILFEVAD-VSKEEAQNALRKAAAKLPLKTRFV----------SNKCTARCEK-PKYVFVVDRDANKTEIKRAVEEIYSIQVMCVNTVNTKPKPKRVRGRIGKKAGYKKAIVTLRVGDSIDE----NPMNVPRLLKIVIAMGVAEAVKDNVLQDCAKELTALSGQKPILTKAKNSISNFKLR-----------------FDPNGNVVACTVIEVEPNVVAQIKTQE-----KDGYNAV----------------QLGFDKIGGKGDDTKKKRIGKPRFSHFAKNKLE---PRRHLRETRVEST----------EEYALGQEIGV-DIFEGIDFVDVTGTSKGKGFQGVMKRYGFSGGPASHGSGFHRTMGSTGALTVG-VRPGSKMPGHMGDEKVTVENLRLLGVDK----------------EKNIMLIKGAIPGANGSLVSVRKEPPVPNLIKAEIKLEKGSANPNQEKVGQLKRSQARKIAKRKMQDMGVLNEDGAVAMVCGTARSMGIDI--KEEITKKFQLHEKDTGSADVQIAILTERIIELTAHLRQSPKDHASRLSLLKLVGQRRKLLDYLNSTDTKRYQQLIKRLNLRLLEAGAHFGHKKNRWNPKMKRYIFEERDGLYIIDLSKTLHQLKKAKSIVEDAVTNHKSILFVGTKKQAKTVVVECAQRCGEYFISERWLGGTLTNLTTIRVSIKKLERIEKQIALTKKELSLLQKQLDKLERNLSGIRAMRKPPGLIIVVDSSKEHIAVKEARKLGIPVMGLIDTNCNPDPIDYVITCNDDALKSIKLILDYLTDAVIAK--FAEKILYINRCSKVVKGGRKFSFSALVLVGDHAGRVGFGFAKANEVAEAIHKATALAKKSIIEVK-GVVVSDKMDKTVVVKVTRTFPHPKYRKVVTRFKKYYAPDEKNQFKTGDMVTLVEARPMSKMKRWRV---GRRKTAVASVRLRKGTGQIKVNGKPFETHFVGKIHRDIALSPLEKLSLEGNYDLIVRTSGGGISGQADAMRLGIARSLVKEVEDRRADLKALGYLKRDSRKKERKKYGLAKARKAFQFSKRDPISDFLTRIRNALRAELRYCDVRKSKMIVAMIEILEKRGLILGHLTKEEKIG-GKIRIFLKYGDERMPVIQGLKRVSSPGRRYYIGKDQIPFVFDGLGIAILSTSKGVIDDQAARKEGIGGEYLCCVWGIAFVKATFNNTIVTITDPAGGVITWSSAGNCGFSGSRKSSAFAATVAAQEAGKKAVSAGMKEIGVILKGAGAGRESAVRGLQSVGLTITTIQDRTPVPHNGCRPRKRRR--RKDKQLLLDEIKGYVDENSEFVITRYQKMDVTTINDFRRELTKKNAFFEVVKKRILAKALNEAKIQ--IEEPLQGHIGVVFTKEDATDSLKTITDFAK---TGLIPFLEHDDANRALMGSNMQRQAVPVYELKKFMRSNSNSCVNQKPICQIGDKVSIGDVIADGPATENGEIALGKNVLVAFMPWCGYNYEDAIIISEKLLREDAYSSIYIVEELTARDTKLGK-EEITRDIPNVSEEALADLDDEGIIRVGAEVKPGAILVGKITTETELAPLLRAIFGEKAADVKDASLTVPPGTEGVIMDVKVFTRKGDTDLDPGVIRQVKVYIATMRKLQVGDKMAGRHGNKGVVSTIVPEEDMPYLSDGQTIEVILNPLGVPSRMNIGQVLETHLGFAAKKAGIYVKSPIFEGFPEERIWEMMKEQGLPEDGKMYLYDGQSGERFDNTVVVGYIYILKLSHLVADKIHARAVGPYSLVTQQPLGGKAQWFLFDAKGKTLGRLSSEIAKVLRGKHRVDYTPHVDSGDGVVVINADKFVLTGNKTAQKNYYHHTGFLGGLKETPFLRMMDKKPTEPLRHAIWGMMPKTKLSKKQMKKLRLFASDTHTMQAQKPTAVN----DDKLLDIKTNPQLIKDYIIAIRENKRQWSANTKVRSEANHSTQKPHAQKGTGKARQGFLGAPQYKGGAIVFGPRPKFDQHVRINKKERNQAVRFLIANKAKEQTMYVLK-FDAFKEPKTKNVANFLKTLGLENSRVLFLKED--KNFAKSLKNLKKVQITGVDNVNAYDLAVAKDVIVLDSALDQLK--GKRVDYSGRSVIIVGPELNLNQCGIPKQMALELFEPFIVRRLKDLGY----------------VYTIRSAKKMIQNE----EEIVW---DVLEEIIQGHPILLNRAPTLHRLGIQAFQPILIEGKAIRVHPLVCAAFNADFDGDQMAVHVPLSIEAQIEARTLMM--IGLKVTLRGQRMFDFLDRFCNLSSPRIRDFRGFTRK-CDGRGNYTLGLDDQQIFPEVNLDLVKRQQGMHITFVTTAETDEECVELLENLGLPFK------------VKCPKPKFDETVDMALKLGVDPKKADQQV-RGTVHLPHGTG-KKLRVVVFAKEAQAK---------EAMEAGADFAGHQELIDK---INSGW---LEFDAVVATPDMMREVGK-LAKIL-GPRGLMPSPVTT---DVANAVKEIKAGKVEFKVNKMSVIDTGVGKLSFKKEQLVENIKTLLGAIQKAPA-SAKHYLKSFVLSSTMGPGIQEFLDQSNEQLEVQEQELLKEIYQFKIEQKLQQKGAAHLIKQKKKMRSRILTALRQK--HERRKKRELRVRKNLRGTLAKPRLCVVKTNKHLHVQIIDDEKAQTLIAGSTFGKKAQNF--DKK--NKENAKKLGTHIATLAKEKGIQKVVFDRGCSKFHGVLAEFAKGAREAGLEF---------------------------------------------------------RKLTNVQTIGHAGTLDPFATGVMVYLVGKYTKTSNIYLNAEKHYMAVIYLGIQTDTFDIDGQVISE-NAMQPTYDDVLKMIAKQQGIKEQIPPMFSAKKYQGRPLYHLARKGITVERKPQIVKLKT-TLISYNYPYIKLYIECSKGTYVTFTFTDYLKQMSKMKKMGSFSSLLKMMPGANAL-------KNFNFDEDDLRKSEAIIRSMTKKERECQQELIIPRRKRLARGSGTHFDDVNRLIKGFKKTKDFMIKVKQDGVQLLLKPAKTGTGITAGSMVRSVLEFAGIKDVVAKTWG-KNPNNQVLAVFSALKQLRTKDQVLMQRGIIKLQISAGKANPAPPVGTALGPAGINIMGFCTEFNNATKERV-GDVLPVVITVYKDKSF-TVGNCMRLVDMPIGSVVHNIEMQPGMGARLVRSAGMSAQLSGRSSGKATIRLPSGEMRTINEQCRATLGVVSNGENILRSDGKAGRRRWKGIRPTTRGMAMNPVDHPLGGGNGKSKGN--IPQTPWGVP-------------------YLLQEMLTVKSD----DVTGRTEMYESIVKGNNFLRSG-TPESFNVLIKEMQGLCLDVRTEK-RSPGISFEYQLHAKGTIYSFRIIPYRGSWLEASFDINDSIFIFVRKKRRRKILATTFIRTLGYSSDADIIEEFFNRVAENADETSPIIKMLAKDPTDSYEAALKDFYR--KIRPGEPATLSNARSAMMKRYNLGKVGRYKISQKLNFKINDESLELTKEDVISAVKYLISLKEEGYDVDDIDHLANRRVRNLIEVQIKSYKQFLQIDALEVFREVFPIRSYDE--KTVLEYLSYILGTPKYSP----------EECIKRGISYNVTLKVRLKLTDETG--IKEEEVYMGTMPLMTSK------------------------GTFVINGAERVIVSQLHRELVQNQCRVGLARMEKMIKERMNLFDFSADTLTPGKIVSSKALAGVLKDFFGR-QFMDQTNPVSELTHKRRLSSLGGLNRDRAGFEVRDVHVSHYGRICPIETPEGPNIGLITSLSAFAKIN-QSFDQLSIRIASDEVIREWSRGEIKKPETINYRTFKPEKGGLFCEKIFGGKYKKVCDRCGVEVTLRRERMAHIALAVPVVHIWFFKVQPT--AIGNLLGMSTGDLERVIYYDNYVVIDP-GQTTLERKQLLDDSEFREAQERFG---------------------SDAFVAKMGGEAIRDLLSSENLMQELKE---KLRKTRSQQGRIKLAKRLKIVEGFLSSPNNPSSMVTQNIPVIPPDLRPLVPLDGGRFATSDLNDLYRRVINRNNRLKAIMRLKTPDVIVRNEKRMLQEAVDALFDNGRHGHPVMG-AGNRPLKSLAEMLKGKQGRFRQNLITDGERHSKIISIWTEVSEDLSDAMYKLIIGISEEK----------F-NPLFVMIDSGARGNRSQLKQLGAMRGLMAKPSG---------------------------------EQLLEEKQVKILNVILRTDVQGSLEALSSALKKIKSEKATLNIIFSGIGEISESDVDRAAISGATIIGFHTRVEAHADPIVKEKKIKIYLSDVIYHIVDAVK-EIRAEFLRYFTSKGHTLLPSGSVVPHADPTLLFNNAGMNQFKDIFLGLETPQFDLATTTQKCIRVNDLENVGHTTRHLTFFEMLGNFSFDAYFKKEAIDFAFELACNIFHIDTEHLWASVFEEDEESFELWK-KYLPEKRIVRLGKKDNFWSMGNGPCGPCSELLFDRKISKATTPKDDVEGERFFEFWNLVFMQYNQTQEGIIEELPRPMVDTGMGLERMAALLQNKTSVFEIDFFQELIRHIEALGNTKYNAKS-----------ASAFHVIADHLRTLCFAISDGATPSNTERGYVLRKILRRAVRYGKQIGFEAPFLHKLVGHLVDLM-PYFKELKSAQNNIETLLLQEEENFFATLKRGGNLLQKMLL-RSKGTLSGDDCFKLKDTYGFPLEEIELIAKDQNLTLEKERFFELEKKAKELSKSAANTTTFSTNYSEHLDRHGTTQFEGYHTLELNSVIQAILVEDEPQEKILTEQKGLLILQTTPFYAEMGGQVGDTGVIETPNARFVVEDTQIINHIIVHIGRVEKGQFSIQETVTANVDAKRRKKIQKNHTATHLLHHALCHVLGEHVKQAGSFVGPNYLRFDFSHNKALSKKELLAIENMINEKILTNASVQTHTKNYDAIKNDSSIKQFGEKYSKTVRVVDV-DFSKELCGGTHVKALGEIGLFKIIKEASIAQGQRRIEAISAMDAILYTHEQDALIDAFSEKLKSPKLQLLEKVDALQIEKKELEQTIKKLEKNALESLAEQLLQQ------GSHIFTLVDI-EKKQLLPLCDLLFAKSKSLALLFVQSGENVHILIKVSKDLIEKEISAKDLLQKVFDIAPGKGGGNAQMAQGM--DKIYQSKDCEAKWEQFWIEKEIFKADPSSTKPPFSIVIPPPNVTGKLHMGHALVNTLQDILIRFKKMCGYEVLWVPGTDHAGIATQTVVEQHLIKTNKRKSDFSREEFLKIVWKWKEDHEHVILNQLKKIGCSLDWSRLAFTMDKERTTAVLDTFKKLYDDGLIYRDNYLVNWDTVTQTALSDDEVEHEEKQAKLYYIHYALDDDS---TITIATTRPETLLADTAVAVS---KKHAHLLSKMAILPITNRKIPIVVDDFVDPEFGTGMVKITPAHDFNDYELAKRHDLPMINMMTKDGKINENGVPFEGQTMLEARKNIIEELKKIGALEKIEEHVHRVGKSYRSKAIIEPYLSKQWFINMAPFKDKLIELVK-SDTVELIPKEWKSTYFHWIENLRNWCISRQLWWGHRIPVYYNKKDPEKMICA-GANIPKEISENPDEWIQDEDVLDTWFSSSLWPFSTLGYPEPTPDMR-FFPNSVLITGHDILFFWVARMLWASEYLFKKPPFPKVFLHGLIFDERGHKMSKSKGNVIDPIEIIKEFGVDSMRMALSSSACQNKQIDLDRRRFEEFKHFSNKIWNGARFSMQNLFDDIDFELDFNALELEDFWILEKAKKASLTFKEALENFHYEVATNTAYTFFWNELCAYYLEIIKPVFFGKRAHLKKQKQCVLLYILTVSLRLLHPLAPFITEEIFSYLKKVKTSLALTQYPEMDYD--FHSSLEQFDLLDQILYQVRNMRAELKILPGTKIDLLMVTKSF--------KECSIIETLGKTNPIQFVDTKPEIELAATSLVQSIQIIMPLPELIKKEKE--RLRKERQKLEDELDNVKKRLSNKQFLQNAPKEIVDKLSSK--
>BWMinHeated_Nextera29_MAG2
PTINQLIREPREPKTRRKKSPALQQCPQKRGVCLQVKTKTPKKPNSALRKVAWVRLSNGQEVIAYIGGEGHNLQEHSIVLVRGGRVKDLPGVRYHIVRGSLDCAAVKDRKKSRSKYGAKRPKMSRRRRATKRTIPDPIYNSQVVAKFINKIMYDGKKSTARRIVYNAIEKFAKRKAEEALAAFEQALENAKPSLEVKSRRIGGATYQVPIEIAPERRSSMAMNWIINNAREKAGRSTEDGLAMELADCYQNQGATIKKKDDTHRMAEANK------------------------------------------------------------------------------------------------------------------------------------------------------------------------------------------------------------------------------------------------------------------------------------------------------------------------------------------------------------MIQQESNLEVADNTGAKKVRCFKVLGGSRRRYAKVGDVIICAVKEADSKGSVKKGEVVRAVIVRTKSYIRRPDGSYLRFYDNSCVIIDEKDNPKGTRIFGPVAREVREEGFVKISSLAPEVIPKKMKFRKMQK-GQH-AGKSRAANFIDFGDYGMQTLERGRITGQQIEACRVAINRYFNRRGNVWIRIFPDKSVSKKPAETRMGKGKGAPDHWVAVVRPGRVLFEVGN-VSKEVAQNALRRAAAKLGLKTRFV---------------------------------------------------------------------------------------------NSMLVPQLKKIVISMGIAEAAKDNAVQSCLKEMTLISGQKPILTRSKKAIANFKLR-----------------------------------------------------------------------------------------------------------------------------------------------------------------------------------------------------------------------------------------------------------------------KQPPVSRLILKELGLESGSKVPNRDKVGKLTLAQVKKIAKQKTPDMRITSEEAGLQLVKGTARSMGVDI-----------------------------------------------------------------------------------LLESGAHFGHQKHRWNPKMKRFIFEERNGIYIIDLAKTMQQIRNGVKVVKQVTAKRKSILFVGTKKQAKIVVRECAEACGEFYVCERWLGGMLTNLQTIRQSVKTLERIEKKVSLTKKELSQLGKEQEKLDRNLSGIRSMRKPPGLVVVVDPSREHIAVAEARKLGIPVLALVDTNCDPDPIDHVIACNDDSLKSIKLILQELTSAITEK-EFEEKVLYINRCSKVVKGGRKFSFSALILVGDGQGRVGYGFAKANEVSDAIRKGGDAARKNIMT---GTVVANKMQKTVTVRVERTFRHPQYEKVITRWKKYYAHVEDAKLEVGQRVKIEETRPLSKLKRWRVVE-GRRKTAVASVRMRPGTGKIDVNGRKFEEYFPLEIQRKAILSPIEKCASLEGYDLIVRVKGGGIQGQVIATRLGISRALCGEDETRRPNLKAVGYLTRDPRKRERKKYGLAGARKRFQFSKRDPIADFFTRIRNGKDAKHRFVDVNYSKQVVEILKLLQEQGFIEKYLINEELY---KVRVFLKYAEGRVSVMQNIIRKSSPGLRRYIGYKKIPKVLGGMGIAILSTPNGILEGESARKSKCGGELLGLVWGIVHVQSTFNNTIISITDLSGNVISWASAGKVNFSGSRKSSAFAATVAAQDAAKTAMSAGMKEVEVNLKGPGAGRESAVRGLQSSGLLITLIRDTTPVPHNGCRARKRRR--RQEKQLLLDEIKDKIDQSSAMVLTCYSNLTPNMAADFRMKVSSSGGIFEVVRKRMLIKAAQASGFA--LDKMLEGHIGVIFALSDPVSVTKAIYDY---IVTGLIPFLEHDDANRALMGSNMQRQGVPTYVLKKFLRSNAGTCVNQTPICTVGDVVKAGDVIADGPATDKGEVALGKNVLVAFMPWCGYNYEDAIIISEKLLREDYYTSIYLEEELTARDTKLGK-EEITKDIPNVSEEALSNLGDDGIIRVGAEVKPGDILVGKITTETELAPLLRAIFGEKAADVKDASLTAPPGTEGIVMDVKVFSRKGDTELDPGVIRQVKVYVASKRKLQVGDKMAGRHGNKGVVSKIVPEADMPYLNDGQSVEIILNPLGVPSRMNMGQLLETHLGFAARKSGIYVKSPVFEGFPESRIWEMMKELGLPEDGKMHLYDGRSGSRFDNRVVVGYIYILKLSHLVADKIHARSIGPYSLVTQQPLGGKAQWILLDASGKTLGRFASEVAKILRGKHKTEFTPHVDTGDGVIIINAEKIQVTGAKEAQKIYRYHTGAMSGMREIPYRVMQAKKPDYIIRHAVKGMMPKTRLTEAQMKKLRIFAGDKHDMIAQQPVSA--------------------------------------------------------------------------------------------------------------------------------------------------------------------------------------------------GKRVDYSGRSVIIVGPELRFNQCGLPKQMALELFEPFIVKRLKDLGY----------------VYTIRSAKKMIQKQ----APEVW---DVLEEIIKGHPVLLNRAPTLHRLGIQAFEPVLIEGKALRIHPLVCTAFNADFDGDQMAVHVPLSIEAQLEAKLLMM-PIGVKVTLRRKRMYDFFDRFCNIVSPRIRDFRGFPLV-CDGKGNYSLGLEDQQIYPELNLDEIKHIQGMNITFVTSASTDEECLELLKSLGLPFK----KK-----C---PAVKFDQSVDVSLVTGVDIRKSDQQV-RGTVSLPNGTG-KTCVIVVFARGDK--VK-------EAQDAGADIVGNDDLFER---IKAGW---TDFDAVISTPDMMREVGK-LGKVL-GPRGLMPTPVTA---DVAKAITEVRAGKVEFKSDKSGVVNNMVGKLSFSPEKLMENIHSFLAAVSRVPSAKGV-YLRTLVLSSTMGPGAKEIRDQSTEDLQALSLDLARDIFNIRSEKKVRKLDKPHLLRQKKRDRARVLTVLQEK-RNETRKTRTLRVRRKVRGSAEKPRLSVHKSNRNIFAQLIDDDNRVTLVSYCTLSEDFQDDKMSKK--SKEAAKIVGAKIGKSALEKGIKCAVFDRGRFKFHGILAELAQAARDEGLQF---------------------------------------------------------RRLTGVKKIGHAGTLDPFATGVMVMLIGKFTKMSDQFLNHDKEYLATLHLGIETDSYDIDGKVTFES-PIVPPLKDIEKALSAFQGQISQIPPMFSAKKIGGKKLYELARQGKEIERKPSLVTL-KCDIISYNYPHLVINVACSKGTYISFTYDDYLKQMGMMKKMGSLKSLLKMLPGMPDM-------GDLDFSEKEFVRLEAMILSMTLQERQEAVELVPSRRRRIALGSGTTIDDVNRMVKSFKRLKQ---TIEWDGARVLLKPAPEGTGIIAGSKVRSVLELSGVKNVVAKSFGSNNPLNQVRATILALTNLRNRKQCMTMRGKIKLQIPAGKANPAPPIGPALGSAGVNIMGFCKEFNAKTQDRI-GDILPVEISVFSDKTF----------------------------------------------------------------------------------------------------------------------------------GGQRFGEMEVWALEAYGAANLLQEMMTVKSD----DVAGRTRIYESIVKGDNLLVAG-IPESRNVLFKEMQGLCLDVRTE--RSPGISFEQERHPKGM-TIYSCRIIPYRGSWLEGAFDTNDLIYIRKKRRRKVLATSFIRTLGFSTDADIIEEFFSRIAEDADETSPIIKMLAKDPTDSYESALKDFYR--KIRPGEPATLSNARSAIMKRYNLGKVGRYKLNSKLGTDEELLNVTLRKEDVVGAVKYLIRLKKGNAVVDDIDHLGNRRVRNLIEIQIKSYNQFLQTNKLEVFTEIFPIKSYDE--KTILEYLSYSLGVPKYTP----------EECIRRGITYNVTLKIKFRLTDETG--IKEEEVYMGTLPVMTEK------------------------GTFIINGAERVIVSQLHRELIQNQCRVGLARMEKIIKERMNLFDFSSDTLTPGKVVSAKGLAGVLKDFFGR-QFMDQTNPVAELTHKRRLSSLGGLNRERAGFEVRDVHPSHYGRICPIETPEGPNIGLITSLSSFAKIN--QFDKLTLKIASDDVIREWSRGEIKKPETINYRTFKPEKGGLFCEKIFGGKYKKVCDRCGVEVTLRRERMAHIDLAVPVVHIWFFKTMPT--RIGNILGMTSADLERVIYYEEYVVVDP-GRTTLEKKQLLNDTELREAQEKWG---------------------SDSFAAKMGGDAIRELLEKEDL-SILAADLKKLRKTKSMQARMKIAKRLKIVESFMSSPNRPDWMVMSAVPVIPPELRPLVPLDGGRFATSDLNDLYRRVINRNNRLKSILKLKTPDVIVRNEKRMLQEAVDALFDNGRHGHPVMG-AGNRPLKSLSEMLKGKQGRFRQNLITDGERKSKIISIWTEVSDVLSEELFKLISETKTEE-----------LNPLFLMMDSGARGNKSQVKQLGALRGLMAKPSGEII------------------------------LQQKRSSEQKILTLILRADVQGSVEALKTSLLKIASKKVILNIISASVGEISESDAELAAASKATIIGFHTKVAKHAEGLIKAHKVQVKIHNIIYHAVDDVR-DIRRSFLKYFKDRSHSVLPSSSVVPHEDPTLLFTNAGMNQFKDAFLGKSERDYTKAATSQKCIRVNDLDNVGHTSRHLTFFEMLGNFSFGDYFKETAIDYAWEVSTQVFEFSPKDLWITVFESDEEAFKLWQKY-MPKERIVRMGEKDNFWAMGDGPCGPCSELYFDKKYGNASSPKDDLTGERYLEFWNLVFMQFNRNAEGKMSPLPKQSIDTGSGLERVVSLKLGVDNVFATDILRNIIAEIEQVSGKKYDLTG---------HNAPAFHVIADHLRSLAFAISDGAQPSNIERGYVLRKLLRRAVRYGRTLGMQEPFLAKVLPRLVNIMGEDFPELNASQNRIAEILTIEEEGFIRTLKKGGNILNSVVEKAPLKQISGEEAFKLKDTYGFPIEEILLIAKDYELSVNLEAYELLEEEAKEKSR-SAQTVHSQMAEESLVEKHGASLFEGYEKKEEEATVMAIVVGGKFVDALHPGEEAMVLLNKTPFYAEKGGQVGDTGELSHDKLHFKVTNCHSYPGVIVHLGKLEKGTLIAGEPVVARIDIQRRNKIANNHTATHLLQWAIEQVVGPHVKQAGSLVEPTRLRFDFNHHKAVSPQEIAEIERLVNEKIFENQEVKAYELSFDEAQNRRDIKQFGEKYGKTVRVIDI-DYSKELCGGTHTHHVGTIGLCRILKESGIAAGVRRIEAVTGVEAIDFINHNEELGTKAASLLKTTLALLPEKIEALAEENKQLSMQLKAFKKQAIKGVAKELCAKIKEVHGIPLLREIVSL-DAEEITFLTEELSSRKSLALILAVKKEGQCQLLIKLTSDLVQKGLSAVALIKEIAPLVGGSGGGKAESAQAGG-AKAYEPHLIEEKWYNFWEKGSFFKADAASKKPAYTIVMPPPNVTGVLHMGHALVSTLQDVLIRWKRMNGFEALWIPGTDHAGIATQTVVERQLMAKGKRRFEYSREEFLGHAWKWKEESETHILHQIKKLGCSCDWSRLCFTMDEKRNKAVRTIFKKMFDDGLIYRGDYLVNWDPYTQTALADDEVEYEDKDSFLWMLRYPLEDKT--GYIVVATTRPETMLGDVAVAVSPKDERYEELVGKYILLPIVGRRIPIITDPHIDPEFGTGAVKITPAHDPNDYEIGLRHNLPMITMMTPDGKINQEGGAFEGLTMEEARSAIVSKFKELGLLENTVPHKHRVGISYRSKAVIEPYLSKQWFVKTSGFKEKLKNAVA-EKKVKLIPPHWESTYFHWIDNLRDWCISRQLWWGHRIPIWYEKANPENMICHAGDELPSEVAKNPDAWRQDEDVLDTWFSSALWPFSTLGWPDKTGDLQKFYPNSTLITGHDILFFWIARMILMGEYALDIPPFPETFVHGLIYGKDGEKMSKSKGNIIDPIEIIESYGTDAMRMALCASTTYARQIDLDRRRFEEFKNFANKVWNGARYVITNLETLDAISKGLSLLTLEDEWILSLLNKTIKNVNAHLAEYGFDKAATTSYEFFWKEFCAYYVEFTKPYLKVGTEAQKENKQKLLLVILGSVIRLIHPMAPFITEELYTHLKEIAPACIVSLYPQVEESHINPKIEETFAFIDELLRTIRNIRAEMQLAPNVATDLIFVAAEKNPELQLIQKNDPILKSLIKLSSITYTHKEINIAMSASAMVGSLKLIIPLPEMKEKEK--IRLNKEKEKLINQQNTARTQLANTEFVEKAPKPLVDK------
>S4CHLAM2
PTINQLIRKGRSNKIRRKKSPALQRCPHRRGVCLQVKTKTPKKPNSALRKVAWVRLSNGQEIIAYIGGEGHNLQEHSIVLVRGGRVKDLPGVRYHIVRGALDCAAVKDRKQGRSLYGAKRPKMSRRHRAEKRKPPDPLYGSMILEKFINKVMIGGKKAKARQIVYSAIRIFADKKIEDPLDAFEQALENAKPTLEVKSRRIGGATYQVPIEIAPDRRTAMAMRWIINNSRSKVGRSMQEGLAQELADCLHNQGATIKKKDDTHRMAEANKGRNNNGHITCRHRGGGHKRHYRMIDFRRDKDDIPAKVASVEYDPNRSAHIALLHYIDGEKRYILAPKGISMGDQVLSNIAHQLKRRVAFRRVMKKSLQSC-MDAGCLGVKIQVSGRLGGAEIARSEWYKEGRIPLHTLRANIDYATARAETTYGCIGVKVWIRSLRKGPFVDHHLLNKVRKVNAEDKKTPIKTWSRRSMIIPEMVGHTFEVHNGRKFLTVFVSESMVGHKLGEFSPTRLFKTHAITKFIRIPPRKARLAANLIRGRSVEEAGIQLGFCNLKAGRLLKKTLDSAVANAEMQWDARRDQLVVTEVRVDEGPRHKRAKSKSRGGRAPVLKRTSHFTVVVGEMLQQESQLKVADNTGAKKVKCFKVIGGSKRRYAKVGDIIICSVREAEPEASVKKGDVVKAVIVRTRRYIKRSDGSWLRFDSNSCVIIDDKGNPKGTRIFGPIAREVRDRGYIKISSLAPEVIPKRTKFRKQQK-GNH-TGLSKAGNFIEFGDFGMQVLDRGRITGQQIESCRVAINRYFKRRGKVWIRIFPDKPVSKKPAETRMGKGKGAPDRWVAVVKPGRVLFEVGN-VTRDEAQNALRRAAAKLGLKTRFV--------------VERCKT-PKYVFIVDRHANKHEIAHALEAIYNVKVTKVNTLHTKRKEKRRGRGKGLTASYKKAIVTMEPGDTIDV----NCMQIPGVKKIVVNMGLAEGAKDNALQDALNELSMLTGQKPQLTKARTSIAGFKLR-RGMTQRF----------DKTGNIVVCTVIHAEPNIITQIKRKE--SDGYDAL-------------------QLGYGKIVTKDPRTIEKRVSKQLRGHYKKNGID---PRRHLAESRIGNV----------DDYAIGQEVGV-TLFAETTFVDVSGVSKGKGFQGVIKRHNFAGGPAAHGSGFHRHGGSTGMSTPGRTLPGQKKAGQMGNESVTVQNLRVVGIDE----------------ARNLLIVEGAIPGPRGGLVSV-KQPPTAEMIKKATGKDKGSSTPNRDKVAKLSMAQVEEIAKKKYPDMGVRTMESAMQMVMGTAHSMGIDV--KEEITKKFQLHEKDTGSADVQIAILTERIAELTDHLKRSPKDHNSRLALLKLVGQRRKLLEYLNSTDTERYKNLIKRLNLRLLEAGAHFGHQKRRWNPKMSRFILEVRNGLYIIDLAKTLQLLRKGIELITQTVSDKKSILFVGTKKQAKSVIRECAEACGEFYVCERWLGGMLTNMSTIRNSIKTLEKVEHNLAFTKKEMVLLTKKQEKLERNLSGIRSMRKTPGLLVVVDPSHEHIAVAEARKLGIPILGLVDTNCDPDSVDHVIPCNDDALKSVKLIVQALTQAAID--NLEEKVLFVNRCSKVVKGGRKFSFSALILVGDHNGRVGFGFAKANELTDAIRKGGEAARKNMIT---GVVVSTKAEKTAVVRVERTFRHPLYGKVVRSSKKYHAHDEQANTKEGDVVTIVESRPISKLKRWRVVR-GRRKRSVSSVRLRPGSGKVNVNGRDIKEYFPLEIQRNTIMLPLSKIDAEKNYDIIIRVSGGGVEGQVGASRLGIARALVEQNPNHRHELKVEGYLTRDPRKKERKKYGRKKARKSFQFSKRDPIADLLTRIRNASSAKHRYLDVDWSKMREAIVKILKENGFVAHYLVKEENK-RKTMRVFLKYTSDRVGVIHGLKRVSKPSLRKYIPSQKIPTVLGGMGISIVSTSKGVVDGKTARELNIGGELLCLAWGVVHVKATFNNTIIAITDPAGNVVSWASAGKVGYSGSRKSSAFAATVAAQDAAKLAMTMGMKEVEVNLKGPGAGRESAVRGLISTGLMVSVIRDKTPVPHNGCRPRKRRR--RAEKQLLLDEIKEKINGSKGFVVARYSDFTATRARAFRDHIAEIGGEFEVVRKRVFIKAAKDSGCE--FDATLDGHVGVIFAQDDATQIAKGTVKY---IVTGLIPFLEHDDANRALMGSNMQRQAVPVYELKKFMRSNAGTSINQQPLCEVGDVVIAGDVIADGPATDKGEVALGKNVLVAFMPWFGYNFEDAIIISEKLLREDAYTSVYIEEELTARDTKLGK-EEITRDIPNISEEALANLGEDGIIRIGAEVQPGDILVGKITSETELAPLLRAIFGEKAADVKDASLTVPPGTEGVVMDVKVFSRKGDTDLDPGVIRQVKVYVASKRKLQVGDKMAGRHGNKGVVSKIVPEGDMPFLPTGDTVEIILNPLGVPSRMNIGQVLETHLGFAAKKAGIYVKSPVFEGFPEARIWEMMKEQGLPVDGKSYLYDGKTGERFDNRAVIGYIYMLKLSHLVADKIHARSIGPYSLVTQQPLGGKAQWYILDASGKTLGRFCTEIAKILRGKHKPTFTPNVDTGDGVIVVNADKIQVTGAKEAQKIYRYYTGHIGGLREIPFRNMKEKKPEYIITHAVKGMMPKSRLGKQQLRKLRVFAGEEHPYEAQKPIKAE--AVDAAFLDVDASRQMIKDYIVALRANIRQWSANTKGRSEVSHSKKKPFRQKGTGNARQGSLASPQFRGGGIVFGPKPKFNQHTRINQKERQLASHQLLAEKIKSSQVYVLEAFASLERPSTKTVAAFLKKHNLLGRRVLFVGEKKHEAFKKSVRNLPKTAFAIAQNVNGYDLAASYGIVFSESAFEELK--GKRVDYSGRSVIIVGPELKFNQCGLPKDMALELFEPFIVKRLKDLGY----------------VYTIRSAKKMIQRG----APEVW---DVLEEIIKGHPVMLNRAPTLHRLGIQAFEPILIEGKAIRIHPLVCAAFNADFDGDQMAVHVPLSVEAQLETKILMM--VGAKVTLRGVRMYEFMDRFFNIVSPRIRDFRGFARK-CDGRGCYSLGIEDQQIFPEINLDLVKRTQGMNITFVTSAQTDEECVELLTGLGLPFK-----------C---PSVKFDQTVDIAIKLGVDPKKSDQQV-RGTVSLPNGTG-KSLSVLVFAAGDK--VQ-------EALDAGAEHAGSDELFEK---VKGGW---TDFDVVIATPDMMREVGK-LGKVL-GPRGLMPTPVTT---DVVTAISEIKKGKIEFKLDRHGVCCNGVGKLSFTKEALVENIRSLLMAIGRAASAKGQ-YFASFAISSTMGPGASELRNESDEELELKLDTLHKELFELRSERLDSKTQKTHLIKEKRKNVARILTIKRER-----------RTRKRVRGCEQKPRLCVIKTNTNIYVQLIDDEKSLTLASASTLSKEFRTTEFNKR--NQTSAKQLGLKIADLAKKKAVSKVVFDRSGAKYHGVLAAVADGAREGGLEF---------------------------------------------------------RKLTGIRKIGHSGTLDPFATGVMVMLIGRYTRLSDQFLCQDKEYLAEVHLGVNTDTYDCDGKVVAR-SKKVPTLERITEALAYFQGEIEQIPPMYSAKKVGGKKLYELARKGEEVERLPAKVSVE-TELLTYAYPHLRLKVACSKGTYITFTYDDYLKQMQAVRKMGSFKGLMKMMPGASKL----PNLD---ESEKEFMKIEAMILSMTPRERLEKDDLSMGRMKRVARGSGTTLQDINKLKKSFKKSKQF-VLVDYDGAKLLLKPAPEGSGVVAGSRIRSILEFAGLRDVVAKSIGSNNPINQVKATFKALLQLRSREAALAIR-IIKLQIPAGKANPAPPIGPALGAAGVNIMGFCKEFNAKTQD-KGGDILPVEITVYQDKSF-RVGCTMSLKLMPLGSTIHNIEMKPGRGGQMVRSAGLSAQLMARSNGYATIKMPSGEFRLVKETCRATFGEVSNAEHSLRVEGKAGRTRWKGIRPTVRGTAMNPVDHPHGGGEGRHN-GY-IPQTPWAQPGGQRFGEMEVWALEAYGAAHVLQEILTVKSD----DVSGRTRIYESIVKGENLLHAG-TPESFNVLIKEMQGLGLDVR----RSPGINYEQERHSKGM-MLSAFRIIPYRGSWLEASFDINDLVHVRKKRRRKILATTFIRALGFSSDADILEEFFTKLATDADENHPIIKMLAKDPTDSYEAALKDFYR--KIRPGEPATLSNARSVIMKRYNLGRVGRYKLNRKLGVEITDESVTLTKEDVIGALKYLIRLKQGNAQVDDIDHLANRRVR----------------GLQEVFNEIFPIKSYDE--KTVLEYLSYNLGVPKYSP----------EECIRRGITYNVTLKVRFRLTDETG--IKEEEVYMGTIPVMTEK------------------------GTFIINGAERVIVSQLHRELIQNQCRVGLARMEKIIKERMNLFDFSSDTLTPGKIVSAKGLAGVLKDFFGR-QFMDQTNPVAELTHKRRLSALGGLNRERAGFEVRDVHSSHYGRICPIETPEGPNIGLITSLSSFAKIN--QFDKLKIGIASDAVIRKWSRGEIKKPETINYRTFKPEKGGLFCEKIFGGKYKKVCDRCGVEVTLRRERMAHIELAVPVVHIWFFKTMPS--RIGNVLGMSATDLERIIYYEEYVVIDA-GQTDLTRKQLLNDAEYRDAIEKWGR---------------------DAFNAKMGGEAVADLLRTEDLDALLVELKEKLRRTKSQQARMKLSKRLKIVEGFVTSVNKPEWMVMKSVPVIPPDLRPLVPLDGGRFATSDLNDLYRRVINRNNRLKAILRLKTPDVIVRNEKRMLQEAVDALFDNGRHGHPVMG-AGNRPLKSLSEMLKGKGGRFRQNLITDGERESKTISVWTEVSDTLSDALFNEITK-VEDA----------RHNPLFLMIDSGARGNKSQLKQLGALRGLMAKPTGE---------------IIESPITSNF------------EGAKKVLKLILRADVQGSAEALKASILKIESDKAEADIIFMGVGEISESDVQLAAASNAIIFGFHTAIESHAEPLIKELGVTVRMFDIIYHAIDEVKADIRRRFLQYFKDKGHTQVPSSPVIPHDDPTLLFINAGMNQFKDVFLGHSARDYVKASTSQKCVRVNDLENVGHTSRHLTFFEMLGNFSFGDYFKREAIDFAWEVTLNVFGFDPKDLWGTVFHEDDESFELW-KTYLPEERIVRMGEVDNFWAMGDGPCGPCSELYFDRDYGSARSPAEDIDGERFIEFWNLVFMEFNRDASGEMRPLPKKSVDTGAGLERVVALKMGVDTLFETDILRSLIAEVERISGKSYNREP-------------AFRVIADHMRSLSFAIADGVQPSNLDRGYVLRKVLRRAVRYGRQLGLDKPFLAKLLPCLIEKMGDDFPELITSQERIKEILTLEEEGFLRTLARGGNILNQIIDASTSGQISGDDAFKLKDTYGLPLEEILLLAKDAHLSVDIRRFEELEHEAKERSRGARKTTE-QMAEESAFEAFAASEFVGYQQLTADAVVLGLMRAGKEVSALHPGEEGVVLLDKTPFYAEKGGQVGDQGLLTRNGSRFNVTDCQTFTDVITHHGVQQEGELHVGDQITASVEPLRRQKIANNHTATHLLHWALQRILGPHVRQAGSVVDPTRLRFDFSHHKALTEDEVVKIEALVNEKIRENRPIHSYELTFAEVQKKQEIKQFGEKYGNVVRVVDIEE-SKELCGGTHTNQTGTIGYFRIAKEGSIAAGVRRIEAITGEEADHLVRQKEQTLAK----------QIEEQI----DEKKALLLELSYVKKELLAVEVENFLDHLQKVGSIDYLAHAATL-DPKELKECAEILMAKPSLVLLLIGKQEDKCTLIVRVSDDLVGKGVHAHALLKEISPLLGGKGGGKAGSAQGGGMEKAYDAKSIESKWYTFWEENAFFEADATSQKPPYTIVIPPPNVTGVLHMGHALVNTLQDILIRWKRMSGYEALWVPGTDHAGIATQTVVERHLIATGKRRKDYTRKTFVDTVWKWKEKSETTILMQLKRLGCSCDWSRLRFTMDAGCNRAVRTLFKKLFDAGLIYRGDYLVNWDPITQTALADDEVEHEERQSYLWYFKYHLVDSS--EFIRIATTRPETLLGDTAIAVSPSDPRYQHLIGKKVRLPILDREIPIIADHHVDPEFGTGAVKITPAHDPNDYRMGLDHNLEMINILTPDGFINENGGPFQGLSREEARQAVIHQMEGLGLLEKKEPHTLRVGVSYRSKAVIEPYLSKQWFVKMDSFISPLKKAVE-SGEVKILPKTWESTYFHWVNNLRDWCISRQLWWGHRIPVWYRKDDPENVICHEGEGVPEEVKREPEMWEQDPDVLDTWFSSSLWPFSTLGWPDKSADLKKFYPTNVLITGHDILFFWVARMIFMGKEALQTAPFPETFLHGLIRDQEGEKLSKSKGNVIDPLEMIEEYGTDAVRMSLCACANQTPQIDLDRRRFEEFKNFANKVWNGARFVFMNLEGLMLVEGDDSLFTLEDRWILSALNRINGDINQHLEAYHFDQAALSAYDFFWKEFCAYYVEIAKPVLFGKKAQERANKQKILLIVLVNSIRLLHPMAPFITEELFQNVKQRTPACVVAPYPTPIPSDRLLEVEQQFATLEKMLYTIRNIRGEMKIPPQMATDVLIIGKGL-------EKHFSIIEALVKTNKVEVIEQIPQEGLHATGVVDTYTIVIPLPELAQ--KEVKRLEKELEKTEQTVARLKKLLSNPDFLEKAAPELIEKQKA---
>nzgw622
PTFNQLVRFGRTAKPKRKRSPALQHCPQKRGVCLQVKTKTPKKPNSALRKVAWVRLSNGQEVIAYIGGEGHNLQEHSIVLVRGGRVKDLPGVRYHIVRGSLDCAAVKDRKKSRSKYGAKRPKMSRRRRAVKREAPDPLYNSYVLAKFINKVMYSGNKSVARRIVYNAIEKFAKKKAEDPLAAFEQALENAKPSLEVKSRRIGGATYQVPIEIAADRRTAMAMQWIIKYSREKAGRPMEEALSTELIDCFNNTGATIKKKDDTHRMAEANRGRNHHGHITCRHQGGGHKRFYRLVDFKRDKDTIPAKVATIEYDPNRTAFIALLNYADGEKRYIIAPQGLKIGDTV---IAKQLERRVPFRRVMKKAIQAT-TDAGAAGIKVQISGRIGGAEIARTEWYKEGRIPLHTIRADIDYAMGRAETTYGSIGVKVWIRSLRKGPFVDHHLMAKVDKQNVSGKKNPIKTWSRRSMILPDMVGHTFEVHNGRKFISVFVSENMVGHRLGEFSPTRLFKGHAKTKFVRISPRKARLAAALIRGKKVEEASTQLMFSSLRGGRLLKKTLDAAVANAETQLNVQRRDLHVKEVRVDAGPTLKRAKPKNKGGSHPIMKRTSHFTVVVA-MIQQESNLEVADNTGAKKVRCFKVLKGSKRRYANVGDIIICAVKDADPKGSVKKGDVVRAVIVRTKSYIRRADGSLLRFYDNSCVLIDDKDNPRGTRIFGPVAREVRESGFVKISSLAPEVIPARTKHRKMQK-GQH-AGLSRAANFVDFGDYGMQVLERGRVTNHQIEACRVAINRYFNRRGKVWIRIFPDKSVSKKPAETRMGKGKGAPDHWVAVVRPGRVMFEVGG-VPKEMAQNALRRAAAKLGLKTRFV-------------CVKKCNT-PKYVFLVDKRANKQEIAAAVEEIYSIKVVSVNTINTKAKARRVRGRPGMKPAFKKAIVTLEAGDSI------NAMLIPTLKKIVISMGLAEATKDNAIQDCIKEAANLSGQKPILTKARKSVANFKLR---------------------GNQVVCTVISAEPNIVSQIKSKA----------------------------TDGYDAIQLSAFKVKVRNVTKPLKGHFKKASIE---PRSKAAESRVASV----------EEFQVGQEVGA-SYFADAVYVDVQGVSKGKGHQGVIKRHHFAGGPASHGSGFHRHGGSTGMSSPGRCLPGQKKSGRMGGETVTIQSLRVVKIDE----------------EKQVIIVEGAVPGALNGLVYI-KQPPVSRMILKELNIEKGSKVPNREKVGKLKKSQVLKIAKNKMQDLRASSDEAAMMLVMGTARSMGVDI--KEEITKKFQLHEKDTGSADVQIAILTERIAELTEHLKLAPKDHSSRLALLKLVGQRRKLLDYLNSTDTKRYQNLITRLNLRLLESGAHFGHQRHRWNPKMKRFIFEERNGIYIIDLAKTMQQIRIAVGVVKEIVSKRKSILFVGTKKQAKSVIKECAEECGEFYISERWLGGTLTNLQTIRQSVKTLERIEKKITLTKKELSVLSKEQVKLERNLSGIRAMRKPPGLLIVVDPSREHIAVAEARKLGIPIMALVDTNCDPDPIDYVIACNDDALKSIKLIVQALMQAIID--EFEEKVLYINRCSKVVKGGRKFSFSALIIIGDGQGHIGFGFAKANEVSDAIRKGTEAARKNVMS---GVVVSTKMQKTITVKVERTIRHPIFSKVVTRAKKYYAHCENPDVKVGQKVRIIETRPMSKLKRWQLIEVGRRKTSVASVRLRSGKGTVLVNGKKFEEYFPLALQRQTVLAPLTKVSNPSNYDIVIRVAGGGIQGQMVAARLGIARALVQEDQGNRQGLKALGYLTRDPRKRERKKYGLAGARKRFQFSKRDPIADLLTRIRNAKNARHRFVDFRPSKIKMEIVKVLHEQGFVDKFLMNEEKGQ---ARVFLKYASNREPVIKGLDRMSSPSLRRYVGYRQIPKIYGGMGIAILSTPGGIVDGETARKNKLGGELLCLVWGIAHVKATFNNTIISITDLTGNVISWASSGKVGYVGSRKSSAFAATVAAQDAAKVAMSLGMKEVEVNLSGPGAGRESAVRGLQSSGLAITIIRDKTPVPHNGCRPRKRRR--RQEKQLLLDDIKGRIADSKAIVLASYKRLEPNASAKFRTNLANSGGSLEVVKKRVLVKAAKDAGVE--LDPLLQGHIAVVFANQDPVQTTKVVYQFC--IVTGLIPFLEHDDANRALMGSNMQRQGVPTYHLKKFMRSNAGTSINQTPLCNVGDVVKAGDAIADGPATDKGEVALGKNVLVAFMPWCGYNYEDAIIISEKLLRLDYYTSIYLEEELTARDTKLGK-EEITRDIPNVSEEALANLDDSGIIRIGAEVTPGDILVGKITSETELAPLLRAIFGEKAADVKDASLIAPPGTEGVVMDRKEFSRKGDTELDPGVIRQVKVYVASKRKLQVGDKMAGRHGNKGVVSKIVPEQDMPYLNNGETVEVILNPLGLPSRMNMGQLLETHLGYAARKAGIYVKSPVFEGFPESRIWEMMKEVGLPEDGKSHLYDGRTGERFENRVVVGYIYLLKLSHLVADKIHARSIGPYSLVTQQPLGGKAQWFLLDASGKTLGRFAAEVAKVLRGKHKPGFTPSVDCGDGVVIVNAEKIVVTGAKDAQKIYRYHTGAMSGMREVPYRTMLDRKPDYIIWHAVKGMMPKTRLTEAQMKKLRIYAGDKHDMQAQAPISA---AIEDELLKSSANSQMIKDYIVALRENARQWSACTKTRTEVNHSGQKPHPQKGTGRARQGYLGAAQYKGGGRVHAPKPKFDQHVRINRKEKRAAIRHLIIEKILENRLHVLQ-LEEMSEPKTKRVAAFLKSRELEGKKVLFLGDKKYDAFLKSIRNIEKSDFMIVPNVSGYDVLAHQDLIVMDTAIDQLK--GKRVDYSGRSVIIVGPELNFNQCGLPKQMALELFEPFIVKRLKDLN----------------YVYTIRSAKKMIQKR----APEVW---DVLEEIIKGHPVLLNRAPTLHRLGIQAFEPTLIEGKAIRIHPLVTTAFNADFDGDQMAVHIPLSIEAQLEAKLLMM--IGLKVTLRKKRMYDFLDRFCHIVSPRIRDFRGFPLK-CDGKGNYSIGIEEQQIFPEINLDEVKRTQGMNITFVTSATNDEECIGLLMLLGLPF-----K-----KC---PPVKFDQSVELSLKTGVDVQKSEQLV-RGTVVLPNGTG-KRVVILVFAKGEKIKEA---------LDAGADFAGNEEFFEK---INSGW---LDFDAVIATPDMMRDLGK-LAKIL-GPRGLMPTPVTA---DVVKAIAEVKAGKIEFKSDKHGCVNVPAGKLSFQPEKLKENIVTILSAIVKAATAKGV-YLRALSVSSTMGPGAKDLRDQSSEELKALYQDLSKELFQLRNEMKVRKMEKPHAVRIKKKDRARIMTILREK--NVRRRRRMMRVRKEVRGTASKPRLSVFKSNMHICAQLIDDDKGFTLASAGTLMKEFRSKNLGKK--SKDAAHQVGVKLAEAAKQMNISTAVFDRGFNKYHGLLAAVANAARETGLQF---------------------------------------------------------RRLTGIRTIGHAGTLDPFADGVMLLLIGKYTRQSNQFLNQDKAYRATIHLGVTTDSYDIEGQITAQ-SPYIPTLLEVQEALNKFQGNILQTPPMFSAKKIQGKKLYELARKGITIERQPVPVTVH-IELINYSYPKLEINVECSKGTYISFTYDDYLKQMSMIKKMGSFKSLLKMLPGMSSL-------GDMDFDDKQFNQIEAMIHSMTLNERSEKEELVPSRRRRIASGSGTTIDDVNRMVKGFKKLKQI-ITVDSDGARVMLKPAPEGTGVIAGSKVRSVLELGGVRDIVAKSFGSNNPMNLVRATVSALSQLTNRQTNRQ---VIKLQIPAGKANPAPPIGPALGGAGINIMGFCKEFNAKTQD-KAGDILPVEITVYQDKSF-NVGCCMRLKAMPLGSVIHNVELHPGRGGQLVRSAGLSAQLMAKSSGYVTLKMPSGEVRMVNENCRATFGSVSNPERNLRVEGKAGRSRWKGIRPTVRGTAMNPVDHPHGGGEGKHN-GY-LPQTPWA--GGQRFGEMEVWALEAYGAANLLQEMLTVKSD----DVGGRTRIYESIVKGENLLTAG-TPESFNVLVKEMQGLCLDVRTE-------------------------------------------------------------------------------------------------TDSYESALKDFYR--KIRPGEPATLSNARSAIMKRYNLGRVGRYKLNRKLGVEITDENIVLRKEDVIGAIKYLLRLKDEMANVDDIDHLGNRRVR----------------------------------------------------------------------------------------------------------------------------------------------------DELIQNQCRIGLARMEKIIKERMNLFDFTSDTLTPGKVVSAKGLVGVLKDFFGR-QFMDQTNPVAELTHKRRLSSLGGLNRERAGFEVRDVHPSHYGRICPIETPEGPNIGLITSLAAFAKIN--QFDKLTIKIASDDVIREWSRGEIKKPETINYRTFKPEKGGLFCEKIFGGKYKKVCDRCGVEVTIRRQRMAHIELAVPVVHIWFFKTMPS--RIGNILGMSAMDLERVIYYEEYVVVDP-GRTTLERKQLLSDTEYREAQEKWG---------------------SDAFVARMGGEAIRDILEKEDLAALVVELKDKLRKTKSMQARMKLAKRLKIVESFTFSPNRPDWMVMSCVPVIPPDLRPLVPLDGGRFATSDLNDLYRRVINRNNRLKAILKLKTPDVIVRNEKRMLQEAVDALFDNGRHGHPVMG-AGNRPLKSLSEMLKGKQGRFRQNLITEGERKSKIISVWTEVTDLLSEELFKLVSE--MKG-G--------ELNPLYLMMDSGARGNKSQVKQLGALRGLMAKPSGE---------------ILESPITS-----------KASTLKKKILNLILRADVQGSVEALKTSLLKITSDKIELNIISSGVGEISESDVQLASASKATIIGFHTKIESHADSLIKATKVTVKLHDIIYHAVDDVR-EIRRNFLKYFKDKGHTIVASSPVVPHDDPTLLFINAGMNQFKDVFLGKAKREYTRAATSQKCIRVNDLDNVGHTARHLTFFEMLGNFSFGDYFKKEAITYAWDVTTKIFGFDPEHVWISIFREDDEAFELW-KTIVPEKKIVRMDEKDNFWTMGDGPCGPCSELYFDRKYGSAKSPKEDVEGTRFLEFWNLVFMQFNRDKSGKMTDLPKQSIDTGSGLERVAALKMGVDTLFATDILRELIAQIENVSGKKYNPND--------PVLAPAFHVISDHIRSLAFAMADGAQPSNVERGYILRKLLRRAVRYGRMLGMQDPFLANILPRLIESMGPDYHELQTAQARIAEVLTLEEESFIRTLKRGGNILSSVIEHAASKQITGEEAFKLKDTYGFPLEEILLIAKDTGLQVNLDAYEVLENQAKERSRSAQTTESQEV-EESLVEKHGTCEFLGYDQTSCEGTIKALVVNGKFVNAMEEGQEGLVLLDRTVFYAEKGGQCGDTGTLTHHKAHFNVTDCKSYSGVIIHVGKLDKGILLVGEPVSCALNTKRRQEIANNHTATHLLHWALQQVLGPHIRQAGSLVDPRRLRFDFSHHKALTKEEIRQIESLVNEKIREGKTVKSYELSYDEAQKHPDIKQFGEKYGAKVRVIDI-DYSKELCGGTHTHHVSTIGTFRIAKEGSVASGVRRIEALTGKEAENFIYAGEDFAEKAAELMKVPAAKLLERTSSLLEENKQLGHELKQFKKASLQTLAKELLAKAQKAGSHAFIGEVVSV-DADLLPELIEQLIAGKSGIVLLATKAEGRCQLIARISSDLTQKGMQAVQLIKEIAPAIGGSGGGKAESAQAGG-PKAYSPKEIEEKWYKFWEEKGFFSADSKSQKPSYCISIPPPNVTGVLHMGHALVDTLQDVLIRWKRMSGFEALWVPGTDHAGIATQTVVERHLIATGKRRKDFSREEFLSHVFAWKEQSQSQILGQLKKLGCSCDWSRLSFTMDDKRNRAVRTVFKKMHDDGLIYRGDYLVNWDPVTQTALADDEVEYEDKEGFIWYFRYPLADKS--SFITIATTRPETMLGDTAIAVSPEDERYQDLVGKMVLQPLSGLKIPVIADRFVDPSFGTGAVKVTPAHDPNDYEMGLNHQLPMINILTPDGKMNEHAGKFAGMTKEDAREAVVEEMKSIGLLVKTEPHKNRVGISYRSKAVIEPYLSKQWFVRMSGFKDTLRKVVQ-DKKVRLIPSNWENTYFHWIDNLRDWCISRQLWWGHRIPIWYCKDHPEQMICYDGPGLPPEVEKEPDAYTQDEDVLDTWFSSALWPFSILGWPDKTDDLKKFYPNSTLITGHDILFFWVARMILMGEYTLGQVPFPETFLHGLIYGKKGEKMSKSKGNIIDPLEIIDTYGTDAMRMALCASATHARQIDLDRRRFEEFKNFANKMWNGARFVFLNIESLETFAKGLSTLALEDRWILSLMNRTIQDVEKHLSDYSFDKAATGAYDFFWKEFCAYYVELVKPILFGKAEEERITKQKILCIVLCNTIRLMHPMAPFITEELFQLLKQKKAACIIAPFPKAISEDINPQIEETFAILDNVVCTVRNIRAEMQLPPGTSTDLNIYAPLDDAGRKLIENHLGIVQALVRVQKVTFADKEQSIPFSVSALVGNVKLVIPLPEFKEKEK--VRLAKEKDKHIAQTNSLRQQLGNTDFLEKAPPQLVEKLKS---
>LacPavin_0818_WC40_MAG_42_9
PTINQLVRQGRTDKVRRKKSPALQQCPQKRGVCLQVKTKTPKKPNSALRKVAWIRLSNGQEVIAYIGGEGHNLQEHSIVLVRGGRVKDLPGVRYHIVRGSLDCAAVKDRKQSRSKYGAKRPKMSRRRRAVKREIPDPVYNSHILAKFVNKIMSQGRKATARKIVYNALEKFAQRKAENPLVAFEQALENAKPALEVKSRRIGGATYQVPIEIAPERRTSLAMQWIINYSREKAGRAMEDGLAAELADCYQNQGASIKKKDDTHRMAEANRGRNHHGHITCRHKGGGHKKAYRLIDFKRDKENIPATVASIEYDPNRTAHIALINYADGVKTYILAPQGLKKGDVV---MAKQLERRIPFRRIMKKSMQAS-MDAGAAGIKVQVSGRIGGAEIARTEWYKEGRIPLQTLRADIDYATGRAETTYGSIGVKVWIRSLRKGPFVEHHLQNKVEKLNKTETKKPIKTWSRRSMILPEMIGHTFDVHNGKKFISVFVSENMVGHRLGEFSPTRTFKGHAITKYVRVPPRKAILAADIIRGMKVEDAALQLMASQLKAGKLLFKTLHSAIANAETQLKVQRRDLLVKEVRVDAGPVLKRAKSKSKGGRVPVMKRTSHFTIVVS-MIQQESDLEVADNTGAKRVKCFKVLKGSKRRYAGVGDVIVCSVKEADPKGSVKKGDVVKAVIVRTKSYIRRADGSMIRFYDNSCVIIDEKDNPKGTRIFGPVAREVREGGFVKISSLAPEVIPVRTKYRKMQK-GQM-AGLSRAANFVDFGDYAMQSLERGRITQHQIEACRVAINRYFNRRGKVWIRIFPDKSVSKKPAETRMGKGKGAPDHWVAVIRPGRILFEVGN-VPKEMAQNALRRAAAKLPIKTRFV--------------VKKCQA-PKYVFVVDKKASKFQIAKAVEEIYKVKVLSVNTINVKQKERRVRGRTGFKSAFKKAIVTFETGDSID-----NPMLIPSLKKIVISMGIAEASKDNAVQDCLKEMAQISGQKPILINAKKAIANFKLR------------------------------------------------------------------------DSGYESVAVKLSASRARNVSKPLQGFFKKINVE---PRKRLKESRVLDA----------SEYAIGQEVTV-GYFSDCNYVDVSAVTIGKGHQGVIKRHNFAGGPASHGSGFHRHGGSCGMTTPGRCLPGQKKSGRMGGKKMTVQNLRIVRVDE----------------EKQVILVEGAVPGARESLVYI-KQPPTSRLILKELGIESGSKVPNRDKVGKLTRTQVRKIAKSKSSDMRINSEEAAMQLVMGTARSMGVDI--KEEITKKFQLHEKDTGSADVQIAILTERIAELSEHLKLAPKDHGSRLALLKLVGQRRKLLDYLNSTDTKRYQNLIVRLNLRLLESGAHFGHQKHRWNPKMRRFIFEERNGIYIIDLAKTMQQIRSAVQVVKETVGKKKSILFVGTKKQAKSVVRECAEECGEFYICERWLGGTLTNLSTIRQSVKSLERIEKKIAFTKKELSLMGKDQIKLDRNLSGIRSMRKPPGLVVVVDPSREHIAVAEAKKLGIPIMALVDTNCDPDPIDYVIACNDDALKSIKLILQALTTGITE--EFEEKVLYINRCSKVVKGGRKFSFSALILVGDGHGHIGFGFAKANEVSDAIRKGTEAARKNVMS---GVVVSNKMQKTVTVKVERTLRHQHFGKVITRAKKYYAHAENSQD-IGQKVRIVETRPLSKLKRWRVVE-GRRKTAVSSVRLRPGSGKIDINGRKFEEYFSAQLQRDLIATPFKTCNTSTNYDMIIRVHGGGLEGQAVATRLGIARALLLENDTRKHDLRVLGYLTRDSRRRERKKYGLAGARKRFQFSKRDPVADLLTRIRNAVKAKHRYVDFPHSNLKLNILKVLKDRGFIENYLINEENKK---ARAFLKYADGRDPVIFGLKRMSSPGLRRYVGHKFIPKIDGGMGLVILSTPKGIIDGETARKLKVGGELLCYIWGIVFVKATFNNTIVSITDLTGNVVSWASAGKVNFSGSRKSSAYAATVAAQDAANTAMTLGMKEVEVNLSGPGAGRESAVRGLQSAGLMISIIRDTTPVPHNGCRPRKRRR--RQEKTLLLNEIREKIDNAKAIVLTCYNKLNPNKAADFRMNIAKSGGSFEVVKKRMLIKAAEQAGFA--IDKYLQGHIGVVFADVDPVQTTKVVYTFR--VVAEEDGVVEYVDGYKIVIASKANLSHKKTYVLKKFMRSNGGTCVNQTPLCETGDQIVAGDIIADGPSTDKGEIALGKNALAAFMPWCGYNYEDAIIISEKLLREDYYTSIYLEEELTARDTKLGK-EEITKDIPNVSEEALANLGDDGIIRIGAEVKPGDILVGKITSETELAPLLRAIFGEKAADVKDASLTVPPGTAGIVMDVKVFSRKGDSELDPGIIRQVKVYVASKRKLQVGDKMAGRHGNKGVVSKIVPEADMPYLKDGQTIEIILNPLGVPSRMNMGQLLETHLGFAARKVGIYVKSPVFEGFPESRIWSMMKEVGLPEDGKMYLYDGRTGERFDSRVVVGYIYMLKLSHLVADKIHARSIGPYSLVTQQPLGGKAQWFILDASGKTLGRFASEVAKILRGKHKVTFTSHVDAGDGVVIINAEKIVVTGAKAAQKIYRYHTGAMSGMREIPYRVMQGRKPDYIIRHAVKGMMPKTRLSEAQMKKLRIVAGAQHEMASQQPVV-------DGYLESSVNAQLIKDYITAIRANARQWSANTQSRPEVSHSGQKPHPQKGTGKARQGYLGAPQYKGGGRVHAPKPKFDQHVKVNKKERQAAIRHLLVEKIAGQKVHVLDCSS-LHEPKTQLLSDFLKVRGLDAKRVLFLADD--QSLFLSLRNIAKADFGYVPNVNGYELALHQDIIVLDTACDEL---GKRVDYSGRSVIIVGPELKFNQCGLPKQMALELFEPFIVKRLKDLGH----------------VYTIRSAKKLIQKQ----SAEVW---DVLEEIIKGHPVLLNRAPTLHRLGIQAFEPVLIEGQAIRIHPLVTTAFNADFDGDQMAVHIPLSIEAQIEAKLLMM---GIKVTLRRKRMFDFLDRFCHIVSPRIRDFRGFPVK-CDGRGSYSIGIQEQIAFPEINLDSVKRTQGMNITFVTSAKTDQECVELLTHLGFPFK----KK-----C---PQVKFDQSVEVALKTGIDSSKSDQQV-RGTVSLPNGTG-KKMILVVFARGEKIKEA---------LDAGADFAGNEELLEK---VKGGW---VDFSAIISTPDMMREVGK-LGKIL-GPRGLMPTPVTT---EVAKAIAEVKAGKIEFKSDKSAVINNMVGKLSFQKDALMQNISVFLSAIGKSATAKGQ-FVKSISLSSTMGPG-SSLREKSIPELKTLDVDLSKAIYRMKNEWKIKKLEKPHLLKGLKKDRARVLTIISEK----QRGRRLLRVRKKVRGSSEKPRMSVFKSNRHLSVQIIDDEKSVTLVSAGTLQEKSL------GGKSKESAKKLGVMIAELAKKQNIHAVIFDRGYNKYHGVLAELANAARESGLRF---------------------------------------------------------RKIYNIKKIGHAGTLDPFATGVMVLLVGKYTRLSDQFLCADKEYEAVLKLGVETDTYDLEGETTRTS-DHIPSLNDIKEAIAPLQGTILQIPPMYSAKKVNGKKLYELARKGITIERQARQVTV-QIDLLDYAYPYVKIHVCCSKGTYITFTYDDYLKQMSMLKKMGSFKSLLKMIPGMPSI-------DEMNIDEKELTKIEAMILSMTRSEREEKVELVPSRRRRIAAGSGVKIDDVNKMVKSFKRIKQFF-TVEWDGARVLLRPAPEGTGVIAGSKVRSVLELGGVKDVVAKSFGSSNPLNQVRATLRALGGLKNRHDTLTRRGIIKLQIPAGKANPAPPIGPALGGAGVNIMAFCKEFNAKTQDRI-GDILPVVISVFADKSF-NVGCCMQLKCMPLGSTIHNIELIPGKGGKLVRSAGLSAQLMAKSGGYVTVKMPSGEIRLINEDCKASFGVLSNADRRLRVEGKAGRMRWKGVRPTVRGTAMNPVDHPHGGGEGKHN-GY-IPQTPWAQ-GGQRFGEMEVWALEAYGAAHLLQEMLTVKSD----DVAGRTRIYESIVKGENILNAG-TPESFNVLVKEMQGLCLDVRAE--RSPGIAFEQERHPKGV-MIYSFRIIPYRGSWLEGAFDMNDLIYIRKKRRRKILATSFIRTLGYSSDADIIEEFFSRIAEDADETSPIIKMLAKDPTDSYESALKDFYR--KIRPGEPATLSNARSAIMKRYNLGKVGRYKLNTKFGQKTSLHNVTLQKEDVIGALKYLIRLKKGEETVDDIDHLGNRRVRNLIEIQIKSYLQFLQAEKLEVFNEIFPIKSYDE--KTIIEFLSYSLGVPKYSP----------EECIRRGITHNVILKVKFRLTDETG--IKEEEVYMGTIPVMTEK------------------------GTFVINGAERVIVSQLHRELIQNQCRIGLARMEKIIKERMNLFDFSSDTLTPGKIVSAKGLAGVLKDFFGR-QFMDQTNPIAELTHKRRLSSLGGLNRERAGFEVRDVHPSHYGRICPIETPEGPNIGLITSLSAFAKIN--HFDKLTIKVASDDVIRNWSRGEIKKPETINYRTFKPEKGGLFCEKIFGGKYKKVCDRCGVEVTLRRERMAHIELAVPVVHIWFFKTMPS--RIGNILGMTTNDLERVIYYEDFVVTDA-GRTTLERKQLLNDTELREAQEKWG---------------------SDAFVSKMGAEAVRSLLEKEDLEIIVTDLKDKLRKTKSMQARMKLAKRLKIVEGFMSSPNRPDWMVIGAVPVIPPDLRPLVPLDGGRFATSDLNDLYRRVINRNNRLKSILKLKTPDVIIRNEKRMLQEAVDALFDNGRHGHPVMG-AGNRPLKALSEMLKGKQGRFRQNLITDGERHSKIISIWTEVSDVLSEELFKLIAE-VKNH----------ESNPLYLMMDSGARGNKTQVKQLGALRGLMAKPS--------------GE-IIESPITANF--------------------------------------------------------------------------------------------------------------EIRRNFLQYFKNHGHSIIPSSSVVPHEDPTLLFTNAGMNQFKDVFLGKSSRDFKKATTSQKCIRVNDLENVGHTTRHLTFFEMLGNFSFGDYFKEKAIEFAWQVTTEVFQLNPEHVWVTVFQEDREAYEFW-KKWVPEKKIILMGEKDNFWSMGDGPCGPCSELLFDRY-GNAPSPKEDLSGERYLEFWNLVFMQFNKDSVGHLTNLPKQSIDTGAGLERIISLKMNVDNVFATDIFRSIIAQIENVTGKTYHPDD--------LHTAPAFHVIADHIRSLSFAIADGAQPSNIERGYVLRKILRRAVRYGKALDKQEPFLAKILPRLIDTMGQDYPELVSAQHRIAEILTLEEESFFKTLKRGGNLLQQVLDEAPIKQITGEQAFKLKDTYGFPLEEILLLAKDTGVDVHLESYQLLEQQAKEKSRSAQTTHSQEAEPSLFTAKHGKSLFTGFHSIEGEGTIMALIHNGQFVEMLKQGQEGLVILHETPFYAEKGGQVGDLGVLTHARAHFAVTSCTSYPDVIVHAGILNSGDLILGEPVRAFVDRKRRQNIANNHTATHLLHYALEKVLGSHIKQAGSLVEEGRLRFDFNHHKPLSSDELMQVEQIVNEKIRDNHSISDYEISYEDAQKRSDIKQFGEKYGSAVRVVDM-DFSKELCGGTHSKQTGSLGVFRIQKESSIAAGVRRIEAVTGKQADEWLYVQQNLLQQAAALIKAPGNQLIEKLSHVIEEHKQMSLEIKLMKRSNIKHLALDIANKAEPIGDLFVIAQIMPV-APQDMQQLIEDLMNTTKPLVIIAASENEKCHLMVTASKSAVIKGVHAGNIIKEIAPLIGGKGGGKAESAQAGG-AKAFESNLIEDKWSAFWQESNCLRADPYSVKPAFSLVMPPPNVTGVLHMGHALVNTLQDVLTRWKRMQGFEVLWVPGTDHAGIATQTVVERNLIAQGKRRKDFSREEFLSHVWDWKEKSQDSILMQLKKLGCSCDWSRLCFTMDPQRNTAVKAAFKKFYDDGLIYRGDYLVNWDPVTQTALADDEVEHEEKESFLWHFRYPLETDP-SQFITVATTRPETMLGDVAVAVNPSDTRYSHLIGKQLLLPITRRLVPIIADYMVEIGFGTGAVKITPAHDPNDYEMAKRHDLPMINIMTPDGKINEQGLEFQGLTMQEARAEIVETMRELGLLEKIEPHKLRIGISYRSKAIIEPYLSKQWFVKMSSFKPILRNLVE-TKQIKIIPDQWESTYFHWIDNLRDWCISRQLWWGHRIPIWYNKEQPEQMICYAGEDLPPEVLSKPEDWAQDEDVLDTWFSSALWPFSTMGWPHHSAELKKFYPSSTLITGHDILFFWVARMVLMGSYLTEQAPFAETFLHGLIYGKDGEKMSKSKGNVIDPLEIIKDFGTDAMRMALCASATQARQIDLDRRRFEEFKNFANKVWNGARFVFMNIESLESFAQGLHLLTLEDKWILSLLNRTIQEVNLHLTNYHFDKAALTAYDFFWKEFCAYYLELSKPILSGKVPAQKVNKQKILSITLCSLLRLIHPMTPFITEELFSCIKDKAACCMQAPYPTVVSSDINIQIESTFTFMNTLVHAIRNIRAEMQLPPATSSDVYVIGATTDPYWISAQENRSILQALVKIDTLTFTDHAPLMTFSAETLVDSLKIMIPLPEMREKEK--QRLIKEQDKLSHQSSSMKEKLASPEFLQKAPAEVVNKL-----
>8_bin5
PTVNQLVRKPRKSKVRRKKSPALQKCPQRRGVCLQVKTKTPKKPNSALRKVAWVRLSNGQEVIAYIGGEGHNLQEHSIVLVRGGRVKDLPGVRYHVVRGSLDCAAVKDRKQSRSKYGAKRPKMARRRRAVRRKVPESRFGSTLLAKFINRVMLDGKKTIAQKIVYDALDKFAGNKKESPLEAFEEALEKAKPSLEVKSRRIGGATYQVPIEIPEDRRVSMAMKWIIGYARAKAGRNTTDGLAQELTDCFNNQGSTIKKKDDTHRMAEANKGRNHHGRITCRHKGGGHKRFYRLIDFKRNKDGIEGRIASVEYDPNRSAFIALINYLDGEKKYIIAPEGMKAGDKVFSNIAKQIERRVAFRRVLKKALQST-MDAGAAGIKVQLSGRIGGAEIARTEWYKEGRIPLHTLRANIDYATSRAETTYGSIGVKVWVRSLRKGPFVDHHLLAKVAKQNEEGKKNPIKTWSRRSMVIPEMIGHTFEVHTGKKFLTVFVTENMVGHKLGEFAPSRMFKGHAITKYVRVSPTKARLAADLIRGKTVEDAYTQLMFCNLKSGTLLKKTLDSAVANAETLHNVQRNQLRISEIRVDQGPTLKRAKAKNKGGRVPIMKRMSHFTVVVE-MIQQETELEVADNSGAKRVKCFKVLKGSKRRYAHVGDVVVCSVKEADPKANVKKGDVVKAVIVRTKSYVRRKDGSLLRFYDNSCVLIDDKQSPKGTRIFGTIPREVRENGFIKVTSLAPEVIPSRTKFRRVQK-GSV-RGLAKRGHFVEFGDFGMQVLGRGRITAQQIEACRVAINRYFSRRGKVWIRIFPDKPVSKKPAETRMGKGKGAPDHWVALVRPGRVLFEVGN-VSMEDARTALRKAAGKLPLRTRFVK----------NKCSEKCTT-PKYVFLVDVKATKVEIAKAVEEIYSISVKKVNTVTVRPRRKRRGR-YGRIAGYKKAIVSLAPGDSI------NVMQIPRLSKIVINMGLAEALKDNVMQDCRRELALLSGQKPIARKATKSIANFKLRKKGMTRIF---------DED-GSVVVCTVIQLEPNTVTQVKTKE----------------------------TDGYQALQLAAHKSKKRNVSKPLVGHFAKANVE---PCRDILESRMADV----------DGYEVGKEITV-DHFADVTFVDVTGTSKGKGFQGPIKRHNFRGGPAAHGSGFHRHMGSTGMSTPGEVFKGKKMPGHMGSERVTVENLRVVRVNA----------------ETNTLLVKGAVPGAKKGLLYVRKQPPVPELLKKAAGIQKGSGVPNRDKVAKISMKQIDAIIEKKLPDMRVASNDAARLVIMGTARSMGIDV--KEEITKKFQLHEKDTGSADVQIAILTERITELTEHLKLAPKDHASRLALLKLVGQRRKLLDYLNSTDTKRYQSLITRLNLRLLESGAHFGHQKHRWNPKMKRFIFEERNGIYIIDLAKTVHQIRKAVQVVRETVAAHKSILFVGTKKQAKSVVRESAEECGEFYVAERWLGGMLTNLSTIRNSVKTLDKIEKQIALTKKEVSGLGKKQEKLNKNLSGIRAMRKPPGLLIVVDPSKEHIAVAEAKKLGIPVMALVDTNCNPDPIDYVIACNDDALKSIKLVLSALAKASLD--EFEEKVLYINRCSKVVKGGRKFSFSALVIAGDGNGKIGVGFAKANEVSDAIRKGSELARKDV-----GVVVSNKMQKTVTVSVARTITHPRYKKVVQINKRFYAHCELPEIEVGQKVRIKETRPLSKLKRWEVVEVGRRKTSVASVRLRKGTGKVRINGKEFENYFPLSVQQEKILSPLEVVEAKGEYDLVVRVKGGGIEGQVIATRLGLARALVLQDEDRRNSLKGSGFLTRDPRKKERKKYGLAGARKRFQFSKRDPIADFLTRIRNALKAKHRYVDIPFSKMKESIAHVLESKGYVEKILVDNER---KTIRVYLRYAGTRDSIIQGLKRVSKPGVRHYVGATEIPRVLSGLGLAILTTPKGVLDGEDARKSKVGGEVLCYVWGIAHVRATFNNTIVSITDPAGNVISWSSAGKTNFSGSRKSSAFAGTVAAQDAAKVAVSAGMKEIEVILRGPGAGRESVVRALASAGLTVTRISDQTPVPHNGCRARKRRR--RQEKQLLLDDIKERIDEAPALVLLSYKNLDPNKAADLRDDFRKTGGSLYVCSKRVLLKAASESGIE-FNKDSLQGHIAVAFTGEDSIESTKVLYKFSKSVVTGLIPFLEHDDANRALMGSNMQRQAVPTYYLKKFLRSNSGTCVNQTPLCNVNDEVKAGDVIADGPSTDKGEVGLGKNVLVAFMPWCGYNYEDAIIISEKLIRQDYYTSIYLEEELTARDTKLGK-EEITRDIPNVSEEALSNLGEDGIIRVGAEVKPGDILVGKITSETELSPLLRAIFGEKASDVKDASLTVPPGTEGVVMDVKVFSRKGDAELDQGVIRQVKVYIATKRKLQVGDKMAGRHGNKGVVSNIVPEADMPFLNDGQTVEIILNPLGVPSRMNMGQLLETHLGIAARKKGIYVKAPVFEGFPEDKIWEMMKDVGYPEDGKMELFDGRTGEKLDNRVVVGYIYMLKLSHLVADKIHARAIGPYSLVTQQPLGGKAQWLVFDAKGKTLGRFASEIVKVLRGKHKPTFTPHVDCGDGVIILNAKEIQVTGSKETRKNYYYYTGHIGGLREVPYAVMKERKPDFIIRNAVKKMMPRSKLTNAQLKRLRIFAGSEHDHTAQKPVEVN-VEIEESLVDSSVNKQLVKDYIVAIRENARQWSANTKGRTEVSRTGKKPHPQKGTGRARQGSLAAPQFKGGGIVFGPKPKFDQHVRINKKERQKAVKALLSERIQSDKVVVVD-VNGIQAPQTKTAASLLKSIGLSGQKILVLGQN--NLFVKSMRNLPRVSFMPASSVSGYDLIHSQNIIVLDSALDEV---GKRVDYSGRSVIVVGPELKLNQCGLPKEMALELFEPFIVKRLQQKGLVY----------------TIRSAKKMIQRK----DAEVW---DVLEEIIKGHPVLLNRAPTLHRLGIQAFEPVLIEGKAIRVHPLVCPAFNADFDGDQMAVHVPLSVEAQLEAKLLMM-EIGLKVTLRGKRMFDFFDRFANIVSPRIRDFRGFKTK-GDGQGNYTLGLKDQQVFPEINLDDVKRDQGMDITFVTTATNDDECRELLTLMGLPY----------------PPVKFDQSVELSIKTGVDPRKSDQQV-RSTVLLPHGTG-KQLRVLVLTKGENE--K-------KAKDAGADFVGNDELIQK---IQSGW---TDFDAVIATPDMMREVGK-LGKVL-GPRGLMPTPVTT---DVEKAVTEIKKGKVEFKVDKSSVINNAVGKLSFQKEQLVDNVSALVSAINRAATAKGQ-FLKSIVLSSTMGPG-SDLRDKQETELMQLIDEGSKELFELRNELSMRKVDKPHRIKELRRDRARILTVLNEK-RNRKRHKRAIRVRQTLRGSNEKPRLTVFKSNRHIFAQIIDDEAGKTIVSIGTQSKELR--GSENSRKSKTSASVLGKMLAEKAAESNVARVVFDRGRYKFHGVIAELANAAREAGLQF---------------------------------------------------------RRLSKIKKIGHAGTLDPFATGVMVLLIGRFTRKSSDFLTCNKAYRATVKLGSSTDSYDLTGTVTASS-DVIPEIADVYRVLEKYQGEIQQTPPMFSAKKIGGKKLYELARKGKEIEREAQNVTVQT-TLVSYSYPYLVLDVECSKGTYISFTYDDYLKQMKMIRKMGSFKSLLKMMPGMSQL-------GDMDFDEKEFNRLEAMILSMTPNERIGKDELEHARRRRIAAGSGVHVDEVNRMVKGFKKIRQLMVISKWDGAKVMLKPAPEGTGVIAGSKVRAVLEISGVKDVVAKSIGSNNPNNQVRATIEALFALQNRSER-----ILKLQIPAGKANPAPPIGPALGAAGVNIMAFCKEFNAKTQD-KGGDVLPVVINVYSDKSF-KPGCSTPLKNMPLGATVHNIEMYPGRGAVLVRSAGLSAQLLARSGGYATLKMPSGEVRLINEKCRATYGVVSNAEYALRVEGKAGRSRWKGIRPTVRGTAMNPVDHPHGGGEGRHN-GY-IPQTPWGM-GGQRFGEMEVWALEAYGAAHLLQEMLTVKSD----DVAGRTRIYESVVKGDNMLKAG-TPESFNVLVKEMQGLCLDVRAE--RSPGIAFESEKHSKGT-NLYSFRIIPYRGSWLEASFDINDLIYVRKKRRRKVLATSFIRTLGYSTDADIIEEFFSRVAEDADETSPIIKMLAKDPTDSYESALKDFYR--KIRPGEPATLSNARSAIMKRYNLGRVGRYKLNTKLGQEEELETVTLKKEDIVEALKYLVRLKAGKANVDDIDHLGNRRIRNLIEVQIKSYKEFFQADRLEVFREIFPIKSYDE--KTVLEYLSYSLGVPKYTP----------EECVRRGISYNVTLKVKFRLTDETG--IKEEEVYMGTMPVMTDH------------------------GTFIINGAERVIVSQLHRELIQNQCRIGLARMEKIIKERMNLFDFSADTLTPGKLVSAKGLAGVLKDFFGR-QFMDQTNPVSELTHKRRLSSLGGLNRERAGFEVRDVHPSHYGRICPIETPEGPNIGLITSLSTYAKIN--EFDKLTIQIASDDVIRDWSRGEIKKPETINYRTFKPEKGGLFCEKIFGGKYKKVCDRCGVEVTLRRERMAHIELAVPVVHIWFFKTQPS--RIGNILGMSVADLERVIYYEEYVVIDP-GTTTLERKQLLNDNEYREAQEKWGI---------------------DSFRAIMGGDAIRELLEKEDLAFLVGELKEKLRKTRSMQARMKIAKRLKIVESFASSPNRPDWMVMSLVPVIPPDLRPLVPLDGGRFATSDLNDLYRRVINRNNRLKSILKLKTPEVIIRNEKRMLQEAVDALFDNGRHGHPVMG-AGNRPLKALSEMLKGKQGRFRQNLITDGERKSKIISLWTEASETISDELFKIISKPKGRE-----------LNPLFLMMDSGARGNRSQVRQLGALRGLMAKP--------------SGE-IIESPITSNF------------MMQKKIVPVIIRADVQGSVEALKNSLEKIKSKKIELNIVSAEVGEVSESDVELAAASGAVVIAFHTLVESHAEDIIKREKVNIRSHDIIYHVVDDMK--LRESFLKYFEKNGHTHVPSSPVVPLDDPTLLFTNAGMNQFKDVFLGTTKRDYSRAATSQKCIRVNDLDNVGHTTRHMTFFEMLGNFSFGDYFKQEAIAYAWEVALSVFEFPEEKLWVSVYEKDDEAFELWKKH-ISEDRIVRIGAKDNFWAMGDGPCGPCSELFYDRSYGNAPNPAVDPEGERFLEFWNLVFMEFNQTKTGQV-PLENASIDTGAGLERIAMLKMGVDTVFATDLLQEIIASVEALSGKKYSPHD---------PLAPAFHVVADHLRSLSYAIADGAQPSNVERGYVLRKILRRAVRYGRKLGLTDPFLSKLVPHVVQTMGPAFPELATAQSRIEELLHIEEESFLKTLRRGGNRLQLIIDESAKKEISGKDAFTLKDTYGFPLEEILLLAKDNGLSVNLEMYSLLEEEAKEKSRKAHVSHSVEETYADFVDSHGESDFVGYTSYETSATVTGIVKDGTLVDSLSPGQEALVLLDKSPFYAEKGGQAGDIGTISQGNVLFAVKNTISYPGIIAHIGTLKSGTLIPGEPVDATIDVERRVRIMRNHTATHLLHAALTDVLGDHIKQAGSLVEPDKLRFDFNHHKPLSPSEIWEIERIVNEEVLKNLPVATEEKTYASVQSDSRIKQFGDKYGTTVRVVSTGDFSHELCGGTHVATTGELGLFKISKESSIAKGVRRIEAVTGHGAYTLVLEQEKMLFTMAEKLGAPYTKLSEAFDRSLDEQQQLKQENKHLSDTLLSHSVTSLLSAKQMHGEVAVLAAKVDV-GPKQLPALANELASTNNGVLFLAAEADGSCQVLIRVAPALVEKGLHANALIKAVAPHIKGGGGGKKDAAQAGG-EKTYTPEQTEKKWYDYWMAGHFFEADPKSTKPPFCVMIPPPNVTGHLHMGHALVDTLIDIVTRYKRMKGFEVLWQPGTDHAGISTQTVVEKHLIAQGKTRKEYPREEFVSHIWRWKERNESHILSQLKRLGCSADWSRLKFTMDPDLSKAVRHVFKKMFSSGIIYRGDYLVNWDPVSQTALADDEVEYEEHDSFLWHFRYPIEGGG---EIVIATTRPETMLGDTAVAVAPNDERYASLIGKHILLPLTKRRIPIIEDHYVDKSFGTGAVKITPAHDPNDYEIGMRHTLPMINIMTPDGKINDVAEEFAGMSMQEARRAIVAKLKAEGILVKAEPHKHRVGVSYRSKAIIEPYLSKQWFVKLSAFKDTLLSAVK-EKKVTLTPPHWENTYNHWINNLRDWCISRQLWWGHQIPVWYNKNDPEQVICYDGEGVPPEVEKTPDLWEQDSDVLDTWFSSALWPFSALGWPEKTPELETFYPNTTLITGHDILFFWVARMIFMGEYVMGEVPFTQTFLHGLIYGKKKEKMSKSKGNVIDPIEIIDTYGADAMRMALTSSATHARQIDLDRRRFEEYKNFANKVWNGARFVFMNLDISLSLGIDRAILTLDDKWILSKMSRTIQNISENIESYSFDSAATGAYEFFWNDFCARYVESTKPYLFGKIPSQALNKKRILAVVLLAAIRLMHPMAPFITEELFHKVKELAHSCIVAPYPEVVSEDISHDIEHEYETLLDYIHIVRTIRAEMGFPPAEKSEVFIQGNPA--QQQFLKDNQGTFFALVPIHSIHFDQRCPQ-KIVSEGVKSGITITIPLPTLLEKEK--KRLQKERDKLTKAIEGSKGRLANPSFVERAPKELVEKTQKEL-
>SMAG_U15642
PTFNQLVKQGRTDKVKRRKSPALQQCPQRRGVCLQVKTKTPKKPNSALRKVAWVRLSNGQEIIAYIPGEGHNLQEHSIVLVRGGRVKDLPGVRYHIVRGALDCAAVKDRKKSRSKYGAKKPKMSRRRRAAKRRTPDPIYQSVTLAKFINKLMYGGKKSVARNIVYRALEKFAQRKTENPLEAFEQAIENSKPSLEVKTRRIGGANYQVPVEIPGDRRTAMAMQWIILHSRTKPGRSMEEALASELADCFNNQGTTIKKKDDTHRMAEANKGRNHSGHITCRHKGGAHKKMYRLIDFKRDKENIPATVASVEYDPNRSALIALLHYRDGEKKYIIAPQGIKVGDVV---IAKQLERRIPFRRVLKKAMQTS-MDAGAAGIKVQIGGRIGGAEIARVEWYKEGRIPLHTLRADIDYAMGRAETTYGSIGVKVWI-----------------------------------------------------------------------------------TKYVRISPRKARYAADLIRGLSVEKASLQLLYSKLRGGRLLKKTLDSAVANAETQLDARRETLKVHEVRVDPGPILRRAKARSRGSSVPVNKRTSHFTIIVT-MIQQETDLEVADNTGAKRVRCFKVLGGTRKRYARVGDIIVCSIKEADPKGTVKKGEVVKAVVVRTKAYIRRPDGSLLRFYDNSCVIIDDKNNPRGTRIFGPIAREVRDGGFIKIGSLAPEVIPKRTKYRKQQK-GKM-TGLAKGGAYIEFGEFGMQSLDRCWLTAQQIEACRVTISRTFSRKGQVWIRVFPDKPVSKKPAETRMGTGKGAPDHYVATVRPGRILFEVGG-VTREEAQEALRLAAAKLPIRTKFV------------------NT-PKVVFNVDPKANKTQIAWALEQIYKIKVISVNTVNVGSKKRRVRGFTGKTAGYKKAIITLRPGDAIDE-----PMSLPVLKKIVISMGLAEALKDNALQEHSDELAMLSSQRPVVTRSKKAISNFKLR--------------------------------------------------------------------MRKEKHGYNGIQVAGMPMQADRAKKPIKGHFAKSQAE---LCRVVHESRLDDV----------DQYQVGQKLDA-SVFADAKFVDIEGMTKGKGFQGVMKLFNMSGGPGAHGSGFHRHMGSTGMSTPGRCYPGGKRASRMGGDRHTVQNLRVVAIKG------------------NLLLVEGAVPGARSGVVYIR-QPPVSRMILKELGLESGSKVPNRDKVGKMTRSQVQKIAKAKAEDMRIVSQEAAEMMVMGTARSMGVDI--KEEITKKFQLHEKDTGSADVQIAILTERIAELTEHLKLAPKDHSSRLALLKLVGQRRKLLDYLNSTDTKRYQNLIVRLNLRLLESGAHFGHQTRRWNPKMKRFIFEARNGIYIIDLAKTLQQIRAAVQIVREMVGKRKSVLFVGTKKQAKAVVRECAEECGEFYVCERWLGGTLTNLSTIRQSVKTLERIEKRIALTKKEISLWTKERVKLDRNLAGIRAMRKPPGLLVVVDPSREHIAVAEANKLGIPVMALVDTNCDPDPIDYVIACNDDALKSIKIVLGALMQSVID--EFEEKVLYINRCATVTKGGRKFSFSALILVGDGQGHVGYGFAKANEVSDAIRKGSEAARKNIYTIE-GTVISNKMEKTVTVKVSRKMRHKKYAKVIERTKKYYAHDESNAIEVGQKVRIMETRPLSKLKRWRVVEVGRRKTAVSSVRMRKGTGIIDVNGRTFEEYFPLQLQRDLILAPLQKFSNVEKVDLIIRVKGGGLDGQATATRLGISRALVQEDEAIRGDLKELGFLTRDPRKRERKKYGRKGARKRFQFSKRDPIAELLTKIRNAKNAQHRYVDLSSSKIKIRILEILKDHGFIENFLVNDEKH---KIRVFLRYTKSRESVIQGLTRISTCGLRQYIGYDRIPKIFNGMGIAIVSTPQGVMDGETARNLKVGGEFLCTVWGIAHVKATFNNTTVSITDLAGNVIAWSSAGKSNFTGSKKSSAFAATVAAQNAAKEAMSVGMKECEVNLNGPGAGRESAVRGLQSAGLAISIIRDKTPVPHNGCRARKRRR--RPEKELLLNEIKQKIDASTAIIVTRYDRLEPNTSWRLRELLSKSGSLFEVVRKRVFLKAVEQAGIK-IDESLLKGHVGVVFVNQDAMGPAKAIFKF--SIVAGLIPFLEHDDANRALMGSNMQRQAVPIYVLKKFMRSNSGTCINQTPLCTIGDKVIAGDVLADGPATDKGEIALGKNVMVAFMPWCGYNYEDAIIISEKLIREDYYTSIYLEEELTARDTKLGK-EEITKDIPNVSEEMLKDLGEDGIIRIGAHVEPGSILVGKITSETELSPLLRAIFGEKAADVKDASLTAPPGTEGVVMDVKVFSRKGDTELDPGVIRQVKVYVATKRKLQVGDKMAGRHGNKGVVAKLVPEADMPYMSNGEPIEIILNPLGVPSRMNMGQLLETHLGYAAKKAGIFVKSPVFEGFPESKIWEMMKSQTMFVDGKAHLYDGRSGERFDNRVVVGYIYMLKLSHLVADKIHARSIGPYSLVTQQPLGGKAQWYLFDATGKTLGRFAAEVAKILRGKHRPDFTPHVDCGDGVVIINAEKIEVTGMKEARKIYRSYTGFIGGLKEIPYKVLIARKPEYILEHAIKGMMPKTRLGGQQVKKLRIYKGAEHTMKAQNPIPVN--QVDDAQLEATAHPQSVKDYIVALRNNARQWSASTKRRNEINRTGRKPHPQKGQGRSRQGDLAAPQYKGGGIVFGPKPKFDIHVRINKKERRAAIRALVAEKIKANQVHILHKVE-MKHPKTKKIADFFDKIEKTNRRVLVLGENPHTNFVKSLRNLPKKEYAMLPQVNGYELARCQELVVLDSAVDEF---GKRVDYSGRSVIVVGPELRFNQCGLPKKMALDLFEPFIVKRLKDLGY----------------VYTIRSAKKMIQKQ----APEVW---DVLEEIIKGHPVLLNRAPTLHRLGIQAFEPVLIEGKAIRIHPLVTPAFNADFDGDQMAVHIPLSIEAQLEAKLLMM-PIGLMVTLRGKRMYDFFDRFCNIASPRIRDFRGFSKK-CDGRGNYNFGISDQQIFPEINLDKVKRAQGMNITVVTSAKNDEDCIELLTLLGFPFK---LKK-----C---PATKFDQSVNVALKVGIDTKKSDQQV-RGTVSLPHGTG-QKVTLVVIAKGDK--AK-------EALEAGADYVGADDLLEK---IKGGW---TDFSALIATPDMMRELGK-LGKVL-GPRGLMPTPVTT---DVAKAVKEAKAGKIEFKVDKTGNVNNAVGKVSFKSDQLLENMGVLFQAIFKAASAKGV-FFRSMYVSSTMGPG-TELKDQTIAELQISAKDLDREIFKMRNELATRKLEKPHQMKEMRRNKARILTLVS-----KARKSRVMRVRKKILGSAERPRLSVSKTNNHIYAQLIDDEKSVTLAGVGTLSQEDSSL--KKK--SKKAALEIGKQIAGLAKKQKINSVIFDRGRYKFHGVIAELAKGAREAGLQF---------------------------------------------------------RRLTRIEKIGHAGTLDPFATGVMVMLIGRFTRRSDDFLSSDKQYRATLNLGVATDSYDIDGQVTSQN-DLIPTQNQVDLAIATFQGQVLQVPPMFSAKKVQGKKLYDLARKGISIERQAVLVQLKT-TLLSYVYPHLEIEVSCSKGTYITFTYEDYLKQMGMVKKMGSFKSLMKMIPGLGSL-------GEMEFSDKEFTRMEAMILSMTPDERSEKEELSISRRKRISKGSGVDVEEINRMVKGFKRVKQLF-YVEWDGAKILLKPAPAGTGIVAGSKVRSVLELGGVKDVIAKNLGSNNPLNQVKATFKAFSQLRNREECFAER-TIKLQIPAGKANPAPPIGPALGSAGINIMAFCKEFNAKTQD-KAGDILPVVISVYSDKSF-KIGCCMRLKFMPLGSVIHNIELRPGKGAQMIRSAGLSAQLLARSNGYATVKLPSGEVRLIHENCRATFGAVSNAEHNLRVIGKAGRSRWMGVRPTVRGVAMNPVDHPHGGGEGRGKG-N-HPQSPWAQ-GGQRFGEMEVWALEAYGAAHLLQEMLTVKSD----DVAGRTRIYESIVKGENTLVAG-TPESFNVLVKEMQGLCLDIRT---RSPGISFEQERHPKGT-MIYSFRIIPYRGSWLEASFDNSDLIYVRKKRRRKILASTFIRTLGYSTDADIIEEFFEAEEADETH--PVIKMLSKDTTDSYESALKDFYR--KIRPGEPPTLSNARSAIMKRYNLGRVGRYKLNRKMGLPTTDENVVLRKEDVIEALKYLIRLKLGHAHVDDIDHLGNRRVRNLIEIQIKSYTQFLQSHLLEVFNEIFPIKSYDE--KTVLEFLSYNLGVPKYSP----------EECIRRGITYNVTLKVKFRLTDETG--IKEEEVYMGTIPVMTDK------------------------GTFIVNGAERVIVSQLHRELIQNQCRIGLARMEKIIKERMNLFDFSSDTMTPGKIVSAKGLAGVLKDFFGR-QFMDQTNPISELTHKRRLSCLGGLNRERAGFEVRDVHPSHYGRICPIETPEGPNIGLITSLSTLAKIN--QFDKVTIKIASDDVIRQWSRGEIKKPETINYRTFKPEKGGLFCEKIFGGKYKKVCDRCGVEVTLRRERMAHIDLAVPVVHIWFFKTMPS--RIGNILGMSTADLERVIYYEEYAVTDP-GRTDLQKKQLLNDNEYREAQEKWGT---------------------DGFVAKMGAEAIQSILKTEDLAALVIDLKDKLRKTKSMQARMKLAKRLKIVEGYCTSTNKPDWMVLSAVPVIPPDLRPLVPLDGGRFATSDLNDLYRRVINRNNRLKSILKLKTPDVIVRNEKRMLQEAVDALFDNGRHGHPVMG-AGNRPLKALSEMLKGKQGRFRQNLITEGERHSKIISIWTEVSDKLSEELFKLIYDTTT---GNL--------NPLYLMVDSGARGNKSQVKQLGALRGLMARPS--------------GE-IIESPITANF--SLEKMMAKRESGEKKILPLILRADVQGSLEALKNSLLKIQSDKVRLEIVSADVGEISESDIELANASKATIVGFHTSIESHAEDLIKQKKIPVYTQDVIYHLIDEVR-EIRRAFLQYFKSQGHTIVPSSPVVPHDDPTLLFINAGMNQFKDVFLGKSKREYTRAVTTQKCIRVNDLDNVGHTTRHLTFFEMLGNFSFGDYFKKEAIGYAWDVATHVFGFDPEKIWVSVYKDDDEAFALWEKH-VPAKRLVRFGEKENFWAMGDGPCGPCSELLYDRKYGNAKSPAEDLSGERYLEFWNLVFMQFERNGAGKMEPLPKKSIDTGSGLERVVSLKMGVETVFQTDILRDLIAQVEEISGKRYEPEN--------HSLAPAFHVIADHIRSLSFAIADGVQPSNTDRGYVLRKILRRAVRYGRMLGLQRPFLAEVLPRLVRSMGEDFPELKAAKSRISEILTLEEEAFLRTLQRGGQLLGQVIERSSGEKISGEDAFKLKDTYGFPLEEIVLIAKDENLSVDLPRFEVLEEEAKEKSRKAHKTAAFGQNFSDFTRTHKPCQFEGYQKTKTESMIWAMVVDGKFVDEIEEGQEGLIILDKTPFYPEMGGQVGDTGEMAHGGNLFQVYDCTAFPGVIAHLGKMAAGKLRKNEKVHAAIDAERRKEIQNNHTATHLLHWALQQILGPHIKQAGSLVDEKRLRFDFNHHKAMTPAELRQIEDLVNEKIRTDIPVQTYELSYDEAQKRSDIKQFGEKYGEKVRVVDA-DFSKELCGGTHTTRLGTIGLFKIAKESSIAAGVRRIEAVTGRHAEIMVQQEEDLLHSLAAQLKAPLQSLPEKFQALIDENKLLLQELKSYRKAHLKQLLTKCLSHKEKAGSIALIAIEVPI-TAEELNEFANELMDQKSGVVALGAKVGERCQLLVSVSPDLVQKNVSAGALIKEVAPLIQGGGGGKQNLAQAGG-PKAYDPKLVEEKWYSFWEKGGYFRADAHSKKPPYCIVIPPPNVTGVLHTGHALVDTLQDILIRWKRMLGFETLWIPGTDHAGIATQTVVERHLLAKGKRRKEFGREEFIDEIWKWKETSEKHIISQLKKLGCSCDWSRLRFTMDEERNRAVRTAFKKMFDDGLIYQGDYLVNWDPVTQTALSDDEVEHEERDSSLWHIRYPLANGK--GQLTIATTRPETMLGDTAVAVHPDDARYQHLIGEKIRLPLTERLIPIIADSFVDPAFGSGAVKITPAHDFTDSEVGLRHHLPFLNIMTPDGKINEKGNGYAGLSMEEARAAVLRDLKKQGFLVKEEPHKLRIGLSYRSKAIVQPYLSKQWFVKMSHFKEKLISAVK-NQRVKLIPSYWEQTYYHWIEHLRDWCISRQIWWGHRIPIWYNKHNRKQMLCYAGEDVPPEVKKDPDAWEQDPDVLDTWFSSALWPLSTLGWPEKTAELKKFYPISTLITGHDILFFWVARMILMGEYIEHQVPFHETFLHGLIYGKEKEKMSKSKGNVIDPLEIIDEYGTDAMRLALCSSVTQARQIDLDRRRFEEYKNFANKVWNGSRFVFMNLEGILDEGLDFDLLTLEDRWILSLLNRTTQEINRNLTEYTFDRAATRAYDFFWNDFCATYVELAKPVLFGKVPAQRANKQKLLLILLCNSIRLMHPISPFITEEIFSLLRAQSPACIVAPYPQLIEQHIDPEIEKTFAFMTEMVHAIRNIRAEMQLPPSEKTELLLYSLPHSPEWKTVQAHSAILTALTPTSKVTFATHEPT-TFGASVLVGPIKLMIPIPSLLSKEK--TRLQKEQEKLEKLRESTQTKLANQEFRSRAPREIVEKL-----
>PROGREC2
PTIQQLVRQPRAPKKRRSKSPALQKCPQRRGVCLQVKTKTPKKPNSALRKVAWVRLSTGQEVIAYIGGEGHNLQEHSIVLVRGGRVKDLPGVRYHIVRGTLDCAAVKDRKQGRSKYGAKRPKMSRRHSAEKRPTPDPLYGSTVLSKFINKVMLSGKKSTARRIVYNAIEKFAKRKAENPLEAFEQALENAKPSLEVKSRRIGGATYQVPIEIPANRRASMAMRWIIAHSRGKAGRSMEDALASELTDCYNNQGTTIKKKDDTHRMAEANKGRNNNGHITCRHKGGGHKQHYRIIDFKRDKENIPAKVASIEYDPNRTAYIALLNYADGEKRYILAPQGLKAGDVV--SIAKQLERRIPFRRAMKKAMQSS-LDAGAFGIKVQLSGRIGGAEIARTEWYKEGSTPLHTLRADIDYATGRAETTYGSIGVKVWIRSLKKGPFVDHHLQKKVDNQNKDGTKKPIKTWSRRSMITPDMVGHTFEVHNGRKHLTVFVTDNMVGHRLGEFSPTRTFKGHAISKYIRISPRKARLAAGLIRGLSVPEASVQLMFSNLRAGRLLKKTLDSAVANAETQLDMRRENLKVVEVRVDAGPTLKRAKPKNRGGRHPIMKRTSHFTVVVS-MIQQETELEVADNSGAKRVKCFKVLGGSKRRYAHVGDIVVASVQDAHPEGSVKKGDVVKVVIIRTKSYIKRKDGTKLRFDTNSCVLIDDKKNPRGTRIFGPVAREVRDRDFLKISSLAPEVIPKRTKHRKMQK-GQF-AGLSKGANFVHFGEYGIQVLERGWITNQQIEACRVAINRFFQRRGKVWIRVFPDKPITKKPAEVRMGKGKGAVDHWVAVVRPGRVLFEVAN-VPKEMAQSALRRAAAKLGLKTRFV-------------SLKRCES-PKYVFIVDRSANKEEIAQAVEEIYDVKVVAVNTINVKAKARRVRGRPGFKNAFKKAIVTLRAGDSLDN----NPMQIPGLVKVVINMGIAEASKDNSIQDCVKEMTMLSGQKPVITKAKKAISNFKLRKRGMIQLF---------DEK-GNVVVCTVIQAEPNVVTQIKNEE-T-DGYVAL-------------------QLGFDKVTGKTQQTIEARTKKPQLGHFKKAGVE---SRRFLVESRLDST----------EGYALGQEIGV-DLFNDIEFVDATAISKGKGYQGVMKRHNFRGMPASHGTGPHRHAGSTGMSTPGRALPGGKKAGQMGNERITVQNLRVVKVDP----------------ENHVIVVKGQVPGPRNGLVYI-KKPPVSELLKKATGAAKGSSVPNRDKVAKITRSQARKIAEEKMQDMNAADLEMATNIVLGTARSMGIE---KEEITKKFQLHEKDTGSADVQIAILTERITELTEHLKRSPKDHGSRLALLKLVGQRRRLLDYLNSTDTKRYQTLINKLKLRLLEAGAHFGHQTSRWNPKMKRFIFEERNGLYIIDLAKTLQQIRNAVEIVRDVVAKHKSILFVGTKKQAKAVLRELAEQCGEFYVCERWLGGMLTNLSTIRQSIKKLDRIEKRISLTKKELSLLTKDQIKLEKNLSGVRGMRKPPGLIIVVDPSKEHLAVAEANKLGIPVMGLVDTNCDPDPIEYVIACNDDALKSIKLILETLAKAIIDK-ELNEKVLYINRCAKVVKGGRKFSFSALILVGDGKGRVGYGFAKANELTDAIRKGGEAARKNMVNCP-GVVVSNKMQKTVVVKVERTFRHPKYGKVVTRGKKYYAHNESAPLQIGDEVKIMETRPLSKLKRWRVV--GRRKTAVASVRVRSGNGQIDINGRSINEYFPLEIQRKTVFAPLEKVGGPGRYDMIIRVKGGGIEAQAVAIRLGLARALVENDENLRHDLKELGFLTRDSRKKERKKYGRAGARKRFQFSKRDPLADFLTRIRNATKAQHRYVDVNWSKMKQTLAEILKNQGFIENYLVKVDEGQRGTIRLFLKYTNGRRPVIQGLKRISKPGLRKYVGHQDIPRFYGNMGLSIVSTSQGVMAGNEASQRGIGGELLCLIWGIAHVKATFNNTIIAITDPSGRVISWASAGKVNFSGSRKSSAFAATVAAQDAAKTAMSLGMKEVEVNLKGPGAGRESAVRGLQSAGLMITAIKDTTPVPHNGCRPRKRRR--RPEKELLKQEIKDKIERSPSFVIMHYAGLTANMANDFRRQIGKMGGDIEVVRKRVLLKAAEDAGIE--LDSTLTGHIGLVFLGQDPIETTKMVFKF------GLIPFLEHDDANRALMGSNMQRQGVPTYYLKKFIRSNAGTCINQRPLCHVGDKIKAGDVLADGPATDKGEVALGRNVLVAFMPWFGYNYEDAIIISEKLLREDYYTSIYIEEELTARDTKLGK-EEITRDIPNVSEETLRNLGDDGIIRIGAEVKPGDILVGKITSETELAPLLRAIFGDKASDVKDASLVAPPGTEGVVMDVKVFSRKGDTDLDPGVIRQVKVYVASKRKLQVGDKMAGRHGNKGVVSKIVPEADMPFLSTGQPIEIILNPLGVPSRMNMGQLFETHLGIAAASTGIHVKSPVFEGFPEEKIWEMMRKAGLPGDGKFFLYDGCTGERFDNSVVVGYIYMLKLSHLVADKIHARAVGPYSLVTQQPLGGKAQWLVLDASGKTLGRLTSEIAKILRGKHKPSYTTYMDCGDGVIVINADKVAVTGSKEAQKVYHYYTGSMSGLREIPYRTMKARKPEYIIEHAVKGMMPKTRLARQQIKKLRVFAGQEHNLSAQQPIHVN--TINEELINAEANSQMVKDYIIALRANARQWSANTKTRSEVKHTTKKPHPQKGQGRARHGSLVGPQFRGGGRVFGPKPKFDQHVRINKKERKAAIRFLIAEKLRENKVWLIDDTA-MDAPKTQTIAQFLKGQEMGKVQRVSVSSDKHDNFIKSMRNLPRADFMLACNISGYDVMIAREIVLTESALNELNQ-GKRVDYSGRSVIIVGPELKFNQCGLPKLMALELFEPFIVKRLKDLGY----------------VYTIRSAKKMIQRH----APEVW---DVLEDIIKGHPVLLNRAPTLHRLGIQAFEPVLIEGKAIRIHPLVCSAFNADFDGDQMAVYVPLSIEAQLEAKLLMM-PIGVKVTLRGERMYDFIDRFVNIVCPRIRDFRGFPSK-CDGMGNYTLGLDDQQIFPEINLDEVKRTQGMHITFVTSAKTDEECIELLRLLGVPFK---------KKC---LPAKFDQTVEVSLKLGVDPRRSDQSV-RGTVSLPNGTG-KTMKILVFAKGDK--VK-------EALAAGADYAGHEELLEK---VNGGW---TDFDAVVATPDMMRDVGK-LGKVL-GPRGLMPTPVTT---DIAKAVQELKGGKIEFKLDRHGVINNGVGKLSFSAEKLVENIQAFLTAIQRAASAKGH-YMKSLVISSTMGPGAKDLRDQSLEELEATYHESCRKLFELNNQFRSKKREKPHEIKHARKDIARLLTVMAEK--QKLRCKRAVRVRKHLRGTSTKPRLCVVKSNNHIQAQLIDDETGTTLGGTATFAKEFRNTEFSRK--NKASARKLGEQIAEIAKSKNIKEVVFDRGPFKYHGILAELADGARAGGLQF---------------------------------------------------------RKKLGVKKIGHAGTLDPFATGVMVMLIGRYTRLSDQFLSCDKEYIAQVRLGITTDTYDCEGQVISES-DLIPTLEDVKQALLAFQGEVEQVPPMYSAKKKQGKKLYELARQGKEVERDPVKIALQ-TTLVSYTYPHLELHVKCSKGTYITFTYDDYLKQIQTVKKMGSIKSLLGMLPGMSQF----PA---MDFDEKEFFKVEAMILSMTRDEREKCELI-TPRRKRIAQGSGTKIEDVNKLVKSFKQAKQFFVIVHWDGATILLKPAPAGTGVIAGSKVRAVLELAGIRDVMAKNLGSSNPINQVKATFQAIEKLSTREEIKQRRGVIKLQIPAGKANPAPPIGPALGAAGVNIMAFCKEFNAKTQSMA-GDVLPTLITVYQDKSF-HVGCCMKLKFMPLGSVINNIELYPGRGGKLVRSAGLSAQLMARSGGYATIRMPSGEVRMINENCRATFGAVSNPERNLRVEGKAGRMRWKGVRPTVRGTAMNPVDHPHGGGEGKHKG-N-TPQTPWG--GGQRFGEMEVWAAEAYGAAHLLQELLTVKSD----DVAGRTRIYESIVKGENLLKSG-TPESFNVLIKEMQGLGLNVY----RSPGICFEQERHSRGN-VIYSFRIIPYRGSWLEGAFDTNDLIHIRKKRRRKILATTFIRALGYSSNSDIIEEFFTRIAEDADETSPIIKMLAKDPTDSYESALKDFYR--KIRPGEPATLSNARSAMMKRYNLGRVGRYKLNSKLGFEVNDETTVLNKEDVIGALKYLIKLKSGESSIDDIDHLGNRRVRNLIEIQIKSYNQFLQADKFEVFTEIFPIKSYDE--KTILEFLSYNLGVPKYSP----------EECIRRGITYNVTLKVKFRLTDETG--IKEEEVYMGTIPVMTDK------------------------GTFIINGAERVVVSQLHRELIQNQCRIGLARMEKIIRERMNLFDFSSDTLTPGKIVSAKGLSGVLKDFFGR-QFMDQTNPVAELTHKRRLSSLGGLNRDRAGFEVRDVHTSHYGRICPIETPEGPNIGLISSLSSFAKIN--QFDKLTIKIASDDVIREWSRGEIKKPETINYRTFKPEKGGLFCEKIFGGKYKKVCDRCGVEVTLRRERMAHIDLAVPVVHIWFFKTMPS--RIGNVLGMTSADLERVIYYEEYVVIDP-GQTDLEKKQLLNDTEYREAQEKWG---------------------RDAFVAKMGGEAIRDLLAAEDLQSQLVDLKEKLRKTKSQQARMKLAKRLKIIESFVSSDNKPDWMVMSCVPVIPPDLRPLVPLDGGRFATSDLNDLYRRVINRNNRLKAILKLKTPEVIVRNEKRMLQEAVDALFDNGRHGHPVMG-AGNRPLKSLSEMLKGKQGRFRQNLITEGERYSKTISIWTEVSDVLSEELFKLISE-VKDS----------AMNPLYLMMDSGARGNKSQIRQLGALRGLMAKP--------------SGD-IIESPITSNF--TVENLLQQATPTGKKILNIVLRADVQGSLEALKAALLKIESAKADLNIIFAGVGEVSESDVQLAAASKAVVIGFHTQIESHAEPLVKQLGVQVRLHNIIYHAIDDVK--IRRQFLQYFKDHQHAVIPSSSVVPHDDPTLLFINAGMNQFKDVFLGNSHRDYKRAATSQKCIRVNDLENVGHTSRHLTFFEMLGNFSFGDYFKAQAIQFAWEVSTKIFGFEPDRIWPTVFREDDEAFEIWTQ-YVPAERITRFGEKENFWAMGDGPCGPCSELLYDRHFGKASKPIEDTDGERFLEFWNLVFMQFNRQPSGEKEPLPKPSIDTGAGLERVISLKMGVDSLFETDVLRSIIAQVESITGLPYHPND---------NRAPAFRVIADHLRCLAFAIADGVQPSNVDRGYVLRKVLRRAVRYGRQLGMDRPFLADVLPQLVSTMGSDYPELIKGQQRIAEILTIEEEAFIRTLKRGGNILNQVIEKASDRVISGDDAFKLKDTYGLPLEEILLIAKDSDLSLDQPRYQQLEEEAKQRSRSVHKSVHGENIFADFVKQNGETKFLGYTHALADSKVLGLVVEGQFVSQLEEGQEALVILSETPFYAEMGGQVGDTGALENALSSFTVVDCIAYKGLIAHQGKLEKGSLKVGDTVTASIDRERRQKIANNHTATHLLHWALHRVLGEHVKQAGSVVDAQRLRFDFSHHKALTLDELRHIEDLVNEKIRENAPVKYYEIKYEEAQKRDDIKQFGEKYGSSVRVIDI-DYSKELCGGTHTSAVGNIGLFRIAKESSIAAGIRRIEAVTGQEAEMLQRQEEDTLIHVAQLLKVPSHQIEERLSKLLEENKQFAQEIKELKKNQLNTLVDSLLAQADKTSQLPMVIAEVSG-SIEELRFCLDLLSARSSGAIVLGTALPDKCQLMAKVSDDWVKKGVSAHEIIKAIMPIVEGSGGGKQQAAQGGG-PKAYEAKTIDAKWYQFWEARGYFRADAHSTKPAYCIVIPPPNVTGVLHMGHALVNTLQDILIRWKRMQGFETLWVPGTDHAGIATQMVVERHLIRTNKKRKDFSREEFLVHVWEWKDKSETRIIEQLKRLGSSCDWSRQRFTMDEGNTRAVRTMFKKLFDDGLIYQGDYLVNWDPVTQTALADDEVEYEEKQSFLWHFKYPLADGS--GYIHIATTRPETMLGDTAVAVSPQDERYASLIGKTVMLPLVDRPIPIIADHHVDPAFGTGMVKVTPAHDPNDYQMGLTHRLPFINILTPDGKINANGGEFEGLTMAEAREAVVARMKELGLVEKIEPHVHRVGVSYRSKATIEPYLSKQWFIRMDGFAKQLREAVD-QAEVKLIPSHWESTYFHWIDNLRDWCISRQLWWGHRIPIWYHKDDPKRLICYDGADIPEEVKQAPDEWIQDPDVLDTWFSSALWPFATLGWPDKTPELDKFYPNSVLVTGHDILFFWVARMIMMGKYAMGKAPFPETFLHGLIYGEQEEKMSKSKGNIIDPLEMIDQYGTDAVRMALCASATQARQIDLDRRRFEEFKNFANKIWNGARFVLMNLDGNFSTGLDESLLSLEDRWILSTLARTVKSVNNSLQHYLFDQAALEAYDFFWKEFCAYYVEIAKPILFGKIAPERINKQKLLVIVLCQAIRLMHPMAPFITEELFHILKERSPACLTAPYPQVIREDLNPQIDQTFALMEQVVYTIRNIRGEMKLSPGTATDVYIIGQPDDPEWQTVKENIGIISALVRTQRIEVQSKETAMGFACTGVFHSLKIMLPLPELLKQEK--ARLSKEKEKLEAALEKLNVQLSNPDFVSRAPAQLIEKQKNQL-
>RhabHel
PTINQLVRFGRKSKRKREKSPALQNCPQKRGVCVQVKTKTPKKPNSALRKVAWIRLSNGKEIIAYIGGEGHNLQEHSIVLVRGGKVKDLPGVRYHIVRGALDCAAVKDRKQSRSKYGAKRPKMSRRRRAIKRQPPDPHYKSEVVAKLINKAMISGKKSTARRIVYNAIEAFAKKKSTDTLNDFLQALENAKPSLEVKSRRIGGATYQVPIEIPADRRTSMAMTWIINYSRAKAGRSMEEALCAELVDCFNNQGTTIKKKDDTHRMAESNRGRNHHGHITCRHKGGGHKRFYRIVDFKRDKENIPAKVASIEYDPNRTAAIALLNYVDGEKRYILAPQGLKVGSVV--NIARQLERRIPFRRIMKKAMQAT-MDAGAIGVKVQISGRIGGAEIARVEWYILGSVPLHTLRADIDYATARAETTYGSIGIKVCIRSLKKGPFVDHHLLDKVSVQNKNGKKNPIKTWSRRSMILPEMIGHTFDVHNGKRFISVFVSDNMVGHRLGEFSPTRVFKGHAKTKYVRISPRKARLAADLIRGLKVEEAVVQLRFCKLKAGLLLQKTLNSAVANAETQLHIQRRDLIVKEVRVDAGPVLKRAKPKNRGGSHPIMKRTSHFTIAVA-MIQEETELEVADNTGAKRVRCFRIIKKSKRPRAGVGDVIICAVKEADPKGSVKKGKVVKAVIVRTCSSISRKDGSQLSFFDNSCVIIDDKGNPQGTRIFGPIAREVRERGYIKITSLAPEVIPVRTKHRKTQK-GSR-SGLSKSGNFVEFGEFGMKVLERGDIKANQIEACRVAINRHFQRRGQVWIRIFPHKPVTRKPAETRMGKGKGAVDHWVAVVQPGRVLFEVAG-VSKADAQNALRRAAAKLGLRTRFV---------------------PKYVFLVAKKANKQEIKQALEKIYKIKVTSVNTITIKPKAKRVRGRLGKKAGFKKAIVSLEPGDNI------NLMLIPQLKKIIISMGIAEASKDNAMQACVKEMALLSGQKPILTKSRRAIANFKLR---------------------------------------------------------------------SQGKDGYNAVQLAVKSSKLKNVSKPLQGHFAKAKIE---PRSGLKESRVENV----------EDFQVAQELNV-SYFNEISYVDISGISKGKGHQGVMKRHNFAGGPASHGSGFHRHGGSTGMSTPGRCLPGQKKSGRMGNEMVTTQNLRVVKVDL----------------EKNVILVEGAVPGPRNGLVYI-KQPPVARMILKEAGIEKGSKVPNRDKVGKLNKEQVMKIAKNKRSDMRARTDEAACRLVEGTARSMGIDI--KEEITKKFQLHEKDTGSADVQIAILSERIAEINEHLKRESKDIVSRLTLMKLVGQRRKLLDYLNSTDTQRYQSLVKRLNLRLLESGAHFGHQRHRWNPKMKRFIFEERNGIYIIDLSKTLQQIRNAIQVVMNTVSKRKSILFVGTKKQAKGLVRECAKQCGEFYVCERWLGGTLTNLTTIRQSIKKLERIEKKIALTKKELSLLTKDQIKLDRNFSGVRSMRKPPGLLIVVDPSREHIAVAEAKKLGVPVMALVDTNCNPDPIDYIIACNDDALKSIKLILEALTQAILQR-EFEDKVLYVNRCCKAVKGGKKFSFSALVLVGDRQGRIGFGFAKANEVSDAIRKATESARKNIFT---GIVVSNKMQKTIKVRVNRTFKHPDFNKVITRGKIYYAHVEEGVIEIGKLVKIIETRPLSKLKRWRVLQVGRRKTAVSSIRLRPGTGKIEVNGKKFEEYFPLALQRMTILSPLSEVDNPENYDLLIRVKGGGIEGQVIASRLGISRALVEKNADNRQALKSLGFLTRDSRKRERKKYGQPGARKRFQFSKRDPIADLLTRIRNAKSARHRFVVFRPSKVKLAVIKVLQENGFVGECLVNEEKRE---ARLFLKYANGREPVLKGLKRMSSPSARQYVGYLEIPIVYGGMGVAIVSTSKGIRDGKAARRDRLGGELLCVVWGIAHVLATFSNTIVSITDLAGNTIAWASAGRAGYTGSRKSSAFAANMAAEDAAKQAIASGMKEVEVNLCGPGTGRESAVKGLRGGGLEVTFIRDVTPISFNGCRAPKRRR--RQEKQLLLNEIKEKINGSKALVLAQYRSLEPNVSADLRANLEQTGAELEVVKKRILLKAAESAGIT--LNTDMQGHIAVVFASQDPIPATKVIYKF--SIVTGLIPFLEHDDANRALMGSNMQRQAVPTYHLKKFMRSNAGTCINQTPLCATGDVIEAGDIIADGPATDKGEIALGKNVLVAFMPWCGYNFEDAIIISEKLVKQGAYDSVLIEEEAQAQVTKIGK-EEITPDIPNVSEYPLRHLDKTGVARRGAKVVQGDYLVGKTVKVEDNAPLLCAIFEEKGDEVKDASLIAPPGTSGVVMDVRVFTRKGDTELDPGVIRQVKIYVASKRKLEVGDKMAGRHGNKGVVSKIVPEQDMPYLNNGETIEMILNPLGVPSRMNMGQLLETHLGYAAKKAGIYVKSPVFEGFPESRIWAMMEENGLPSNGKSYLYDGRTGERFENPVVCGYIYMLKLNHLAADKIHARSVGPYSLVTQQPLGGKAQWLKLDASGKTLGRFASEVAKILRGKHKTDFTPNTDTGDGVVIVNASKIAVTGSKDAQKIYRYHTGAMSGMREIPYRVMLDRKPEYIIWHAIKGMMPKSRLAEAQMKKLRIYAKEEHDMHAQSPQSVN-IEIDDELLNPAANTQMIKDYVTALRANARQWSANTKTRAEVNHSGKKPHPQKGTGRARQGYLGAPQYKGGGRVHAPRPKFDQHVKVNKKEKRAVIRQLLIEKVLNDSLHVLQ-FEEMNKPQTKQVVQFLKTRNLENKKIIFLAESGDETLFLSARNIFGLKFLPLAIVNGYDVIANQHLIVMNSAVDQLK--GKRVDYSGRSVIVVGPELKFNQCGLPKQMALQLFEPFIIKRLKDLGY----------------VYTIRSAKKMIQKQ----APAVW---DVLEEITKDHPVILNRAPTLHRLGLQAFIPTLVEGKAIRVHPLVCSAFNADFDGDQMAVHVPLSLEAQLEVKLLMM-PIGIKVTLRKKRMYDFLDRFCHIVSPRIRDFRGFEPK-CDGRGNYSLGIQDQQIFPEVILDEVKRTQGMNITLVTSAKTDKECFELLTSLGLPFK---------------PPIKFDQSVELSLKTGIDAQKPDQQV-RGTVSLPNGTG-KQTILVVFAKGEKIQEA---------LDAGADYAGNEELFEK---IKKGW---TSFDVVIATPDMMRDLGK-YAKIL-GPRGLMPTPVT---NDIAGVCKQVKMGRIEFRTDKQGVINTLIGKLSFSPENLIENITAFINAIVRASSAKGQ-YIQSIVLSSTMGPGAKELRDQSKEELQALYTDLSKEIFELRNELKTRKLEKPHLIQLKKRDRARVLTVLQEK-RNTKRKRRSLRVRKQVRGSSDKPRLSVFKSLKHICAQLIDDEKGITLASASTYTPLLRQKNLGKK--SKQAAREVGILLANAAKQKNIQCVVFDRGHHKYHGLLAELAEAARQSGLQF---------------------------------------------------------RKLTNIKTIGHAGTLDPFASGVMILLIGKYTKLSSSFLNQDKQYLATLHLGISTDTYDLDGQITAQS-PLIPTESQLEQALLEFQGTIQQTPPMFSAKKVQGKKLYDLARKGITIPRAPITIT-TKIELISYIYPYIQLKVDCSKGTYISFTYADLLKQMKLINSMGPLKSLLKMFPGGADL-------ANMDFDEKEFVRRSAIISSMTEKERLEKVELVPSRRRRIADGSGNSIDEVNRMIKEHKRLKQIF--VDWDGCTVLLKPARDGTGVIAGSKVRSVLELAGVKDVVAKIYGSNNPLNQVQATLTALEGLVNRQK------KIKLQISAGKANPAPPIGPALGGAGVNIMAFCKEFNAKTQD-KAGDILPVEIFVYHDKTF-DVGFCMRLKHMPLGSIVHNIELYPGRGGQLVRSAGLSAQLMAKTDGYVNLKMPSGEVRLIHENCRATFGAVSNPERNLRVEGKAGRSRWRGIRPTVRGTAMNPVDHPHGGGEGKHN-GY-LPQTPWAK-GGQRFGEMEVWGLEAYGAGYTLQELVTVKSD----AVEARLRAYELIVTGENLLWTR-VPESYNVLEKEIRGLGIDMC----RSPGISFEHERHIKGV-NIYSFRIIPYRGSWLEGAFDDHIIYIDRKKRRRKILATSFIRTLGYSTDADIIEEFFSRIAEDADETSPVIKMLAKDPTDSYESALKDFYR--KIRPGEPATLSNARSAIMKRYNLGRVGRYKLNHKLKFSTEDEDVVLRKEDVIGAVRYLIRLKKGDFDIDDIDHLGNRRVRNLIEIQIKSYSQFLQADKLEVFTEIFPIKSYDE--KTILEYISYTLGVPKYTP----------EECIRRGITYNVFLKVKFRLTDETG--IKEEEVYMGTLPIMTDK------------------------GTFIINGAERVIVSQLHRELIQNQCRVGLSRMEKIIKERINLFDFTSDTLTPGKVVSAKGLAGVLKDFFGR-QFMDQNNPIAELTHKRRLSSLGGLNRERAGFEVRDVHPSHYGRICPIETPEGPNIGLITSLAAFAKL---RFGKVTIQIASDDKIREWSRGEIKKAETINYRTYKPEKGGLCCEKIFGGKYKKVCDRCGVEVTLRRQRMAHIELAVPIVHIWFFKTMPS--RIGNILGMSSADLERVIYYEEYIVIDP-AQTELEKKQLLSDVQYREAQEKWGT---------------------DTFVAKMGGEAIRDLLEKEDLQTLVVELKDKLRKTKSMQARMKLAKRLKIVEGFTTSPNRPDWMVMAAIPVIPPDLRPLVPLDGGRFATSDLNDLYRRVINRNNRLKAILKLKTPDVIVRNEKRMLQEAVDALFDNGRHGHPVMG-AGNRPLKSLSEMLKGKQGRFRQNLITEGERHSKIIGMWTEVTDLLSEELFKMISSLKEGE-----------LNPLFLMMDSGARGNKSQVKQLGALRGLMAKPSGE---------------IIE---------------------QKKVLNLILRADVQGSVEALKNSLLKIQSKKIELNIISAAVGEVSESDVQLAQNTKAMIIGFHSQVESHAENLIKTLKVTVKLYDIIYHAVDETR--IRAKFLQYFKDKGHTIVPSSSVIPHDDPTILFINAGMNQFKDVFLGKNERGYTKATTCQKCIRVNDLDNVGHTSRHLTFFEMLGNFSFGDYFKAQAIQYAWEVSTTIFGFDAEKIWATVFEEDDEAFELW-KAYLPEKRIVRMGEKDNFWAMGDGPCGPCSELLFDRSYGRASSPLEDPDGERFLEFWNLVFMQFNRDASLKQQPLPKKSIDTGAGLERIVSLKLGVDSVFEIDIFQALIREVARLCDKPYRKED--------LHLAPAYHVIADHVRALSFAIADGAQPSNTERGYILRKLLRRAVRYGRILGLQRPFLADMLPCLIDTMGSDYKELVESRSRIADILTLEEETFLSTLKRGGNILNTIIDQTSSKQISGENAFKLKDTYGFPMEEILLIAKDNGLRVDLDSYLVLENQAKIRSKAAQT-TYFPQAEDTIIKHHPTTDFLGYTQTEAEAAIIGIIIDGKFVEEIKEGQTGYILLDKTPFYPEKGGQVGDTGSLIHKEAHFKVTHCYSFPGIIAHVGRLEKGCLLLGEPLCAQVDKQKRQEIANNHTATHLLHWALQKVIGAHIRQAGSLVTEDHLRFDFNHHKALSKEKIRQIERLVQEKIREGQKVQTYEVSFEEAQKYSDIKQFGDKYADIVRVVDIN-YSKELCGGTHAENVSNIGSFRIIKESSIASGVRRIEAYTGVKAEEWIYEQEDRLEKAATLLKSSPLQLVEKTQNLIEENKILQTEIKTLKNSELKQLAQTLLTKVQYVGSIPFIAQIVDT---QELNPLSEQIAQESSYVVILAYTAKERCQVMVRVSKDLIQKGIFASSLIKEITPIISGSGGGKKENAQAGG-SKSYEPQEIEKKWYLFWEEKQFFKADPTSLKPAFCICMPPPNVTGVLHMGHALVNTLQDVLIRWKRMSGYETLWVPGTDHAGIATQTVVERHLLATGKRRKDFTREEFFQEIWKWKEKSESQILNQLKKLGCSCDWSRLCFTMDKERNLAVCTLFKKMFDDGLIYRGDYLVNWDPISQTALADDEVEYEEKSSFLWYINYCFEEAP-EQFITVATTRPETMLGDTALAVSIRDERYKHLIGKRVIVPFVKRSIPIIADHLVDPSFGTGVVKVTPAHDLNDYQMGQTHELDSINIMTPDGRINEQGKEFSGLTMQEARVAIVDALQKRNLISRIEPHNHRIGISYRSKAIIEPYLSKQWFVRVSQFKDRLRQVVE-DKKVHLIPPHWENTYFHWIDHLRDWCISRQLWWGHQIPIWYNKNNPDILVF-DGFNLPLEVQKDPDQWYQDEDVLDTWFSSAIWPFSTLGWPHQTQELKKFYPNSTLITGHDILFFWVARMILMGEYVLNQPPFPEVFLHGLIYGKENEKMSKSKGNIIDPLEVIDFYGTDAMRMSLCASATQARQIDLDRRRFEEFKNFVNKIWNGARFVFMNIEDLFATGLDLSILALEDHWIFSLLNRTIQSVNGYLKEYAFDKALSTAYDFFWNQFCAYYVELAKPTLANPASPSRENKQKILSLVLFSSIRLLHPIAPFVTEELFDKIKQKRPACIVSNYPQAVLEDIRFDVEETFTFLDQVTHAIRTIRAEMQMPPNMAIDLFIQAPSHDEQRMALEKNCDFLKALTRIQSITFTEDVQILPFSAQTLVGSLKLQIPLPELKIREK--IRLVKEKEKLIQQQNKLRTQLANTHFLEKAPSSLVS-------
>CHLAIB
PTINQLIRKKRQSSTPRKKSPALQRCPQRRGVCLQVKTKTPKKPNSALRKVAWVRLSNGQEVIAYIGGEGHNLQEHSIVLVQGGRVKDLPGVRYHIVRGALDCAAVKNRKQSRSRYGAKRPKMSRRHAAEKKQIGDPVYGSVVLERFINKVMMHGKKSVARRIVYSALERFAKKLGANVLEAFEEALENAKPLLEVRSRRVGGATYQVPVEVAAERRNCLAMQWIVKNARSKPGKSMEEGLAAELVDCFNKQGATIKKREDTHRMAEANKGRDNLGHISCRHRGGGVKRLYRIIDFKRNKDGIEAKVVSVEYDPNRSAYIALLNYADGEKRYILAPKGIKRGDRVISNIARQIERRVSFRRAMKKAMQSV-MDAGAIGVKIQVSGRLAGAEIARSEWYKNGRVPLHTLRADIDYATASAETTYGIIGVKVWIRSLRKGPFVDHHLLKKVRAMNLEEKKTPIKTWSRRSMITPEMIGHTFEVHNGKKFLTVFVSETMVGHKLGEFSPTRIFKSHATARYIRLQPRKARLAAGLMRNLSVKEAREQLSFSQLKAGRCLIKVLDSAVANAESNCNLKSENLSVIEVRVDAGPVYKRSKSKSRGGRSPILKRTSHLTVIVGEMIQQESQLKVADNTGAKRVKCFKVLGGSRRRYATVGDVIVCSVRDVEPDSSVKKGDVVKAVIVRTRRDIKRKDGSTLRFDTNSCVIIDDKGNPKGTRIFGPVAREIRDRGFIKISSLAPEVIPKRTKFRKQQK-GQF-AGLSKGATFVDFGEFGMQTLERGWVTSRQIEACRVAINRHLKRKGKVWIRIFPDKSVTKKPAETRMGKGKGAPDHWVAVVRPGRILFEVAN-VSREDAQDALRRAAAKLGIRTRFVK-------------------HPKYTFVVAANATKPLIAQAVESIYKVKVKSVNTICVKPQPARRGRRKGKTAGFKKAIVTFYEGH--------NVMQIPVLKKIVVSMGLAEAAKDNLFQAHLEELALISGQKPLVTKARNSIAGFKLRKEGMIHIF---------DKD-GNLVACSVISVGPNVVTQIKDAT----------------------------TDGYSAVQVGAEKTLEKRFSKPKLGHLKKSGSR---VFRFLKEVRLSEE--------AASAVSLGDEFGL-EVLEGVSSVDVSGVSKGKGFQGVMKKYGFRGGPGSHGSGFHRHAGSIGMSTPGRCFPGSKRPSHMGAENVTVANLEIVKIDL----------------DKKVLLVKGAIPGSKGSVVVVKKQPPVSSLIKKTLNLESGSKIPNRNKVGRLTQEQVTAIAEQKMKDMDVLLLDSAKRMVEGTARSMGIDV--KEEITKKFQLHEKDTGSADVQIAILTEHITELKEHLKRSPKDQNSRLALLKLVGQRRKLLEYLNSTDTERYKNLITRLNLRLMEAGAHFGHQTRRWNPKMKIYIFEEKNGLYIINLAKTLQQLRKALPHVNRAVEQNRSILFVGTKKQAKCAIKEAAIESGEFFVAERWLGGMLTNMTTIRNSIKTLDKIEKDLALTKKETALLAKRHQKLQKNLEGIRHLKRLPGLLVVVDPSYEKIAVAEANKLGIPVLALVDTNCDPSPIDHIIPCNDDSLKSIRLIINAIKDSIIQT-QLEEKVLFVNRCAKVVKGGRKFSFSALILVGDGKGRLGYGFAKANELTDAIRKGGEAARKNLMNI--GVVVSLKMEKTVVVRVERVYSHPQYAKVVRDSKKYYAHNELELS-EGDKVRIQETRPLSKLKRWRVVE-GRRKQAVSSVRLRPGSGKIDVNGRSFEDYFPLEIQRLTILSPLKLIGDLKDYDLIIRVSGGGIQGQAIATQLGLARALLKENVDSKQELKSRGFLTRDPRKKERKKYGHKKARKSFQFSKRDSIADLLTRIRNALMAEHLYVDVEHSKMREAIVRILKQHGFVAHYLVKEENRK-STMRVFLQYNDDRKPVIHQLKRVSKPSRRVYVSADKIPYVFGNMGISVLSTSQGVLEGAAARAKNVGGELLCLVWGVVHVKATFNNTIVSITDPAGNVISWASAGKVGYSGSRKSSAFAATVAAQDAAKIAMNSGLKEVEVCLKGTGAGRESAVRALIAAGLVVSVIRDETPVPHNGCRPRKRRR--KEEKKLLLQEVEEKISASQGFILLRYLGFTAVHAREFRNSLSGVCAEFEVLKKRIFFKAAEAAGFE-VNGSDMEGHLGVVFAYDDPVSAAKRVLDFNK-IVTGLIPFLEHDDANRALMGSNMQRQAVPTYQLKKFLRSNSGTCINQRPLCSVGDNVVKGDVIADGPATDRGELALGKNVLVAFMPWYGYNFEDAIIISEKLIKQDAYTSIYIEEELTARDTKLGK-EEITRDIPNVSEEVLANLGEDGIIRIGAEVKPGDILVGKITSETELAPLLRAIFGEKAADVKDASLTVPPGTEGVVMDVKVFSREGDADLDHGVIRQVKVYVASKRKLQVGDKMAGRHGNKGVVSKIVPEADMPYLANGETVQMILNPLGVPSRMNLGQVLETHLGYAAKTAGIYVKTPVFEGFPESRIWDMMIEQGLPADGKSFLYDGKTGERFDNKVVIGYIYMLKLSHLIADKIHARSIGPYSLVTQQPLGGKAQWYVIDAAGKTLGRLSSEVAKILRGKHKVTYTPYVPMGDGVVIINADKVRLTGAKKGQKVYRYYTGYISGMREIPFENMMARKPTYIIEHAIKGMMPRTRLGRHQLKSLRILKGNSYKYESQKPILL--VELSDALFAEEGGLQLVKDYLVAIQANKRQWSACTRNRSEVSHSTKKPFRQKGTGNARQGCLAAPQFRGGGIVFGPKPKFDQHVRINRKEKRAAIRLLLAQKIQANKLVVADVFVSLSAPKTKEALRFLKACNVECRGALFIDDGSNENLRLSLRNLSAVGFTYGVNVNGYDLASARSVVISEKALSELAG-GKRVDYSGRSVIIVGPELKFNQCGLPKEMALELFEPFIIKRLKDQGSVY----------------TIRSAKKMIQRG----APEVW---DVLEEIIKGHPVLLNRAPTLHRLGIQAFEPVLIEGKAIRVHPLVCAAFNADFDGDQMAVHVPLSIEAQLEAKVLMM--IGAKVTLRGVRMYDFMDRFCNIVSPRIRDFRGFSDK-GDGRGCYSLGIDDQQIFPEVDLDRVKRSQGMNITWVTTARTDVECTTLLELMGLRF-----------QC---PTVRFDQTVDVSIKLGIDPKKSDQQI-RGSVFLPNGTG-KTLKILVFAAGEK--AK-------EAVESGADFVGANDLVEK---IKGGW---LEFDVAVATPDMMREVGK-LGKVL-GPRNLMPTPVTT---DVAKAVSELRKGKIEFKSDRAGVCNAGVGKLSFDGVQIKENIEALCSALIKAPAAKGQ-YLVSFTVSSTMGPG--TLREKSEADLDAFIHEQKKALFALRAEAVLNKAVKTHLFSMYKKSIARALTVKQEK----KKTRRALRVRKALKGSAVRPRLSVVKTNKHIYVQLIDDSVGKTLASVSTIAKSSKVAGLTKK--NQDVARLLGAKIAELGKNLQVDRVVFDRGPFRYHGIIAMVADGAREGGLQF----------------------------------------------------------RLIRVKKIGHAGTLDPFATGVMVMLIGRFTRLSDVLLFEDKEYAAVAHLGTTTDSYDCDGKIVGR-SKKIPTLDEILKAAEYFQGEIQQVPPMFSAKKVHGKKLYEYARQGLTIERRCSTVQV-SLQITNYQYPLLHFSVQCSKGTYITFTYEDYHKQMMAFRRLGPLRKLMSMMPSLGGA---RPTDQEMEQSEKHMKKTEAIILSMTPEERKEKVDLSMSRMKRIASGCGLTLGDVNQFRKQMMQSKKFFVFVHHDGAQLLLKPAKPGTGIVAGSRIRLILEMAGVKNIVAKSLGSNNPMNQVKAAFKALKELTSRKDILNRR-IIKLQIPGGKANPAPPIGPALGAAGVNIMGFCKEFNAATQD-RPGDLLPVVITVYSDKTF-KVGCCMTLKSMPLGLSVHNIEMRPFSGGKLVRSAGLAAQIIAKTPGYVTLKMPSGEFRMLNEGCRATIGEVSNADHNLRVDGKAGRRRWKGVRPTVRGTAMNPVDHPHGGGEGRHN-GY-IPRTPWGK-GGQRFGEMEVWALEAYGVAHMLQEILTVKSD----DVSGRTKIYESIVKGENLLKSG-TPESFNVLIKEMQGLGLDVRP---RSPGINFEQEKSKGNILFSFRIIPYRGSWLEAVFDINDLIYIHIRKKRRRKILAMTFIRALGYSSDADIIEEFFQKIATDADENHPIIKMLAKDPTDSYEAALKDFYR--RLRPGEPATLANARSTIMKRYNLGRVGRYKLNRKLGFSMDEASQVLRKEDVIGALKYLIRLKMGKASVDDIDHLANRRVRNLIEVQIKSYKQFLQIGKLEVFREIFPIKSYNE--ATVLEYLSYNLGVPKYSP----------EECIRRGITYSVTLKVRFRLTDETG--IKEEEVYMGTIPIMTDK------------------------GTFIINGAERVIVSQVHRELIQNQCRSGLARMEKIVRERMNLFDFSSDTLTPGKIISAKGLASVLKDFFGR-QFMDQTNPVAELTHKRRLSALGGLNRERAGFEVRDVHASHYGRICPIETPEGPNIGLITSLSAFAKIN---FDKLEIGIASDVTIRKWSCGEIKKPETINYRTFKPEKGGLFCEKIFGGKYKKVCDRCGVEVTLRRERMAHIELAVPIVHIWFSKTTPS--RIGNVLGMTASDLERVIYYEEYVVIDP-GKTDLNKKQLLNDAQYREVIEKWGK---------------------DAFVAKMGGEAIYDLLKSEDLQTLLKELKDRLRKTKSQQARMKLAKRLKIIEGFVSSSNHPEWMVLKNVPVVPPDLRPLVPLDGGRFATSDLNDLYRRVINRNNRLKAILRLKTPEVIVRNEKRMLQEAVDALFDNGRHGHPVMG-AGNRPLKSLSEMLKGKNGRFRQNLITDGERHSKTISIWTEVSDQLSDALYVEISKQTNSK-----------HNPLFLMIDSGARGNKSQLKQLGALRGLMAKP--------------NGA-IIESPITSNF------------Q-NKKTLKLIIKADVQGSIEALASSILNIVSTKVSAEVLSSGVGEISESDIRLAAASKAVVIGFHTGIESHAESLIKNLGVKVELFNIIYHAVDAIK---------------------------------------------------------------------------------------------------------------------------------------------------------------------------------------------------------------------------------------------------------------------------------------------------------------------------------------------------------------------------------------------------------------------------------------------------------------------------------------------------------------------------------------------------------------------------------------------------------------------------------------------------------------------------------------------------------------------------------------------------------------------------------------------------------------------------------------------------------------------------------PKVYDPKGVEEELYAFWEQSGMFLAQSSSNKLPYAIVMPPPNVTGILHMGHALVNTLQDVLIRYKRMSGYEVCWIPGTDHAGIATQTVVERHLYASGKRRMEFSREEFLEHIWAWKEKSESVILSQLRQLGCSCDWSRLRFTMEPLANRAVKKAFKCLFDKKYIYRGYYLVNWDPTLQTALADDEVEYEEQDGWLYYINYKVLGRD-DEYLTVATTRPETLLGDTAIAVSPNDERYAHLIGSTVMVPFVDREIPVIADISVDPSFGTGAVKITPAHDKDDYRMGINHDLPMINILTPSGDINENGGIFAGLSKEQARVDIIAALEAKGLFVKKQPYKVRIGVSYRSGAVIEPYLSKQWFVSVEHFRDQLREFVA-SDSITIFPSEFKRNYLAWVNNLRDWCISRQLWWGHRIPVWYHRENEDRIICYDGDGEPEEVTKDPSSWYQESDVLDTWFSSGLWPLTCLGWPDVNEDLKKFYPTSVLVTGHDILFFWVTRMILLCSAMVDKKPFSDVFLHGLIFGKSGEKLSKSKGNVIDPIEMISKYGADAVRMTLCSCANRGEQIDLDYRLFEEFKNFANKLWNGARFIFGHISELTDLLDDESLLGLEDFYIIDGFNNLLAQLEHAYANYAFDKIASSGYEFFRKNLCSTYLEIIKPTLFGKQDRERLTKRKLLAVLLINILGVLHPIVPFVTETLFLKVKKESSACMLASYPKPLSVAIPKDLHESFTLAERLVYTIRNIRGEMQLDMRVPLQAFVCSIDM-----DISQYLPMMQALGGLSSVEILTEEPTDRLYSLGVVDSIRLGIYV-PQEHLDKEMIRLEKEKTRLENAIASAERLLSSDDFRAKANPDLVRNKEESL-
>Zod_Metabat.1285
PTINQLIRSGRTKKSKRKKSPALQRSPQKRGVCLQVKTKTPKKPNSALRKVAWVRLSNGQEVIAYIPGIGHNLQEHSIVLVRGGRVKDLPGVRYHIVRGALDCTAVQNRKQSRSKYGAKKPKMSRRRRAVKRKIHDPVYKSLLIEMMINKIMYDGKKSKARTIVYNALEEFAQKKAENLVNAYEKALENAMPTVEVKSRRIGGATYQVPVEIAPDRRLSLVMRWIITNARNKAGMSMKEGLALELSDCFNNQGSTIKKKEDTHRMAEANKGRNHHGHITCRHKGGGHKRIFREIDMRRDKENVPAKIVSVEYDPYRSGYIALLHYADGDKRYILAPQGIKIGDMVM-SIAKQLERRMPYRRILKKAIQSA-IDAGALGIKVQVSGRIGGAEIARTEWYKEGKVPLHTLRANIDYAMGRAETTFGSIGVKVWIRSLRKGPFVDHHLIEKIQKM--EGKKKPIKTWSRRSMIIPEMVGYTFEVHNGKKFIPVFVSENMVGHRLGEFSHTRTFKSHAITKFIRISPKRARFTADIIRGLTAQEAKMQLQFCRNKTARHLAKTLNSAIANAQTQLDVKEEDLRIHEVHIDEGPRLKRAKSRSKGGRSPILKRMSHFTIVLA-MIQQETNLVVADNTGARRVRCFKVLGGSKRRYASIGDVIVASVKDADPRGKVKKGEVIKAVIVRTKASIRRANG-YVRFNDDACVIIDDKQNPHGTRIFGPVAREIRDKGYIKICSLAPEVIPSKTKYRKQQK-GHF-SGVATAGVFVEFGEYGMQALERGWITSQQIEACRVTINRFFARKGKVWIRIFPDKPVTKKPAETRMGKGKGAPTGWVAVIRPGRVLFEVGG-ISREEAQKSLRLAAAKLPIRTRFV-------------CVRKCTT-PKVVFLVNVHANKKEIAWAIEEIYKIKVKKVNTILVKPKERRVRGHLGMTKMIKKAIVSLQAGDSIEE----NVQQIPVLKKIVISMGLSEAGRENAIQEHVKELALLAGQKPVITCAKKAISNFKLR--------------------------------------------------------------ESCTVIFFDQLDGYSAIQMGS--IAKKHPKKPEKGHCAKSNVA---PCRVFIESKGLDV----------SQYTLGQKVDI-SHFSVGDYVDVTGISKGKGYQGVMKLHGFSGMRKSHGAGPHRHGGSTGMTTPGRCFPGGKRASHMGSDTVTVQNLLVMLVDQ----------------ENQALVIRGAIPGANESVVFV--QPPVSRMILKAAGIEKGSGVPNKNKVGKINPGQVKEIAERKAPDMRASSLEMAMEMVKGTARSMGIEI--KEEITKKFQLHEKDTGSADVQIAILTERINELNEHLKSNPKDHNSRLSLLKLVGQRRKLLDYLNSTDTKRYQTLITRLNLRLIEAGAHFGHQTHRWNPKMKRFIYGEKNGIYIIDLAKSMEQIRHAETLLQDMVTQHKSILFVGTKKPAKSIIQECAEQAGEFYVNERWLGGMMTNLSTIRQSIKTLERIEKKVALTKKERAYLAKELEKLEKNLSGIRSMRKPPGMLVVVDPGHEHIAVAEAKKLGIPVLALIDTNCDPENVDYIIACNDDSVKSIKIILSTLSEAIASK-EFEEKVLFINRCSKVVKGGRKFSFSALIIVGDHNGKIGYGFAKANEVVDAIRKGTDAAKKNIFS---GVVLKAKMDKTVVVSVTRQIRHPLYGKLIQARKKYFAHTVDSSLKEGDRVRIAECRPLSKCKRFRVVEVGRRKTAVASVRMRKGSGKHEVNGKAFDEYFSSKLQRKAILAPLEQCSASDKYDLFIRLTGGGINAQGEAIRLGLSRALVQENEELRSSLKDLGFLRRDPRKKERKKYGLAGARKKYQFSKRDPIAELLTKIRNATRAQHRYVDVSLSKMKLEIIKILQQRGFIAHYLESSER---KKIRVFFKYLPDRSCVIHGVKRVSKPGLRRYVGYSNLPKIYGGIGNAIVSTSKGIMVDEEAKRQKVGGELLCYIW-RAFVKATFNNTLITITDLSGNTIAWSSAGRANFSGSRKSSAFAATVAGQAAAKEALTYGMKECEVTLKGPGAGRESAVRGLQSGGLVVTLIRDNTPVPHNGCRPRKRRR--RPEKKFLLEEIKEKMDRSQAMIIASYGQLNPHLSWNLHNVLREKNCDFEVVKKRILVKVANENGYA--LDEDLSGNIGVLFVFGEPYETTKVFYTFNKSVVAGLVPFLEHDDANRALMGSNMQRQAVPTYELKKFLRSNSGTCVNQTPICTVNDRIHAGDVLADGPSTDCGELALGKNVLVAFMPWCGYNYEDAIIISDKLIREDTYTSIYLEEEITARDTKLGK-EEITRDIPNVSEEALINLGDDGIIRIGAEVVPGDILVGKITTETELSPLLRAIFGEKAADVKDASLTTPHGTEGTVMDVKVFSRKGDVELESGVIRQVKVYIATKRKLQVGDKMAGRHGNKGVVAKLVPEADMPYLNDGRTIEIILNPLGVPSRMNMGQLLETHLGIAAKQAGIYVKTPVFEGFPESRIWEMMTEQKMPVDGKMYLYDGRNGERFDNRVVVGYIYMLKLNHLVADKIHARSIGPYSLVTQQPLGGKAQWYLLDAKGKTLGRFASEIAKILRGKHKPRFTPHTDTGDGVIVLNAPMVKVTGAKEAQKNYYTHSGYVGGLKETSYRAMQQKHPEHIIEHAVWGMMPKTKLGRKQFKRLKVFRGDSHDMTAQKPIVCE--SVEDSLLKESVNKQAFKQYMVAIQANARQWSANTKVRKEVKATGKKPHRQKGTGSARQGCFAAPQYRGGGVVFGPRTKWDQRVKVNKKHRLGVIQYLLSQKIAEQHLHVMQDKE-LETPKTKVVANFLQKLDFLGKRILFLASHVSPAFVQSMRNIPKVEFQLIGNASGYSLTLAQEVIVLDSALGNLKE-GKRVDYSGRSVIVVGPELKFNQCGIPKQMALELFEPFIVKRLKDLGY----------------VYTIRSAKKLIQKQ----STEVW---DVLEEIIKGHPVLLNRAPTLHRLGIQAFEPVLIEGKAIRIHPLVTTAFNADFDGDQMAVHVPLSIEAQLETKLLMMSPVGLKVTLRKKRMYDFFDRFCNIVTPRIRDFRGFKTK-GDKMGSYSLGVEDQQIFPEMNLDEVKRTQGMNINFVTTASTNEECIELLQMMGFPFK----------QC---PKVKFDESVEVSLKLGVDPKKADQQV-RGTVSLPHGTG-KKITVLVFARGEKIKEA---------LDAGADYAGYEEYIEK---VKEGW---TDFNAVIAMPDTMREVGK-LGKIL-GPRGLMPTPVTN---EVGKAVSEIKQGKIEYKIDKNALMNTVIGKLSFSPEKLEENLLTLLKAVQKASSAKGI-YMQSVALASTMGPG-QEIRELSDQQLSNKLDDLDKEIFALRNALATHKLEQPHLIREKKKTKARILTILTQR-KKLSRHRRMLRVRKNLKGKSDKPRLSIYKSGRHLYAQLIDDEKGKTLVGLGTLSKSLQNTEFNKK--SKDSARHIGEQIAKLAQNQNVKKVVFDRGIYKYHGIVAEFADAARKGGLEF---------------------------------------------------------RRLTAIKKIGHCGTLDPFARGVMVLLLGKFTRLAPIFSSHTKEYHARLELGYVTKTFDTESPKVFY-SSLEPSFQQVEKAISQFQGTITQIPPMYSAKKIQGVPLYRLARKGLEIPRDPIQITV-EIQLITYQYPFLELQITCSKGTYVNFTYRDYLQQMGMIKKMGSFTGLLKMIPGVSAL-------GNIDLSDAQFKKTEAMILSMTVSERKEEAGEMGSRRKRIALGSGCTIEEVNRMIKGFKRIKQLM-IVSHDGAKLLLKPAGEGTGVVAGSKIRSVLELAGVKDVVGKSLGSNNPINQTRATIKALRQLRSPKKCLEVRGVIKLQIMAGKANPAPPIGPALGGAGINIMAFCKEFNAKTQG-Q-DDILPVEISVYADRTY-HVGNCMRLKSMPLGTVIHNIELRPGKGGKLVRSAGLSAQLVAIEEGMAVIQLPSKEVRRVDADCRATIGSVSNPEHNLRVEGKAGRRRWQGVRPTVRGTAMNPVDHPHGGGEGKSKG-N-HPQSPWGQ-GGQRFGEMEVWALEAYGAAYFLQEMLTVKSD----DVAGRTRMYESIVKGENTLKAG-TPESFNVLVKEMQGLCLDVRAE--RSPGISFEKENHVKGT-TLYSFRIIPYRGSWLEFDINDLVYIFTRKKRRRKILATSFIRTLGYSSDSDILEVFFDKIVENVDETHPIIKMLEKDTTDSYETALKDFYR--KIRPGEPATLSNARSTIMRRYNLGRVGRYKLNKRLNLSIKDVNLVLRKEDVIEALKYLVNLRHEQTYVDDIDHLGNRRVRNLIEIQLKSFAQFLQADVMEVFNEIFPIKSYDE--NTVLEFLSYTLGTPKYSP----------EECIRRGITYNVTLKVQFRLTDETG--IKEEEVYMGTIPVMTEM------------------------GTFVINGAERVIVSQLHRELVQNQCRIGLARMEKIIKERMNLFDFSSDTMTPGKIISAKALAGVLKDFFGR-QFMDQTNPVSELTHKRRLSCLGGLNRDRAGFEVRDVHSSHYGRICPVETPEGPNIGLITSLSSFAKIN--HFDKLTIKIASEEVIKEWSHGEIKKPETINYRTFKPEKGGLFCEKIFGK---KVCDRCGVEVTHRRERMAHIELAVPVVHIWFFKSMPT--RIGNVLGMTTSELERVIYYEEYVVINP-GNTELEAKQLLNDNEYREALEKWG---------------------SDAFVAKMGGEAIFELLQVEDLKLLVSDLKDRLRKTKSMQGRMKLAKRLKIVESLASSPNKASSMVLYSIPVIPPDLRPLVPLDGGRFATSDLNDLYRRVINRNNRLKTILKLKTPDVIVRNEKRMLQEAVDALFDNGRHGHPVMG-AGNRPLKSLSEMLKGKQGRFRQNLITDGERHSKIISIWTEVTDLLSEELFKLIGEVKEDH----------SLNPLYLMMDSGARGNRSQVKQLGALRGLMAKPSGE---------------ILESPITS----------------PKKILPLIIRGDVQGSLEALQNSLLKIKSQKVILNIISTEVGEISESDIELAAASKAIILGFHTKVESHAEPIMKQKGVKVLIHDIIYHAIDNIKQDIRRKFLHYFASQGHTLVPSSPVVPHDDPTLLFINAGMNQFKDVFLGTSRRDYTRATTTQKCIRVNDLDNVGHTSRHLTFFEMLGNFSFGDYFKKEAIGFAWDVTTHIFDFDPDKIWASVFENDDEAFELWQKH-LPSKRIIRLGEKDNFWAMGEGPCGPCSELLYDRGYGKASTPREDLSGERFLEFWNLVFMQFSKDLSGTMTPLPKPCIDTGAGLERIMLLKIGSDSVFDTDILRSIIAKIENLSKIRYDKDH--------VTLAPAFHVIADHLRSLSFAISDGAQPSNVDRGYILRKLLRRAVRYGKMLQFQKPFLAKVLPRLIESMGDDFPELVSAENRIAEILTMEEESFLKTLQRGGNLLTQIID-RSQKIISGEDAFKLKDTYGLPIEEILLIAKDAHLTVDLETFEQLEKKAKVLSKAHKKEQQFQENFVDFAKTHSTTEFVGYDSYKAEAKILAIVLDDHFVDSLSEGQEGLIITDRTPFYAEMGGQIGDSGTIYKKANIFEVERCITYAGISAHQGIMHSGLIKKGDSVTLEIDHEKREKISNNHSATHLLHWALEKVLGSHIRQAGSYVDDQRLRFDFTHHKALTEEELRAVEQEINARIRENSPVQNYSLPYETVQKDPKIKQFGEKYRTLVRVVDIE-YSKELCGGTHARSLGSIGLCKILKEGSIAAGVRRIEAVTGKAAEDLIYAKEDLLCHASALLKTTQDKLLGAIESLLEEKKQQQNDLKKYRCLQIQSLIDTLKEKKEKVGDITLIVKQIDL-TPEDLNALADELIRLPSSVIVLGTKIQNRCHLVSRVTPDLADKGISAKKIITEIAPIVQGGGGGKETRAQAGG-PKAYDASSVEGKWYSFWEQSGFFSVDTASSKKPYCIIMPPPNVTGVLHMGHALGSTLQDILIRYKRMMGFDALWIPGTDHAGISTQTIVEKHLIQTNKRRKDFSREEFLSHVWQWKEEKQHRIIEQIKKLGCSCDWSRLRFTMDNESNTAVRTLFKKMFDDGLIYRGDYLVNWDPVTQTALADDEVEHEEIDSFLWYFRYPFADQE--GHIVIATTRPETLLGDTAIAVSPRDERYSSLIGKKVRLPLTNRVIPILEDHFVDPSFGTGAVKITPAHDHNDYQVALRHNLPIINIMTPDGRINEKAPEFTNLTMLEARQAVATKMKQLGLLEKKEPYKLRIGLSYRSKAIIEPFLSKQWFVRMEPFKHLLIDAVQ-KKEVHLIPKNFEENYFYWIENLRDWCISRQLWWGHRIPIWYHKDDPSQMICHDGNDLPLEAQKNPDQWIQDEDVLDTWFSSALWPLTTLGWPHQTKDLQKFYPTSTLITGFDILFFWVARMIFVGKYLSHQVPFTSTFIHGLIYGKDGEKMSKSKGNIIDPLEISKEYGTDAMRMALCSCATFSRQIDLDRRRFDEYKNFTNKIWNGARFVLLNILGEEEMRRGKSMLTLEDRWILSRINRQLCNMHTFFENYSFDKAAVTAYDFFWNDFCSKYLEIVKPFLYGKIDPDRTNKQKLLLILLGDIIRMLHPIAPFITEELFSYLHKTAPACIIAPFPKPILEDIDDAAELDFQKMDAIIYTIRNIRGEMRIALNVKTDIYFSLPEL--QRSFLQKNIYMIHSQVSTENIFF-SEKPSILHSSSALVDGVKISIPLPELIALEK--NRLEKEREKLEKLLSATQQKLSQSEFIAKAPKEVVQKME----
>SW_18
PTIQQLIREPRVPKKRRSKSPAMQKCPQRRGVCLQVKTKTPKKPNSALRKVAWVRLSTGQEVIAYIGGEGHNLQEHSIVLVRGGRVKDLPGVRYHIVRGTLDCAAVKDRKQSRSKYGAKRPKMSRRRRAVKRECPDPVFGSETVAKFINKVMLNGKKSTARGIVYRAIEKFAGKKAEDPLQAFEQALENAKPTLEVKSRRIGGATYQVPIEIPANRRTSMAMGWLIKHSRDKAGRSMEEGLAQELTDTFNNQGATVKKKDDTHRMAEANRGRNNAGHITCRHKGGGHKRHYRLIDFKRDKEGITAVVDSIQYDPNRSAYIALLNYADGEKRYVLAVQGLKKGDKVM--IAKQLERRIPFRRAMKKAIQSS-MEAGALGVKVQVSGRLGGAEIARTEWYKEGSTPLHTLRADIDYATGRAETTYGSIGVKVWIRSLKKGPFVDHHLEKKVKKMNGESIKKPIKTWSRRSMITPEMIGNTFDVHNGRKFLSVYVTENMIGHRLGEFSPTRTFKGHAITKFIRISPRKARLAAGLIRGLPIARAKEQLLVCQLKAGRILGRTLDSAIANGETVHNMRREKMFVREVFIDAGPVFKRSKPKNKGGSHPIMKRTSHFTIVVGEMIQQEAILEVADNTGAKKVKCVKVLGGSRRRYARTGDKIICSVREADPEGQVKKKEVVTAVIVRSKSQIRRKDGSKIGFDDNACVILDDKDNPRGTRIFGPVAQEVRQKGYVKICSMAEEVIPKRTKHRKMQK-GSF-SGISKGGNFVNFGEYGIQVLERGWVTNQQLEACRVAINRFFQRRGKVWIRVFPDKPVTKKPAEVRMGKGKGAVDHWVAVVRPGKILFEVAN-VPEDVAQSALRRAAAKLGVATRFVK-----------KSVSKFKL-PKYVFDVAPKATKTDIKAALEEIYNVKVTKVNTINVKPKMRRVRGRVGYTTGFKKAVVTLSEGDTIE-----NPMNIPVLKKIVINMGIAEASKDNLIQACVNELAVISGQKPIITKAKKAISNFKLRKRGMIQLF----------DDKGNSVACTVIEVLPNIVTQVKTVE----------------------------KDGYTALKLGFDEVKAKRTVTRRLGKPVAGGLK----KSNVAPVRHQQE---SRID-SVDGYEVGQQVTV-DAFKEVQYVDATAMSKGKGYQGVMKRHHYAGGPASHGSGFHRHAGSRGMSSPGRVLPLGKAAGHMGFEKKTIQNLKVI-VND---------------VADNLIVVEGAVPGPKGGLVTLK-QPPVAVLIRKAIGIEKGSAVPNRDKVGRIKRSQMRKIAEQKFQDMNASDIDAAINLVAGTARSMGVDV--KEEITKKFQLHEKDTGSADVQIAILTERIAELTEHLKRAPKDHTSRLSLLKLVGQRRRLLDYLNSTDTRRYQALITKLKLRLLEAGAHFGHQTHRWNPKMKRFIFEERNGLYIIDLAKTLQQLRDAIDVVIDTVTRHRSILFVGTKKQAKLVVRELAEACGEFYVCERWLGGMLTNLSTIRKSVKKLEKTERDMAYTKKELSLMGKDQIKLDRNLSGVRAMRKPPGLLIVVDPMKEHIAVAEANKLGIPVMALVDTNCDPDPIQHVIACNDDALKSVKLILSALGQAIIDK--ITEKVLYVNRCSKVVKGGRKFSFSALILAGNGRGQVGYGFAKANELTDAIRKGGELARKNMKA---GVVVSNKMDKTVIVRCARTMKHPRYHKVVTRFKKFYAHYDNASKPLGDEVTIIETRPLSKLKRWRVV--GRRKLAVASVRMREGAGAIEVNGKPFDQYFPLELQRKMILAPFEMVGGFKRHDLMIRVSGGGIEGQAMAIRLGIARAICIENDEARPDLKVKGYLTRDPRKKERKKYGLRGARKRGQYSKRDQISDFLTRVRNASKAQHRYVDVEWSRLKESMANILKEQGFIENVVVKKDSPSRGTVRMFLKYTPARQSVIKGLKRYSKPGLRRYVGSEEIPHFFGGLGLSILSTSEGLLAGSECKRRKIGGELLCMVWGIVNVKASFNNTIVSICDPQGRVITWASAGKVNFSGSRKSSAFAATVAAQDCGKAAVALGMREVEVNLKGPGAGRESAVRGLQSAGLQITAIRDVTPVRHNGCRARKKRR--RKEKQYLLDELKEQLNKFSSFVLINYSNINANKISAFRRDVRKMKGGVEFVKKRILVKAAGSLGHE--LDKTLPGHIGVVLGDKDALELTKFVFQFR---------------------------------------------------------------------------------------------------------------------------------------------------------------------------------------------------------------------------------------------------------------------------------------------------------------------------------------------------------------------------------------------------WFVFDATGKTLGRFASEISKVLRGKHKPDYTPSSDTGDGVIVIHADKIVVTGAKEAQKIYKHHTGFMSGLVDTPYRVMKARHPERIIERAVKGMMPKNRIAEHQYKRLRVYNDDKYAEVAQNPVVVN--SVEPWLVEAEVNSQLVKDYIVAIRNNLRQWNAHTKTRSEVVHTTKKPHPQKGGGRARQGSLVSPQYRGGGRVHAPRHKEDQHVKINKKEKKAAIRALIAEKIREGNIVVVDDTA-MKEPKTKAVVDFLKALKL-NKNTLFVGEENHENFVKSIRNIPGACFSLATNLSGLGILKARNLVVSEGALKELTE------------------------------------------------------------------------------------------------------------------------------------------------------------------------IGVKVTLRGKRMYEFADRFFTIVSPRIHDFRGFPTK-GDGRGNYTLGIDDQQVFPEINLDEVKKTQGMNMTFVTTAVNDEECIELLRQLGLPFK---LKK-----C---PPTKFVQSVDIALRTGVDPRKSDQQL-RGTVSLPNGTG-KKMRVLVFAKGDKAK---------EALAAGATYAGHEELLEK---VNGGW---TDFDAVIASPDLMRDVGK-LGKVL-GPRGLMPTPVT---NDIAKAVQELNAGKIEFKVDKHGIINNMIGKVSFTADQLVENIRSFLQAILKAASAKGV-FLKSAYLTTTMGPGASDFRDQTVDELNALLNDKRRDKFMLLNKRQKKKIDKPHELRNMRKDIARILTVLSQK--NKLRQNRAFRIRKRCQGSSTKPRLSVHKSNNHISAQLIDDETGVTIGMVGTFSKQFKGSEFAKK--NKKSAEKIGQEIAKIAKSKNIDEVAFDRGPFKYHGILASIADAARAEGLKF----------------------------------------------------------------------------------------------------------------------------------------------------------------------------------------------------------------------------------------------------------------------------------------------------------------------VHVNWDGASLLLKPAPEGSGVIAGSQVRAVLELAGIKDVMAKSIRGSNPINLVKATFEALNSLQSIESIKEMRGIIKLQIPAGKANPAPPIGPALGAAGLNIMSFCKDFNAKTQGMG-TDIIPVVITVYHDKTF-SVGNCMRLKSMPIGSTVSCVEMIPGKGAKLIRSAGISAQLMARSGGYATLRMPSGEMRMVNENCRATFGMVSNPEHNLRVEGKAGRMRWKGVRPTVRGTAMNPVDHPHGGGEGKHKGN--IPQTPWS------------------------------------------------------------------------------------------------------------------------------------------------------------------------------------------------------------------------------------------------------------------------------------------------------------------------------------------------------------------------------------------------------------------------------------------------------------------------------------------------------------------------------------------------------------------------------------------------------------------------------------------------------------------------------------------------------------------------------------------------------------------------------------------------------------------------------------------------------------------------------------------------------------------ITDGERSSKVISIWTEVADQLSNELMKLIAQQTDGK-----------LNPMFLMMDSGARGNKAQIRQLGAMRGLMAKPSGE---------------ILESPITS----SMESLLSQASESGKKILNIVLRADVQGSLEALRVALGKITSTKADLNIIFSGVGEISESDVQLAAASKAVILGFHTQIESHADQFVKELGVIVKLHDIIYHAVDDVKAKIRTNFLNYFKNEGHALIPSSPVVPFDDPTLLFTNAGMNQFKDVFLGKSARDYKRAASSQKCVRVNDLENVGHTSRHLTFFEMVGNFSFGDYFKEEAIRFAWEVATKSFELDPDKIWPTVFREDDEAFEIWRKY-VPADRITRFDEKDNFWAMGEGPCGPCSELLYDRFGS-AKKPIEDTSGERFLEFWNLVFMQYNRD-NGILNPLPKPSIDTGAGLERIVSLKMGVDSLFETDILKSLILKTEEVLKVPYKNDD----------KAAAFKVIADHLRCLSFAIADGVQPSNVDRGYVLRKVLRRAVRYGRQLGAEKPFLGLIFPELLTQMGDDYPELKKSEKRILEILEGEEEAFLKTLKRGGNLLNQIVETSSSGIIKGDEAFKLKDTYGLPLEEILLIARDFKLKVDLDRFEKLEEEAKEKSRASRA-STKQLAEQNLFENMATTRFLGYQELASPAKVIALLKEGAFEEALQEGDEGTVILDQTPFYAEMGGQVGDKGSLSSDTSSFIVSDTRSFKGIVAHIGKVNKGSLKVGDELTAQVDHNRREKIASNHTATHLLHWALFKVLGEHIKQAGSVVDSDRLRFDFSHHKPLSPEEIRSIEDLVNEEVRRNRKVKVYELSYDEASKRPDIKQFGEKYGAKVRVIDIEE-SKELCGGTHLQELGSIGLFKIVKEGSIAAGVRRIEAVTGAKAIDEVRLTEDALDKVAAKLKTDPAKLEERLDKLLDEQKTLNEIIKKFKKDKLDVLAKELVEKKETVKGASILVAQTKL-DSDDLKLLSDQLFS-QFDVVALANDAEGRPSILIRVKPNQIV-NFDAGKLIKAVAPIIEGSGGGKAESAQAGG-DKAYEAKKVEPKWLTFWEN--KFIADPLSPKPSYCIVIPPPNITGVLHMGHALVNTLQDVLIRWKRMQGFEVLWVPGTDHAGIATQTVVEKKLIKEGKKRVDFGRNEFLAHVWEWKEANESQILNQLKRLGSSCDWSRTRFTMDEKNNRAVNVMFKKLYDDKLIYQGDYLVNWDTATQTALADDEVEYEDRDGFIYTLKYPIEGSD--QFIQVATTRPETMLGDTAVAVSIKDERYKSFIGKNILHPITNRKIPIIADPFVDPAFGTGAVKITPAHDPNDYEMGIRHNLPFINMMTKEGKINEIGKNFEGLTMLEGREAILQEMKSMGLLAKIEPHKNRVGVSYRSKAVIEPFISKQWFIKMEPFKGPLRQCIT-EGRTRLIPKQWENTYFHWIDNLRDWCISRQLWWGHRIPIYYKKGDRSVMICEIDKDPG-------EDWEQDPDVLDTWFSSALWPFAALGWPEKTSELKRFYPNSVLVTGHDILFFWVARMLMMGQYEMKETPFPDVFLHGLIFGKKGKKMSKSKGNVIDPLEIIEEFGTDALRMTMCSSGTQSREIDLDRRKFEDFKNFANKVWNGARFVFMQVEDLYDGPIDKALLTLEDKWILSLLNQTIQKVNDSLSRYEFDKAAMTAYDFFWKEFCAYYVEIVKPTLFGKRPEERKNKQKILTVVLCAAIRLIHPMAPFITEELFANLKARCISCAFAPYPQIDPSDIQPAVEKSFSDLDRVVYTLRNIRGEMKLPPNASPAIYLNGKSGDTLLKLIEENQHLITSLVKTEGLHIGSKSDS-PFAATGVVDSIEISIPLPELLEQEK--GRLKKEEERLRLQLEKMQQQMANPDFTSRAPKELIEKNE----
>CRAIB_MAG59
PTIQQLVRQPRAPKKRRSKSPALQQCPQRRGVCLQVKTKTPKKPNSALRKVAWVRLSTGQEVIAYIGGEGHNLQEHSIVLVRGGRVKDLPGVRYHIVRGTLDCAAVKDRKQGRSKYGAKRPKMSRRHKAEKRQTPDPLYGSTVLAKFINKVMERGKKSVARRIVYNAIDKFAKRKAENPLEAFEQALENAKPSLEVKSRRIGGATYQVPIEIPANRRSSMAMRWIIGHSRGKAGRAMEDALAGELSDCFNNQGTTIKKKDDTHRMAEANKGRNNNGHITCRHKGGGHKQHYRIVDFKRDKENIPAKVASIEYDPNRTAYIALLNYVDGEKRYIIAPQGLKVGDTV--SIAKQIERRIPFRRAMKKAMQSS-IDAGAHGIKVQLAGRIGGAEIARTEWYKEGSTPLHTLRADIDYAHGRAETTYGSIGVKVWIRSLKKGPFVDHHLQKKVTTQNVEGTKKPIKTWSRRSMITPDMVGHTFEVHNGRKHLQVFVTDNMVGHRLGEFSPTRTFKGHAISKFVRISPRKARLAAGLIRGLSVPEASTQLMFSNLKAGRLLKKTLDSAVANAETQLDIRRENLKIVEVRVDAGPTLKRAKPKNRGGRHPIMKRTSHFTVIVG-MIQQETELEVADNSGAKRVKCFKVLGGSKRRYAHVGDIVVASVQDALPEGSVKKGDVVKVVIIRTKSYIKRKDGTKIRFDTNSCVLIDDKKNPRGTRVFGPVAREVRDREFLKISSLAPEVIPKRTKHRKMQK-GQF-AGLSKGANFVHFGEYGIQVLERGWVTNQQIEACRVAINRFFQRRGKVWIRIFPDKPITKKPAEVRMGKGKGGVDHWVAVVRPGRILFEVAN-VPKDMAQDALRRASAKLGLKTRFV------------------ES-PKYVFVVDSNANKHQIAQAIEEIYGIKVVAVNTLNVKAKARRVRGRSGFKKAFKKAIVTLRPGDNLDN----NPMQVPGLLKVVINMGIAEASKDNAVQDCIKEMTMLSGQKPIVTKAKKAISNFKLRKRGMMQLF---------DEK-GNVIVCTVIQAEPNVVTQVKTKE--IDGYQAL-------------------QLGFEKVSGKTQYTIEKRAGKPMTGHYKKAGVE---PRRHLLESRIKDG----------ENYTLGQEIGV-DNFNEVEFVDATAISKGKGYQGVMKRHHFAGGPASHGSGFHRHAGSTGMSTPGRGLPGGKKAGQMGNERITVQNLQVVKVDA----------------ENQVILVKGQVPGPRNGLVYL-KKPPVAELLKKSAGIAKGSAVPNRDKVGKITRSQARKVAEEKMQDMNAADLEMATNIVLGTARSMGLE---KEEITKKFQLHEKDTGSADVQIAILTERITELTEHLKRSPKDHGSRLALLKLVGQRRRLLDYLNSTDTKRYQTLINKLKLRLLEAGAHFGHQTSRWNPKMKRFIFEERNGLYIIDLAKTLQQIRNAVEVVADLIGKHKSILFVGTKKQAKAVVKELAEKCGEFYVCERWLGGMLTNLQTIRQSIKKLDRIEKRISLTKKELSLLTKDQIKLDKNLSGVRGMRKPPGLVIVVDPSKEHLAVAEANKLGIPVMGLVDTNCNPDPIEHVIACNDDALKSIKLILEAIAKAIIDK-ELAEKVLYINRCSKVVKGGRKFSFSALILVGDGKGRVGYGFAKANELTDAIRKGGEAARKNLIHCP-GIVISNKMEKTVVVKVERTFRHPKYGKVVTRAKKFYAHNDSAPLQIGDEVEIVETRPISKLKRWRVA--GRRKTAVASIRLRSGKGNVDINGRKIEEYFPLEIQRKTIFSPFEKLGGNNRYDLVIRVRGGGIEAQAIAIRLGLARALVENDENLRHDFKEHGYLTRDSRKKERKKYGRAGARKRFQFSKRDPVADFLTRIRNSIKAQHRYVDIDWSKMKQTLADILKTQGFIENYLVKVDECQRGTIRLFLKYTNGRRPVIQGLKRISKPGLRKYVGHQDIPRFYGNMGLSIVSTSQGVMAGNEASKRGIGGELLCLVWGIAHVKATFNNTIIAITDPSGRVVSWSSAGKVNFSGSRKSSAFAATVAAQDAAKIAASLGMKEVEVNLKGPGAGRESAVRGLQSAGLTITAIRDTTPVPHNGCRARKRRR--RAEKELLKSEIREKIERFESFVVMQYKSLTANTANDFRREVGRIGGDVEVVRKRVLLKAAEDAGLQ--LESSLPGHIGIVFFGKDPIESTKTVIKF---VIAGEDGVVEYVDGLRIVISPNDNRLDKRTYYLKKFIRSNAGTCINQQPLCNVGDKIKAGDVIADGPATDKGEVALGRNVLVAFMPWFGYNYEDAIIISEKLLREDYYTSIYIEEELTARDTKLGK-EEITRDIPNVSDETLRNLGDDGIIRIGAEVKPGDTLVGKITSETELAPLLRAIFGDKASDVKDASLVAPPGTEGVVMDVKVFSRKGDTDLDPGVIRQVKVYIASKRKLQVGDKMAGRHGNKGVVSKIVPESDMPYLNTGQPIEIILNPLGVPSRMNMGQLFETHLGIAAKHAGIFVKSPVFEGFPENRIWEMMKKQQLPSDGKFFLYDGCTGERFDNTVVVGYIYMLKLSHLVADKIHARAVGPYSLVTQQPLGGKAQWFILDASGKTLGRLTCEISKILRGKHKPTYTTYLDCGDGVIVINADKIEVTGSKEAQKLYRYYTGHMSGLREVPYRTMKARKPEYIIEHAVKGMMPKTRLGRQQIKKLRVFAGDKHDLAAQQPIQVN---VEQALINAEANSQMIKDYIVALRANARQWSANTKTRAEVKHTTKKPHPQKGQGRARQGSLVAPQYRGGGRVFGPKPKFDQHVKINQKERKAAIRFLISEKLKDNRVWLIENTQ-MESPKTKTIADFLKGLEIGQKQRVTVSSKKHEHFAKSMRNLTKAAFMLASNISGYDVMIAKNIVLTESALNELNQ-GKRVDYSGRSVIIVGPELKFNQCGLPKLMALELFEPFIVKRLKDLGY----------------VYTIRSAKKMIQRH----APEVW---DVLEDIIKGHPVLLNRAPTLHRLGIQAFEPVLIEGKAIRIHPLVCSAFNADFDGDQMAVYVPLSIEAQLEAKLLMM-PIGIKVTMRGKRMYDFVDRFVNIVCPRIRDFRGFSSK-CDGRGNYSLGLDDQQIFPEINLDEVKRAQGMHITFVTNASTDEECVELLRLLGVPFK---------KKC---PTVKFNQTVEVSLKLSVDPRRSDQGV-RGTVSLPNGTG-KTMKILVFAKGDK--VK-------EALAAGADYAGHDELFEK---VNGGW---TDFDAVVATPDMMRDVGK-LGKVL-GPRGLMPTPVTT---DIAKAVQELKAGKIEFKVDRHGVINNGVGKLSFETEKLMDNIQTLLTAIQRAASAKGQ-YMKSLVISSTMGPGAKDLRDQSQEELQAIYDESCKKLFGLVNEFKSKKREKPHEIKHARKDIARLLTVLSEK---QLRGKRALRVRKHLRGTSAKPRLCVVKSNCHIQAQLIDDEAGHTLGGTATFAKEFRNTEFNKK--NKASARKLGEHIAEIAKSKNIKEVVFDRGPFKYHGVLAELANAAREGGLQF---------------------------------------------------------RKKLGVQKIGHAGTLDPLATGVMVMLIGKYTKLSDRYLSNEKEYVAEITLGQATDTYDSEGKITSES-PVIPPLEQILQALTSFQGEVKQTPPMFSAKKIKGKKLYDLARKGIEVERKEVSITLE-TTLIKYAYPILELKIKCSKGTYISFTYDDYLKQIQTVKKMGSIKSLLGMLPGMSQL----PA---MDFDEKEFFKVEAMILSMTQGERSEKSELTTPRRKRVAQGSGTKIEDVNKLVKSFKQAKQFFVIVNWDGASVLLKPAPAGTGVIAGSKVRAVLELAGVKDVMAKNLGASNPINQVKATFAAIAKLSTREEIKQKRGIIKLQIPAGKANPAPPIGPALGAAGVNIMAFCKEFNAKTQGMA-GDVLPTVITVYHDKSF-SVGSCMKLRFMPLGSVINNIELYPGRGGKLVRSAGLSAQLMARSGGYATIRMPSGEVRMINEQCRATFGAVSNPERNLRVEGKAGRMRWKGVRPTVRGTAMNPVDHPHGGGEGKHKG-N-TPQTPWG--GGQRFGEMEVWAAEAYGAAHLLQELLTVKSD----DVAGRTRIYESIVKGENLLKSG-TPESFNVLIKEMQGLGLNVY----RSPGICFEQERHPRGN-IIYSFRIIPYRGSWLEGAFDTNDLIIDRKKRRRKILATTFIRALGYSSNSDIIEEFFSKIAEDADESSPIIKMLAKDPTDSYESALKDFYR--KIRPGEPATLSNARSAIMKRYNLGRVGRYKLNHKLGFEISDESLQLNKEDVIGALKYLIQLRSGSEEVDDIDHLGNRRVRNLIEIQIKSYNQFLQADKFEVFTEIFPIKSYDE--KTILEFLSYSLGVPKYTP----------EECIRRGITYNVTLKVKFRLTDETG--IKEEEVYMGTIPVMTDK------------------------GTFIINGAERVVVSQLHRELIQNQCRIGLARMEKIIRERMNLFDFSSDTLTPGKIVSAKGLAGVLKDFFGR-QFMDQTNPVAELTHKRRLSSLGGLNRDRAGFEVRDVHTSHYGRICPIETPEGPNIGLISSLSSFAKIN--QFDKLTIKIASDDVIRDWSRGEIKKPETINYRTFKPEKGGLFCEKIFGGKYKKVCDRCGVEVTLRRERMAHIELAVPVVHIWFFKTMPS--RIGNVLGMTSADLERVIYYEEYVVIHP-GQTDLDKKQLLNDTEYREAQEKWGK---------------------DAFVAKMGGEAIKDLLANEDLQTQLVELKEKLRKTKSQQARMKLAKRLKIIESFVSSDNKPEWMVMSAVPVIPPDLRPLVPLDGGRFATSDLNDLYRRVINRNNRLKAILKLKTPEVIVRNEKRMLQEAVDALFDNGRHGHPVMG-AGNRPLKSLSEMLKGKQGRFRQNLITEGERKSKTIGIWTEVSDVLSEELFKLISE-IKDS----------SMNPLYLMMDSGARGNKSQIRQLGALRGLMAKP--------------SGD-IIESPITSNF--SMENLFQQASTTGKKILNLVLRADVQGSLEALKAALLKIESDKVELNVIFTGVGEVSESDVQLAAASKAVIIGFHTLIEGHAEPLVKQLGVQVRLHNIIYHAIDEVK--IRQKFLEYFKKHNHTIVRSSPVIPHDDPTLLFINAGMNQFKDVFLGKSHRDYSKAASSQKCIRVNDLENVGHTSRHLTFFEMLGNFSFGDYFKKQAIQYAWEVSTEVFEFDPQFLWPSVFREDDEAFELWTKY-VPAERITRMGEKDNFWMMGDGPCGPCSELYYDRKYGSAKNPADDSEGNRFIEFWNLVFMQFNTLPSGQRESLPKPSIDTGSGLERAVAIKMSVDSVFETDILRSIIGKTEEITGINYKIDD---------SRSAAFRVIADHLRCLSFAIADGVQPSNVDRGYVLRKVLRRAVRYGRTLGMERPFLAEILPRLIETMGSDYPELQKGQDRIAEILTTEEESFIRTLKRGGNILNQVIEKAANRLISGDDAFKLKDTYGLPIEEIALIAKDTDLKIDEKRYQELEHEAKERSRSTQKTFHSENIFAEFLKEKGASQFLGYDQTESEGTIVGLFSNGACVEMLKEGEEGLVFLNTTPFYAEMGGQVGDIGFLNGSEASFQVQDCLCYKGLIGHKGIILKGNLQIGDQINALVDKQRRQKIANNHTATHLLHWALHKVLGEHIKQAGSVVDSQRLRFDFSHHKSLSLEEIRHIEDLVNDKIRENLPVKWYEIKYDEAQKREDIKQFGEKYGSQVRVVDI-DYSKELCGGTHTNYVGNIGYFRIAKEGSIAAGIRRIEAVTGKEAEGLNRQIEDDLLNVGTVLKVPQQQVKERVEKMLEENKNIAQELKLLRRNQMESLMDNLLSQIVEFKGVKILIAEASL-CIEELKQCVDLAIERGTGIVVLGTAMHDKCHLIAKVSDACVKQGYSANDLIKIAMPIVEGSGGGKPQTAQGGG-PKAYEAKSIDSKWYQYWERLQFFKANSFASKPTYCIVMPPPNVTGVLHMGHALVNTLQDILIRWKRMLGFEVLWVPGTDHAGISTQTVVERHLMRTNKRRLDYTRDEFQTHIWAWKEVSEKRIIEQLKKLGSSCDWSRLRFTMDEGNNRAVRVMFKKLFDAGLIYRGDYLVNWDPLTQTAIADDEVEHEERQSYLWHIKYPLADGS--GYIHIATTRPETMLGDTAVAVSPKDKRYTGLIGKEISLPLSDRLIPIIADPLVDPNFGTGAVKVTPAHDPNDYQMGKTHHLPLINIMTPDGKINENGGQFSGMTMRQAREAVVEALKKEGFLEKTEPHVNRVGISYRSKATIEPYLSKQWFVRMETFAKHLKDIVS-NGKTKLLPPHWDSTYFHWIDNLRDWCISRQLWWGHRIPIWYKKDNPDEMICYDGEDLPKEVRDNPDLWVQDPDVLDTWFSSALWPFSTLGWPDQTIELEKFYPNSTLITGHDILFFWVARMLAMGEYAMESVPFPECFLHGLIYGE-GEKMSKSKGNIIDPLEMIEQYGTDAVRMALCASATQARQIDLDRRRFEEFKNFANKVWNGARFVLMNLEANNNFSQDEDLLALEDRWILSVLNRTIQSVNNHLEKYEFDQAAIEAYNFFWKEFCAYYVEISKPVLFGKDPRNRTNKQKLLVIILCQAIRLLHPMAPFITEELFHILKDHAAACIVAPYPKVIRQDINTEIDCAFALMEQVIYTIRNIRGEMKVSPGMPTDIYILGNSDDTEWQTVKENIHIITSMIKTEKIEVLNKEPAFGFSCTGVYHGLKMILPLPDL--IAQEFNRLNKEKDKISISIEKLKNQLDNPEYIERAPKQLIEKQQQQL-
>3300010035-10
PTINQLVRKKRVLEKKRTRSPALFKCPQRRGVCLQVKTKTPKKPNSALRKVAWVRLSNGQEIIAYIGGEGHSLQEHSIVLVRGGRVKDLPGVRYHVVRGTLDCAAVKDRKQRRSKYGAKKPKMSRRRRTTKRKIPDLIYHSELVAKFINKVMLSGKKSLARKIVYFALEGFAKRRAEDTMTAFEQAMENAMPTLEVKSRRIGGATYQVPIEIAPDRRRSMAMTWIIAHARKKAGRNMVDSLTSELSDCFNNQGATIKKKDDTHRMAEANKGRNHQGHITCRHRGGGHKRFYRIIDFKRDKDGIEARVANIEYDPNRSAHIALLHYRDGEKRYIIAPKGLKQGDTVLS-IAKQLERRIAFRRAMKKAIQTS-MDAGAEGIKIAVSGRIGGAEIARTEWYKEGRIPLHTLRANIDYATGRAETTYGSIGVKVWIRSLNKGPFVDHHLLKKLKKQSQEGLKKPIKTWSRRSMIIPEMVGMTFDVHNGRKFISVFVSENMVGHRLGEFSPTRLFKSHAKTKYVRISPRKARLAADLIRGMGVEDALKQLMFSGLKGGDLLKKTLISAVANAETQLRVQRRDLKVREIRVDGGPTMKRAKSKCRGGRVPIMKRTSHFTIVVG-MIQQETQLDVADNSGAKRLKCFKVLKGTRRRYAYVGDVVVCSVKEAEPKGSVKKGDVVRAVIVRSKSYIRRKDGSMIRFYDNSCVIIDDKRNPRGTRIFGPVAREVRERGFVKISSLAPEVIPSKPKFRKKQK-GTM-KGKTKAGQFVHFGDYGMQILDRGRITNQQIEACRVAINRYFSRRGKVWIRIFPDKPMTKKPAETRMGKGKGGTDHWVAVALPGRILFEVAN-VSREEAQTALLKAAAKLPYRTRFV-----------SRCLSLFEK-PKCVFLVDREATKSEIVRAFEAIYKVKVEKINVINVKPKKRRVRGRLGYCSGFKKAILTLRKGDMID-----NDMCIPALKKIVISMGVAQALKDNVLQDCMRELSFISGQKPVMTKAKKSISNFKLRKKGMIQIF---------DEN-GDLVVCSVLQVEPNVVVQIKSRE----------------------------RDGYQSLQLGGINSKKKNVTKPLVGHFAKAKVE---LHRHLVESKVEGL----------EECQVGGEFDL-NYFSDSQFVDVIGKSKGKGFQGVIKRHNFAGGPGAHGSKFHRSAGSTGMSTPGRCFPGKRMAGRMGMKRTVSMNLKIIKIDA----------------KKHVMLVKGAVPGAKNSLVYVR----------------------------------------------------------------------AKEEITKQFQLHEKDTGSADVQIAILTERIAELTDHLKLAPKDHASRLALLKLVGQRRKLLDYLNSTDTKRYQTLITRLNLR------------------MKRYIFEERNGIYIIDLAKTVRQVRVALEVVSKAVENHQRILFVGTKKQAKAVIRECGELCGEFYVSERWLGGMLTNLMTIRQSVKTLERIEKKLALTKKETTLLNKEREKLDRNLSGIRGMRKPPGLLIVVDPNKERIAVAEANKLGIQVIGLVDTNCDPDPVDHIIPCNDDALKSIKLITKTLANEAC---EFEEKVLFINRCSKVVKGGRKFSFSALVIVGDGNGRVGVGFAKANEVADAIRKAGGISRKNILH---GVVVSNKMHKTITVKVERTYPHPRYKKVIRWSKKYYAHHEKGDLNIGEKVLIQETRPLSKLKRWIVVDVGRRKTAITTVLLRRGTGKILVNKRQFENYFPSELDRKTVVAPLEKLGLMKSYDVIIRAMGGGIAGQADAAQLGIARALVAKDGELKQILKTEGYLTRDPRKRERKKYGLAGARKRFQFSKRDTVADLLTRIRNAKSARHKYVDVRFSKINQAIIEVLKKKGYLISSIVNEKKR---AIRVFLKYDMHRQPVIQGLKRISKPGIRRYVSCRDIPKVLSGLGIAILSTPVGILDGETARKNKTGGELLCFVWGIVHVKSTFNNTIVSISDLSGNVIGWASAGKVNFSGSRKSSAFAGSLVAQEAAKSAMNYGLKEVEVYLKGPGAGRESAVRGLQSVGLMITMIKDRTPVQHNGCRPRKRRR------------------------------------------------------------------------------------------------------------------------------------------------------------------------------------------------------------------------------------------------------------------------------------------------------------------------------------------------------------------------------------------------------------------------------------------------------------------------------------------------------WILLDVKGKTLGRCAAEITKVLRGKHRVTFTPHVDSGDGVIVINAAKVKVTGNKEAQKVYHRYTGYIGGGRKTAYRTMMERKPTEVLRLAVKGMMPKTKLARAQMKRLRLFPQDMQNMQAQKPLQVE------HLLNFSSNAQLIKDYLVALRHNSRQFSANTKGRAELCHSNAKPRPQKGTGRSRQGTIKAPQYRGGGTVFGPKPKLCHRSRINRKQRRLAIRFLLAEKLRGGDVSLLK-LKGMSKPKTKSAVRFLERVGIMGQRVLFLSEQKEKNLYLSMRNVPKISFMPMKSVSGYDVIKAQNLIVVESAVDQLM-------------------------------------------------------------------------------------------------------------------------------------------------------------------------IGLKVTLRGLRMYDFCDRFTNIACPRIRDFRGFRKK-GDGKGSYSLGIADQQIFPELNLDEVKREQGMNITFVTSAKTEEMCLDLLSHLGIPF------------------------------------------------------------------------------------------------------------------------------------------------------------------------------------------------------------------------------RELTNQSVEELEMKHLSLCRDIFQLMCELKLRKLEKPHLLKEKRLDRARVLTILRQK----TRRKRCYRVRKRLKGTAERPRLSVFKSHKHIGGQLIDDEAGVTLAFLSTASKASAQEQ-KK---SKVGARFIGAELAKLARDKKIERVIFDRGRFKFHGLVAELAHAARENGLKF---------------------------------------------------------RKITGVRKIGHAGTLDPFATGVMVLLIGRYTKVANTFIDQDKEYITTIRLGVSTSTYDCDGQVTATS-PLIPSRENIEGVVERFQGTYFQIPPMYSAKKIKGQRLYVLARQGIELERKPVCVHL-KVSILDYHYPKLMLKINCSKGTYVTFSYNDFLKQMRLIKKMGSFRHLSQMIPGFSNV-------ANLQMSDEDMDKIEAMILSMTVEERLGLEELIHPRRFRIAGGSGTSIDQVNRMIKGFKRIKQMM----WDGARVLLKPAKQGTGVIAGSQVRSVLEIGGVKDVVAKSLGCNNPINQVYATFKALGALQNRSDIFATRG-------------------------------------------------------------KVGCAMPMSQMPLGSVVHNIEMHPRRGGKLVRSAGLSAQMMARSGGYVTLKMPSGEVRMVKEGCRATFGSVSNSEWSLRMEGKAGRNRWRGFRPTVRGTAMNPVDHPHGGGEGRHN-GY-IPRTPWGM------------------------------------------------------------------------------------------------------------------------------------------------------------------------------------------------------------------------------------------------------------------------------------------------------------------------------------------------------------------------------------------------------------------------------------------------------------------------------------------------------------------------------------------------------------------------------------------------------------------------------------------------------------------------------------------------------------------------------------------------------------------------------------------------------------------------------------------------------------------------------------------------------------------------------------------------------------------------------------------------------------------------------KIENLMERHQLAQKKVLNLIICADVQGSVEALKTSLLNIKSKKVELNFISKGVGEISESDVELAIASNAIIIGFHTQIESHAENLIKREKVVIKKHNVIYQIIDDVKQNIRNRFLQYFKERGHTIALSSPTVPREDPTLLFTNAGMNQFKEAFLGKVVPIASKLVSAQKCIRVNDLDNVGYTKRHLTFFEMLGNFSFGDYFKKNAIILAFEASTSIFNFPEDRLFVSVYHKDEEAYQIW-KELIDEKKISRVGSKDNFWSMGEGPCGPCSELFFDRGPQYGSAKAVHVEGTRFLEFWNLVFMEFNRDALGKMTPLPTKSVDTGAGLERVLMLMMNASTVFETDVLKTLIQQVEAITGEKYDSED--------ARKAPAFRVIADHIRSLAFAIADGAHPGNTERGYILRKILRRAVRYGRVLGLRKPFLARVVPRLIEVMGEDFHELKTAEPHIQNILTVEEESFLQTLQKGGNILNKIIDQESRKEISGSEAFKLKDTYGFPLEEILLIAKDANLCVNLDQYQILEEQAKERSRQSRGKYVEDALYEDVVSQRGVSEFIGYQQTTGKGTITGLIVNGVLVESMCQGEKGVVILDRTPFYAEQGGQVGDTGKLTHGNAHFIITDCQSYRGVIAHIGALESGTIMVGEPVLAEIDADRRSQITKHHTATHLLHYALYHVLGPHTRQAGSLVEPHRLRFDFNYHRALTRDEIRTVECLIHKKIWNNSAVKTYEVSFEEVQKNPEIKQFGEKYGKKVRIVDIDHYSKELCGGTHVEYLGTIGTFRIAKEMSIAKGIRRIEGVIGLCAEHLHYQTEDQITELAMTLKSAPSKLNKVAQSLIQENELLKKQVLLLRKKELATLARSLTNTVEHIGDATLLTAIVKV-NQKEMIELSHNLITRKSGVVLLCRSEPNSCHLILRISPAIVERGIHANALIKVLASHIKGSGGGKREIAHAGG-PKYYSPRQAEDKWYPFWEKRGFFRADPLSSKPPFCTMLPPPNVTGILHMGHAFVDTLQDVVVRYKRMCGFETLWVPGTDHAGISTQTIVERHLMQTGKRREDYTRTDFLRRIWTWKKERERQIIHQLKQLGCSCDWTRHRFTMDAHSNRAVCALFKQMYDDGLIYRGNYLVNWDPITQTALADDEVEYEEQATFLWYVKYPLEDQT--GYLTVATTRPETMLADVAVAVSKGDERYKKYVGKHLILPFAKRRIPILSDQFVDPTFGTGAVKITPAHDLHDYEMAKRHNLPLINLLAADGTLNEHGIEFQGLSLQKARSRIVTRLQEEGMLAKVEPYTNRVGVSYRSKGIIEPYLSKQWFVKMTAFKEVLTHSVA-SGRVKLFPKHWEQTYFHWIEHLRDWCISRQLWWGHQIPVWYHQDQNKRIVCSADGNPPTEVRADPNRWKQDEDVLDTWFSSSLWPISTLGWPDRTDELRTFYPHSTLITGHDILFFWVARMIMMGHYVMKHVPFLEVNLQGLIFGKQGEKMSKSKGNVIDPLKVIETYGTDALRMTLAMSATQAMQVDLDFRRFEELKHFTNKVWNGSRFVLIHLAHLEHLEEGIQKIALEDRWIISRLNAAIQKMHLHLKGYHFDRAAQLCYFFFWDEFCARYVEMSKPTLFGKG-GNKVNKQKILLIVLVSALRLMHPFAPFITEEIFDLLKKRAPACMVSRYPQVICKDINKEIEKQFECLCNIVYALRAMRSEMGLPPSQLTDLIVEGKGN--HMQLLEKNQEIIASLASIRSIR---KASLDQLHASAKVGKLKLMLPLPALLEREK--RRLIKEREKKQKQLSSTQHQLNNPHFIERAPKTLVEKTQQKL-
>HK-STAS-VERR_A-2
PTINQLVRKNRKPKTKRSKSPALKKCPQRRGVCLQVKTKTPKKPNSALRKVAWVRLSTGQEVIAYIGGEGHNLQEHSIVLVRGGRVKDLPGVRYHIVRGSLDCAAVKDRKQGRSKYGAKRPKMSRRHRAEKREIPDPIYKSKLLAKFINKVMYDGKKSTAQRIIYTALEKFAKKVKADALAAFEEALENAKPTLEVKSRRIGGATYQVPIEIAPARRTSLAMRWIIANSRNKVGRSMEDGLAQELADCYANQGATIKKKDDTHRMAEANKGRNNNGHITCRHKGGGHKRRYRIIDFKRDKIDIPAKVASIEYDPNRSAYIALLNYADGEKRYIIAPQGLVEGATV---IAKQLERRIPFRRAMKKALQST-MDAGALGIKVMCSGRLGGAEIARTEWYKEGSTPLHTLRANIDYAEGRAETTYGSIGVKVWIRSLKKGPFVDHHLLTKVQKQNEEGTRKPIKTWSRRSMIIPDMIDHTFEVHNGHKFITVFVTDNMVGHRLGEFSPTRTFKTHAKTKYVRVSPRKARLAADLIRNKSVEEASVQLQFCNLKSGRLLKKTLDSAVANAETELDLRREDLKVVEVRVDEGPSFKRVKPKNRGGRHMIIKRTSHFTVVVG-MIQQESELQVADNTGAKRVRCIKVLKGSKRRYAHVGDVVICSVKAAAPDGSVKKGDVVKCVIVRTRHYIKRRDGSKLRFDTNSCVIIDDKLNPKGTRIFGPVAREVRDRGFLKIASLAPEVIPKRTKFRKKQK-GQF-RGLSKGGNFVEFGDFGIQVLERGWITSQQLEACRVTINRFFKRSGKVWIRVFPDKPITQRPAETRMGKGKGAVDHWVAVVRPGKILFEVAN-VPRDRAQDALRRAAAKLGLKTRFV-------------CVSRCEA-PKYVFLVDVRANKKEIAQAVEEIYNIKVAKVNTINVKGKRRRVRGRAGKARDFKKAIVTLETNDSLD-----NTMMIPSVKKIVINMGVAEAAKDNALQDCFNELTLISGQKPIITKARKSVSNFKLRKRGMTKLF----------NEEGHMVPCTVIEIEPNVVTQVKTQE--NDGYSALQL-------------------AFEKVKANSERAMNSRVTKPKQGHFKKAEVQ---PRRHLAESRINDV----------EGYEVGQEIGL-DIFDEVTHLDVVGTSKGKGFQGVIKLFNFSGGRASHGSKFHRGPGSTGMSTPGRCLPGGKRPHHMGAERVTVQNLEVFLVDK----------------EKNIIVVKGAVPGPIDGLVYL-KKPPMPELLKKYLKLAKGSAVPNRDKVGKITREQAREIAKEKMDDLNARDEEAAINIVLGTARSMGIE---KDEITKKFQLHEKDTGSADVQIAILTERITELTDHLKKNPKDHKSRLTLLKLVGQRRRLLDYLNSTDTRRYQSLITKLNLRLLESGAHFGHQTRRWNPKMKRFIFEERNGIYIIDLAKTLQQIREAVEVVKQTVANHKSILFVGTKKQAKAVVGELAEQCGEFFVCERWLGGMLTNLSTIRQSIKKLERIEKKISLTKKELSLQTKLQMKLEKNLCGIRSMRKPPGLLIVVDPSKEHIAVAEANKLGIPVMALVDTNCDPDPIEYVIACNDDALKSVKLILQALANAIIEK--ITEKVLHINRCSKVVKGGRKFSFSALILCGDNNGKVGFGFAKANELTDAIRKGGENARKNMMKVP-GKVISNKMEKTVVVAVKNIERDPNYGKVITRQKKYYAHTDEKKE-IGDEVTIVETRPLSKTKRWRVV--GRRKTAVASVRIRAGEGKVTINDRTFEEYFPQEIQRHFIMEPFAKIDGIRSHDIVIRVKGGGPEGQAGAVRLGIARALVKLNEDLRHDFKDEGMLTRDSRKKERKKYGLRGARRSYQFSKRDPVADFLTRIRNGQSAQKRFVDIGWSKMKEQLAEILKEKGYVESYLVKKDENHRGTIRVFLKYTMNRKPVINGLKRVSKPGLRKYVKHQDIPRFYGGLGLSILSTSNGVMAGTEASQKKIGGELLCMVWGVVHVKATFNNTIIVITDPAGRVVSWSSAGKVNFSGSRKSSAFAATLAAQDAAKTAASLGMKEVSIRLNGPGAGRESAVRGVQSSGLSITEIVDKTPVPHNGCRPRKRRR--RPEKQLLLDEVKDEIENFGSFVIMHYQGMTANLASTFRTDIAKMGGSVKVIRKRVLVKAAEAAGIS--LESQLPGHIGLVFAGEDAIETTKAVFQYK--VVALEDGIVDYVDGSKIVITPKNNRLEKRTYYLKKFMRSNAGTCINQQPLCSVGDEIVAGDIIADGPATENGEIALGRNVLVAFMPWNGYNYEDAIIISEKLLREDAYTSIHIEEELTARDTKLGK-EEITRDIPNVSEDALVNLGDDGIIRIGAEVGPGDILVGKITSETELAPLLRAIFGEKAADVKDASLTVPPGTEGVVMDVKVFSRKGDTELDPGVIRQVKVYVASKRKLQVGDKMAGRHGNKGVVSRIVPEQDMPYLANGQTIEIILNPLGVPSRMNVGQVFETHLGFAAKRAGIFIKSPVFEGFPEEEIWKMMKEQGMPDDGKFYLYDGASGERFDSKVVVGYIYMMKLGHLVTDKIHARAVGPYSLVTQQPLGGKAQWILLDASGKTVGRLASEIAKILRGKHKPTFTPDTDSGDGVIIINADKVEVSGNKEAQKIYRKHSGFVGSMREIPYRTMMKKKPEYILEHAVKGMMPKTRLGKAQLKRLRIFAGEEHNMAAQQPVKVN--DVKDMLANAEANGQMIKDYIVAIRENRRQWSANTKTRSEVAHTTAKPHPQKGTGRARHGNLVGPQFRGGGIVFGPKPKFDQHVRINKKERRAAIRALLADKIREGKFIIIESVE-LEAPKTKSVATFIKNCEI-SGRTLFLGETTYSNFAKSINNLPKAEFALASNISGYDVMNAGTIIATESALKELED-GKRVDYSGRSVIIVGPELKLNQCGLPKLMALELFEPFIVKRLKELGY----------------VYTIRSAKKMIQRH----ATEVW---DVLEEIIKGHPVLLNRAPTLHRLGIQAFEPVLIEGKAIRIHPLVCAAFNADFDGDQMAVYVPLSVEAQLEAKLLMM-PIGIKVTLRGKRMYDFMDRFFNIVCPRIRDFRGFATK-CDGKGNYTLGLDDQQVFPELNLDNVKRVQGMHITFVTSAEKDDECVELLRLLGLPFK---------KKC---PPVKFDQSVDMSLKIGVDPRKSDQLV-RGTVSLPNGTG-KTLRILVFTQGEKIQE---------ALDAGADYAGNEELVEK---VNGGW---TDFDVVVATPDMMRHVGR-LGKVL-GPRGLMPTPVTT---DVAKAVAELKGGKIEFKLDRHAVINNCVGKLSFDEDKIVENVETLLDAIQKAPAAKGQ-YLVSLTLSSTMGPGAKDLRDKSTEEIQALLHDTRKELFVLVNEVKMKKSEKPDQIFKAKKNIARMLTILREK---QKQKKRAMRNRKRLRGSSVRPRLCVVKSNKHIQAQLIDDENGVTLGAVTTYSKDMKGTEFAKK--NKTSAARIGTMIGEIAKEKNIKEVVFDRGHHKYHGILAELADAARAAGLKF---------------------------------------------------------RKQLNVKKIGHAGTLDPFATGVMVMLIGKYTRLSDSFLHADKEYLAEARLGIDTDSYDCDGIVVAE-SDAIPSLEEVKAALAHFQGFIMQVPPMFSAKKKNGKKLYELARKGESIEREPVKIHLE-TRFVSYEYPFLVFDVTCSKGTYISFTYDDYLKQIQMVKKMGSLKGLLSMLPGAAKL-------NEMDIDEKEFFKIEAIIQSMTMNERAGADELTVPRRKRIARGSGTAVDDVNKLAKSFKQAKQFF-RVEWDGAAVLLRPAPKGAGLLAGSVIRDVLELAGIKDVMAKSLGSNNRINLAKATFSALQQLDSREAIKKKRGTIKLQIPAGKANPAPPIGPALGAAGVNIMAFCKEFNAKTQSMS-GDILPVVISVYADKSF-NVGCCMTLKKMPLGSTVHNIEMQPGKGAKLVRSAGLSAQLMARSGGYATLRMPSGEVRMVNENCRATFGAVSNPEHNLRVEGKAGRNRWKGIRPTVRGVVMNPVDHPHGGGEGRSKGN--IPQTPWAK-GGQRFGEMEVWAAEAYGAAHLLQELLTVKSD----DVSGRTRIYESIVKGENLLRPG-TPESFNVLIKEMQGLGLDVRA---RSPGICFEQERHPRGT-MLYSFRIIPYRGSWLEGMLDINDLIYIRKKRRRKILATTFIRALGFSTNADIIEEFFSRIAEDADESSPIIKMLAKDPTDSYESALKDFYR--KVRPGEPATLSNARSAIMKRYNLGRVGRYKLNSKLELDVTDETLQLTKEDVIGALKYLIRLKRGDTQIDDIDHLGNRRVRNLIEIQIKSYNQFLQANKFEIFNEIFPIKSYDE--KTVLEYLSYNLGVPKYGP----------DECIRRGISYNVTLKVKFRLTDETG--IKEEEVYMGTIPVMTEK------------------------GTFIINGAERVVVSQLHRELIQNQCRIGLARMEKIIRERMNLFDFTSDTLTPGKIVSAKGLAGVLKDFFGR-QFMDQGNPVAELTHKRRLSSLGGLNRDRAGFEVRDVHPSHYGRICPIETPEGPNIGLITSLSSFAKIN--QFDKLTIHIASADVIRKWSCGETKKPETINYRTFKPEKGGLFCEKIFGGKYKKVCDRCGVEVTLRRERMAHIELAVPVVHIWFFKTMPS--RIGNLLGMSSTDLERIIYYEEYVVIDP-GLTDLKKKQLLNDVEYRESQEKWG---------------------RDAFVAKMGAEAIGDLLQTEDLQAVLLELKEKLRKTKSQQARMKLAKRLKIVETFLSSTNNPTNMVMSVVPVIPPELRPLVPLDGGRFATSDLNDLYRRVINRNNRLKAILKLKTPEVIVRNEKRMLQEAVDALFDNGRHGHPVMG-AGNRPLKSLSEMLKGKQGRFRQNLITDGERKSKTISIWTDVSEVLSNDLFSMITE-VKNA----------AQNPVYMMLDSGARANKSQVKQLGALRGLMAKP--------------SGE-IIESPITSNF--SAESLLQQVSDQEKKVLNVILRADMQGSLEALKTALMKIESDKVDLNIIFTGVGEVSESDVQLAAASKALILGFHTAIESHADSLVKQYGVQVRLHDIIYHAIDDVKEQIRRQFLDYFKKHRHSIIASSPVVPHDDPTLLFINAGMNQFKDVFLGMSKRDYTRATTSQKCIRVNDLDNVGHTKRHLTFFEMLGNFSFGDYFKEEAIQFAWEVSTEVFGFEPERIWPTVFQTDDEAYELWK-KYVPEERITRFGEKENFWAMGDGPCGPCSELLYDRFGN-ASNPHEDTSGERFLEFWNLVFMQYNRNDEGELIPLPKPSVDTGAGIERVVSLKMGVESVFETDILSALIAKTEKISGITYAAHD---------ERSAAFRVIADHLRCLAFAIADGAQPSNVDRGYVLRKVLRRAVRYGRQLGLEEPFLAQILPALIDKMGSDYPELVKSRQRIEEILTTEEEAFIRTLQRGGNMLNQIIDHAHGQMITGDEAFKLKDTYGFPLEEILLLAKDADLTVDINRFETLEEEARERSRQRHK-VTKQEASESLFEEMTPSKFLGYKEHSASGTVTAIVSSNALVDKLSEGEEGMIVLDRSPFYAEMGGQVGDTGTLQDGDNCFDVQDCVAFKGIIAHVGRVDKGTLKVGDTVSAAIDWERRQKIANNHTATHLLHWALQVTLGGHVKQAGSVVDATRLRFDFSHHKAVTDEEIKAIEDLVNDKIRENKDVANYELSYDDVLKRDDIKQFGDKYDSTVRVIDI-DYSKELCGGTHTTAVGNIGYFRIAKESSIAAGIRRIEAVTGSEAEELARAHEQELGALADLLKTQPQKLAGRIEKMLEENKELALQVKQMKKEQAASLMGDVLKKMETVNQINLLTVELPI-SPQELRDVANDLIEQKSGILVVASASTDKCHLIARVSDDIVSRGISAVDIIKNIAPIVGGNGGGKANSAQAGG-PKAYDPKTVDNKWYTFWEEHHFFQADAASEKPAYSISIPPPNVTGVLHMGHALVNTLQDILVRWKRMQGYEALWVPGTDHAGIATQTVVERHLIKQGKTRKEHPREEFLEKIWEWKEDSQDRIIGQLKCIGASCDWSRLRFTMDEGCNRAVKTIFKKLYDEGLIYRGDYLVNWDPVTQTALADDEVEYEDRESFLWHFKYPLKDGS--GFVHIATTRPETMLGDTAVAVSPSDPRYTALIGKTVVLPLMDREIPIIADHHVDPEFGTGMVKITPAHDPNDYTIGISHDLPFINIMTPDGKINENGGTFAGLTMGEARDAVVAAMKEQGYLEKIEPHTNRVGVSYRSKATIEPYMSKQWFVKMSVFAAKLREAVE-TDKVKIVPKTWKNTYYHWIDNLRDWCISRQLWWGHRIPVWYRKDDRDTVICYDGDGMPPEVATDPDAWEQDEDVLDTWFSSALWPFSILGWPDKTPDLEKFYPNNVLITGHDILFFWVARMIMMGEYAMGELPFPETFLHGLIYGKDGEKMSKTKGNIIDPLEIINEYGTDAMRMALCASATQAREIDLDRRRFEEFKNFANKVWNGARFVFMNLDGDEQLSKDESLFNLEDHWILSVLNHTIKDVNCCLENYQFDQAAMEAYDFFWKEFCSYYVEIAKPILFGRAPEERKNKQKLLVIILDNAMRMIHPMAPFITEELFQRLKTRCEACIIAPYPEVIREDLNPEVEQTFATVGDVIYTIRNVRGEMQLPPSQATDVHIIGNPTKKEFRTVEENKNIIAALVKTNAIAFHEEAPTIGFASTGLAAGLKVMIPLPQLLEQEK--SRLEKEQTRLESNVDRVKKQLSNESFVSRAPEHLVAQQRE---
>CHLCOR
PTINQLIRKKRKSSLTRKKSPALQKCPQKRGVCLQVKTKTPKKPNSALRKVAWVRLSNGQEVIAYIGGEGHNLQEHSIVLIQGGRVKDLPGVRYHIVRGTLDCAAVKNRKQSRSRYGAKRPKMSRRHSAEKRNIGDPIYGSVILEKFINKVMMHGKKSVARKIVYSALERFSKKNLENVLEGFEEALENAKPILEVRSRRVGGATYQVPVEVASDRRNCLAMQWIIKHARNKPGKSMEVGLATELIDCFNKQGATIKKREDTHRMAEANKGRDNLGHISCRHRGGGAKQLYRVIDFKRNKDGITAKVVTVEYDPNRSAYIALLSYEDGEKRYILAPKGIQRGDVVVSNIARQIERRVSFRRAMKKAMQSV-MDAGAIGVKIQVSGRLAGAEIARSEWYKNGRVPLHTLRADIDYATACAETTYGIIGIKVWIRSLRKGPFVDHHLLKKVRAMNIEEKKTPIKTWSRRSMITPEMIGHTFEVHNGKKFLTVFVSETMVGHKLGEFSPTRIFKSHAIARYIRVQPRKARLAAGLMRNLSVQEAEEQLAFSQLKAGRCLKKVLNSAVANAELHENVKRENLSIIEVRVDAGPVYKRSKSKSRGGRSPILKRTSHLTVIVGEMIQQESQLKVADNTGAKKVKCFKVLGGSRRRYATVGDVIVCSVRDVEPNSSIKKGDVIKAVIVRTRRHITRKDGSTLKFDTNSCVLIDDKGNPKGTRIFGPVAREIRDRGFIKISSLAPEVIPKRTKFRKQQK-GQF-AGLSKGATFVDFGEYAMQTLERGWVTSRQIEACRVAINRYLKRRGKVWIRIFPDKSVTKKPAETRMGKGKGAPDHWVAVVRPGRILFEVAN-VSKEDAQDALRRAAAKLGIKTRFVK--------------------PKFVFIVSHDATKPSIAKALEAIYNVKVKSVNTINVKPQPARRGRRKGKTSGFRKAIVTFYQG---------NKMQVPVLKKIVLSMGLAEAAKDNLFQAHLEELTMISGQKPLVTKARNSIAGFKLRKEGMIHVF---------DKD-GSLVACSVIRVEPNVVTQIKIKE--NDGYF-------------------SLQMGAEEVSASPQTI-AKRFSKPKLGHLRKAGGR---VFRFLKEVRTSEK--------ALEGVSLGDAFGL-EVFEDVSAVDVRGVSKGKGFQGVMKKFGFRGGPGSHGSGFHRHAGSIGMSTPGRCFPGSKRPSHMGAENVTIKNLEVIKVDL----------------EKKVLLVKGAIPGARGSVVIVKKQPPVSSLIKKTLNLESGSKIPNRNKVGKLTQAQVEAIAEQKMKDMDIVLLESAKRMVEGTARSMGIDV--KEEITKKFQLHEKDTGSADVQIAILTEHIAELKEHLKRSPKDQNSRLALLKLVGQRRKLLEYLNSTDTERYKNLITRLNLRLMSAGAHFGHQTRRWNPKMKLYIFEEKNGLYIINLAKTLQQLRNALPHIRKVIQDNKTVLFVGTKKQAKCVIREAAIEAGEFFVAERWLGGMLTNMTTIRNSIKTLDKIEKDLSLTKKEAALLAKRHQKLLRNLEGIRYMKKAPGLLIVVDPSYEKIAVAEAKKLGIPVLALVDTNCDPAPIDYVIPCNDDSLKSIRLIINVIKENIIEA-QLEEKVLVVNRCSKVVKGGRKFSFSALILVGDGKGRLGYGFAKANELTDAIRKGGEAAKKNLMKIE-GIVVSSKMEKTVVVRVERIFSHPQYLKVVRSSKKYYAHTDLKIS-EGDKVKIQETRPLSKLKRWRVIE-GRRKQAVSSVRLRPGSGKIDVNGKSFEDYFPLEIQRVTILSPLKIIEDQNQYDLIIRVSGGGIQGQVIATRLGLARALLKENEENRQDLKSCGFLTRDPRKKERKKYGHKKARKSFQFSKRDSIADLLTRIRNALMAEHLYVDVEHSKMREAIVKILKHKGFLAHYLVKEENRK-RAMRVFLQYSDDRKPVIHQLKRVSKPSRRVYVSVAKIPYVFGNMGISVLSTSQGVMEGSLARSKNIGGELLCLVWGVVHVKATFNNTIVSITDPAGNVISWASAGKVGYSGSRKSSAFAATVAAQDAAKTAMNSGLKEVEVCLKGTGAGRESAVRALISAGLVVSVIRDETPVPHNGCRPRKRRR--KQEKTLLLQEVEDKISASKGFVLLRYLGFTAAYSREFRNSLSGVSAEFEVLKKRIFFKAIEAAGLN--IDSDTDGHLGVVFSYGDPVSAAKQVLDFNK-IVTGLIPFLEHDDANRALMGSNMQRQAVPTYYLKKFLRSNSGTCINQQPLCAVGDIITKGDVIADGPATDRGELALGKNVLVAFMPWYGYNFEDAIIISEKLIREDAYTSIYIEEELTARDTKLGK-EEITRDIPNVSDEVLANLGEDGIIRIGAEVKPGDILVGKITSETELAPLLRAIFGEKAADVKDASLTVPPGTEGVVMDVKVFSREGDADLDHGVIRQVKVYVASKRKLQVGDKMAGRHGNKGVVSKIVPEADMPYLSNGETVQMILNPLGVPSRMNLGQVLETHLGYVAKTADIYVKTPVFEGFPEQRIWDMMIEQGLPKDGKSFLYDGKTGERFDNKVVIGYIYMLKLSHLIADKIHARSIGPYSLVTQQPLGGKAQWYVVDAAGKTLGRLSSEVAKILRGKHKVTYTPHLAMGDGVIVINAEKVRLTGAKKAQKIYRYYTGYISGMRETPFENMMARKPTYIIEHAIKGMMPRTRLGKKQLKSLRIVKGDSYEFESQKPILL--------------GLQLVKDYIVAIRANKRQWSACTRNRSEVSHSTKKPFKQKGTGNARQGSLASPQFRGGGIVFGPKPKFNQHVRINRKERKAAIRLLLAQKIQTNKLTVVDVFVALTAPKTQRALKFLKDCNIECRSILFIDHEKNESLRLSLRNLTAVGFVYGININGYDLASAHNIVISTKALEQLIERGKRVDYSGRSVIIVGPELKFNQCGLPKEMALELFEPFIIKRLKDQGSVY----------------TIRSAKKMIQRG----APEVW---DVLEEIIKGHPVLLNRAPTLHRLGIQAFEPVLIEGKAIRVHPLVCAAFNADFDGDQMAVHVPLSVEAQLEAKVLMM--IGAKVTLREIRMYDFMDRFCNIVSPRIRDFRGFSNK-GDGRGCYSVGLDDQQIFPEVNLDRVKRTQGLNITWVTTAQTDDECITLLELMGLRF------------C---PPVRFDQTVDVSIKLGIDPKKSDQQI-RGAVFLPNGTG-KTLRVLVFASGN--KVK-------EAIEAGADFVGSDDLVEK---IKSGW---LEFDVAVATPDMMREVGK-LGKVL-GPRNLMPTPVTT---DVAKAVAELRKGKIEFKADRAGVCNVGVGKLSFESSQIKENIEALSSALIKAPAAKGQ-YLVSFTISSTMGPG-AQLREKSEDDLDAYIHGNKKALFALRAESLLNKAVKVHMFSMHKKNIARALTIKQER----MKTRRALRVRKVLRGSSTKPRLSVVKTNKHIYVQLIDDSIGKTLASVSTLSKLNKSQGLTKK--NQEVAKVLGTQIAELGKNLQLDRVVFDRGPFKYHGIVSMVADGAREGGLQF----------------------------------------------------------KLIGVKKIGHAGTLDPFATGVMVMLIGRFTRLSDILLFEDKEYKAVAHLGTTTDSYDCDGKVVGR-SKKIPSLEEVLSAAEYFQGEIQQLPPMFSAKKVQGKKLYEYARKGLSIERHHSTVQVH-LQITKYEYPLLHFVVRCSKGTYI-FTYEDYYKQMKAFRRMGPLKKLLGMMPGFNNA---KPSEKELENSEKHMKRTEAIILSMTPEERTEQVELDMSRMKRIASGCGLTLGDVNQFRKQMLQSKKF-VLVHHDGAQLLLKPARPGTGIVAGSRIRLILEMAGIKDIVAKSFGSNNPMNQVKAAFKALTELSPRKD------IIKLQIPGGKANPAPPIGPALGAAGVNIMGFCKEFNAATQD-RPGDLLPVVITVYTDKTF-KPGCCMTLKSIPLGLSVHNIEMRPSSGGKLVRSAGLAAQVIAKSPGYVTLKMPSGEFRMLNEGCRATIGAVSNADHNLRVEGKAGRKRWMGIRPTVRGTAMNPVDHPHGGGEGRHN-GY-IPRTPWGK-GGQRFGEMEVWALEAYGVAHMLQEILTVKSD----DVSGRTRIYESIVKGENLLRSG-TPESFNVLIKEMQGLGLDVRP---RSPGINFEQEKSKGNILFSFRIIPYRGSWLEAIFDINDLIYIHIRKKRRRKILAITFIRALGYSSDADIIEEFFTKIAIDADENHPIIKMLAKDPTDSYEAALKDFYR--RLRPGEPATLANARSTIMKRYNLGRVGRYKLNRKLGFSMDEESQVLRKEDVIGALKYLIRLKMGDEKVDDIDHLANRRVRNLIEIQIKSYKQFLQIGKLEVFREIFPIKSYN--EATVLEYLSYNLGVPKYSP----------EECIRRGITYSVTLKVRFRLTDETG--IKEEEVYMGTIPLMTDK------------------------GTFIINGAERVVVSQVHRELIQNQCRSGLARMEKIVRERMNLFDFSSDTLTPGKVVSAKGLASVLKDFFGR-QFMDQTNPVAELTHKRRLSALGGLNRERAGFEVRDVHASHYGRICPIETPEGPNIGLITSLSSFAKIN---FDKLEIGIASDITIRKWSCGEIKKPETINYRTFKPEKGGLFCEKIFGGKYKKVCDRCGVEVTLRRERMAHIELAVPIVHIWFFKTTPS--RIGNVLGMTASDLERVIYYEEYVVIDP-GKTDLTKKQLLNDAQYREVVEKWSK---------------------DAFVAKMGGEAIYDLLKSEDLQSLLKDLKERLRKTKSQQARMKLAKRLKIIEGFVSSSNHPEWMVLKNIPVVPPDLRPLVPLDGGRFATSDLNDLYRRVINRNNRLKAILRLKTPEVIVRNEKRMLQEAVDALFDNGRHGHPVMG-AGNRPLKSLSEMLKGKNGRFRQNLITEGERHSKTISIWTEVSEQLSDALYVEISKQTSSK-----------HNPLFLMIDSGARGNKSQLKQLGALRGLMAKP--------------NGA-IIESPITSNF-----------LQ-NKKTLKLMIKADVQGSIEALVSSISKIKSEKVDVEILTNSVGEISESDIRLAAASKAVILGFHTGIESHAEPLIKSLGVRVELFSIIYHAIDKIKE-IRSNFLKFFANRHHTILPSSPVFPHNDPSLLFTNAGMNQFKDIFLNKEKVSYSRATTSQKCIRANDLDNVGHTSRHLTFFEMLGNFSFGDYFKAEAIAFAWEVSLSVFNFNPEGLYATVHEKDDEAFALWEKY-LPTDRIFRLTDKDNFWSMANGPCGYCSELFFDRSFGKASSPLEDTEGERFLEYWNLVFMEFNRTSEGSLLALPNKHVDTGAGLERLVSLIAGTHTVFEADVLRELIAKTEELSGKVYHPDD----------SGAAFRVIADHVRSLSFAIADGLLPGNTERGYVLRKILRRSVNYGRRLGFHNPFLAEIVPSLVDAMGEAYPELKNSLSQIQKALTLEEESFFKTLDRGGNLLQQVLKSSSLSSISGEDAFKLKDTYGMPIDEISLLAKDYNYSIDMDTFHKLEQEAKERSRKNIAKS-EGISGSIYSELNLASEFIGYDNLSCDTFIEAIVFKDHLVSSLQEKEEGAIILKVSPFYAEKGGQIGDSGEIFCSEGTFIVTHTTSKAGLIVHHGKISQGILTVEAAVTAQVDCSRRKKIANNHTACHLLHKALEMTLGDHIRQAGSYVDDTKIRLDFTHPQAISPEDLFSIETLVNESIRENHPVNIRESLYSDVMGSSEIKQFGDKYSDVVRVISAGQ-SHELCGGTHAEATGDIGFFRIVKEHAIAMGIRRIEAVTGEEAEAMVHQQSEILEEIALLLQVPRDQILPRLTATLDERKQQEKLLTELENSLIQTKLDKLINGCHQREGITYLVHHLAENENHRLQQYAQCLHQRPKKLVSLWTTKNGKYIILSRVSDDLITQGVLAQDLLKAVLTPCGGRWGGKDQSAQG---PKAYDFKDIEPKLYVFWEKNGMFKARTSSDKPPYSVIMPPPNVTGVLHMGHALVNTLQDVLVRYKRMSGFEVCWIPGTDHAGIATQTVVERHLQATGKRRIEYSREEFLEHVWAWKEKSEGVILSQLRQLGCSCDWDRKHFTMEPLANRAVKKAFKTLFENGSIYRGYYLVNWDPVLQTALSDDEVEYEEKDGWLYYISYRIVGSK--ESIVVATTRPETLLGDTAIAVSPSDERYASWIGASVEVPFVNRQIPIIGDASVDPTFGTGAVKVTPAHDKDDYLMGINHHLPMINILTPSGGINENGGPFVGMTKEKAREEILVALEEEGLFLRKEPYKLRIGVSYRSGAVIEPYLSKQWFISVSEFRGVLREFVE-SKNIKIFPDDFVKNYLSWVNHLRDWCISRQLWWGHRIPVWYHKDDDARILCYDGEGIPQEVAQDPDSWYQDSDVLDTWFSSGLWPLTCLGWPDEDPDLKKFYPTAVLVTGHDILFFWVTRMVLLCSSMTGDKPFSEVFLHGLIFGKG-KKLSKSKGNVVDPLEMIATYGTDAVRMTLCSCANRGEQIDLDYRLFEEYKHFANKIWNGARFIFGHISDLKDLLKDENSLGLEDFYILDSFNQLIHQLEEAYATYAFDQVATLAYKFFYNDLCSTYIEIIKPILFGKQETSKSTKRTLLAVLLVNVLGVLHPVVPFITESLFLRMKDTSRACMEAPYPTTFDVKMPEDLRESFTLAQRLVYTIRNIRGEMQLDPRLHLKAFVICGEH----TDIQRYIPILQALGGLESIQLLDKEPEKSLYSFGAVDSIRLGIPEEHLLKEA---GRLEKERVRLERAVDNLERLLGDKSFCQKANPNLVRMKEEA--
>MOX_bin90
[truncated: 1,813,940 more chars]
