# Supplementary material for: Stable association of a chlamydial symbiont with the freshwater predator hydra suggests broad host potential
Source: ISME J. 2026 Apr 30;20(1):wrag104. doi: 10.1093/ismejo/wrag104 (PMC13229535; doi:10.1093/ismejo/wrag104)
Supplement: Supplementary-Material_wrag104 [file supplementary-material_wrag104.zip › Supplementary_Data_2_wrag104.tsv]

PF00164	Ribosomal protein S12/S23
PF00177	Ribosomal protein S7p/S5e
PF00181	Ribosomal protein L2, RNA binding domain
PF00189	Ribosomal protein S3, C-terminal domain
PF00203	Ribosomal protein S19
PF00237	Ribosomal protei L22p/L17e
PF00238	Ribosomal protein L14p/L23e
PF00252	Ribosomal protein L16p/L10e
PF00276	Ribosomal protein L23
PF00281	Ribosomal protein L5P family C-terminus
PF00297	Ribosomal protein L3
PF00298	Ribosomal protein L11, RNA binding domain
PF00312	Ribosomal protein S15
PF00318	Ribosomal protein S2
PF00333	Ribosomal protein S5, N-terminal domain
PF00366	Ribosomal protein S17
PF00380	Ribosomal protein S9/S16
PF00410	Ribosomal protein S8
PF00411	Ribosomal protein S11
PF00466	Ribosomal protein L10
PF00562	RNA polymerase Rpb2, domain 6
PF00572	Ribosomal protein L13
PF00573	Ribosomal protein L4/L1 family
PF00623	RNA polymerase Rbp1, domain 2
PF00673	Ribosomal L5P family C-terminus
PF00687	Ribosomal protein L1p/L10e family
PF00831	Ribosomal protein L29
PF00861	Ribosomal protein L18
PF01192	RNA polymerase Rpb6
PF01509	TruB family pseudouridylate synthase (N-terminal domain)
PF02978	Signal peptide binding domain
PF03719	Ribosomal protein S5, C-terminal domain
PF03946	Ribosomal protein L11, N-terminal domain
PF03947	Ribosomal protein L2, C-terminal domain
PF04560	RNA polymerase Rpb2, domain 7
PF04561	RNA polymerase Rpb2, domain 2
PF04563	RNA polymerase beta subunit
PF04565	RNA polymerase Rpb2, domain 3
PF04997	RNA polymerase Rpb1, domain 1
PF05000	RNA polymerase Rpb1, domain 4
PF11987	Translation-initiation factor 2
TIGR00344	Alanine--tRNA ligase
TIGR00422	Valine--tRNA ligase
