# Supplementary material for: Stable association of a chlamydial symbiont with the freshwater predator hydra suggests broad host potential
Source: ISME J. 2026 Apr 30;20(1):wrag104. doi: 10.1093/ismejo/wrag104 (PMC13229535; doi:10.1093/ismejo/wrag104)
Supplement: Supplementary-Material_wrag104 [file supplementary-material_wrag104.zip › Supplementary_Data_3_wrag104.fasta]

>OTU_289_Unknown cvE6 (Family) 1
TACGGAGGGTGCAAGCATTGATCGGAATTACTGGGCGTAAAGGGCGCGCAGGCGGTCAGGAAAGTCAGATGTGAAATTCCGGGGCTCAACCCCGGAGCTGCATTTGAAACTTCCTGACTAGAGTTCAGTTAGGGAAAACGGAATTCCACGTGTAGCGGTGAAATGCGTAGATATGTGGAAGAACACCGGTGGTGAAGACGGTTTTCTGGGCTGATACTGACGCTGAGGCGCGAAAGCAAGGGGAGCAAACAGG
>OTU_311_Unknown Parachlamydiaceae (Family) 1
TACGTAGGGTGCAAGCATTAATCGGATTTATTGGGCGTAAAGGGCGCGTAGGCGGAAATGCCAGTCAGATGTGAAATCCCGGGGCTCAACCCCGGAACAGCATTTGAAACTACATTTCTAGAGGGTAGGCGGAGAAAACGGAATTCCACAAGTAGCGGTGAAATGCGTAGATATGTGGAAGAACACCAGTGGCGAAGGCGGTTTTCTAGCTTATACCTGACGCTGAGGCGCGAAAGCAAGGGGAGCAAACAGG
>OTU_552_Unknown Candidatus_Rhabdochlamydia (Genus)
TACGGAGGGTGCAAGCATTAATCGGAATTATTGGGCGTAAAGGGCGCGTAGGCGGGATTAAAAGTCAGATGTGAAATTCCGAAGCTCAACTTCGGAGCCGCATTTGAAACTGCAATTCTTGAGGAATGGCGGAGGAAACGGAATTCCACATGTAGCGGTGAAATGCGTAGATATGTGGAAGAACACCTGTGGCGAAAGCGGTTTCCTAGCTTTTACCTGACGCTGAGGCGCGAGAGCAAGGGGAGCAAACAGG
>OTU_596_Unknown Simkaniaceae (Family) 1
TACGGAGGGTGCAAGCATTAATCGGATTTACTGGGCGTAAAGGGCGCGTAGGCGGGTAAACAAGTCAAATGTGAAATTCCGGAGCTCAACTTCGGAGCGGCATTTGAAACTGTTTGTCTATAGAGGGATGGCGGAGAAAATGGAATTCCACAAGTAGCGGTGAAATGCGTAGATATGTGGAAGAACACCAGTGGCGAAAGCGGTTTTCTAGCTATTACCTGACGCTGAGGCGCGAGAGCATGGGGAGCAAACAGG
>OTU_786_Unknown Parachlamydiaceae (Family) 2
TACGGAGGGTGCAAGCATTAATCGGATTTATTGGGCGTAAAGGGCGTGTAGGCGGTTTAGACAGTCAGATGTGAAATCCTGGAGCTTAACTCCAGAACAGCATTTGAAACTACTAAGCTAGAGGGTAGAAGGAGAAAACAGAATTCCACAAGTAGCGGTGAAATGCGTAGATATGTGGAGGAATACCGGTGGCGAAGGCGGTTTTCTATTTTATTCCTGACGCTGAGGCGCGAAAGCAAGGGGAGCAAACAGG
>OTU_867_Unknown Parachlamydiaceae (Family) 3
TACGGAGGGTGCAAGCATTAATCGGATTTATTGGGCGTAAAGGGCGCGTAGGCGGGAAGAAAAGTCAGATGTGAAATCCTGGGGCTCAACCTCAGAACAGCATTTGAAACTATCTTTCTAGAGGGTAGAAGGAGAAAACGGAATTCCACAAGTAGCGGTGAAATGCGTAGATATGTGGAAGAACACCGGTGGCGAAGGCGGTTTTCTATTTTATACCTGACGCTGAGGCGCGAAAGCAAGGGGATCAAACAGG
>OTU_897_Unknown unidentified_cvE6 (Genus) 1
TACGGAGGGTGCAAGCATTGATCGGAATTATTGGGCGTAAAGGGCGCGTAGGCGGATGAGAAAGTTAGATGTGAAATTCCGGGGCTCAACCTCGGAGCTGCATTTAAAACTTCTTATCTAGAGTGCGATTAGGGAAAACGGAATTCCACGTGTAGCGGTGAAATGCGTAGATATGTGGAAGAACACCGGTGGTGAAGACGGTTTTCTGGGTCGTAACTGACGCTGAGGCGCGAAAGCTAGGGGAGCAAACAGG
>OTU_1369_Unknown Simkaniaceae (Family) 2
TACGGAGGGTGCAAGCATTAATCGGATTTATTGGGCGTAAAGGGCGCGTAGGTGGATAAGCGGGTCAGATGTGAAATTCCGAGGCTCAACTTCGGAACTGCATTTGAAACTACTTGTCTAGAGGGTTGATAGAGGAAACGGAATTCCACGTGTAGCGGTGAAATGCGTAGATATGTGGAGGAACACCGGTGGCGAAGGCGGTTTCCTGGTTAACACCTGACACTGAGGCGCGAAAGCAAGGGGAGCAAACAGG
>OTU_1458_Unknown Parachlamydiaceae (Family) 4
TACGGAGGGTGCAAGCATTAATCGGATTTATTGGGCGTAAAGGGCGCGTAGGCGGGATGAAAAGTCAGATGTGAAATCCAGGGGCTCAACCTCTGAACAGCATTTGAAACTCTCATTCTAGAGGGTAGGAGGAGAAAACGGAATTCCACAAGTAGCGGTGAAATGCGTAGATATGTGGAAGAACACCGGTGGCGAAGGCGGTTTTCTATCTTATTCCTGACGCTGAGGCGCGAAAGCAAGGGGATCAAACAGG
>OTU_1514_Unknown Candidatus_Protochlamydia (Genus) 1
TACGGAGGGTGCAAGCATTAATCGGATTTATTGGGCGTAAAGGGCGCGTAGGCGGGGATATAAGTCAGATGTGAAATCCCGAGGCTCAACCTCGGAACGGCATTTGAAACTGTATCTCTTGAGGGTAGGAGGAGAAAACGGAATTCCACAAGTAGCGGTGAAATGCGTAGATATGTGGAAGAACACCGGTGGCGAAGGCGGTTTTCTATCTTATTCCTGACGCTGATGCGCGAAAGCAAGGGGATCAAACAGG
>OTU_1761_Unknown Candidatus_Protochlamydia (Genus) 2
TACGGAGGGTGCAAGCATTAATCGGATTTATTGGGCGTAAAGGGCGCGTAGGCGGAGTGAAAAGTCAGATGTGAAATCCCGGGGCTCAACCTCGGAACAGCATTTGAAACTCTCACCCTAGAGGGTAGGCGGAGAAAACGGAATTCCACAAGTAGCGGTGAAATGCGTAGATATGTGGAAGAACACCGGTGGCGAAGGCGGTTTTCTAGCTTATTCCTGACGCTGAGGCGCGAAAGCAAGGGGATCAAACAGG
>OTU_1763_Unknown Parachlamydiaceae (Family) 5
TACGGAGGGTGCAAGCATTAATCGGATTTATTGGGCGTAAAGGGCGCGTAGGCGGACGTGAAAGTCAGATGTGAAATCCCGGGGCTCAACCTCGGAACTGCATTTGAAACTTCACGACTAGAGGGTAGGCGGAGAAAACGGAATTCCACAAGTAGCGGTGAAATGCGTAGATATGTGGAAGAACACCAGTGGCGAAGGCGGTTTTCTAGCTTACTCCTGACGCTGAGGCGCGAAAGCAAGGGGAGCAAACAGG
>OTU_1807_Unknown Parachlamydiaceae (Family) 6
TACGTAGGGTGCAAGCATTAATCGGATTTATTGGGCGTAAAGGGCGCGTAGGCGGAAGTTTAAGTCAGATGTGAAATCCCGGAGCTCAACTCCGGAACAGCATTTGAAACTGATCATCTAGAGGGTAGGCGGAGAAAATGGAATTCCACAAGTAGCGGTGAAATGCGTAGATATGTGGAAGAACACCAGTGGCGAAGGCGATTTTCTAGCTTACACCTGACGCTGATGCGCGAAAGCAAGGGGAGCAAACAGG
>OTU_1981_Unknown Parachlamydiaceae (Family) 7
TACGGAGGGTGCAAGCATTAATCGGATTTATTGGGCGTAAAGGGCGCGTAGGCGGAAAGATAAGTCAGATGTGAAATCCCGGGGCTCAACCTCGGAACAGCATTTGAAACTATCTTTCTTGAGGGTAGGCGGAGAAAACGGAATTCCACAAGTAGCGGTGAAATGCGTAGATATGTGGAAGAACACCGGTGGCGAAGGCGGTTTTCTAGCTTACTCCTGACGCTGAGGCGCGAAAGCAAGGGGATCAAACAGG
>OTU_2027_Unknown Chlamydiales (Order) 1
TACGGAGGGTGCAAGCATTAATCGGATTAACTGGGCGTAAAGGGCGCGTAGGCGGGTTCTTAAGTTAGATGTGAAATTTCGGTGCTCAACACCGAAGCTGCATTTAAAACTGAGAGTCTTGAGGATAGGCGGAGAAAATGGAATTCCACGTGTAGCGGTGAAATGCGTAGATATGTGGAAGAACACCAGTGGCGAAAGCGATTTTCTAGCTTATACCTGACGCTGAGGCGCGAGAGCAAGGGTAGCAAACAGG
>OTU_2089_Unknown Chlamydiales (Order) 2
TACGGAGGGTGCAAGCATTAATCGGAATTATTGGGCGTAAAGGGCGCGTAGGCGGCAAATTAAGTCAGGTGTGAAATTCCGGAGCTCAAGTTCGGAGCTGCACTTGATACTGGTTAGCTAGAGGAAGAACAGAGAAAACGGAATTCCACGTGTAGCGGTGAAATGCGTAGATATGTGGAAGAACACCGGTGGTGAAGGCGGTTTTCTGGTTTATTCCTGACGCTGAGGCGCGAAAGCGTGGGGAGCAAACAGG
>OTU_2090_Unknown Candidatus_Protochlamydia (Genus) 3
TACGGAGGGTGCAAGCATTAATCGGATTTATTGGGCGTAAAGGGCGCGTAGGCGGAGACATAAGTCAGATGTGAAATCCTGGAGCTTAACTTCAGAACTGCATTTGAAACTGTGTCCCTAGAGGGTAGGCGGAGAAAACGGAATTCCACAAGTAGCGGTGAAATGCGTAGATATGTGGAAGAACACCGGTGGCGAAGGCGGTTTTCTAGCTTATTCCTGACGCTGAGGCGCGAAAGCAAGGGGATCAAACAGG
>OTU_2137_Unknown Parachlamydiaceae (Family) 8
TACGGAGGGTGCAAGCATTAATCGGATTTATTGGGCGTAAAGGGCGCGTAGGCTGCCGCATTAGTCAGATGTGAAATCCTGGGGCTTAACCTCAGAACAGCATTTGAAACTGTGCGGCTAGAGGGTAGTCGGAGAAAACGGAATTCCACAAGTAGCGGTGAAATGCGTAGATATGTGGAAGAACATCTGTGGCGAAGGCGGTTTTCTAGATTACTCCTGACGCTGAGGCGCGAAAGCAAGGGGAGCAAACAGG
>OTU_2201_Unknown cvE6 (Family) 2
TACGGAGGGTGCAAGCATTGATCGGAATTACTGGGCGTAAAGGGCGCGTAGGCGGCCATAAAAGTCGGATGTGAAATTCCGGGGCTCAACCCCGGAGCTGCATTTGAAACTCTATGGCTAGAGTACAGTTAGGGAAATCGGAATTCCACGTGTAGCGGTGAAATGCGTAGATATGTGGAAGAACACCGGTGGTGAAGACGGATTTCTGGGCTGTAACTGACGCTGAGGCGCGAAAGCATGGGGAGCAAACAGG
>OTU_2296_Unknown Chlamydiales (Order) 3
TACGGAGGGTGCAAGCATTAATCGGATTTATTGGGCGTAAAGGGCGCGTAGGTGGGAAAGGCAGTCATATGTGAAATCCCGGAGCTCAACTCCGGAACTGCATCTGAAACTCCTTTTCTTGAGGGTAGGCGGAGAAAATAGAATTCCACAAGTAGCGGTGAAATGCGTAGATATGTGGAAGAATACCTGTGGCGAAAGCGATTTTCTAGCTTATTCCTGACACTGAGGCGCGAAAGCAAGGGGATCAAACAGG
>OTU_2404_Unknown Chlamydiales (Order) 4
TACGGAGGGTCCAAGCGTTAATCGGATTTATTGGGCGTAAAGGGCGCGTAGGCGGATAGATAAGTTGGATGTGAAAGACCGGGGCTCAACCCCGGAAACGCATCCAAAACTGTTTGTCTGGAGGGTAAGCGGAGAAAAGGGAATTCCACGTGTAGCGGTGAAATGCGTAGATATGTGGAAGAACACCGGTGGCGAAGGCGCTTTTCTAGCTTACACCTGACGCTGAGGCGCGAAAGCGGGGGTAGCAAACAGG
>OTU_2481_Unknown Simkaniaceae (Family) 3
TACGGAGGGTGCAAGCATTAATCGGAATTATTGGGCGTAAAGGGCGCGTAGGCGGATCGAAAAGTTAGGTGTGAAATTCCACAACTCAATTGCGGAACTGCATCTAAAACTCTCGATCTAGAGGTAAGACGGAGAAAATGGAATTCCACGTGTAGCGGTGAAATGCGTAGATATGTGGAAGAACACCTGTGGCGAAAGCGGTTTTCTAGTTTAGACCTGACGCTGAGGCGCGAGAGCAAGGGGAGCAAACAGG
>OTU_2487_Unknown Chlamydiales (Order) 5
TACGGAGGGTGCAAGCATTAATCGGAATTATTGGGCGTAAAGGGCGCGTAGGCGGATTTGTAAGTCAGATGTGAAATACCGAGGCTTAACCTCGGTGCTGCATTTGAAACTACATATCTTGAGGATAGACGGAGAAAACGGAATTCCACGTGTAGCGGTGAAATGCGTGGATATGTGGAAGAACACCTGTGGCGAAAGCGGTTTTCTAGTTTATTCCTGACGCTGAGGCGCGAAAGCAAGGGGAGCAAACAGG
>OTU_2493_Unknown cvE6 (Family) 3
TACGGAGGGTGCAAGCATTGATCGGAATTACTGGGCGTAAAGGGCGCGTAGGCGGACTGAAAAGTCGGATGTGAAATTCCGGGGCTCAACCCCGGAGCTGCATTTGAAACTTTCAGACTAGAGGATAGTAAGGGAAAACGGAATTCCACGTGTAGCGGTGAAATGCGTAGATATGTGGAAGAACACCAGTGGTGAAGACGGTTTTCTGTACTATTCCTGACGCTGAGGCGCGAAAGCTAGGGGAGCAAACAGG
>OTU_2522_Unknown Neochlamydia (Genus) 1
TACGTAGGGTGCAAGCATTAATCGGAATTATTGGGCGTATAGGGCGCGTAGGCGGACCTTCAAGTCGGATGTGAAATCCTAGGGCTCAACCTTAGAACTGCATCCGAAACTGGAAGTCTAGAGGGTAGGCGGAGAAAACGGAATTCCACAAGTAGCGGTGAAATGCGTAGATATGTGGAAGAACACCTGTGGCGAAAGCGGTTTTCTAGCTTATTCCTGACGCTGAGGCGCGAAAGCAAGGGGATCAAACAGG
>OTU_2641_Unknown Neochlamydia (Genus) 2
TACAGAGGGTGCAAGCATTAATCGGATTTATTGGGCGTAAAGAGCGCGTAGGCGGGTTTTTAAGTCAGATGTGAAATCCTGGGGCTCAACCCCAGAACAGCATTTGAAACTGGAAATCTTGAGGGTAGTCGGAGAAAATGGAATTCCACGTGTAGCGGTGAAATGCGTAGATATGTGGAAGAACACCGGTGGCGAAGGCGATTTTCTAGATTATTCCTGACGCTGAGGCGCGAAAGCAAGGGGATCAAACAGG
>OTU_2665_Unknown Chlamydiales (Order) 6
TACGGAGGGTGCAAGCATTAATCGGATTTATTGGGCGTAAAGGGCGCGTAGGCGGAAATGCAAGTCAGATGTGAAATCCCGGGGCTCACCCCCGGAACTGCATTTGAAACTGCATTCCTAGAGGGTAGGCGGAGAAAATGGAATTCCACAAGTAGCGGTGAAATGCGTAGATATGTGGAAGAACACCAGTGGCGAAGGCGGTTTTCTAGCTTACTCCTGACGCTGAGGCGCGAAAGCAAGGGGATCAAACAGG
>OTU_2736_Unknown Chlamydiales (Order) 7
TACGGAGGGTGCAAGCATTAATCGGATTTATTGGGCGTAAAGGGCGCGTAGGCGGATGAGCGGGTCAGATGTGAAATTCCGGGGCTCAACTTCGGAACTGCATTTGAAACTACTCGGTCTAGAGGGTTGGTAGAGGAAACGGAATTCCACGTGTAGCGGTGAAATGCGTAGATATGTGGAGGAACACCGGTGGCGAAGGCGGTTTCCTGGCTAACACCTGACGCTGAGGCGCGAAAGCAAGGGGAGCAAACAGG
>OTU_2757_Unknown Parachlamydiaceae (Family) 9
TACGGAGGGTGCAAGCATTAATCGGATTTATTGGGCGTAAAGGGCGCGTAGGCGGATATGAAAGTCAGATGTGAAATCCTGGGGCTCAACCTCAGAACAGCATTTGAAACTCCATATCTAGAGGGTAGGCGGGGAAAACGGAATTCCACAAGTAGCGGTGAAATGCGTAGATATGTGGAAGAACACCGGTGGCGAAGGCGGTTTTCTAGCTTAAACCTGACGCTAATGCGCGAAAGCAAGGGGATCAAACAGG
>OTU_2956_Unknown cvE6 (Family) 4
TACGGAGGGTGCAAGCATTGATCGGAATTACTGGGCGTAAAGGGCGCGTAGGCGGTAGAATAAGTCGGATGTGAAATTCCGGGGCTCAACCCCGGAGCTGCATTTGAAACTATTCAACTAGAGTTTAGTTAGGGTAAACGGAATTCCACGTGTAGCGGTGAAATGCGTAGATATGTGGAAGAACACCGGTGGTGAAGACGGTTTACTGGGCTAAGACTGACGCTGAGGCGCGAAAGCATGGGGAGCAAACAGG
>OTU_3192_Unknown cvE6 (Family) 5
TACGGAGGGTGCAAGCATTGATCGGAATTACTGGGCGTAAAGGGCGCGTAGGCGGCCTGATAAGTCAGATGTGAAATTCCACGGCTCAACCGTGGAGCTGCATTTGAAACTGTCAAGCTAGAGCGTAGTTAGGGAAAACGGAATTCCACATGTAGCGGTGAAATGCGTAGATATGTGGAGGAACACCGGTGGTGAAGACGGTTTTCTGGGCTATAGCTGACGCTGAGGCGCGAAAGCTAGGGGAGCAAACAGG
>OTU_3439_Unknown Parachlamydiaceae (Family) 10
TACGGAGGGTGCAAGCATTAATCGGATTTATTGGGCGTAAAGGGCGCGTAGGCGGATACGTAAGTCAGATGTGAAATTCCAGGGCTCAACCTTGGAGCTGCATTTGAAACTGCGTTGTCTAGAGGGTAGGCGGAGAAAACAGAATTCCACAAGTAGCGGTGAAATGCGTAGATATGTGGAAGAATACCGGTGGCGAAGGCGGTTTTCTAGCTTATTCCTGACGCTGAAGCGCGAAAGCAAGGGGATCAAACAGG
>OTU_3536_Unknown Neochlamydia (Genus) 3
TACGGAGGGTGCAAGCATTAATCGGATTTATTGGGCGTAAAGGGCGCGTAGGCGGGAAGATAAGTCAGATGTGAAAGCCCAGGGCTCAACCCTGGAACAGCATTTGAAACTGTCTTTCTAGAGGGTAGACGGAGAAAACAGAATTCCACGTGTAGCGGTGAAATGCGTAGATATGTGGAGGAATACCGGTGGCGAAGGCGGTTTTCTAGTTTATTCCTGACGCTAATGCGCGAAAGCAAGGGGAGCAAACAGG
>OTU_3643_Unknown Parachlamydiaceae (Family) 11
TACGGAGGGTGCAAGCATTAATCGGATTTATTGGGCGTAAAGGGCGCGTAGGCGGTAATATAAGTCAGATGTGAAATCCCAGAGCTCAACTCTGGAACAGCATTTGAAACTATATTTCTTGAGGGTAGGCGGAGAAAATGGAATTCCACATGTAGCGGTGAAATGCGTAGATATGTGGCAGAACATCAGTGGCGAAGGCGATTTTCTAGCTTATTCCTGACGCTGAGGCGCGAAAGTAAGGGGATCAAACAGG
>OTU_3820_Unknown Simkaniaceae (Family) 4
TACGGAGGGTGCAAGCATTAATCGGAATTATTGGGCGTAAAGGGCGCGTAGGTGGATTAGAAAGTCATTTGTGAAATTCCGGAGCTTAACTCCGGAGCTGCAAGTGAAACTTCTAGTCTAGAGGTTGGTCGGAGGAAACGGAATTCCACGTGTAGCGGTGAAATGCGTAGATATGTGGAAGAACACCGGTGGCGAAAGCGGTTTCCTAGATTACACCTGACACTGAGGCGCGAGAGCGTGGGGAGCAAACAGG
>OTU_3830_Unknown Chlamydiales (Order) 8
TACGGAGGGTGCAAGCGTTAGTCGGAATTATTGGGCGTAAAGGGTGCGTAGGCGGGGATATAAGTCAAATGTGAAATTCCGAAGCTCAACTTCGGAGCTGCATTTGAAACTGTGTTCCTAGCGGGATGGCGGAGAAAACGGAATTCCATGTGTAGCGGTGAAATGCGTAGATATATGGAAGAACACCTGTGGCGAAAGCGGTTTTCTAGCCTCCCCCGGACGCTGAGGCACTAAAGTTAGGGGAGCAAACAGG
>OTU_4219_Unknown Parachlamydiaceae (Family) 12
TACAGAGGGTGCAAGCATTAATCGGATTTATTGGGCGTAAAGAGCGCGCAGGCGGGCTTTTAAGTCAGATGTGAAATCCCGGGGCTCAACCCCGGAACAGCATTTGAAACTGAGAGTCTTGAGGGTAGTCGGAGAAAGTGGAATTCCACGTGTAGCGGTGAAATGCGTAGATATGTGGAAGAACACCGGTGGCGAAGGCGACTTTCTAGATTATTCCTGACGCTGAGGCGCGAAAGCAAGGGGATCAAACAGG
>OTU_4393_Unknown cvE6 (Family) 6
TACGGAGGGTGCAAGCATTGATCGGAATTACTGGGTGTAAAGGGCGCGTAGGCGGCAGGAAAAGTCGGATGTGAAATTCCGGGGCTCAACCCCGGAGCTGCATTTGAAACTATCCAGCTAGAGGTTAGTAAGGGAAAACGGAATTCCACGTGTAGCGGTGAAATGCGTAGATATGTGGAAGAACACCGGTGGTGAAGACGGTTTTCTGTGCTAAACCTGACGCTGAGGCGCGAAAGCTAGGGGAGCAAACAGG
>OTU_4620_Unknown Parachlamydiaceae (Family) 13
TACGGAGGGTGCAAGCATTAATCGGATTTATTGGGCGTAAAGGGCGCGTAGGCTGAAAGATAAGTCAGTTGTGAAATCCCGGGGCTCAACCTCGGAACAGCAATTGAAACTATCATTCTAGAGGCTAGATGGAGAAAACGGAATTCCACAAGTAGCGGTGAAATGCGTAGATATGTGGAAGAACACCGGTGGCGAAGGCGGTTTTCTAATTTAGACCTGACGCTGAGGCGCGAAAGCAAGGGGATCAAACAGG
>OTU_5144_Unknown Simkaniaceae (Family) 5
TACGGAGGGTGCAAGCATTAATCGGATTTATTGGGCGTAAAGGGCGCGTAGGCGGGTTTGTAAGTCAGATGTGAAATTCCGAAGCTCAACTTCGGAGCTGCATTTGAAACTACAAGTCTTGAGGAAAGGCGGAGAAAATGGAATTCCACGTGTAGCGGTGAAATGCGTAGATATGTGGAAGAACACCGGTGGCGAAAGCGATTTTCTAGCTTATTCCTGACGCTGAGGCGCGAGAGCAAGGGGAGCAAACAGG
>OTU_5792_Unknown unidentified_cvE6 (Genus) 2
TACGGAGGGTGCAAGCATTGATCGGAATTACTGGGCGTAAAGGGTGCGTAGGCGGTTTGGTAAGTCAGATGTGAAATTCCGCAGCTCAACTGCGGAGCTGCATTTGAAACTGCCAGACTGGAGCATAGTTAGGGAAAACGGAATTCCACGTGTAGCGGTGAAATGCGTAGATATGTGGAAGAACACCAGTGGTGAAGACGGTTTTCTGGGCTATTGCTGACGCTGAGGCACGAAAGCTAGGGGAGCAAACAGG
>OTU_5862_Unknown Chlamydiales (Order) 9
TACGGAGGGTGCAAGCATTAATCGGATTTACTGGGCGTAAAGGGCGCGTAGGCGGAATAATAAGTTAGATGTGAAATTTCGGTGCTTAACACCGAAGCTGCATTTAAAACTGTTAATCTTGAGGGTAGGCGGAGAAAATGGAATTCCACGTGTAGCGGTGAAATGCGTAGATATGTGGAAGAACACCGGTGGCGAAAGCGATTTTCTAGCTTATACCTGACGCTGAGGCGCGAGAGCAAGGGTAGCAAACAGG
>OTU_5865_Unknown Parachlamydiaceae (Family) 14
TACGGAGGGTGCAAGCATTAATCGGATTTATTGGGCGTAAAGGGCGTGTAGGCGGTTATGTAAGTCAGATGTGAAATCCTGGAGCTCAACTCCAGAACGGCATTTGAAACTACATGGCTAGAGGGTAGAGGGGGAAAACAGAATTCCACAAGTAGCGGTGAAATGCGTAGATATGTGGAGGAATACCTGTGGCGAAAGCGGTTTTCTACTTTATTCCTGACGCTGAGGCGCGAAAGCAAGGGGAGCAAACAGG
>OTU_6204_Unknown LD1-PA32 (Order)
TACGGAGGGAGCGAGCGTTGTTCGGAATCATTGGGCGTAAAGGGCATGTAGGCGGCTTTGTAAGTCGGGTGTGAAATCCCATCTCTTAAGGGTGGAACGGCATTCGAAACTGCAAGGCTTGAGTGCAGGGGAAGAGAGCGGAATTCTCGGTGTAGCGGTGAAATGCGTAGATATCGAGAAGAACACCAGCGGCGTAAGCGGCTCTCTATCCTGACACTGACGCTGAGGTGCGAAAGCCAGGGGAGCGAACGGG
>OTU_6212_Unknown cvE6 (Family) 7
TACGGAGGGTGCAAGCATTGATCGGAATTATTGGGCGTAAAAGGCGCGTAGGCGGCCAGGTAAGTCAGATGTGAAATTCCGCGGCTCAACCGTGGAGCTGCATTTGAAACTGCTTGACTTGAGCATAGTTAGGGAAAACGGAATTCCACGTGTAGCGGTGAAATGCGTAGATATGTGGAAGAACACCGGTGGTGAAGACGGTTTTCTGGGCTATTGCTGACGCTGAGGCGCGAAAGCTAGGGGAGCAAACAGG
>OTU_6222_Unknown Parachlamydiaceae (Family) 15
TACGTAGGGTGCAAGCATTAATCGGATTTATTGGGCGTAAAGGGCGCGTAGGCGGGGGTGCAAGTCAACTGTGAAATCCCGGGGCTCAACCTCGGAACAGCATTTGAAACTATATCCCTAGAGGGTAGGCGGAGAAAACGGAATTCCACAAGTAGCGGTGAAATGCGTAGATATGTGGAAGAACACCAGTGGCGAAGGCGGTTTTCTAGCTTATACCTGACGCTGAGGCGCGAAAGCAAGGGGAGCAAACAGG
>OTU_6392_Unknown Parachlamydiaceae (Family) 16
TACGGAGGGTGCAAGCATTAATCGGATTTATTGGGCGTAAAGGGCGCGTAGGCGGGGATGTAAGTCAGACGTGAAATCCCGGGGCTCAACCTCGGAACAGCATCTGAAACTACATTTCTTGAGGGTAGGCGGAGAAAACGGAATTCCACAAGTAGCGGTGAAATGCGTAGATATGTGGAAGAACACCGGTGGCGAAGGCGGTTTTCTAGCTTATTCCTGACGCTAATGCGCGAAAGCAAGGGGATCAAACAGG
>OTU_7040_Unknown cvE6 (Family) 8
TACGGAGGGTGCAAGCATTGATCGGAATTACTGGGCGTAAAGGGCGCGTAGGCGGCCGAGAAAGTCAGATGTGAAATTCCGGGGCTCAACCCCGGAGCTGCATTTGAAACTTCTTGGCTAGAGGATGGTTAGGGAAAACGGAATTCCACGTGTAGCGGTGAAATGCGTAGATATGTGGAAGAACACCGGTGGTGAAGACGGTTTTCTGGGCCAAACCTGACGCTGAGGCGCGAAAGCTAGGGGAGCAAACAGG
>OTU_10027_Unknown Candidatus_Protochlamydia (Genus) 4
TACGGAGGGTGCAAGCATTAATCGGATTTATTGGGCGTAAAGGGCGCGTAGGCGGGGATAATAGTCAGATGTGAAATCCTGGGGCTCAACCTCAGAACTGCATTTGAAACTGTATCTCTAGAGGGTAGGAGGAGAAAACGGAATTCCACAAGTAGCGGTGAAATGCGTAGATATGTGGAAGAACACCGGTGGCGAAGGCGGTTTTCTATCTTATTCCTGACGCTGAGGCGCGAAAGCAAGGGGATCAAACAGG
>OTU_15841_Unknown cvE6 (Family) 9
TACGGAGGGTGCAAGCATTGATCGGAATTACTGGGCGTAAAGGGCGCGTAGGCGGTTAGAGAAGTCAGATGTGAAATTCCGGGGCTCAACCTCGGAGCTGCATTTGAAACTTTCTTTCTAGAGTTCAGTTAGGGAAAACGGAATTCCACGTGTAGCGGTGAAATGCGTAGATATGTGGAAGAACACCAGTGGTGAAGACGGTTTTCTGGGCTGATACTGACGCTGAGGCGCGAAAGCAAGGGGAGCAAACAGG
>OTU_16558_Unknown Parachlamydiaceae (Family) 17
TACGGAGGGTGCAAGCATTAATCGGATTTATTGGGCGTAAAGGGCGCGTAGGCGGAATGATAAGTCAGATGTGAAATCCCGGGGCTCAACCTCGGAACTGCATTTGAAACTGTCATTCTAGAGGGTAGATGGAGAAAACGGAATTCCACAAGTAGCGGTGAAATGCGTAGATATGTGGAAGAACACCGGTGGCGAAGGCGGTTTTCTAATTTATACCTGACGCTGAGGCGCGAAAGCAAGGGGATCAAACAGG
