# Supplementary material for: Stable association of a chlamydial symbiont with the freshwater predator hydra suggests broad host potential
Source: ISME J. 2026 Apr 30;20(1):wrag104. doi: 10.1093/ismejo/wrag104 (PMC13229535; doi:10.1093/ismejo/wrag104)
Supplement: Supplementary-Material_wrag104 [file supplementary-material_wrag104.zip › Supplementary_Tables_1-11,13_wrag104.xlsx]

## Sheet: Supp. Table 1
Supplementary Table 1. Presence of chlamydiae in Hydra individuals.
Nr	ID	Lab origin	Hydra strain	Individuals	DNA isolation	DNA total volume	PCR	Sanger sequencing	dPCR chlamydiae/Hydra	comment
1	C2_7-SA 10_1 NT 9.16	Hungary	C2_7	1	Qiagen Blood & Tissue kit	30 µl	pos	yes	1090098200
2	C2_7-SA 12_5 NT 9.16	Hungary	C2_7	1	Qiagen Blood & Tissue kit	30 µl	neg		nd
3	C2_7-SA 5_1 NT9.20	Hungary	C2_7	1	Qiagen Blood & Tissue kit	30 µl	pos	yes	419955850
4	C2_7-SA 5_2 NT 9.16	Hungary	C2_7	1	Qiagen Blood & Tissue kit	30 µl	neg		21.705
5	C2_7-SA 7_6 NT 9.20	Hungary	C2_7	1	Qiagen Blood & Tissue kit	30 µl	pos	yes	8500715
6	C2_7-SA-3_5NT 9.23	Hungary	C2_7	1	Qiagen Blood & Tissue kit	30 µl	pos	yes	1106405
7	C2_7-SA 3_6 T 8.26	Hungary	C2_7	1	Qiagen Blood & Tissue kit	30 µl	pos	yes	124041825
8	C2_7-SA 8_3 T 9.13	Hungary	C2_7	1	Qiagen Blood & Tissue kit	30 µl	neg		nd
9	C2_7-STR 2_2T 8.26	Hungary	C2_7	1	Qiagen Blood & Tissue kit	30 µl	pos	yes	3077993700
10	C2_7-STR 3_6 T 8.26	Hungary	C2_7	1	Qiagen Blood & Tissue kit	30 µl	pos		56445
11	C2_7-STR 6_1 T 8.26	Hungary	C2_7	1	Qiagen Blood & Tissue kit	30 µl	pos		1401243350
12	C2_7-STR 9_3 T 8.24	Hungary	C2_7	1	Qiagen Blood & Tissue kit	30 µl	pos		1663144800
13	X 11_14 OSA 19_1 NT 4.22	Hungary	X11_14	1	Qiagen Blood & Tissue kit	30 µl	pos	yes	1625189300
14	X 11_14 OSA 21_4 NT 4.30	Hungary	X11_14	1	Qiagen Blood & Tissue kit	30 µl	pos	yes	1308880
15	X 11_14 OSA 4_3 NT 4.29	Hungary	X11_14	1	Qiagen Blood & Tissue kit	30 µl	pos		1560120350
16	X 11_14 OSA 5_2 NT 4.27	Hungary	X11_14	1	Qiagen Blood & Tissue kit	30 µl	neg		43.92
17	X 11_14 SA 1_3 NT 8.30	Hungary	X11_14	1	Qiagen Blood & Tissue kit	30 µl	pos		1063938850
18	X 11_14 SA 1_6 NT 9.6	Hungary	X11_14	1	Qiagen Blood & Tissue kit	30 µl	pos		818059550
19	X 11_14 OSA 10_5 T 4.23	Hungary	X11_14	1	Qiagen Blood & Tissue kit	30 µl	pos	yes	10489060
20	X 11_14 OSA 14_5 T 4.27	Hungary	X11_14	1	Qiagen Blood & Tissue kit	30 µl	pos		621788950
21	X 11_14 OSA 19_5 T 4.22	Hungary	X11_14	1	Qiagen Blood & Tissue kit	30 µl	pos		1244.3
22	X 11_14 SA 10_5 T 8.30	Hungary	X11_14	1	Qiagen Blood & Tissue kit	30 µl	pos	yes	2.19341e+06
23	X 11_14 SA 11_4 T 9.16	Hungary	X11_14	1	Qiagen Blood & Tissue kit	30 µl	pos		1003730000
24	X 11_14 SA 11_6 T 9.17	Hungary	X11_14	1	Qiagen Blood & Tissue kit	30 µl	pos		307543450
25	Mont saine 27	France	Montaud	1	Qiagen Blood & Tissue kit	30 µl	neg		0	determined with dPCR in previous experiment, data not included in supplement
26	Mont saine 28	France	Montaud	1	Qiagen Blood & Tissue kit	30 µl	neg		0	determined with dPCR in previous experiment, data not included in supplement
27	Mont saine 29	France	Montaud	1	Qiagen Blood & Tissue kit	30 µl	pos		221325
28	Mont saine 30	France	Montaud	1	Qiagen Blood & Tissue kit	30 µl	pos		1255105
29	Mont saine 31	France	Montaud	1	Qiagen Blood & Tissue kit	30 µl	pos	yes	292325
30	Mont saine 32	France	Montaud	1	Qiagen Blood & Tissue kit	30 µl	pos	yes	291625
31	Mont T3	France	Montaud	1	Qiagen Blood & Tissue kit	30 µl	neg		9937
32	Mont T	France	Montaud	1	Qiagen Blood & Tissue kit	30 µl	pos	yes	100905
33	Mont T	France	Montaud	1	Qiagen Blood & Tissue kit	30 µl	pos	yes	126402
34	Mont T	France	Montaud	1	Qiagen Blood & Tissue kit	30 µl	pos		684470
35	Mont T2	France	Montaud	1	Qiagen Blood & Tissue kit	30 µl	pos		2847350
36	Mont T7	France	Montaud	1	Qiagen Blood & Tissue kit	30 µl	pos	yes	1112710
37	ADN OliC	France	Spb	1	Qiagen Blood & Tissue kit	30 µl	neg		0	determined with dPCR in previous experiment, data not included in supplement
38	ADN Oli ctrl 1	France	Spb	1	Qiagen Blood & Tissue kit	30 µl	neg		0	determined with dPCR in previous experiment, data not included in supplement
39	ADN ctrl 1.1	France	Spb	1	Qiagen Blood & Tissue kit	30 µl	neg		0	determined with dPCR in previous experiment, data not included in supplement
40	ADN ctrl ?	France	Spb	1	Qiagen Blood & Tissue kit	30 µl	neg		0	determined with dPCR in previous experiment, data not included in supplement
41	Oli ctrl 68	France	Spb	1	Qiagen Blood & Tissue kit	30 µl	neg		0	determined with dPCR in previous experiment, data not included in supplement
42	Oli ctrl 67	France	Spb	1	Qiagen Blood & Tissue kit	30 µl	pos		86945
43	Oli T14	France	Spb	1	Qiagen Blood & Tissue kit	30 µl	neg		0	determined with dPCR in previous experiment, data not included in supplement
44	Oli T14	France	Spb	1	Qiagen Blood & Tissue kit	30 µl	neg		0	determined with dPCR in previous experiment, data not included in supplement
45	Oli T2	France	Spb	1	Qiagen Blood & Tissue kit	30 µl	neg		66.945
46	Oli tum 73	France	Spb	1	Qiagen Blood & Tissue kit	30 µl	pos	yes	2060220
47	Oli tum 74	France	Spb	1	Qiagen Blood & Tissue kit	30 µl	neg		2045
48	Olit tum 75	France	Spb	1	Qiagen Blood & Tissue kit	30 µl	pos	yes	106304000
49	Viln 1	France	Vilneuvette	1	Qiagen Blood & Tissue kit	30 µl	neg		nd
50	Viln 2	France	Vilneuvette	1	Qiagen Blood & Tissue kit	30 µl	neg		nd
51	Viln 3	France	Vilneuvette	1	Qiagen Blood & Tissue kit	30 µl	neg		nd
52	Viln 4	France	Vilneuvette	1	Qiagen Blood & Tissue kit	30 µl	neg		0	determined with dPCR in previous experiment, data not included in supplement
53	Viln 5	France	Vilneuvette	1	Qiagen Blood & Tissue kit	30 µl	pos		765.8
54	Vul	France	Vulgaris	1	Qiagen Blood & Tissue kit	30 µl	neg		0	determined with dPCR in previous experiment, data not included in supplement
101	7.C27T	Hungary	C2_7	1	InnuPREP DNA mini kit	40 µl	pos		3008
102	SpBTK	France	SpB	1	InnuPREP DNA mini kit	40 µl	neg		90.52
103	SpBT	France	SpB	1	InnuPREP DNA mini kit	40 µl	pos		1.04833e+07
104	SpBNT	France	SpB	1	InnuPREP DNA mini kit	40 µl	pos	yes	171533
106	MTD1	France	Montaud	1	InnuPREP DNA mini kit	40 µl	pos	yes	7.33764e+08
107	MTD2	France	Montaud	1	InnuPREP DNA mini kit	40 µl	pos	yes	225192200
108	MTD3	France	Montaud	1	InnuPREP DNA mini kit	40 µl	pos		2.77983e+08
109	MTT	France	Montaud	1	InnuPREP DNA mini kit	40 µl	pos		412487400
110	MTNT	France	Montaud	1	InnuPREP DNA mini kit	40 µl	pos	yes	1.49935e+09
111	VilTR1	France	Vilneuvette	1	InnuPREP DNA mini kit	40 µl	pos	yes	3.59018e+08
112	VilTR2	France	Vilneuvette	1	InnuPREP DNA mini kit	40 µl	pos	yes	1.9797e+08
113	VilTR3	France	Vilneuvette	1	InnuPREP DNA mini kit	40 µl	pos		85513.3
114	VilTRT	France	Vilneuvette	1	InnuPREP DNA mini kit	40 µl	pos	yes	1.60888e+09
115	VilTRNT	France	Vilneuvette	1	InnuPREP DNA mini kit	40 µl	pos	yes	4.39818e+09

## Sheet: Supp. Table 2
Supplementary Table 2. Presence of chlamydiae in the supernatant of Hydra cultures.
Nr	ID	Lab origin	Hydra strain	Volume of supernatant analyzed	DNA isolation	DNA total volume	dPCR chlamydiae/ml supernatant
G1	Hvul	France	Hydra vulgaris	30 ml	innuPREP DNA/RNA minikit	50 µl	0.635833
G2	MonCtrl	France	Montaud	30 ml	innuPREP DNA/RNA minikit	50 µl	771261
G3	WildMTHydra	France	Montaud	30 ml	innuPREP DNA/RNA minikit	50 µl	4948.58
G4	Hor_drousm.Hydra	France	Montaud	30 ml	innuPREP DNA/RNA minikit	50 µl	1.75223e+06
G5	Hor_drousm.Hydra.tum	France	Montaud	30 ml	innuPREP DNA/RNA minikit	50 µl	187225
G6	Mon.tum	France	Montaud	30 ml	innuPREP DNA/RNA minikit	50 µl	11852.9
G7	Mon.tum_plates	France	Montaud	30 ml	innuPREP DNA/RNA minikit	50 µl	6939.86
G8	specialMon.tum	France	Montaud	30 ml	innuPREP DNA/RNA minikit	50 µl	22303.2

## Sheet: Supp. Table 3
Supplementary Table 3. 16S rRNA gene counts in selected environments of the IMNGS database and hits against the E. hydrae sequence.
#SampleID	Size	Description	0.99	0.95			Environment	Occurrences_95	IMNGS_95	rel_abundance_95
DRR000776	380581	human gut metagenome	0	0			freshwater	1105	14593	0.0757212
DRR000777	50797	human gut metagenome	0	0			freshwater sediment	168	1494	0.11245
DRR000839	23465	soil metagenome	0	0			groundwater	64	745	0.085906
DRR000840	21930	soil metagenome	0	0			marine	176	37438	0.00470111
DRR000979	59622	marine sediment metagenome	0	0			marine sediment	145	3244	0.0446979
DRR001167	5010	biofilm metagenome	0	0			soil	3432	67790	0.0506269
DRR001168	19026	biofilm metagenome	0	0			wastewater	120	2738	0.0438276
DRR001169	3691	biofilm metagenome	0	0
DRR001170	4016	biofilm metagenome	0	0
DRR001367	78033	food metagenome	0	0
DRR001368	71238	food metagenome	0	0			Environment	Occurrences_99	IMNGS_99	rel_abundance_99
DRR001466	19262	soil metagenome	0	0			freshwater	4	14593	0.000274104
DRR001467	17529	soil metagenome	0	0			freshwater sediment	2	1494	0.00133869
DRR001468	16596	soil metagenome	0	0			groundwater	2	745	0.00268456
DRR001469	17978	soil metagenome	0	0			marine	1	37438	2.67108e-05
DRR001470	20552	soil metagenome	0	0			marine sediment	3	3244	0.000924784
DRR001471	17607	soil metagenome	0	0			soil	24	67790	0.000354034
DRR001472	20333	soil metagenome	0	0			wastewater	13	2738	0.00474799
DRR001473	15193	soil metagenome	0	0
DRR001474	13951	soil metagenome	0	0
DRR001475	18352	soil metagenome	0	0
DRR001476	21797	soil metagenome	0	0
DRR001477	16244	soil metagenome	0	0
DRR001478	11908	soil metagenome	0	0
DRR001479	7703	soil metagenome	0	0
DRR001480	1804	soil metagenome	0	0
DRR001481	13016	soil metagenome	0	0
DRR001521	9264	soil metagenome	0	0
DRR001522	8987	soil metagenome	0	0
DRR001523	13705	soil metagenome	0	0
DRR001524	11879	soil metagenome	0	0
DRR001525	9635	soil metagenome	0	0
DRR001526	10178	soil metagenome	0	0
DRR001527	12222	soil metagenome	0	0
DRR001528	7785	soil metagenome	0	0
DRR001529	10471	soil metagenome	0	0
DRR001530	10232	soil metagenome	0	0
DRR001531	11777	soil metagenome	0	0
DRR001533	8504	soil metagenome	0	0
DRR001534	7293	soil metagenome	0	0
DRR001535	8037	soil metagenome	0	0
DRR001536	12597	soil metagenome	0	0
DRR001537	11509	soil metagenome	0	0
DRR001538	13153	soil metagenome	0	0
DRR001539	11426	soil metagenome	0	0
DRR001540	8235	soil metagenome	0	0
DRR001541	14966	soil metagenome	0	0
DRR001542	12130	soil metagenome	0	0
DRR001543	14920	soil metagenome	0	0
DRR001544	11914	soil metagenome	0	0
DRR001545	11517	soil metagenome	0	0
DRR001546	9992	soil metagenome	0	0
DRR001547	10609	soil metagenome	0	0
DRR001548	11667	soil metagenome	0	0
DRR001549	9655	soil metagenome	0	0
DRR001550	10109	soil metagenome	0	0
DRR001556	155192	marine sediment metagenome	0	0
DRR001557	110183	marine sediment metagenome	0	0
DRR001608	10569	freshwater sediment metagenome	0	0
DRR001609	8795	freshwater metagenome	0	0
DRR001610	16161	food metagenome	0	0
DRR001611	7309	fish metagenome	0	0
DRR001612	13833	fish metagenome	0	0
DRR001613	15318	fish metagenome	0	0
DRR001614	13388	fish metagenome	0	0
DRR001615	14283	fish metagenome	0	0
DRR001616	14932	fish metagenome	0	0
DRR001617	14666	fish metagenome	0	0
DRR001618	19037	fish metagenome	0	0
DRR001619	13307	fish metagenome	0	0
DRR001620	15716	fish metagenome	0	0
DRR001621	16236	fish metagenome	0	0
DRR001713	75714	food metagenome	0	0
DRR001822	26874	biofilm metagenome	0	0
DRR001823	17973	biofilm metagenome	0	0
DRR001870	143496	honeybee metagenome	0	0
DRR001935	2919	biofilm metagenome	0	0
DRR001936	5347	biofilm metagenome	0	0
DRR001937	8224	biofilm metagenome	0	0
DRR001938	9756	biofilm metagenome	0	0
DRR001983	73862	soil metagenome	0	0
DRR002073	8034	uncultured marine microorganism	0	0
DRR002074	9832	uncultured marine microorganism	0	0
DRR002212	857921	soil metagenome	0	0
DRR002386	105678	soil metagenome	0	0
DRR002451	35084	marine sediment metagenome	0	0
DRR002452	195747	marine sediment metagenome	0	0
DRR002453	229654	marine sediment metagenome	0	0
DRR002460	230318	human gut metagenome	0	0
DRR002614	2959	biofilm metagenome	0	0
DRR002615	2805	biofilm metagenome	0	0
DRR002616	2205	biofilm metagenome	0	0
DRR002617	2473	biofilm metagenome	0	0
DRR002618	5425	biofilm metagenome	0	0
DRR002619	3517	biofilm metagenome	0	0
DRR002654	3772	environmental samples	0	0
DRR002655	5363	environmental samples	0	0
DRR002669	5409	human gut metagenome	0	0
DRR002670	7351	human gut metagenome	0	0
DRR002671	4548	human gut metagenome	0	0
DRR002672	10751	human gut metagenome	0	0
DRR002673	10928	human gut metagenome	0	0
DRR002674	10299	human gut metagenome	0	0
DRR002675	12565	human gut metagenome	0	0
DRR002676	14291	human gut metagenome	0	0
DRR002677	10596	human gut metagenome	0	0
DRR002678	10615	human gut metagenome	0	0
DRR002679	13908	human gut metagenome	0	0
DRR002680	20696	human gut metagenome	0	0
DRR002681	18167	human gut metagenome	0	0
DRR002739	7768	human gut metagenome	0	0
DRR002740	6329	human gut metagenome	0	0
DRR002741	5732	human gut metagenome	0	0
DRR002742	6489	human gut metagenome	0	0
DRR002743	5238	human gut metagenome	0	0
DRR002744	10379	human gut metagenome	0	0
DRR002745	5508	human gut metagenome	0	0
DRR002746	6447	human gut metagenome	0	0
DRR002747	5177	human gut metagenome	0	0
DRR002748	5369	human gut metagenome	0	0
DRR002749	12139	human gut metagenome	0	0
DRR002750	6556	human gut metagenome	0	0
DRR002751	5014	human gut metagenome	0	0
DRR002752	7887	human gut metagenome	0	0
DRR002753	4588	human gut metagenome	0	0
DRR002754	6964	human gut metagenome	0	0
DRR002755	4575	human gut metagenome	0	0
DRR002756	6189	human gut metagenome	0	0
DRR002758	208540	sediment metagenome	0	0
DRR003177	88271	uncultured bacterium	0	0
DRR003178	113248	uncultured bacterium	0	0
DRR003208	109230	food fermentation metagenome	0	0
DRR003264	18563	activated carbon metagenome	0	0
DRR003265	35461	activated carbon metagenome	0	0
DRR003266	5705	activated carbon metagenome	0	0
DRR003267	11226	activated carbon metagenome	0	0
DRR003268	13851	activated carbon metagenome	0	0
DRR003269	20894	activated carbon metagenome	0	0
DRR003270	5625	activated carbon metagenome	0	0
DRR003271	17044	activated carbon metagenome	0	0
DRR003272	8144	activated carbon metagenome	0	0
DRR003273	21147	activated carbon metagenome	0	0
DRR003274	31054	activated carbon metagenome	0	0
DRR003275	8700	activated carbon metagenome	0	0
DRR003411	2605	human gut metagenome	0	0
DRR003412	1884	human gut metagenome	0	0
DRR003413	2733	human gut metagenome	0	0
DRR003414	2640	human gut metagenome	0	0
DRR003415	2617	human gut metagenome	0	0
DRR003416	2189	human gut metagenome	0	0
DRR003417	2565	human gut metagenome	0	0
DRR003418	1859	human gut metagenome	0	0
DRR003419	2790	human gut metagenome	0	0
DRR003420	2678	human gut metagenome	0	0
DRR003421	2341	human gut metagenome	0	0
DRR003422	2688	human gut metagenome	0	0
DRR003423	2431	human gut metagenome	0	0
DRR003424	1999	human gut metagenome	0	0
DRR003425	2443	human gut metagenome	0	0
DRR003426	1739	human gut metagenome	0	0
DRR003427	2101	human gut metagenome	0	0
DRR003428	1326	human gut metagenome	0	0
DRR003429	2377	human gut metagenome	0	0
DRR003430	1680	human gut metagenome	0	0
DRR003431	2678	human gut metagenome	0	0
DRR003432	1877	human gut metagenome	0	0
DRR003433	2473	human gut metagenome	0	0
DRR003434	2201	human gut metagenome	0	0
DRR003435	1837	human gut metagenome	0	0
DRR003436	2083	human gut metagenome	0	0
DRR003437	2551	human gut metagenome	0	0
DRR003438	2627	human gut metagenome	0	0
DRR003439	1985	human gut metagenome	0	0
DRR003440	2844	human gut metagenome	0	0
DRR003441	2640	human gut metagenome	0	0
DRR003442	2626	human gut metagenome	0	0
DRR003443	2737	human gut metagenome	0	0
DRR003444	2729	human gut metagenome	0	0
DRR003445	2729	human gut metagenome	0	0
DRR003446	1937	human gut metagenome	0	0
DRR003447	1733	human gut metagenome	0	0
DRR003448	2069	human gut metagenome	0	0
DRR003449	1904	human gut metagenome	0	0
DRR003450	2180	human gut metagenome	0	0
DRR003451	1688	human gut metagenome	0	0
DRR003452	2062	human gut metagenome	0	0
DRR003453	2209	human gut metagenome	0	0
DRR003454	2160	human gut metagenome	0	0
DRR003455	2726	human gut metagenome	0	0
DRR003456	2340	human gut metagenome	0	0
DRR003457	2741	human gut metagenome	0	0
DRR003458	2723	human gut metagenome	0	0
DRR003459	2504	human gut metagenome	0	0
DRR003460	2734	human gut metagenome	0	0
DRR003461	2655	human gut metagenome	0	0
DRR003462	2551	human gut metagenome	0	0
DRR003463	2738	human gut metagenome	0	0
DRR003464	2003	human gut metagenome	0	0
DRR003465	2823	human gut metagenome	0	0
DRR003466	1919	human gut metagenome	0	0
DRR003467	2596	human gut metagenome	0	0
DRR003468	2213	human gut metagenome	0	0
DRR003469	2682	human gut metagenome	0	0
DRR003470	2471	human gut metagenome	0	0
DRR003471	2798	human gut metagenome	0	0
DRR003472	2248	human gut metagenome	0	0
DRR003473	2123	human gut metagenome	0	0
DRR003474	2433	human gut metagenome	0	0
DRR003475	2435	human gut metagenome	0	0
DRR003476	2491	human gut metagenome	0	0
DRR003477	2197	human gut metagenome	0	0
DRR003478	2413	human gut metagenome	0	0
DRR003479	2279	human gut metagenome	0	0
DRR003480	2609	human gut metagenome	0	0
DRR003481	2684	human gut metagenome	0	0
DRR003482	2133	human gut metagenome	0	0
DRR003483	2605	human gut metagenome	0	0
DRR003484	2682	human gut metagenome	0	0
DRR003485	2121	human gut metagenome	0	0
DRR003486	2207	human gut metagenome	0	0
DRR003487	2629	human gut metagenome	0	0
DRR003488	2297	human gut metagenome	0	0
DRR003489	2207	human gut metagenome	0	0
DRR003490	2429	human gut metagenome	0	0
DRR003491	2423	human gut metagenome	0	0
DRR003492	2502	human gut metagenome	0	0
DRR003493	2361	human gut metagenome	0	0
DRR003494	2527	human gut metagenome	0	0
DRR003495	2462	human gut metagenome	0	0
DRR003496	2067	human gut metagenome	0	0
DRR003497	1756	human gut metagenome	0	0
DRR003498	2534	human gut metagenome	0	0
DRR003499	1574	human gut metagenome	0	0
DRR003500	1800	human gut metagenome	0	0
DRR003501	2432	human gut metagenome	0	0
DRR003502	2272	human gut metagenome	0	0
DRR003503	2430	human gut metagenome	0	0
DRR003504	2440	human gut metagenome	0	0
DRR003505	2226	human gut metagenome	0	0
DRR003506	2389	human gut metagenome	0	0
DRR003507	1811	human gut metagenome	0	0
DRR003508	2667	human gut metagenome	0	0
DRR003509	2416	human gut metagenome	0	0
DRR003510	2673	human gut metagenome	0	0
DRR003511	2634	human gut metagenome	0	0
DRR003512	2397	human gut metagenome	0	0
DRR003513	2496	human gut metagenome	0	0
DRR003514	2597	human gut metagenome	0	0
DRR003515	2700	human gut metagenome	0	0
DRR003516	2668	human gut metagenome	0	0
DRR003517	2628	human gut metagenome	0	0
DRR003518	2460	human gut metagenome	0	0
DRR003519	2597	human gut metagenome	0	0
DRR003520	2614	human gut metagenome	0	0
DRR003521	2518	human gut metagenome	0	0
DRR003522	2430	human gut metagenome	0	0
DRR003523	2379	human gut metagenome	0	0
DRR003524	2296	human gut metagenome	0	0
DRR003525	2623	human gut metagenome	0	0
DRR003526	1845	human gut metagenome	0	0
DRR003527	2138	human gut metagenome	0	0
DRR003528	1765	human gut metagenome	0	0
DRR003529	1996	human gut metagenome	0	0
DRR003530	1880	human gut metagenome	0	0
DRR003531	1324	human gut metagenome	0	0
DRR003532	2252	human gut metagenome	0	0
DRR003533	1275	human gut metagenome	0	0
DRR003534	1585	human gut metagenome	0	0
DRR003535	2528	human gut metagenome	0	0
DRR003536	2332	human gut metagenome	0	0
DRR003537	2299	human gut metagenome	0	0
DRR003538	2607	human gut metagenome	0	0
DRR003539	2383	human gut metagenome	0	0
DRR003540	2310	human gut metagenome	0	0
DRR003541	2098	human gut metagenome	0	0
DRR003542	2449	human gut metagenome	0	0
DRR003543	2717	human gut metagenome	0	0
DRR003544	2661	human gut metagenome	0	0
DRR003545	2823	human gut metagenome	0	0
DRR003546	2740	human gut metagenome	0	0
DRR003547	2620	human gut metagenome	0	0
DRR003548	2242	human gut metagenome	0	0
DRR003549	1889	human gut metagenome	0	0
DRR003550	2842	human gut metagenome	0	0
DRR003551	2887	human gut metagenome	0	0
DRR003552	2675	human gut metagenome	0	0
DRR003553	2827	human gut metagenome	0	0
DRR003554	2471	human gut metagenome	0	0
DRR003555	2773	human gut metagenome	0	0
DRR003556	2451	human gut metagenome	0	0
DRR003557	2821	human gut metagenome	0	0
DRR003558	2452	human gut metagenome	0	0
DRR003559	2842	human gut metagenome	0	0
DRR003560	2416	human gut metagenome	0	0
DRR003561	2573	human gut metagenome	0	0
DRR003562	2208	human gut metagenome	0	0
DRR003563	2456	human gut metagenome	0	0
DRR003564	2292	human gut metagenome	0	0
DRR003565	1873	human gut metagenome	0	0
DRR003566	2151	human gut metagenome	0	0
DRR003567	1772	human gut metagenome	0	0
DRR003568	1803	human gut metagenome	0	0
DRR003662	993	human skin metagenome	0	0
DRR003663	6611	human skin metagenome	0	0
DRR003664	3133	human skin metagenome	0	0
DRR003665	4339	human skin metagenome	0	0
DRR003666	2454	human skin metagenome	0	0
DRR003667	1952	human skin metagenome	0	0
DRR003668	1308	human skin metagenome	0	0
DRR003669	7947	human skin metagenome	0	0
DRR003670	1147	human skin metagenome	0	0
DRR003671	1383	human skin metagenome	0	0
DRR003672	1692	human skin metagenome	0	0
DRR003673	5899	human skin metagenome	0	0
DRR003674	813	human skin metagenome	0	0
DRR003675	2524	human skin metagenome	0	0
DRR003676	4818	human skin metagenome	0	0
DRR003677	3409	human skin metagenome	0	0
DRR003678	3448	human skin metagenome	0	0
DRR003679	3680	human skin metagenome	0	0
DRR003680	1737	human skin metagenome	0	0
DRR003681	631	human skin metagenome	0	0
DRR003682	3426	human skin metagenome	0	0
DRR003683	1052	human skin metagenome	0	0
DRR003685	1326	human skin metagenome	0	0
DRR003887	2433	compost metagenome	0	0
DRR003888	1109	compost metagenome	0	0
DRR003889	1451	compost metagenome	0	0
DRR003890	1716	compost metagenome	0	0
DRR003891	3269	compost metagenome	0	0
DRR003892	6367	compost metagenome	0	0
DRR003893	1634	compost metagenome	0	0
DRR003936	6077	human metagenome	0	0
DRR003937	12594	human metagenome	0	0
DRR003938	9141	human metagenome	0	0
DRR003939	7232	human metagenome	0	0
DRR003940	5846	human metagenome	0	0
DRR003941	10917	human metagenome	0	0
DRR003942	8049	human metagenome	0	0
DRR003943	18591	human metagenome	0	0
DRR003944	4679	human metagenome	0	0
DRR003945	4775	human metagenome	0	0
DRR003946	4826	human metagenome	0	0
DRR003947	2800	human metagenome	0	0
DRR003948	2662	human metagenome	0	0
DRR003949	4138	human metagenome	0	0
DRR003950	6111	human metagenome	0	0
DRR003951	4081	human metagenome	0	0
DRR006234	11990	mouse gut metagenome	0	0
DRR006235	11342	mouse gut metagenome	0	0
DRR006236	8564	mouse gut metagenome	0	0
DRR006237	7901	mouse gut metagenome	0	0
DRR006238	7655	mouse gut metagenome	0	0
DRR006239	8782	mouse gut metagenome	0	0
DRR006307	23268	human metagenome	0	0
DRR006308	18717	human metagenome	0	0
DRR006309	3862	human metagenome	0	0
DRR006310	1564	human metagenome	0	0
DRR006311	3707	human metagenome	0	0
DRR006312	15017	human metagenome	0	0
DRR006313	17020	human metagenome	0	0
DRR006314	2198	human metagenome	0	0
DRR006315	20021	human metagenome	0	0
DRR006316	24688	human metagenome	0	0
DRR006317	4623	human metagenome	0	0
DRR006318	25868	human metagenome	0	0
DRR006319	736	human metagenome	0	0
DRR006320	26497	human metagenome	0	0
DRR006321	927	human metagenome	0	0
DRR006322	523	human metagenome	0	0
DRR006324	658	human metagenome	0	0
DRR006325	8088	human metagenome	0	0
DRR006327	46462	human metagenome	0	0
DRR006328	9180	human metagenome	0	0
DRR006329	13014	human metagenome	0	0
DRR006330	2726	human metagenome	0	0
DRR006331	10838	human metagenome	0	0
DRR006332	4302	human metagenome	0	0
DRR006333	12294	human metagenome	0	0
DRR006334	8448	human metagenome	0	0
DRR006335	6114	human metagenome	0	0
DRR006336	7529	human metagenome	0	0
DRR006337	4037	human metagenome	0	0
DRR006338	3017	human metagenome	0	0
DRR006339	2522	human metagenome	0	0
DRR006340	12939	human metagenome	0	0
DRR006341	3809	human metagenome	0	0
DRR006342	7011	human metagenome	0	0
DRR006343	5952	human metagenome	0	0
DRR006344	7229	human metagenome	0	0
DRR006345	12561	human metagenome	0	0
DRR006346	5944	human metagenome	0	0
DRR006347	7749	human metagenome	0	0
DRR006348	7767	human metagenome	0	0
DRR006349	9228	human metagenome	0	0
DRR006350	12076	human metagenome	0	0
DRR006351	6009	human metagenome	0	0
DRR006352	915	human metagenome	0	0
DRR006353	20142	human metagenome	0	0
DRR006354	2331	human metagenome	0	0
DRR006355	29182	human metagenome	0	0
DRR006356	8581	human metagenome	0	0
DRR006357	16901	human metagenome	0	0
DRR008435	78213	shoot metagenome	0	0
DRR008436	78456	shoot metagenome	0	0
DRR008437	53311	shoot metagenome	0	0
DRR008438	53869	shoot metagenome	0	0
DRR008439	91697	root metagenome	0	0
DRR008440	92888	root metagenome	0	0
DRR008441	78428	root metagenome	0	0
DRR008442	103246	root metagenome	0	0
DRR008459	32054	soil metagenome	0	0
DRR008490	16343	prokaryotic environmental samples	0	0
DRR008491	46083	prokaryotic environmental samples	0	0
DRR008492	17773	prokaryotic environmental samples	0	0
DRR008493	15047	prokaryotic environmental samples	0	0
DRR008494	8682	prokaryotic environmental samples	0	0
DRR008495	7636	prokaryotic environmental samples	0	0
DRR008496	12978	prokaryotic environmental samples	0	0
DRR008497	14950	prokaryotic environmental samples	0	0
DRR008498	19554	prokaryotic environmental samples	0	0
DRR008499	14612	prokaryotic environmental samples	0	0
DRR008621	38850	soil metagenome	0	0
DRR008622	47666	human oral metagenome	0	0
DRR008623	44918	human oral metagenome	0	0
DRR008624	41916	human oral metagenome	0	0
DRR008629	17219	biofilm metagenome	0	0
DRR008630	8068	biofilm metagenome	0	0
DRR008631	11537	biofilm metagenome	0	0
DRR008632	19222	biofilm metagenome	0	0
DRR008633	10663	biofilm metagenome	0	0
DRR012606	1729	ecological metagenomes	0	0
DRR012607	5721	ecological metagenomes	0	0
DRR012608	3940	ecological metagenomes	0	0
DRR012609	4540	ecological metagenomes	0	0
DRR012699	4245	ecological metagenomes	0	0
DRR012700	2369	ecological metagenomes	0	0
DRR012701	3038	ecological metagenomes	0	0
DRR012702	1735	ecological metagenomes	0	0
DRR012703	4706	ecological metagenomes	0	0
DRR012704	2148	ecological metagenomes	0	0
DRR012705	6300	ecological metagenomes	0	0
DRR012706	4298	ecological metagenomes	0	0
DRR012707	5007	ecological metagenomes	0	0
DRR012708	4480	ecological metagenomes	0	0
DRR012709	4665	ecological metagenomes	0	0
DRR012710	1598	ecological metagenomes	0	0
DRR012711	3978	ecological metagenomes	0	0
DRR012960	193188	marine sediment metagenome	0	0
DRR012961	186278	marine sediment metagenome	0	0
DRR012962	60800	marine sediment metagenome	0	0
DRR012963	32769	marine sediment metagenome	0	0
DRR012964	575	marine sediment metagenome	0	0
DRR012965	10891	marine sediment metagenome	0	0
DRR012966	825	marine sediment metagenome	0	0
DRR012967	6034	marine sediment metagenome	0	0
DRR012968	11026	marine sediment metagenome	0	0
DRR012971	10087	marine sediment metagenome	0	0
DRR012972	11709	marine sediment metagenome	0	0
DRR012973	11673	marine sediment metagenome	0	0
DRR012974	13367	marine sediment metagenome	0	0
DRR012975	13690	marine sediment metagenome	0	0
DRR012976	12522	marine sediment metagenome	0	0
DRR012977	10962	marine sediment metagenome	0	0
DRR012978	10583	marine sediment metagenome	0	0
DRR012979	10966	marine sediment metagenome	0	0
DRR012980	10516	marine sediment metagenome	0	0
DRR012981	9869	marine sediment metagenome	0	0
DRR012982	18570	marine sediment metagenome	0	0
DRR012983	15387	marine sediment metagenome	0	0
DRR012984	16890	marine sediment metagenome	0	0
DRR012985	17648	marine sediment metagenome	0	0
DRR012986	15138	marine sediment metagenome	0	0
DRR012987	16712	marine sediment metagenome	0	0
DRR012988	16123	marine sediment metagenome	0	0
DRR012989	17733	marine sediment metagenome	0	0
DRR012990	20494	marine sediment metagenome	0	0
DRR012991	15521	marine sediment metagenome	0	0
DRR012992	4333	marine sediment metagenome	0	0
DRR012993	42727	marine sediment metagenome	0	0
DRR012994	41786	marine sediment metagenome	0	0
DRR012995	49000	marine sediment metagenome	0	0
DRR012996	39644	marine sediment metagenome	0	0
DRR012997	23361	marine sediment metagenome	0	0
DRR012998	16638	marine sediment metagenome	0	0
DRR012999	31803	marine sediment metagenome	0	0
DRR013021	267142	uncultured bacterium	0	0
DRR013279	39221	Glycine max	0	0
DRR013297	45848	mouse gut metagenome	0	0
DRR013298	68844	mouse gut metagenome	0	0
DRR013299	31145	mouse gut metagenome	0	0
DRR013300	54427	mouse gut metagenome	0	0
DRR013301	24486	mouse gut metagenome	0	0
DRR013302	78338	mouse gut metagenome	0	0
DRR013303	49080	mouse gut metagenome	0	0
DRR013304	51330	mouse gut metagenome	0	0
DRR013305	34672	mouse gut metagenome	0	0
DRR013306	71084	mouse gut metagenome	0	0
DRR013307	37569	mouse gut metagenome	0	0
DRR013308	40486	mouse gut metagenome	0	0
DRR013309	5133	biofilm metagenome	0	0
DRR013310	59667	biofilm metagenome	0	0
DRR013311	17988	biofilm metagenome	0	0
DRR013829	7941	mouse gut metagenome	0	0
DRR013830	10140	mouse gut metagenome	0	0
DRR013831	7610	mouse gut metagenome	0	0
DRR013832	7067	mouse gut metagenome	0	0
DRR013835	2385	mouse gut metagenome	0	0
DRR013836	2887	mouse gut metagenome	0	0
DRR013837	2845	mouse gut metagenome	0	0
DRR013838	3247	mouse gut metagenome	0	0
DRR013839	2743	mouse gut metagenome	0	0
DRR013840	2866	mouse gut metagenome	0	0
DRR013841	2623	mouse gut metagenome	0	0
DRR013842	2908	mouse gut metagenome	0	0
DRR013843	3022	mouse gut metagenome	0	0
DRR013844	2510	mouse gut metagenome	0	0
DRR013845	3216	mouse gut metagenome	0	0
DRR013846	3116	mouse gut metagenome	0	0
DRR013901	58081	soil metagenome	0	0
DRR013978	1564	root metagenome	0	0
DRR013979	804	root metagenome	0	0
DRR013980	703	root metagenome	0	0
DRR013981	2076	root metagenome	0	0
DRR013982	1682	root metagenome	0	0
DRR013983	1955	root metagenome	0	0
DRR013984	2634	root metagenome	0	0
DRR013985	746	root metagenome	0	0
DRR013986	1525	root metagenome	0	0
DRR013987	1215	root metagenome	0	0
DRR013988	622	root metagenome	0	0
DRR013989	1034	root metagenome	0	0
DRR013990	942	root metagenome	0	0
DRR013991	707	root metagenome	0	0
DRR013992	2036	root metagenome	0	0
DRR013993	1286	root metagenome	0	0
DRR014042	41956	soil metagenome	0	0
DRR014055	7298	marine metagenome	0	0
DRR014056	9440	marine metagenome	0	0
DRR014057	36386	marine metagenome	0	0
DRR014058	44325	marine metagenome	0	0
DRR014059	3577	marine metagenome	0	0
DRR014060	6551	marine metagenome	0	0
DRR014061	15729	marine metagenome	0	0
DRR014062	17359	marine metagenome	0	0
DRR014063	11556	marine metagenome	0	0
DRR014064	9547	marine metagenome	0	0
DRR014065	23442	marine metagenome	0	0
DRR014066	20141	marine metagenome	0	0
DRR014067	30811	marine metagenome	0	0
DRR014068	4077	marine metagenome	0	0
DRR014069	6829	marine metagenome	0	0
DRR014070	12449	marine metagenome	0	0
DRR014071	38704	marine metagenome	0	0
DRR014072	8701	marine metagenome	0	0
DRR014110	152497	soil metagenome	0	0
DRR014111	94280	soil metagenome	0	0
DRR014112	84078	soil metagenome	0	0
DRR014144	22886	ecological metagenomes	0	0
DRR014145	23960	ecological metagenomes	0	0
DRR014188	2047	ecological metagenomes	0	0
DRR014189	6803	ecological metagenomes	0	0
DRR014190	7688	ecological metagenomes	0	0
DRR014191	4499	ecological metagenomes	0	0
DRR014251	60381	Xanthomonas oryzae pv. oryzae KACC 10331	0	0
DRR014252	72504	Xanthomonas oryzae pv. oryzae KACC 10331	0	0
DRR014312	184197	environmental samples	0	0
DRR014314	1145535	soil metagenome	0	0
DRR014325	46011	Euryarchaeota	0	0
DRR014326	38829	Euryarchaeota	0	0
DRR014332	3930	human gut metagenome	0	0
DRR014333	3667	human gut metagenome	0	0
DRR014334	4034	human gut metagenome	0	0
DRR014335	4219	human gut metagenome	0	0
DRR014336	1593	human gut metagenome	0	0
DRR014337	2520	human gut metagenome	0	0
DRR014338	3760	human gut metagenome	0	0
DRR014339	3983	human gut metagenome	0	0
DRR014340	3987	human gut metagenome	0	0
DRR014341	2291	human gut metagenome	0	0
DRR014342	2372	human gut metagenome	0	0
DRR014343	2805	human gut metagenome	0	0
DRR014344	1843	human gut metagenome	0	0
DRR014345	2928	human gut metagenome	0	0
DRR014346	1784	human gut metagenome	0	0
DRR014347	3713	human gut metagenome	0	0
DRR014348	4582	human gut metagenome	0	0
DRR014349	4620	human gut metagenome	0	0
DRR014350	3700	human gut metagenome	0	0
DRR014351	5155	human gut metagenome	0	0
DRR014352	4697	human gut metagenome	0	0
DRR014353	4507	human gut metagenome	0	0
DRR014354	3863	human gut metagenome	0	0
DRR014355	3226	human gut metagenome	0	0
DRR014356	3557	human gut metagenome	0	0
DRR014357	4064	human gut metagenome	0	0
DRR014358	3458	human gut metagenome	0	0
DRR014359	3820	human gut metagenome	0	0
DRR014360	4443	human gut metagenome	0	0
DRR014361	2413	human gut metagenome	0	0
DRR014362	1846	human gut metagenome	0	0
DRR014363	3550	human gut metagenome	0	0
DRR014364	3523	human gut metagenome	0	0
DRR014365	3655	human gut metagenome	0	0
DRR014366	4675	human gut metagenome	0	0
DRR014367	5139	human gut metagenome	0	0
DRR014368	8956	human gut metagenome	0	0
DRR014369	4881	human gut metagenome	0	0
DRR014370	2921	human gut metagenome	0	0
DRR014371	4474	human gut metagenome	0	0
DRR014372	2683	human gut metagenome	0	0
DRR014373	1783	human gut metagenome	0	0
DRR014374	4177	human gut metagenome	0	0
DRR014375	4392	human gut metagenome	0	0
DRR014376	4528	human gut metagenome	0	0
DRR014377	4165	human gut metagenome	0	0
DRR014378	5032	human gut metagenome	0	0
DRR014379	3738	human gut metagenome	0	0
DRR014380	68480	human gut metagenome	0	0
DRR014466	12921	soil metagenome	0	0
DRR014467	13114	soil metagenome	0	0
DRR014468	14020	soil metagenome	0	0
DRR014469	23027	soil metagenome	0	3
DRR014470	9982	soil metagenome	0	0
DRR014471	15399	soil metagenome	0	0
DRR014472	14870	soil metagenome	0	0
DRR014473	19195	soil metagenome	0	0
DRR014474	13602	soil metagenome	0	0
DRR014475	15692	soil metagenome	0	1
DRR014476	20537	soil metagenome	0	0
DRR014477	12238	soil metagenome	0	1
DRR014478	12601	soil metagenome	0	3
DRR014479	15301	soil metagenome	0	1
DRR014480	12351	soil metagenome	0	11
DRR014481	15513	soil metagenome	0	0
DRR014482	22707	soil metagenome	0	1
DRR014483	17221	soil metagenome	0	0
DRR014484	7539	soil metagenome	0	0
DRR014485	11212	soil metagenome	0	1
DRR014486	13462	soil metagenome	0	0
DRR014487	10792	soil metagenome	0	0
DRR014488	19283	soil metagenome	0	1
DRR014489	17986	soil metagenome	0	0
DRR014490	16070	soil metagenome	0	0
DRR014491	17698	soil metagenome	0	1
DRR014492	13199	soil metagenome	0	6
DRR014493	15371	soil metagenome	0	0
DRR014494	17559	soil metagenome	0	5
DRR014495	6749	soil metagenome	0	1
DRR014496	17552	soil metagenome	0	2
DRR014497	17631	soil metagenome	0	4
DRR014498	15555	soil metagenome	0	0
DRR014499	10990	soil metagenome	0	1
DRR014500	14470	soil metagenome	0	0
DRR014501	10593	soil metagenome	0	1
DRR014502	14906	soil metagenome	0	0
DRR014503	14801	soil metagenome	0	0
DRR014504	8677	soil metagenome	0	0
DRR014505	12158	soil metagenome	0	1
DRR014506	18087	soil metagenome	0	0
DRR014507	14920	soil metagenome	0	2
DRR014509	3320	mouse gut metagenome	0	0
DRR014510	3275	mouse gut metagenome	0	0
DRR014511	3198	mouse gut metagenome	0	0
DRR014512	3450	mouse gut metagenome	0	0
DRR014513	3219	mouse gut metagenome	0	0
DRR014514	3525	mouse gut metagenome	0	0
DRR014515	3375	mouse gut metagenome	0	0
DRR014516	3135	mouse gut metagenome	0	0
DRR014517	3805	mouse gut metagenome	0	0
DRR014518	3437	mouse gut metagenome	0	0
DRR014519	3787	mouse gut metagenome	0	0
DRR014520	3360	mouse gut metagenome	0	0
DRR014530	3255	terrestrial metagenome	0	0
DRR014531	2607	terrestrial metagenome	0	0
DRR014532	1228	terrestrial metagenome	0	0
DRR014533	3849	terrestrial metagenome	0	0
DRR014534	5884	terrestrial metagenome	0	0
DRR014535	2639	terrestrial metagenome	0	0
DRR014536	1948	terrestrial metagenome	0	0
DRR014537	2506	terrestrial metagenome	0	0
DRR014538	3165	terrestrial metagenome	0	0
DRR014539	4077	terrestrial metagenome	0	0
DRR014540	5181	terrestrial metagenome	0	0
DRR014541	4643	terrestrial metagenome	0	0
DRR014542	29327	terrestrial metagenome	0	0
DRR014543	21368	terrestrial metagenome	0	0
DRR014544	27677	terrestrial metagenome	0	0
DRR014545	30173	terrestrial metagenome	0	0
DRR014546	30491	terrestrial metagenome	0	0
DRR014547	32945	terrestrial metagenome	0	0
DRR014548	864365	soil metagenome	0	0
DRR014735	5016	Bacillus anthracis	0	0
DRR014787	925801	soil metagenome	0	0
DRR014854	6046	soil metagenome	0	0
DRR014855	10730	soil metagenome	0	0
DRR014856	8241	soil metagenome	0	0
DRR014857	12480	soil metagenome	0	0
DRR014858	12043	soil metagenome	0	0
DRR014859	11121	soil metagenome	0	0
DRR014860	5737	soil metagenome	0	0
DRR014861	16505	soil metagenome	0	0
DRR014862	5373	soil metagenome	0	0
DRR014863	12288	soil metagenome	0	0
DRR014864	8373	soil metagenome	0	0
DRR014865	11191	soil metagenome	0	0
DRR014866	5216	soil metagenome	0	0
DRR014867	3198	soil metagenome	0	0
DRR014868	11592	soil metagenome	0	0
DRR014869	16457	soil metagenome	0	0
DRR014870	4912	soil metagenome	0	0
DRR014871	5533	soil metagenome	0	0
DRR014872	6135	soil metagenome	0	0
DRR014873	8298	soil metagenome	0	0
DRR014874	7421	soil metagenome	0	0
DRR014875	13490	soil metagenome	0	0
DRR014876	9567	soil metagenome	0	0
DRR014877	18388	soil metagenome	0	0
DRR014878	8914	soil metagenome	0	0
DRR014879	17097	soil metagenome	0	0
DRR014880	9074	soil metagenome	0	0
DRR014881	11224	soil metagenome	0	0
DRR014898	92653	soil metagenome	0	0
DRR014899	789673	soil metagenome	0	0
DRR014939	1205	fish metagenome	0	0
DRR014940	2367	fish metagenome	0	0
DRR014941	2933	fish metagenome	0	0
DRR014942	769	fish metagenome	0	0
DRR014943	1533	fish metagenome	0	0
DRR014944	2084	fish metagenome	0	0
DRR014945	910	fish metagenome	0	0
DRR014946	2286	fish metagenome	0	0
DRR014947	3530	fish metagenome	0	0
DRR014948	722	fish metagenome	0	0
DRR014949	5348	fish metagenome	0	0
DRR014950	3054	fish metagenome	0	0
DRR014951	1661	fish metagenome	0	0
DRR014952	2793	fish metagenome	0	0
DRR014953	1191	fish metagenome	0	0
DRR014954	1055	fish metagenome	0	0
DRR014955	3451	fish metagenome	0	0
DRR014956	3284	fish metagenome	0	0
DRR014957	1122	fish metagenome	0	0
DRR014958	3551	fish metagenome	0	0
DRR014959	2471	fish metagenome	0	0
DRR014960	918	fish metagenome	0	0
DRR014961	4217	fish metagenome	0	0
DRR014962	2822	fish metagenome	0	0
DRR014963	765	fish metagenome	0	0
DRR014964	3730	fish metagenome	0	0
DRR014965	2693	fish metagenome	0	0
DRR014966	945	fish metagenome	0	0
DRR014967	3586	fish metagenome	0	0
DRR014968	2208	fish metagenome	0	0
DRR014969	971	fish metagenome	0	0
DRR014970	3717	fish metagenome	0	0
DRR014971	2525	fish metagenome	0	0
DRR014972	502	fish metagenome	0	0
DRR014973	2592	fish metagenome	0	0
DRR014974	3281	fish metagenome	0	0
DRR014976	3560	freshwater metagenome	0	0
DRR014977	3092	freshwater metagenome	0	0
DRR014997	697785	soil metagenome	0	0
DRR015113	250899	soil metagenome	0	0
DRR015124	9114	compost metagenome	0	0
DRR015125	8383	compost metagenome	0	0
DRR015126	8533	compost metagenome	0	0
DRR015127	5925	compost metagenome	0	0
DRR015128	8821	compost metagenome	0	0
DRR015129	8834	compost metagenome	0	0
DRR015130	10358	compost metagenome	0	0
DRR015131	6480	compost metagenome	0	0
DRR015132	6612	compost metagenome	0	0
DRR016078	1903	marine sediment metagenome	0	0
DRR016079	651	marine sediment metagenome	0	0
DRR016080	1320	marine sediment metagenome	0	0
DRR016081	1759	marine sediment metagenome	0	0
DRR016082	589	marine sediment metagenome	0	0
DRR016084	724	marine sediment metagenome	0	0
DRR016085	946	marine sediment metagenome	0	0
DRR016086	961	marine sediment metagenome	0	0
DRR016087	1456	marine sediment metagenome	0	0
DRR016088	1029	marine sediment metagenome	0	0
DRR016089	1201	marine sediment metagenome	0	0
DRR016090	1947	marine sediment metagenome	0	0
DRR016091	829	marine sediment metagenome	0	0
DRR016118	7581	sediment metagenome	0	0
DRR016119	6007	sediment metagenome	0	0
DRR016120	5005	sediment metagenome	0	0
DRR016121	5466	sediment metagenome	0	0
DRR016122	5594	sediment metagenome	0	0
DRR016449	58857	organismal metagenomes	0	0
DRR016450	98580	organismal metagenomes	0	0
DRR016451	106223	organismal metagenomes	0	0
DRR016467	1936	leaf metagenome	0	0
DRR016471	5226	leaf metagenome	0	0
DRR016475	975	leaf metagenome	0	0
DRR016476	44765	leaf metagenome	0	0
DRR016478	2988	leaf metagenome	0	0
DRR016480	3345	leaf metagenome	0	0
DRR016481	5148	leaf metagenome	0	0
DRR016484	667	leaf metagenome	0	0
DRR016486	3027	leaf metagenome	0	0
DRR016487	5368	leaf metagenome	0	0
DRR016492	1678	leaf metagenome	0	0
DRR016494	941	leaf metagenome	0	0
DRR016496	676	leaf metagenome	0	0
DRR016499	541	leaf metagenome	0	0
DRR016500	1045	leaf metagenome	0	0
DRR016501	2152	leaf metagenome	0	0
DRR016502	826	leaf metagenome	0	0
DRR016504	1761	leaf metagenome	0	0
DRR016506	1520	leaf metagenome	0	0
DRR016507	731	leaf metagenome	0	0
DRR016509	1539	leaf metagenome	0	0
DRR016510	1033	leaf metagenome	0	0
DRR016511	16717	leaf metagenome	0	0
DRR016512	1824	leaf metagenome	0	0
DRR016513	1004	leaf metagenome	0	0
DRR016516	1237	leaf metagenome	0	0
DRR016725	77656	biofilm metagenome	0	0
DRR016726	26158	biofilm metagenome	0	0
DRR016727	1829	Chlamydomonas reinhardtii	0	0
DRR016728	3558	Chlamydomonas reinhardtii	0	0
DRR016801	211797	soil metagenome	0	0
DRR016803	389267	soil metagenome	0	0
DRR017220	4219	human gut metagenome	0	0
DRR017221	2223	human gut metagenome	0	0
DRR017222	4333	human gut metagenome	0	0
DRR017223	5308	human gut metagenome	0	0
DRR017224	3052	human gut metagenome	0	0
DRR017225	6470	human gut metagenome	0	0
DRR017226	3198	human gut metagenome	0	0
DRR017227	3921	human gut metagenome	0	0
DRR017228	8593	human gut metagenome	0	0
DRR017229	4349	human gut metagenome	0	0
DRR017230	8398	human gut metagenome	0	0
DRR017231	3729	human gut metagenome	0	0
DRR017232	2679	human gut metagenome	0	0
DRR017233	3927	human gut metagenome	0	0
DRR017234	4970	human gut metagenome	0	0
DRR017235	4532	human gut metagenome	0	0
DRR017236	5780	human gut metagenome	0	0
DRR017237	5342	human gut metagenome	0	0
DRR017238	6004	human gut metagenome	0	0
DRR017239	5772	human gut metagenome	0	0
DRR017240	3007	human gut metagenome	0	0
DRR017241	5249	human gut metagenome	0	0
DRR017242	4524	human gut metagenome	0	0
DRR017243	1802	human gut metagenome	0	0
DRR017244	4826	human gut metagenome	0	0
DRR017245	5847	human gut metagenome	0	0
DRR017246	6637	human gut metagenome	0	0
DRR017247	6540	human gut metagenome	0	0
DRR017248	7233	human gut metagenome	0	0
DRR017249	5279	human gut metagenome	0	0
DRR017250	6570	human gut metagenome	0	0
DRR017251	3439	human gut metagenome	0	0
DRR017252	4342	human gut metagenome	0	0
DRR017253	3759	human gut metagenome	0	0
DRR017254	8191	human gut metagenome	0	0
DRR017255	3637	human gut metagenome	0	0
DRR017256	7794	human gut metagenome	0	0
DRR017257	5827	human gut metagenome	0	0
DRR017258	5161	human gut metagenome	0	0
DRR017259	4716	human gut metagenome	0	0
DRR017260	3116	human gut metagenome	0	0
DRR017261	2338	human gut metagenome	0	0
DRR017262	2830	human gut metagenome	0	0
DRR017263	5015	human gut metagenome	0	0
DRR017264	6102	human gut metagenome	0	0
DRR017265	9412	human gut metagenome	0	0
DRR017266	2639	human gut metagenome	0	0
DRR017267	8948	human gut metagenome	0	0
DRR017268	7549	human gut metagenome	0	0
DRR017269	6987	human gut metagenome	0	0
DRR017270	4738	human gut metagenome	0	0
DRR017271	3420	human gut metagenome	0	0
DRR017272	6811	human gut metagenome	0	0
DRR017273	1047	human gut metagenome	0	0
DRR017274	3943	human gut metagenome	0	0
DRR017275	5964	human gut metagenome	0	0
DRR017276	3637	human gut metagenome	0	0
DRR017277	3138	human gut metagenome	0	0
DRR017278	4511	human gut metagenome	0	0
DRR017279	5237	human gut metagenome	0	0
DRR017280	2256	human gut metagenome	0	0
DRR017281	1599	human gut metagenome	0	0
DRR017282	3046	human gut metagenome	0	0
DRR017283	4890	human gut metagenome	0	0
DRR017284	7215	human gut metagenome	0	0
DRR017285	5553	human gut metagenome	0	0
DRR017286	3739	human gut metagenome	0	0
DRR017287	4249	human gut metagenome	0	0
DRR017288	3923	human gut metagenome	0	0
DRR017289	2931	human gut metagenome	0	0
DRR017290	3826	human gut metagenome	0	0
DRR017291	5062	human gut metagenome	0	0
DRR017292	2485	human gut metagenome	0	0
DRR017293	3791	human gut metagenome	0	0
DRR017294	4176	human gut metagenome	0	0
DRR017295	4146	human gut metagenome	0	0
DRR017296	5204	human gut metagenome	0	0
DRR017297	4554	human gut metagenome	0	0
DRR017298	2606	human gut metagenome	0	0
DRR017299	4492	human gut metagenome	0	0
DRR017300	5155	human gut metagenome	0	0
DRR017301	3760	human gut metagenome	0	0
DRR017302	4009	human gut metagenome	0	0
DRR017303	5555	human gut metagenome	0	0
DRR017304	5935	human gut metagenome	0	0
DRR017305	7167	human gut metagenome	0	0
DRR017306	1225	human gut metagenome	0	0
DRR017307	2173	human gut metagenome	0	0
DRR017308	3896	human gut metagenome	0	0
DRR017309	5880	human gut metagenome	0	0
DRR017310	2830	human gut metagenome	0	0
DRR017311	5162	human gut metagenome	0	0
DRR017312	5240	human gut metagenome	0	0
DRR017313	4745	human gut metagenome	0	0
DRR017314	4696	human gut metagenome	0	0
DRR017315	5439	human gut metagenome	0	0
DRR017316	4759	human gut metagenome	0	0
DRR017317	3255	human gut metagenome	0	0
DRR017318	5019	human gut metagenome	0	0
DRR017319	1855	human gut metagenome	0	0
DRR017320	4232	human gut metagenome	0	0
DRR017321	4021	human gut metagenome	0	0
DRR017322	4998	human gut metagenome	0	0
DRR017323	5584	human gut metagenome	0	0
DRR017324	4814	human gut metagenome	0	0
DRR017325	2427	human gut metagenome	0	0
DRR017326	2703	human gut metagenome	0	0
DRR017327	5427	human gut metagenome	0	0
DRR017328	3784	human gut metagenome	0	0
DRR017329	3067	human gut metagenome	0	0
DRR017330	2846	human gut metagenome	0	0
DRR017331	2593	human gut metagenome	0	0
DRR017332	3169	human gut metagenome	0	0
DRR017333	5413	human gut metagenome	0	0
DRR017334	6213	human gut metagenome	0	0
DRR017335	6698	human gut metagenome	0	0
DRR017336	5504	human gut metagenome	0	0
DRR017337	7114	human gut metagenome	0	0
DRR017338	5873	human gut metagenome	0	0
DRR017339	5756	human gut metagenome	0	0
DRR017340	5349	human gut metagenome	0	0
DRR017341	6524	human gut metagenome	0	0
DRR017342	6048	human gut metagenome	0	0
DRR017343	4083	human gut metagenome	0	0
DRR017344	1281	human gut metagenome	0	0
DRR017345	6501	human gut metagenome	0	0
DRR017346	7851	human gut metagenome	0	0
DRR017347	5363	human gut metagenome	0	0
DRR017348	7547	human gut metagenome	0	0
DRR017349	2115	human gut metagenome	0	0
DRR017350	7776	human gut metagenome	0	0
DRR017351	2294	human gut metagenome	0	0
DRR017352	2771	human gut metagenome	0	0
DRR017353	2945	human gut metagenome	0	0
DRR017354	2865	human gut metagenome	0	0
DRR017355	6702	human gut metagenome	0	0
DRR017356	1782	human gut metagenome	0	0
DRR017357	2343	human gut metagenome	0	0
DRR017358	7253	human gut metagenome	0	0
DRR017359	4084	human gut metagenome	0	0
DRR017360	5833	human gut metagenome	0	0
DRR017361	4353	human gut metagenome	0	0
DRR017362	9893	human gut metagenome	0	0
DRR017363	5536	human gut metagenome	0	0
DRR017364	5850	human gut metagenome	0	0
DRR017365	4025	human gut metagenome	0	0
DRR017366	7536	human gut metagenome	0	0
DRR017367	3414	human gut metagenome	0	0
DRR017368	7470	human gut metagenome	0	0
DRR017369	8492	human gut metagenome	0	0
DRR017370	8248	human gut metagenome	0	0
DRR017371	4904	human gut metagenome	0	0
DRR017372	5244	human gut metagenome	0	0
DRR017373	1889	human gut metagenome	0	0
DRR017374	3677	human gut metagenome	0	0
DRR017375	6086	human gut metagenome	0	0
DRR017376	6023	human gut metagenome	0	0
DRR017377	4445	human gut metagenome	0	0
DRR017378	3497	human gut metagenome	0	0
DRR017379	2307	human gut metagenome	0	0
DRR017380	2750	human gut metagenome	0	0
DRR017381	2943	human gut metagenome	0	0
DRR017382	4705	human gut metagenome	0	0
DRR017383	3171	human gut metagenome	0	0
DRR017384	7012	human gut metagenome	0	0
DRR017385	3937	human gut metagenome	0	0
DRR017386	1304	human gut metagenome	0	0
DRR017387	3114	human gut metagenome	0	0
DRR017388	3305	human gut metagenome	0	0
DRR017389	2444	human gut metagenome	0	0
DRR017390	1896	human gut metagenome	0	0
DRR017391	3912	human gut metagenome	0	0
DRR017392	4340	human gut metagenome	0	0
DRR017393	4549	human gut metagenome	0	0
DRR017394	4422	human gut metagenome	0	0
DRR017395	3383	human gut metagenome	0	0
DRR017396	2733	human gut metagenome	0	0
DRR017397	4377	human gut metagenome	0	0
DRR017398	2651	human gut metagenome	0	0
DRR017399	3224	human gut metagenome	0	0
DRR017400	1636	human gut metagenome	0	0
DRR017401	9076	human gut metagenome	0	0
DRR017402	3101	human gut metagenome	0	0
DRR017403	1477	human gut metagenome	0	0
DRR017404	3558	human gut metagenome	0	0
DRR017405	5207	human gut metagenome	0	0
DRR017406	3866	human gut metagenome	0	0
DRR017407	3886	human gut metagenome	0	0
DRR017408	3565	human gut metagenome	0	0
DRR017409	4323	human gut metagenome	0	0
DRR017410	4261	human gut metagenome	0	0
DRR017411	2982	human gut metagenome	0	0
DRR017412	3991	human gut metagenome	0	0
DRR017413	4191	human gut metagenome	0	0
DRR017414	2577	human gut metagenome	0	0
DRR017415	820	human gut metagenome	0	0
DRR017416	3741	human gut metagenome	0	0
DRR017417	5416	human gut metagenome	0	0
DRR017418	5080	human gut metagenome	0	0
DRR017419	1838	human gut metagenome	0	0
DRR017420	3134	human gut metagenome	0	0
DRR017421	2031	human gut metagenome	0	0
DRR017422	1781	human gut metagenome	0	0
DRR017423	4619	human gut metagenome	0	0
DRR017424	2288	human gut metagenome	0	0
DRR017425	2706	human gut metagenome	0	0
DRR017426	2418	human gut metagenome	0	0
DRR017427	1962	human gut metagenome	0	0
DRR017428	1678	human gut metagenome	0	0
DRR017429	3721	human gut metagenome	0	0
DRR017430	3892	human gut metagenome	0	0
DRR017431	2382	human gut metagenome	0	0
DRR017432	6094	human gut metagenome	0	0
DRR017433	1732	human gut metagenome	0	0
DRR017434	2314	human gut metagenome	0	0
DRR017435	3820	human gut metagenome	0	0
DRR017436	3156	human gut metagenome	0	0
DRR017437	3478	human gut metagenome	0	0
DRR017438	1667	human gut metagenome	0	0
DRR017439	4593	human gut metagenome	0	0
DRR017440	4096	human gut metagenome	0	0
DRR017441	5250	human gut metagenome	0	0
DRR017442	4884	human gut metagenome	0	0
DRR017443	4066	human gut metagenome	0	0
DRR017444	5211	human gut metagenome	0	0
DRR017445	4066	human gut metagenome	0	0
DRR017446	5856	human gut metagenome	0	0
DRR017447	3738	human gut metagenome	0	0
DRR017448	5114	human gut metagenome	0	0
DRR017449	5019	human gut metagenome	0	0
DRR017450	4633	human gut metagenome	0	0
DRR017451	5751	human gut metagenome	0	0
DRR017452	4711	human gut metagenome	0	0
DRR017453	4153	human gut metagenome	0	0
DRR017454	7974	human gut metagenome	0	0
DRR017455	5663	human gut metagenome	0	0
DRR017456	2321	human gut metagenome	0	0
DRR017457	4446	human gut metagenome	0	0
DRR017458	3540	human gut metagenome	0	0
DRR017459	5027	human gut metagenome	0	0
DRR017460	5465	human gut metagenome	0	0
DRR017461	5480	human gut metagenome	0	0
DRR017462	5780	human gut metagenome	0	0
DRR017463	4788	human gut metagenome	0	0
DRR017464	5794	human gut metagenome	0	0
DRR017465	4551	human gut metagenome	0	0
DRR017466	3951	human gut metagenome	0	0
DRR017467	3932	human gut metagenome	0	0
DRR017468	5273	human gut metagenome	0	0
DRR017469	5244	human gut metagenome	0	0
DRR017470	3934	human gut metagenome	0	0
DRR017471	4616	human gut metagenome	0	0
DRR017472	4578	human gut metagenome	0	0
DRR017473	1185	human gut metagenome	0	0
DRR017474	6642	human gut metagenome	0	0
DRR017475	5413	human gut metagenome	0	0
DRR017476	4085	human gut metagenome	0	0
DRR017477	5712	human gut metagenome	0	0
DRR017478	5715	human gut metagenome	0	0
DRR017479	3134	human gut metagenome	0	0
DRR017480	5870	human gut metagenome	0	0
DRR017481	5390	human gut metagenome	0	0
DRR017482	3947	human gut metagenome	0	0
DRR017483	3400	human gut metagenome	0	0
DRR017484	3263	human gut metagenome	0	0
DRR017485	5000	human gut metagenome	0	0
DRR017486	3813	human gut metagenome	0	0
DRR017487	4734	human gut metagenome	0	0
DRR017488	4291	human gut metagenome	0	0
DRR017489	4492	human gut metagenome	0	0
DRR017490	4631	human gut metagenome	0	0
DRR017491	2822	human gut metagenome	0	0
DRR017492	4430	human gut metagenome	0	0
DRR017493	8083	human gut metagenome	0	0
DRR017494	6060	human gut metagenome	0	0
DRR017495	4113	human gut metagenome	0	0
DRR017496	5003	human gut metagenome	0	0
DRR017497	4356	human gut metagenome	0	0
DRR017498	4968	human gut metagenome	0	0
DRR017499	4294	human gut metagenome	0	0
DRR017500	5210	human gut metagenome	0	0
DRR017501	4223	human gut metagenome	0	0
DRR017502	6060	human gut metagenome	0	0
DRR017503	4627	human gut metagenome	0	0
DRR017504	10105	human gut metagenome	0	0
DRR017505	3263	human gut metagenome	0	0
DRR017506	4620	human gut metagenome	0	0
DRR017507	4065	human gut metagenome	0	0
DRR017508	4178	human gut metagenome	0	0
DRR017509	4141	human gut metagenome	0	0
DRR017510	3720	human gut metagenome	0	0
DRR017511	4283	human gut metagenome	0	0
DRR017512	4676	human gut metagenome	0	0
DRR017513	3476	human gut metagenome	0	0
DRR017514	3733	human gut metagenome	0	0
DRR017515	3984	human gut metagenome	0	0
DRR017516	4555	human gut metagenome	0	0
DRR017517	3466	human gut metagenome	0	0
DRR017518	3461	human gut metagenome	0	0
DRR017519	3672	human gut metagenome	0	0
DRR017520	4055	human gut metagenome	0	0
DRR017521	5299	human gut metagenome	0	0
DRR017522	3807	human gut metagenome	0	0
DRR017978	106623	soil metagenome	0	0
DRR017979	11633	leaf metagenome	0	0
DRR018052	545	biofilm metagenome	0	0
DRR018055	630	biofilm metagenome	0	0
DRR018056	542	biofilm metagenome	0	0
DRR018057	628	biofilm metagenome	0	0
DRR018069	622	biofilm metagenome	0	0
DRR018073	507	biofilm metagenome	0	0
DRR018081	546	biofilm metagenome	0	0
DRR018087	824	biofilm metagenome	0	0
DRR018106	502	biofilm metagenome	0	0
DRR018107	541	biofilm metagenome	0	0
DRR018108	558	biofilm metagenome	0	1
DRR018110	713	biofilm metagenome	0	0
DRR018111	775	biofilm metagenome	0	0
DRR018115	781	biofilm metagenome	0	0
DRR018116	668	biofilm metagenome	0	0
DRR018118	699	biofilm metagenome	0	0
DRR018119	644	biofilm metagenome	0	0
DRR018120	605	biofilm metagenome	2	2
DRR018122	610	biofilm metagenome	0	0
DRR018123	658	biofilm metagenome	0	0
DRR018128	624	biofilm metagenome	0	0
DRR018129	616	biofilm metagenome	0	0
DRR018131	596	biofilm metagenome	0	0
DRR018132	736	biofilm metagenome	0	0
DRR018133	649	biofilm metagenome	0	0
DRR018136	513	gut metagenome	0	0
DRR018141	633	gut metagenome	0	0
DRR018143	649	gut metagenome	0	0
DRR018144	511	gut metagenome	0	0
DRR018146	682	gut metagenome	0	0
DRR018147	506	gut metagenome	0	0
DRR018149	559	gut metagenome	0	0
DRR018166	558	gut metagenome	0	0
DRR018167	716	gut metagenome	0	0
DRR018170	797	gut metagenome	0	0
DRR018173	591	gut metagenome	0	0
DRR018174	699	gut metagenome	0	0
DRR018179	749	gut metagenome	0	0
DRR018180	1501	gut metagenome	0	0
DRR018181	2083	gut metagenome	0	0
DRR018182	618	gut metagenome	0	0
DRR018183	1531	gut metagenome	0	0
DRR018186	644	gut metagenome	0	0
DRR018197	671	gut metagenome	0	0
DRR018199	517	gut metagenome	0	0
DRR018203	1115	gut metagenome	0	0
DRR018205	666	gut metagenome	0	0
DRR018209	530	mixed culture metagenome	0	0
DRR018248	1323	environmental samples	0	0
DRR018276	3491	human oral metagenome	0	0
DRR018277	3233	human oral metagenome	0	0
DRR018278	2470	human oral metagenome	0	0
DRR018279	4019	human oral metagenome	0	0
DRR018280	2310	human oral metagenome	0	0
DRR018281	2233	human oral metagenome	0	0
DRR018282	3260	human oral metagenome	0	0
DRR018283	3126	human oral metagenome	0	0
DRR018284	2077	human oral metagenome	0	0
DRR018285	1371	human oral metagenome	0	0
DRR018286	1532	human oral metagenome	0	0
DRR018287	1404	human oral metagenome	0	0
DRR018288	1289	human oral metagenome	0	0
DRR018289	1280	human oral metagenome	0	0
DRR018290	2957	human oral metagenome	0	0
DRR018291	1673	human oral metagenome	0	0
DRR018292	1720	human oral metagenome	0	0
DRR018293	1690	human oral metagenome	0	0
DRR018294	1662	human oral metagenome	0	0
DRR018295	1996	human oral metagenome	0	0
DRR018296	2010	human oral metagenome	0	0
DRR018297	2498	human oral metagenome	0	0
DRR018298	2338	human oral metagenome	0	0
DRR018299	2026	human oral metagenome	0	0
DRR018300	1838	human oral metagenome	0	0
DRR018301	2798	human oral metagenome	0	0
DRR018302	1855	human oral metagenome	0	0
DRR018303	2177	human oral metagenome	0	0
DRR018304	1446	human oral metagenome	0	0
DRR018305	1817	human oral metagenome	0	0
DRR018306	2408	human oral metagenome	0	0
DRR018307	2473	human oral metagenome	0	0
DRR018308	1632	human oral metagenome	0	0
DRR018309	1778	human oral metagenome	0	0
DRR018310	2123	human oral metagenome	0	0
DRR018311	2058	human oral metagenome	0	0
DRR018312	2033	human oral metagenome	0	0
DRR018313	1418	human oral metagenome	0	0
DRR018314	2045	human oral metagenome	0	0
DRR018315	1644	human oral metagenome	0	0
DRR018316	1627	human oral metagenome	0	0
DRR018317	1822	human oral metagenome	0	0
DRR018318	1960	human oral metagenome	0	0
DRR018319	1722	human oral metagenome	0	0
DRR018361	7830	freshwater metagenome	0	0
DRR018362	1263	freshwater metagenome	0	0
DRR018363	3246	freshwater metagenome	0	0
DRR018364	1941	freshwater metagenome	0	0
DRR018365	5274	freshwater metagenome	0	0
DRR018366	4267	freshwater metagenome	0	0
DRR018367	5613	freshwater metagenome	0	0
DRR018368	5295	freshwater metagenome	0	0
DRR018369	5224	freshwater metagenome	0	0
DRR018370	12931	freshwater metagenome	0	0
DRR018371	2101	freshwater metagenome	0	0
DRR018372	4529	freshwater metagenome	0	0
DRR018379	9471	human oral metagenome	0	0
DRR018380	8208	human oral metagenome	0	0
DRR018381	5289	human oral metagenome	0	0
DRR018382	6509	human oral metagenome	0	0
DRR018383	3277	human oral metagenome	0	0
DRR018384	1658	human oral metagenome	0	0
DRR018385	5268	human oral metagenome	0	0
DRR018386	6060	human oral metagenome	0	0
DRR018387	7615	human oral metagenome	0	0
DRR018388	7310	human oral metagenome	0	0
DRR018389	4383	human oral metagenome	0	0
DRR018390	4052	human oral metagenome	0	0
DRR018391	7386	human oral metagenome	0	0
DRR018392	5830	human oral metagenome	0	0
DRR018393	4210	human oral metagenome	0	0
DRR018394	7196	human oral metagenome	0	0
DRR018395	7413	human oral metagenome	0	0
DRR018396	5860	human oral metagenome	0	0
DRR018397	6649	human oral metagenome	0	0
DRR018398	4104	human oral metagenome	0	0
DRR018399	7442	human oral metagenome	0	0
DRR018400	6872	human oral metagenome	0	0
DRR018401	4774	human oral metagenome	0	0
DRR018402	3735	human oral metagenome	0	0
DRR018403	6005	human oral metagenome	0	0
DRR018404	4321	human oral metagenome	0	0
DRR018405	5765	human oral metagenome	0	0
DRR018406	6036	human oral metagenome	0	0
DRR018407	3711	human oral metagenome	0	0
DRR018408	2762	human oral metagenome	0	0
DRR018409	7012	human oral metagenome	0	0
DRR018410	6485	human oral metagenome	0	0
DRR018411	2871	human oral metagenome	0	0
DRR018412	6301	human oral metagenome	0	0
DRR018413	5822	human oral metagenome	0	0
DRR018414	5279	human oral metagenome	0	0
DRR018415	6412	human oral metagenome	0	0
DRR018416	3790	human oral metagenome	0	0
DRR018417	4026	human oral metagenome	0	0
DRR018418	5876	human oral metagenome	0	0
DRR018419	5383	human oral metagenome	0	0
DRR018420	3756	human oral metagenome	0	0
DRR018421	7798	human oral metagenome	0	0
DRR018526	683056	soil metagenome	0	4
DRR018652	4821	human oral metagenome	0	0
DRR018653	3891	human oral metagenome	0	0
DRR018654	5082	human oral metagenome	0	0
DRR018655	4592	human oral metagenome	0	0
DRR018656	4943	human oral metagenome	0	0
DRR018657	5944	human oral metagenome	0	0
DRR018658	4532	human oral metagenome	0	0
DRR018659	5222	human oral metagenome	0	0
DRR018660	5105	human oral metagenome	0	0
DRR018661	5733	human oral metagenome	0	0
DRR018662	5741	human oral metagenome	0	0
DRR018663	6746	human oral metagenome	0	0
DRR018664	4618	human oral metagenome	0	0
DRR018665	4365	human oral metagenome	0	0
DRR018666	5747	human oral metagenome	0	0
DRR018667	5075	human oral metagenome	0	0
DRR018668	3212	human oral metagenome	0	0
DRR018669	4246	human oral metagenome	0	0
DRR018670	5387	human oral metagenome	0	0
DRR018671	3722	human oral metagenome	0	0
DRR018672	3767	human oral metagenome	0	0
DRR018673	3173	human oral metagenome	0	0
DRR018674	4918	human oral metagenome	0	0
DRR018675	4831	human oral metagenome	0	0
DRR018676	5113	human oral metagenome	0	0
DRR018677	4701	human oral metagenome	0	0
DRR018678	5565	human oral metagenome	0	0
DRR018679	5378	human oral metagenome	0	0
DRR018680	5074	human oral metagenome	0	0
DRR018681	5076	human oral metagenome	0	0
DRR018682	5390	human oral metagenome	0	0
DRR018683	5307	human oral metagenome	0	0
DRR018684	4760	human oral metagenome	0	0
DRR018685	5036	human oral metagenome	0	0
DRR018686	2665	human oral metagenome	0	0
DRR018687	3983	human oral metagenome	0	0
DRR018688	4704	human oral metagenome	0	0
DRR018689	6715	human oral metagenome	0	0
DRR018690	6815	human oral metagenome	0	0
DRR018691	6550	human oral metagenome	0	0
DRR018692	4539	human oral metagenome	0	0
DRR018693	5155	human oral metagenome	0	0
DRR018694	6779	human oral metagenome	0	0
DRR018695	6418	human oral metagenome	0	0
DRR018696	5375	human oral metagenome	0	0
DRR018697	6676	human oral metagenome	0	0
DRR018698	7401	human oral metagenome	0	0
DRR018699	7345	human oral metagenome	0	0
DRR018700	5286	human oral metagenome	0	0
DRR018701	5244	human oral metagenome	0	0
DRR018702	6721	human oral metagenome	0	0
DRR018703	6699	human oral metagenome	0	0
DRR018704	5858	human oral metagenome	0	0
DRR018705	5376	human oral metagenome	0	0
DRR018706	4842	human oral metagenome	0	0
DRR018707	5681	human oral metagenome	0	0
DRR018708	5943	human oral metagenome	0	0
DRR018709	6448	human oral metagenome	0	0
DRR018710	6657	human oral metagenome	0	0
DRR018711	6503	human oral metagenome	0	0
DRR018712	5035	human oral metagenome	0	0
DRR018713	6065	human oral metagenome	0	0
DRR018714	5183	human oral metagenome	0	0
DRR018715	5741	human oral metagenome	0	0
DRR018716	5711	human oral metagenome	0	0
DRR018717	4469	human oral metagenome	0	0
DRR018718	5238	human oral metagenome	0	0
DRR018719	4783	human oral metagenome	0	0
DRR018720	4596	human oral metagenome	0	0
DRR018721	5498	human oral metagenome	0	0
DRR018722	4529	human oral metagenome	0	0
DRR018723	5997	human oral metagenome	0	0
DRR018724	6146	human oral metagenome	0	0
DRR018725	5877	human oral metagenome	0	0
DRR018726	6158	human oral metagenome	0	0
DRR018727	5827	human oral metagenome	0	0
DRR018728	4750	human oral metagenome	0	0
DRR018729	5284	human oral metagenome	0	0
DRR018730	4893	human oral metagenome	0	0
DRR018731	5839	human oral metagenome	0	0
DRR018732	4750	human oral metagenome	0	0
DRR018733	5576	human oral metagenome	0	0
DRR018734	6187	human oral metagenome	0	0
DRR018735	5820	human oral metagenome	0	0
DRR018736	5316	human oral metagenome	0	0
DRR018737	5463	human oral metagenome	0	0
DRR018738	4716	human oral metagenome	0	0
DRR018739	4595	human oral metagenome	0	0
DRR018740	4796	human oral metagenome	0	0
DRR018741	4526	human oral metagenome	0	0
DRR018742	4413	human oral metagenome	0	0
DRR018743	5941	human oral metagenome	0	0
DRR018744	5638	human oral metagenome	0	0
DRR018745	5076	human oral metagenome	0	0
DRR018746	6266	human oral metagenome	0	0
DRR018747	5724	human oral metagenome	0	0
DRR018748	5417	human oral metagenome	0	0
DRR018749	5534	human oral metagenome	0	0
DRR018750	6415	human oral metagenome	0	0
DRR018751	6300	human oral metagenome	0	0
DRR018752	5961	human oral metagenome	0	0
DRR018753	6470	human oral metagenome	0	0
DRR018754	5374	human oral metagenome	0	0
DRR018755	5294	human oral metagenome	0	0
DRR018756	4810	human oral metagenome	0	0
DRR018757	5922	human oral metagenome	0	0
DRR018758	4847	human oral metagenome	0	0
DRR018759	6680	human oral metagenome	0	0
DRR018760	4627	human oral metagenome	0	0
DRR018761	5783	human oral metagenome	0	0
DRR018762	4356	human oral metagenome	0	0
DRR018763	3998	human oral metagenome	0	0
DRR018764	3994	human oral metagenome	0	0
DRR018765	3261	human oral metagenome	0	0
DRR018766	3932	human oral metagenome	0	0
DRR018767	4962	human oral metagenome	0	0
DRR018768	4767	human oral metagenome	0	0
DRR018769	4376	human oral metagenome	0	0
DRR018770	4589	human oral metagenome	0	0
DRR018771	4198	human oral metagenome	0	0
DRR018772	4935	human oral metagenome	0	0
DRR018773	5757	human oral metagenome	0	0
DRR018774	5115	human oral metagenome	0	0
DRR018775	3937	human oral metagenome	0	0
DRR018776	5197	human oral metagenome	0	0
DRR018777	5567	human oral metagenome	0	0
DRR018778	6020	human oral metagenome	0	0
DRR018779	5387	human oral metagenome	0	0
DRR018780	4924	human oral metagenome	0	0
DRR018781	4258	human oral metagenome	0	0
DRR018782	5996	human oral metagenome	0	0
DRR018783	5124	human oral metagenome	0	0
DRR018784	4768	human oral metagenome	0	0
DRR018785	4375	human oral metagenome	0	0
DRR018786	5442	human oral metagenome	0	0
DRR018787	5145	human oral metagenome	0	0
DRR018788	4333	human oral metagenome	0	0
DRR018789	4892	human oral metagenome	0	0
DRR018790	4844	human oral metagenome	0	0
DRR018791	5121	human oral metagenome	0	0
DRR018804	7320	mouse gut metagenome	0	0
DRR018805	6479	mouse gut metagenome	0	0
DRR018806	6152	mouse gut metagenome	0	0
DRR018807	6657	mouse gut metagenome	0	0
DRR018808	6572	mouse gut metagenome	0	0
DRR018809	8122	mouse gut metagenome	0	0
DRR018810	9107	mouse gut metagenome	0	0
DRR018811	12807	mouse gut metagenome	0	0
DRR018812	10986	mouse gut metagenome	0	0
DRR018813	12478	mouse gut metagenome	0	0
DRR018814	13202	mouse gut metagenome	0	0
DRR018815	10140	mouse gut metagenome	0	0
DRR018816	7586	mouse gut metagenome	0	0
DRR018817	7171	mouse gut metagenome	0	0
DRR018818	8423	mouse gut metagenome	0	0
DRR018819	7554	mouse gut metagenome	0	0
DRR018820	11708	mouse gut metagenome	0	0
DRR018821	11068	mouse gut metagenome	0	0
DRR018836	12328	terrestrial metagenome	0	0
DRR018837	1087	terrestrial metagenome	0	0
DRR018838	6318	terrestrial metagenome	0	0
DRR018839	3491	terrestrial metagenome	0	0
DRR018840	7440	terrestrial metagenome	0	0
DRR018841	3938	terrestrial metagenome	0	0
DRR018842	3657	terrestrial metagenome	0	0
DRR018843	11100	terrestrial metagenome	0	0
DRR018844	13805	terrestrial metagenome	0	0
DRR018846	2643	terrestrial metagenome	0	0
DRR018847	8763	terrestrial metagenome	0	0
DRR018848	1846	terrestrial metagenome	0	0
DRR018849	9190	terrestrial metagenome	0	0
DRR018850	8248	terrestrial metagenome	0	0
DRR018851	3149	terrestrial metagenome	0	0
DRR018852	5121	terrestrial metagenome	0	0
DRR018854	6498	terrestrial metagenome	0	0
DRR018855	10776	terrestrial metagenome	0	0
DRR018856	1860	terrestrial metagenome	0	0
DRR018857	10010	terrestrial metagenome	0	0
DRR018858	6704	terrestrial metagenome	0	0
DRR018859	4677	terrestrial metagenome	0	0
DRR018860	7661	terrestrial metagenome	0	0
DRR018861	7403	terrestrial metagenome	0	0
DRR018862	3979	terrestrial metagenome	0	0
DRR018863	1418	terrestrial metagenome	0	0
DRR018864	14626	terrestrial metagenome	0	0
DRR018865	11178	terrestrial metagenome	0	0
DRR018866	6806	terrestrial metagenome	0	0
DRR018867	8640	terrestrial metagenome	0	0
DRR018868	2353	terrestrial metagenome	0	0
DRR018869	5476	terrestrial metagenome	0	0
DRR018870	9956	terrestrial metagenome	0	0
DRR018871	9035	terrestrial metagenome	0	0
DRR018872	2438	terrestrial metagenome	0	0
DRR018873	3603	terrestrial metagenome	0	0
DRR018874	3525	terrestrial metagenome	0	0
DRR018875	2527	terrestrial metagenome	0	0
DRR018877	592	terrestrial metagenome	0	0
DRR018879	9566	terrestrial metagenome	0	0
DRR018880	11049	terrestrial metagenome	0	0
DRR018881	2077	terrestrial metagenome	0	0
DRR018882	3949	terrestrial metagenome	0	0
DRR018883	6876	terrestrial metagenome	0	0
DRR018884	9166	terrestrial metagenome	0	0
DRR018885	7695	terrestrial metagenome	0	0
DRR018887	15553	terrestrial metagenome	0	0
DRR018888	9467	terrestrial metagenome	0	0
DRR018889	1329	terrestrial metagenome	0	0
DRR018890	3583	terrestrial metagenome	0	0
DRR018892	9566	terrestrial metagenome	0	0
DRR018893	1035	terrestrial metagenome	0	0
DRR018894	6236	terrestrial metagenome	0	0
DRR018896	9461	terrestrial metagenome	0	0
DRR018897	4452	terrestrial metagenome	0	0
DRR018898	2276	terrestrial metagenome	0	0
DRR018899	2223	terrestrial metagenome	0	0
DRR018900	13987	terrestrial metagenome	0	0
DRR018901	4214	terrestrial metagenome	0	0
DRR018902	8986	terrestrial metagenome	0	0
DRR018904	9127	terrestrial metagenome	0	0
DRR018905	2343	terrestrial metagenome	0	0
DRR018908	2770	terrestrial metagenome	0	0
DRR018909	3212	terrestrial metagenome	0	0
DRR018911	10291	terrestrial metagenome	0	0
DRR018912	4490	terrestrial metagenome	0	0
DRR018913	4062	terrestrial metagenome	0	0
DRR018914	5362	terrestrial metagenome	0	0
DRR018915	11215	terrestrial metagenome	0	0
DRR018916	4474	terrestrial metagenome	0	0
DRR018917	1681	terrestrial metagenome	0	0
DRR018918	4123	terrestrial metagenome	0	0
DRR018919	1906	terrestrial metagenome	0	0
DRR018920	5001	terrestrial metagenome	0	0
DRR018921	1524	terrestrial metagenome	0	0
DRR018922	644	terrestrial metagenome	0	0
DRR018923	620	terrestrial metagenome	0	0
DRR018924	924	terrestrial metagenome	0	0
DRR018926	684	terrestrial metagenome	0	0
DRR018927	688	terrestrial metagenome	0	0
DRR018931	963	terrestrial metagenome	0	0
DRR018941	659	terrestrial metagenome	0	0
DRR018942	642	terrestrial metagenome	0	0
DRR018943	611	terrestrial metagenome	0	0
DRR018945	593	terrestrial metagenome	0	0
DRR018946	709	terrestrial metagenome	0	0
DRR018947	775	terrestrial metagenome	0	0
DRR018953	685	terrestrial metagenome	0	0
DRR018954	857	terrestrial metagenome	0	0
DRR018957	83733	terrestrial metagenome	0	0
DRR018958	12025	terrestrial metagenome	0	0
DRR018959	7036	terrestrial metagenome	0	0
DRR018960	9319	terrestrial metagenome	0	0
DRR018961	9946	terrestrial metagenome	0	0
DRR018962	9496	terrestrial metagenome	0	0
DRR018963	9050	terrestrial metagenome	0	0
DRR018964	10445	terrestrial metagenome	0	0
DRR018965	9468	terrestrial metagenome	0	0
DRR018966	8903	terrestrial metagenome	0	0
DRR018967	9902	terrestrial metagenome	0	0
DRR018968	10603	terrestrial metagenome	0	0
DRR018969	9598	terrestrial metagenome	0	0
DRR018970	10085	terrestrial metagenome	0	0
DRR018971	9199	terrestrial metagenome	0	0
DRR018972	8501	terrestrial metagenome	0	0
DRR018973	10058	terrestrial metagenome	0	0
DRR018974	8509	terrestrial metagenome	0	0
DRR018975	4278	terrestrial metagenome	0	0
DRR018976	7726	terrestrial metagenome	0	0
DRR018977	9993	terrestrial metagenome	0	0
DRR018978	10369	terrestrial metagenome	0	0
DRR018979	10201	terrestrial metagenome	0	0
DRR018980	10734	terrestrial metagenome	0	0
DRR018981	9753	terrestrial metagenome	0	0
DRR018982	9815	terrestrial metagenome	0	0
DRR018983	10135	terrestrial metagenome	0	0
DRR018984	10207	terrestrial metagenome	0	0
DRR018985	8860	terrestrial metagenome	0	0
DRR018986	7794	terrestrial metagenome	0	0
DRR018987	8690	terrestrial metagenome	0	0
DRR018988	7690	terrestrial metagenome	0	0
DRR018989	7677	terrestrial metagenome	0	0
DRR018990	10510	terrestrial metagenome	0	0
DRR018991	10246	terrestrial metagenome	0	0
DRR018992	8904	terrestrial metagenome	0	0
DRR018993	9268	terrestrial metagenome	0	0
DRR019176	5526	activated carbon metagenome	0	0
DRR019451	6490	groundwater metagenome	0	0
DRR019452	4266	groundwater metagenome	0	0
DRR019453	2503	groundwater metagenome	0	0
DRR019454	4355	groundwater metagenome	0	0
DRR019455	5403	groundwater metagenome	0	0
DRR019456	999	groundwater metagenome	0	0
DRR019457	4468	groundwater metagenome	0	0
DRR019458	1015	groundwater metagenome	0	0
DRR019459	1819	sediment metagenome	0	0
DRR019460	866	sediment metagenome	0	0
DRR019461	660	sediment metagenome	0	0
DRR019469	4433	sediment metagenome	0	0
DRR019470	3316	sediment metagenome	0	0
DRR019471	1258	sediment metagenome	0	0
DRR019472	1910	sediment metagenome	0	0
DRR019473	1418	sediment metagenome	0	0
DRR019474	641	sediment metagenome	0	0
DRR019477	581	sediment metagenome	0	0
DRR019480	2316	compost metagenome	0	0
DRR019481	5308	compost metagenome	0	0
DRR019498	119213	uncultured root-associated fungus	0	0
DRR019540	480569	pig metagenome	0	0
DRR019541	70590	pig metagenome	0	0
DRR019542	55539	pig metagenome	0	0
DRR019543	451398	pig metagenome	0	0
DRR019544	53906	pig metagenome	0	0
DRR019545	60564	pig metagenome	0	0
DRR019546	403313	pig metagenome	0	0
DRR019547	68662	pig metagenome	0	0
DRR019548	68581	pig metagenome	0	0
DRR021369	136813	uncultured bacterium	0	0
DRR021422	16126	mixed culture	0	0
DRR021423	14198	mixed culture	0	0
DRR021424	17697	mixed culture	0	0
DRR021425	18321	mixed culture	0	0
DRR021426	16724	mixed culture	0	0
DRR021427	12752	mixed culture	0	0
DRR021428	21299	mixed culture	0	0
DRR021429	20306	mixed culture	0	0
DRR021430	20702	mixed culture	0	0
DRR021431	23932	mixed culture	0	0
DRR021432	18565	mixed culture	0	0
DRR021433	20632	mixed culture	0	0
DRR021557	1131175	uncultured bacterium	0	0
DRR021690	378971	uncultured archaeon	0	0
DRR021691	517781	uncultured bacterium	0	0
DRR021718	1167	freshwater metagenome	0	0
DRR021719	1024	freshwater metagenome	0	0
DRR021720	1069	freshwater metagenome	0	0
DRR021721	1184	freshwater metagenome	0	0
DRR021722	2783	freshwater metagenome	0	0
DRR021723	2422	freshwater metagenome	0	0
DRR021724	839	freshwater metagenome	0	0
DRR021725	744	freshwater metagenome	0	0
DRR021730	5578	freshwater metagenome	0	0
DRR021731	10829	freshwater metagenome	0	0
DRR021732	3149	freshwater metagenome	0	0
DRR021733	2163	freshwater metagenome	0	0
DRR021734	7191	freshwater metagenome	0	0
DRR021735	13106	freshwater metagenome	0	0
DRR021736	2829	freshwater metagenome	0	0
DRR021737	3521	freshwater metagenome	0	0
DRR021738	4213	freshwater metagenome	0	0
DRR021739	25282	freshwater metagenome	0	0
DRR021745	7800	soil metagenome	0	0
DRR021746	7252	soil metagenome	0	0
DRR021747	42230	soil metagenome	0	0
DRR021748	6333	soil metagenome	0	0
DRR021749	5560	soil metagenome	0	0
DRR021750	4818	soil metagenome	0	0
DRR021751	2932	soil metagenome	0	0
DRR021752	14756	soil metagenome	0	0
DRR021753	5661	soil metagenome	0	0
DRR021754	1431	soil metagenome	0	0
DRR021755	4635	soil metagenome	0	0
DRR021756	4502	soil metagenome	0	0
DRR021757	32489	soil metagenome	0	0
DRR021758	5265	soil metagenome	0	0
DRR021759	14282	soil metagenome	0	0
DRR021760	5764	soil metagenome	0	0
DRR021761	9501	soil metagenome	0	0
DRR021762	35358	soil metagenome	0	0
DRR021763	3777	soil metagenome	0	0
DRR021764	6569	soil metagenome	0	0
DRR021932	12666	uncultured bacterium	0	0
DRR021933	12205	uncultured bacterium	0	0
DRR021934	11441	uncultured bacterium	0	0
DRR021935	8682	uncultured bacterium	0	0
DRR021936	12126	uncultured bacterium	0	0
DRR021937	14774	uncultured bacterium	0	0
DRR021938	14146	uncultured bacterium	0	0
DRR021939	12801	uncultured bacterium	0	0
DRR021940	15575	uncultured bacterium	0	0
DRR021941	11068	uncultured bacterium	0	0
DRR021942	7751	uncultured bacterium	0	0
DRR021943	9962	uncultured bacterium	0	0
DRR021944	4791	uncultured bacterium	0	0
DRR021945	7270	uncultured bacterium	0	0
DRR021946	12444	rhizosphere metagenome	0	0
DRR021947	10555	rhizosphere metagenome	0	0
DRR021948	12302	rhizosphere metagenome	0	0
DRR021991	4460	uncultured organism	0	0
DRR021992	4525	uncultured organism	0	0
DRR021993	4233	uncultured organism	0	0
DRR021994	1968	uncultured organism	0	0
DRR021995	2687	uncultured organism	0	0
DRR021996	967	uncultured organism	0	0
DRR021997	2160	uncultured organism	0	0
DRR021998	6316	uncultured organism	0	0
DRR021999	5638	uncultured organism	0	0
DRR022000	5956	uncultured organism	0	0
DRR022001	4274	uncultured organism	0	0
DRR022002	4416	uncultured organism	0	0
DRR022003	1918	uncultured organism	0	0
DRR022004	3651	uncultured organism	0	0
DRR022005	2919	uncultured organism	0	0
DRR022006	3344	uncultured organism	0	0
DRR022007	2542	uncultured organism	0	0
DRR022008	1088	uncultured organism	0	0
DRR022009	1977	uncultured organism	0	0
DRR022010	3454	uncultured organism	0	0
DRR022011	3426	uncultured organism	0	0
DRR022012	3067	uncultured organism	0	0
DRR022013	2173	uncultured organism	0	0
DRR022014	1712	uncultured organism	0	0
DRR022015	13662	uncultured organism	0	0
DRR022017	831	root associated fungus metagenome	0	0
DRR022018	562	root associated fungus metagenome	0	0
DRR022019	792	root associated fungus metagenome	0	0
DRR022020	725	root associated fungus metagenome	0	0
DRR022021	504	root associated fungus metagenome	0	0
DRR022022	836	root associated fungus metagenome	0	0
DRR022023	975	root associated fungus metagenome	0	0
DRR022024	1040	root associated fungus metagenome	0	0
DRR022025	741	root associated fungus metagenome	0	0
DRR022026	898	root associated fungus metagenome	0	0
DRR022027	606	root associated fungus metagenome	0	0
DRR022028	516	root associated fungus metagenome	0	0
DRR022029	597	root associated fungus metagenome	0	0
DRR022030	796	root associated fungus metagenome	0	0
DRR022031	514	root associated fungus metagenome	0	0
DRR022032	746	root associated fungus metagenome	0	0
DRR022033	771	root associated fungus metagenome	0	0
DRR022034	796	root associated fungus metagenome	0	0
DRR022035	905	root associated fungus metagenome	0	0
DRR022036	674	root associated fungus metagenome	0	0
DRR022038	556	root associated fungus metagenome	0	0
DRR022039	886	root associated fungus metagenome	0	0
DRR022040	903	root associated fungus metagenome	0	0
DRR022041	756	root associated fungus metagenome	0	0
DRR022042	838	root associated fungus metagenome	0	0
DRR022043	673	root associated fungus metagenome	0	0
DRR022045	676	root associated fungus metagenome	0	0
DRR022046	998	root associated fungus metagenome	0	0
DRR022047	1257	root associated fungus metagenome	0	0
DRR022048	1130	root associated fungus metagenome	0	0
DRR022049	763	root associated fungus metagenome	0	0
DRR022051	990	root associated fungus metagenome	0	0
DRR022053	910	root associated fungus metagenome	0	0
DRR022054	773	root associated fungus metagenome	0	0
DRR022055	703	root associated fungus metagenome	0	0
DRR022056	641	root associated fungus metagenome	0	0
DRR022059	769	root associated fungus metagenome	0	0
DRR022061	731	root associated fungus metagenome	0	0
DRR022062	909	root associated fungus metagenome	0	0
DRR022064	663	root associated fungus metagenome	0	0
DRR022065	600	root associated fungus metagenome	0	0
DRR022066	750	root associated fungus metagenome	0	0
DRR022068	613	root associated fungus metagenome	0	0
DRR022069	872	root associated fungus metagenome	0	0
DRR022070	1015	root associated fungus metagenome	0	0
DRR022071	759	root associated fungus metagenome	0	0
DRR022073	915	root associated fungus metagenome	0	0
DRR022075	993	root associated fungus metagenome	0	0
DRR022076	565	root associated fungus metagenome	0	0
DRR022077	634	root associated fungus metagenome	0	0
DRR022078	862	root associated fungus metagenome	0	0
DRR022079	905	root associated fungus metagenome	0	0
DRR022080	506	root associated fungus metagenome	0	0
DRR022081	626	root associated fungus metagenome	0	0
DRR022082	524	root associated fungus metagenome	0	0
DRR022084	620	root associated fungus metagenome	0	0
DRR022086	779	root associated fungus metagenome	0	0
DRR022088	633	root associated fungus metagenome	0	0
DRR022092	614	root associated fungus metagenome	0	0
DRR022093	602	root associated fungus metagenome	0	0
DRR022094	715	root associated fungus metagenome	0	0
DRR022095	745	root associated fungus metagenome	0	0
DRR022096	655	root associated fungus metagenome	0	0
DRR022098	1166	root associated fungus metagenome	0	0
DRR022099	864	root associated fungus metagenome	0	0
DRR022100	727	root associated fungus metagenome	0	0
DRR022101	885	root associated fungus metagenome	0	0
DRR022103	804	root associated fungus metagenome	0	0
DRR022104	1223	root associated fungus metagenome	0	0
DRR022108	946	root associated fungus metagenome	0	0
DRR022109	789	root associated fungus metagenome	0	0
DRR022111	698	root associated fungus metagenome	0	0
DRR022113	575	root associated fungus metagenome	0	0
DRR022114	1114	root associated fungus metagenome	0	0
DRR022116	781	root associated fungus metagenome	0	0
DRR022117	562	root associated fungus metagenome	0	0
DRR022119	983	root associated fungus metagenome	0	0
DRR022120	630	root associated fungus metagenome	0	0
DRR022121	628	root associated fungus metagenome	0	0
DRR022123	597	root associated fungus metagenome	0	0
DRR022124	1032	root associated fungus metagenome	0	0
DRR022125	750	root associated fungus metagenome	0	0
DRR022126	672	root associated fungus metagenome	0	0
DRR022127	692	root associated fungus metagenome	0	0
DRR022130	744	root associated fungus metagenome	0	0
DRR022131	623	root associated fungus metagenome	0	0
DRR022133	585	root associated fungus metagenome	0	0
DRR022134	864	root associated fungus metagenome	0	0
DRR022135	702	root associated fungus metagenome	0	0
DRR022136	609	root associated fungus metagenome	0	0
DRR022137	731	root associated fungus metagenome	0	0
DRR022139	745	root associated fungus metagenome	0	0
DRR022140	766	root associated fungus metagenome	0	0
DRR022142	544	root associated fungus metagenome	0	0
DRR022143	936	root associated fungus metagenome	0	0
DRR022144	1100	root associated fungus metagenome	0	0
DRR022145	545	root associated fungus metagenome	0	0
DRR022147	827	root associated fungus metagenome	0	0
DRR022148	507	root associated fungus metagenome	0	0
DRR022149	1011	root associated fungus metagenome	0	0
DRR022150	731	root associated fungus metagenome	0	0
DRR022151	679	root associated fungus metagenome	0	0
DRR022152	620	root associated fungus metagenome	0	0
DRR022153	858	root associated fungus metagenome	0	0
DRR022155	865	root associated fungus metagenome	0	0
DRR022157	875	root associated fungus metagenome	0	0
DRR022159	930	root associated fungus metagenome	0	0
DRR022160	655	root associated fungus metagenome	0	0
DRR022163	571	root associated fungus metagenome	0	0
DRR022164	598	root associated fungus metagenome	0	0
DRR022166	791	root associated fungus metagenome	0	0
DRR022167	545	root associated fungus metagenome	0	0
DRR022168	588	root associated fungus metagenome	0	0
DRR022170	569	root associated fungus metagenome	0	0
DRR022172	741	root associated fungus metagenome	0	0
DRR022173	530	root associated fungus metagenome	0	0
DRR022174	752	root associated fungus metagenome	0	0
DRR022175	14925	uncultured eukaryote	0	0
DRR022176	28505	uncultured eukaryote	0	0
DRR022177	35020	uncultured eukaryote	0	0
DRR022178	22707	uncultured eukaryote	0	0
DRR022179	28232	uncultured eukaryote	0	0
DRR022180	23291	uncultured eukaryote	0	0
DRR022181	41729	uncultured eukaryote	0	0
DRR022182	38707	uncultured eukaryote	0	0
DRR022183	38484	uncultured eukaryote	0	0
DRR022184	17458	uncultured eukaryote	0	0
DRR022185	17655	uncultured eukaryote	0	0
DRR022186	3617	uncultured eukaryote	0	0
DRR022187	7238	uncultured eukaryote	0	0
DRR022188	8524	uncultured eukaryote	0	0
DRR022189	5426	uncultured eukaryote	0	0
DRR022190	2950	uncultured eukaryote	0	0
DRR022191	1139	uncultured eukaryote	0	0
DRR022192	1714	uncultured eukaryote	0	0
DRR022193	5112	uncultured eukaryote	0	0
DRR022194	1804	uncultured eukaryote	0	0
DRR022195	3026	uncultured eukaryote	0	0
DRR022199	3995	uncultured bacterium	0	0
DRR022200	1079	uncultured bacterium	0	0
DRR022201	2535	uncultured bacterium	0	0
DRR022202	4172	uncultured bacterium	0	0
DRR022203	3167	uncultured bacterium	0	0
DRR022204	4959	uncultured bacterium	0	0
DRR022239	318875	uncultured fungus	0	1
DRR022240	270412	uncultured fungus	0	0
DRR022245	7300	uncultured organism	0	0
DRR022246	94127	uncultured organism	0	0
DRR022247	12485	uncultured organism	0	0
DRR022248	9041	uncultured organism	0	0
DRR022249	9835	uncultured organism	0	0
DRR022250	27372	uncultured organism	0	0
DRR022251	17771	uncultured organism	0	0
DRR022252	25703	uncultured organism	0	0
DRR022253	22604	uncultured organism	0	0
DRR022254	21498	uncultured organism	0	0
DRR022255	40759	uncultured organism	0	0
DRR022256	27047	uncultured organism	0	0
DRR022257	19702	uncultured organism	0	0
DRR022258	10073	uncultured organism	0	0
DRR022475	166246	uncultured bacterium	0	0
DRR022476	168565	uncultured bacterium	0	0
DRR022477	159155	uncultured bacterium	0	0
DRR022478	135929	uncultured bacterium	0	0
DRR022479	155584	uncultured bacterium	0	0
DRR022480	298760	uncultured bacterium	0	0
DRR022481	188122	uncultured bacterium	0	0
DRR022482	216717	uncultured bacterium	0	0
DRR022483	298970	uncultured bacterium	0	0
DRR022484	354804	uncultured bacterium	0	0
DRR022485	136412	uncultured bacterium	0	0
DRR022486	224558	uncultured bacterium	0	0
DRR022487	335562	uncultured bacterium	0	0
DRR022488	177261	uncultured bacterium	0	0
DRR022489	281056	uncultured bacterium	0	0
DRR022490	176761	uncultured bacterium	0	0
DRR022491	241175	uncultured bacterium	0	0
DRR022492	11773	uncultured bacterium	0	0
DRR022493	40557	uncultured bacterium	0	0
DRR022494	55576	uncultured bacterium	0	0
DRR022495	180013	uncultured bacterium	0	0
DRR022501	5611	wastewater metagenome	0	0
DRR022502	1683	wastewater metagenome	0	0
DRR022503	5058	wastewater metagenome	0	0
DRR022504	5828	wastewater metagenome	0	0
DRR022505	5554	wastewater metagenome	0	0
DRR022506	3774	wastewater metagenome	0	0
DRR022507	3370	wastewater metagenome	0	0
DRR022508	3524	wastewater metagenome	0	0
DRR022509	4079	wastewater metagenome	0	0
DRR022510	1357	wastewater metagenome	0	0
DRR022511	4910	wastewater metagenome	0	0
DRR022512	6203	wastewater metagenome	0	0
DRR022513	5300	wastewater metagenome	0	0
DRR022514	5155	wastewater metagenome	0	0
DRR022515	4004	wastewater metagenome	0	0
DRR022516	3341	wastewater metagenome	0	0
DRR022517	4736	wastewater metagenome	0	0
DRR022518	1365	wastewater metagenome	0	0
DRR022519	6402	wastewater metagenome	0	0
DRR022520	5962	wastewater metagenome	0	0
DRR022521	4620	wastewater metagenome	0	0
DRR022522	4277	wastewater metagenome	0	0
DRR022523	3334	wastewater metagenome	0	0
DRR022524	2926	wastewater metagenome	0	0
DRR022525	4537	wastewater metagenome	0	0
DRR022526	1975	wastewater metagenome	0	0
DRR022527	6426	wastewater metagenome	0	0
DRR022528	6990	wastewater metagenome	0	0
DRR022529	6142	wastewater metagenome	0	0
DRR022530	4952	wastewater metagenome	0	0
DRR022531	5129	wastewater metagenome	0	0
DRR022532	3246	wastewater metagenome	0	0
DRR022533	5291	wastewater metagenome	0	0
DRR022534	1873	wastewater metagenome	0	0
DRR022535	5881	wastewater metagenome	0	0
DRR022536	6452	wastewater metagenome	0	0
DRR022537	5501	wastewater metagenome	0	0
DRR022538	5112	wastewater metagenome	0	0
DRR022539	4190	wastewater metagenome	0	0
DRR022540	3188	wastewater metagenome	0	0
DRR022556	10879	leaf metagenome	0	0
DRR022557	22924	leaf metagenome	0	0
DRR022558	5247	leaf metagenome	0	0
DRR022559	1881	leaf metagenome	0	0
DRR022560	12289	leaf metagenome	0	0
DRR022561	11100	leaf metagenome	0	0
DRR022562	2641	leaf metagenome	0	0
DRR022563	3343	leaf metagenome	0	0
DRR022564	22861	leaf metagenome	0	0
DRR022565	2561	leaf metagenome	0	0
DRR022566	9846	leaf metagenome	0	0
DRR022567	34987	leaf metagenome	0	0
DRR022568	12931	leaf metagenome	0	0
DRR022569	9159	leaf metagenome	0	0
DRR022570	7291	leaf metagenome	0	0
DRR022571	2210	leaf metagenome	0	0
DRR022572	563	leaf metagenome	0	0
DRR022573	1020	leaf metagenome	0	0
DRR022574	1148	leaf metagenome	0	0
DRR022575	9147	leaf metagenome	0	0
DRR022577	26265	leaf metagenome	0	0
DRR022578	4844	leaf metagenome	0	0
DRR022579	1899	leaf metagenome	0	0
DRR022580	7671	leaf metagenome	0	0
DRR022581	22345	leaf metagenome	0	0
DRR022582	1987	leaf metagenome	0	0
DRR022583	8679	leaf metagenome	0	0
DRR022584	42768	leaf metagenome	0	0
DRR022585	10508	leaf metagenome	0	0
DRR022586	11122	leaf metagenome	0	0
DRR022587	8996	leaf metagenome	0	0
DRR022588	22635	leaf metagenome	0	0
DRR022589	12144	leaf metagenome	0	0
DRR022590	1983	leaf metagenome	0	0
DRR022591	12442	leaf metagenome	0	0
DRR022592	23629	leaf metagenome	0	0
DRR022593	5047	leaf metagenome	0	0
DRR022594	8093	leaf metagenome	0	0
DRR022595	3704	leaf metagenome	0	0
DRR022596	563	leaf metagenome	0	0
DRR022597	30696	leaf metagenome	0	0
DRR022598	2574	leaf metagenome	0	0
DRR022599	3763	leaf metagenome	0	0
DRR022600	8568	leaf metagenome	0	0
DRR022601	2719	leaf metagenome	0	0
DRR022602	6177	leaf metagenome	0	0
DRR022603	7994	leaf metagenome	0	0
DRR022604	1516	leaf metagenome	0	0
DRR022605	1959	leaf metagenome	0	0
DRR022606	23760	leaf metagenome	0	0
DRR022607	18038	leaf metagenome	0	0
DRR022608	6812	leaf metagenome	0	0
DRR022609	26757	leaf metagenome	0	0
DRR022610	3797	leaf metagenome	0	0
DRR022611	9393	leaf metagenome	0	0
DRR022612	6680	leaf metagenome	0	0
DRR022613	4139	leaf metagenome	0	0
DRR022614	18907	leaf metagenome	0	0
DRR022615	9818	leaf metagenome	0	0
DRR022616	11050	leaf metagenome	0	0
DRR022617	2957	leaf metagenome	0	0
DRR022618	3235	leaf metagenome	0	0
DRR022619	6039	leaf metagenome	0	0
DRR022620	7187	leaf metagenome	0	0
DRR022621	5330	leaf metagenome	0	0
DRR022622	2315	leaf metagenome	0	0
DRR022623	15022	leaf metagenome	0	0
DRR022624	657	leaf metagenome	0	0
DRR022625	5777	leaf metagenome	0	0
DRR022626	37460	leaf metagenome	0	0
DRR022627	1796	leaf metagenome	0	0
DRR022628	1254	leaf metagenome	0	0
DRR022629	56148	leaf metagenome	0	0
DRR022630	49688	leaf metagenome	0	0
DRR022631	839	leaf metagenome	0	0
DRR022632	27280	leaf metagenome	0	0
DRR022633	1984	leaf metagenome	0	0
DRR022634	3811	leaf metagenome	0	0
DRR022636	12521	leaf metagenome	0	0
DRR022637	2563	leaf metagenome	0	0
DRR022638	10576	leaf metagenome	0	0
DRR022639	31722	leaf metagenome	0	0
DRR022640	8048	leaf metagenome	0	0
DRR022641	28424	leaf metagenome	0	0
DRR022642	3398	leaf metagenome	0	0
DRR022643	606	leaf metagenome	0	0
[truncated: 498,051+ more rows]

## Sheet: Supp. Table 4
Supplementary Table 4. Genome sequences used in this study.
SpeciesID	Organism name	MAG database/source	Accession nr	Bioproject	Biosample	Checkm2 completeness	Checkm2 contamination	Checkm2 model	Contig nr	Percent GC	Genome size	CDS	Family	Included in phylogeny	Included in orthofinder analysis
1021942-13	Chlamydiae bacterium 1021942-13	https://genome.jgi.doe.gov/GEMs	1021942-13			95.09	0.53	Neural Network (Specific Model)	89	42.3	2050771	1846	Rhabdochlamydiaceae	y	y
1021942-14	Chlamydiae bacterium 1021942-14	https://genome.jgi.doe.gov/GEMs	1021942-14			97.65	0.23	Gradient Boost (General Model)	33	49.11	1418688	1374	CC-III	y	y
1039689-34	Chlamydiae bacterium 1039689-34	https://genome.jgi.doe.gov/GEMs	1039689-34			97.4	1.12	Gradient Boost (General Model)	54	44.44	1617102	1373	MCF-E	y	y
1045192-5	Chlamydiae bacterium 1045192-5	https://genome.jgi.doe.gov/GEMs	1045192-5	PRJNA410407		92.67	0.16	Neural Network (Specific Model)	13	45.68	1546357	1392	Simkaniaceae	y	y
1045240-7	Chlamydiae bacterium 1045240-7	https://genome.jgi.doe.gov/GEMs	1045240-7	PRJNA405721		96.98	0.35	Gradient Boost (General Model)	95	43.94	1632623	1493	Simkaniaceae	y	y
1049244-12	Chlamydiae bacterium 1049244-12	https://genome.jgi.doe.gov/GEMs	1049244-12	PRJNA365787		91.62	0.06	Neural Network (Specific Model)	128	37.73	1164074	1058	Simkaniaceae	y	y
1063924-70	Chlamydiae bacterium 1063924-70	https://genome.jgi.doe.gov/GEMs	1063924-70	PRJNA375298		87.23	0.1	Neural Network (Specific Model)	119	42.78	1724569	1663	JAUIEV01	y	y
1070360-7	Chlamydiae bacterium 1070360-7	https://genome.jgi.doe.gov/GEMs	1070360-7			100	3.22	Gradient Boost (General Model)	166	37.34	2309065	2435	MCF-D	y	y
1095360-24	Chlamydiae bacterium 1095360-24	https://genome.jgi.doe.gov/GEMs	1095360-24			96.12	0.58	Neural Network (Specific Model)	48	45.11	1889532	1789	Rhabdochlamydiaceae	y	y
1096102-30	Chlamydiae bacterium 1096102-30	https://genome.jgi.doe.gov/GEMs	1096102-30			92.17	1.1	Neural Network (Specific Model)	50	44.65	1689107	1699	Rhabdochlamydiaceae	y	y
1159587-4	Chlamydiae bacterium 1159587-4	https://genome.jgi.doe.gov/GEMs	1159587-4			90.3	0	CheckM	124	47.86	1098095	1170	Rhabdochlamydiaceae	y	y
17-3921_L77	Chlamydia testudinis 17-3921	NCBI genome assembly	GCF_902705475.1	PRJEB34668	SAMEA6360245	90.51	0.15	Specific	13	36.0688	929685	815	Chlamydiaceae	y	y
3300005529-103	Chlamydiae bacterium 3300005529-103	https://genome.jgi.doe.gov/GEMs	3300005529-103			90.63	0.54	Neural Network (Specific Model)	81	43.86	1937521	1735	Rhabdochlamydiaceae	y	y
3300006056-100	Chlamydiae bacterium 3300006056-100	https://genome.jgi.doe.gov/GEMs	3300006056-100	PRJNA367173		97.03	0.12	Neural Network (Specific Model)	154	41.75	1830613	1720	Simkaniaceae	y	y
3300006056-139	Chlamydiae bacterium 3300006056-139	https://genome.jgi.doe.gov/GEMs	3300006056-139			94.56	0.11	Gradient Boost (General Model)	126	43.56	1145111	1153	MCF-B	y	y
3300006177-14	Chlamydiae bacterium 3300006177-14	https://genome.jgi.doe.gov/GEMs	3300006177-14			96.84	0.4	Gradient Boost (General Model)	52	47.08	1786084	1782	CC-III	y	y
3300009083-135	Chlamydiae bacterium 3300009083-135	https://genome.jgi.doe.gov/GEMs	3300009083-135			96.22	2.06	Neural Network (Specific Model)	181	36	2309049	2168	Parachlamydiaceae	y	y
3300009084-136	Chlamydiae bacterium 3300009084-136	https://genome.jgi.doe.gov/GEMs	3300009084-136			98.33	0.73	Neural Network (Specific Model)	135	34.85	2250271	2028	Parachlamydiaceae	y	y
3300009084-150	Chlamydiae bacterium 3300009084-150	https://genome.jgi.doe.gov/GEMs	3300009084-150			91.12	0.04	Neural Network (Specific Model)	159	45.7	1750468	1869	Parachlamydiaceae	y	y
3300009703-49	Chlamydiae bacterium 3300009703-49	https://genome.jgi.doe.gov/GEMs	3300009703-49			97.48	0.44	Neural Network (Specific Model)	46	40.72	1811397	1730	CC-III	y	y
3300009709-46	Chlamydiae bacterium 3300009709-46	https://genome.jgi.doe.gov/GEMs	3300009709-46			89.34	0.99	Neural Network (Specific Model)	92	43.94	1620415	1580	Rhabdochlamydiaceae	y	y
3300009787-37	Chlamydiae bacterium 3300009787-37	https://genome.jgi.doe.gov/GEMs	3300009787-37			91.56	0.79	Neural Network (Specific Model)	157	43.54	1921128	1755	Parachlamydiaceae	y	y
3300010035-10	Chlamydiae bacterium 3300010035-10	https://genome.jgi.doe.gov/GEMs	3300010035-10	PRJNA364880		79.12	0.17	Neural Network (Specific Model)	36	44.61	1324932	1111	Simkaniaceae	y	y
3300011418-10	Chlamydiae bacterium 3300011418-10	https://genome.jgi.doe.gov/GEMs	3300011418-10			100	9.11	Gradient Boost (General Model)	139	41.94	2527301	2422	Sororchlamydiaceae	y	y
3300011418-14	Chlamydiae bacterium 3300011418-14	https://genome.jgi.doe.gov/GEMs	3300011418-14			93.82	0.26	Neural Network (Specific Model)	28	41.18	1951211	1865	MCF-G	y	y
3300012931-71	Chlamydiae bacterium 3300012931-71	https://genome.jgi.doe.gov/GEMs	3300012931-71			99.61	2.09	Gradient Boost (General Model)	127	44.79	1972677	1861	CC-III	y	y
3300013126-109	Chlamydiae bacterium 3300013126-109	https://genome.jgi.doe.gov/GEMs	3300013126-109			94.96	0.12	Gradient Boost (General Model)	35	36.81	1192712	1152	Parasimkaniaceae	y	y
3300013132-109	Chlamydiae bacterium 3300013132-109	https://genome.jgi.doe.gov/GEMs	3300013132-109	PRJNA404437		93.17	0.11	Neural Network (Specific Model)	69	35.41	1618939	1529	GCA-2402025	y	y
3300013133-59	Chlamydiae bacterium 3300013133-59	https://genome.jgi.doe.gov/GEMs	3300013133-59	PRJNA404427		90.49	0.7	Neural Network (Specific Model)	86	40.93	1589580	1507	GCA-2402025	y	y
3300020740-2	Chlamydiae bacterium 3300020740-2	https://genome.jgi.doe.gov/GEMs	3300020740-2			94.7	0	CheckM	141	41.8	2616754	2264	Rhabdochlamydiaceae	y	y
3300020889-1	Chlamydiae bacterium 3300020889-1	https://genome.jgi.doe.gov/GEMs	3300020889-1			92	0	CheckM	118	41.17	2128310	1918		y	y
3300020970-2	Chlamydiae bacterium 3300020970-2	https://genome.jgi.doe.gov/GEMs	3300020970-2			90.3	0	CheckM	100	42.92	2135860	1924		y	y
7_bin48	Chlamydiia bacterium 7_bin48	NCBI genome assembly	GCA_030427725.1	PRJNA967453	SAMN36083740	93.29	0.57	Specific	6	36.064	1751620	1568	GCA-2402025	y	y
8_bin5	Chlamydiia bacterium 8_bin5	NCBI genome assembly	GCA_030429605.1	PRJNA967453	SAMN36083792	93.47	0.12	Specific	10	41.9383	1788568	1632	JAUIEV01	y	y
ACE_VER1	Parachlamydiales bacterium ACE_VER1	NCBI genome assembly	GCA_019634675.1	PRJNA725625	SAMN18899495	93.89	0.91	Specific	21	46.8803	2665416	2210	Rhabdochlamydiaceae	y	y
ACE65	Neochlamydia sp. AcF65	NCBI genome assembly	GCF_018342435.1	PRJNA224116	SAMN17058211	99.07	0.39	Specific	79	37.9958	2467520	1877	Parachlamydiaceae	y	y
AcF125	Parachlamydia sp. AcF125	NCBI genome assembly	GCF_018342475.1	PRJNA224116	SAMN17058213	99.96	1.2	Specific	13	40.7688	2584652	1931	Parachlamydiaceae	y	y
AlinenLipids_bin-5835	bacterium AlinenLipids_bin-5835	NCBI genome assembly	GCA_903839985.1	PRJEB38681	SAMEA6955421	95.04	0.52	General	118	41.6092	1227035	1224	VFKH01	y	y
Amazon_FNV_2010_10_1_1_2	Chlamydiota bacterium Amazon_FNV_2010_10_1_1_2	NCBI genome assembly	GCA_003176115.1	PRJNA432584	SAMN08455042	85.35	0.23	Specific	85	36.5844	1379772	1326	Rhabdochlamydiaceae	y	y
AMR_MDS_3053	Chlamydiales bacterium AMR_MDS_3053	NCBI genome assembly	GCA_035447625.1	PRJNA925477	SAMN33868077	78.16	0.51	Neural Network (Specific Model)	109	34	1077412	1056	Anoxychlamydiaceae	y	y
AMR_MDS_5451	Parachlamydiaceae bacterium AMR_MDS_5451	NCBI genome assembly	GCA_035440845.1	PRJNA925477	SAMN32867668	86.61	3.02	Neural Network (Specific Model)	58	39	1620061	1670	Parachlamydiaceae	y	y
Bin61_76	Parachlamydiales bacterium Bin_61_76	NCBI genome assembly	GCA_009885615.1	PRJNA525692		99.97	0.36	Gradient Boost (General Model)	63	39.83	1393350	1322	VFKH01	y	y
Bin65_10	Parachlamydiales bacterium Bin_65_10	NCBI genome assembly	GCA_009885755.1	PRJNA525692		94.3	1.12	Neural Network (Specific Model)	51	49.25	1761617	1673	Rhabdochlamydiaceae	y	y
BOG_genome_mining.12	Acidobacteriota bacterium BOG_genome_mining.12	NCBI genome assembly	GCA_903970255.1	PRJEB39100	SAMEA7025417	93	0.88	Specific	91	43.0511	2092162	1942	Rhabdochlamydiaceae	y	y
BP7.bin23	bacterium BP7.bin23	NCBI genome assembly	GCA_021780355.1	PRJNA666025	SAMN20842413	96.7	0.51	General	107	44.6965	1957631	1800	CC-III	y	y
BWMinHeated_Nextera29_MAG2	Chlamydiota bacterium BWMinHeated_Nextera29_MAG2	NCBI genome assembly	GCA_013288075.1	PRJNA608716	SAMN14214760	80.37	1.25	Specific	85	39.2833	1771816	1611	Rhabdochlamydiaceae	y	y
BWMinHeated_Nextera49_MAG1	Chlamydiota bacterium BWMinHeated_Nextera49_MAG1	NCBI genome assembly	GCA_013287915.1	PRJNA608716	SAMN14214767	79.53	0.66	Specific	69	47.0452	1817363	1617	Parachlamydiaceae	y	y
BWMinHeated_Nextera75_MAG3	Chlamydiota bacterium BWMinHeated_Nextera75_MAG3	NCBI genome assembly	GCA_013288005.1	PRJNA608716	SAMN14214762	82.68	0.14	Specific	64	41.8639	1743438	1536	Rhabdochlamydiaceae	y	y
BWOrgControl_Nextera58_MAG3	Chlamydiota bacterium BWOrgControl_Nextera58_MAG3	NCBI genome assembly	GCA_013288895.1	PRJNA608716	SAMN14214716	84.78	0.46	General	95	42.7785	1762397	1704	Rhabdochlamydiaceae	y	y
BWSM_113	Simkaniaceae bacterium BWSM_113	NCBI genome assembly	GCA_030149435.1	PRJNA963066	SAMN34434812	98.59	0.05	Specific	53	43.5049	1669687	1531	Simkaniaceae	y	y
C12_metabat.bin.50	Chlamydiales bacterium C12_metabat.bin.50	NCBI genome assembly	GCA_030679955.1	PRJNA700657	SAMN36729501	99.76	0.58	Specific	41	46.0374	3169689	2634	MCF-G	y	y
C15_metabat.bin.97	Chlamydiales bacterium C15_metabat.bin.97	NCBI genome assembly	GCA_030681135.1	PRJNA700657	SAMN36729626	97.16	1.11	General	33	42.2808	1938016	1778	CC-III	y	y
CC_bin22	Simkaniaceae bacterium CC_bin22	NCBI genome assembly	GCA_022763045.1	PRJNA780036	SAMN26879084	95.49	0.07	Specific	21	45.8894	1802574	1693	JACRBE01	y	y
CG10BFR821140104234	Chlamydiae bacterium CG10_big_fil_rev_8_21_14_0_10_42_34	NCBI genome assembly	GCA_002773795.1	PRJNA362739	SAMN06659334	97.55	0.99	General	34	42.364	1683436	1596	CC-III	y	y
CH-Jul18-196	Chlamydiota bacterium CH-Jul18-196	NCBI genome assembly	GCA_947444645.1	PRJEB35770	SAMEA112172218	51.6	0.13	Neural Network (Specific Model)	171	43	839431	827	Rhabdochlamydiaceae	y	y
CHFRPH	Chlamydiifrater phoenicopteri	NCBI genome assembly	GCF_902807005.1	PRJNA224116	SAMEA6565318	96.29	0.17	Specific	2	40.2651	1201875	995	Chlamydiaceae	y	y
CHFRVO	Chlamydiifrater volucris	NCBI genome assembly	GCF_902806995.1	PRJNA224116	SAMEA6565319	96.12	0.22	Specific	2	40.3801	1203673	996	Chlamydiaceae	y	y
CHL1NORP91	Aerophobetes bacterium CHL1NORP91	NCBI genome assembly	GCA_002401865.1	PRJNA391950	SAMN07568905	82.95	0.73	Specific	63	38.781	1315877	1223	GCA-2401865	y	y
CHLAB	Chlamydia abortus S26/3	NCBI genome assembly	GCF_000026025.1	PRJNA224116	SAMEA1705924	99.92	0.12	Specific	1	39.8664	1144377	984	Chlamydiaceae	y	y
CHLAIB	Chlamydia ibidis	NCBI genome assembly	GCF_000417695.2	PRJNA224116	SAMN01831300	99.9	0.07	Specific	183	38.6463	1213046	1054	Chlamydiaceae	y	y
CHLAVI	Chlamydia avium	NCBI genome assembly	GCA_000417735.2			98.47	0.5	Neural Network (Specific Model)	2	36.88	1048269	955	Chlamydiaceae	y	y
CHLBUT	Chlamydia buteonis	NCBI genome assembly	GCF_900634605.1	PRJNA224116	SAMEA5160797	99.92	0.06	Specific	2	38.2946	1146546	981	Chlamydiaceae	y	y
CHLCOR	Chlamydia corallus	NCBI genome assembly	GCF_002817655.1	PRJNA224116	SAMN07627278	99.71	0.24	Specific	7	39.2812	1203974	1036	Chlamydiaceae	y	y
CHLCROC	Chlamydia crocodili	NCBI genome assembly	GCF_018343815.1	PRJNA224116	SAMN15897673	99.93	0.14	Specific	2	37.4281	1228996	1042	Chlamydiaceae	y	y
CHLCV	Chlamydia caviae GPIC	NCBI genome assembly	GCF_000007605.1	PRJNA224116	SAMN02603993	99.94	0.12	Specific	2	39.1856	1181356	995	Chlamydiaceae	y	y
CHLFF	Chlamydia felis Fe/C-56	NCBI genome assembly	GCF_000009945.1	PRJNA224116	SAMD00061108	99.88	0.1	Specific	2	39.3402	1173791	988	Chlamydiaceae	y	y
CHLGAL	Chlamydia gallinacea 08-1274/3	NCBI genome assembly	GCF_000471025.2	PRJNA224116	SAMN02435823	99.11	0.11	Specific	2	37.8983	1067202	925	Chlamydiaceae	y	y
CHLMU	Chlamydia muridarum str. Nigg	NCBI genome assembly	GCF_000006685.1	PRJNA224116	SAMN02603994	99.87	0.11	Specific	2	40.3052	1080451	914	Chlamydiaceae	y	y
CHLP6	Chlamydia psittaci 6BC	NCBI genome assembly	GCF_000191925.1	PRJNA224116	SAMN02603516	99.89	0.08	Specific	2	39.0224	1179213	997	Chlamydiaceae	y	y
CHLPE	Chlamydia pecorum E58	NCBI genome assembly	GCF_000204135.1	PRJNA224116	SAMN02603383	99.51	0.06	Specific	1	41.076	1106197	941	Chlamydiaceae	y	y
CHLPN	Chlamydia pneumoniae CWL029	NCBI genome assembly	GCF_000008745.1	PRJNA224116	SAMN02603115	99.04	0.1	Specific	1	40.5777	1230230	1030	Chlamydiaceae	y	y
CHLPP	Chlamydia pneumoniae LPCoLN	NCBI genome assembly	GCF_000024145.1	PRJNA224116	SAMN02604061	99.32	0.17	Specific	2	40.5045	1248550	1071	Chlamydiaceae	y	y
CHLSAN	Chlamydia sanziniae	NCBI genome assembly	GCF_001653975.1	PRJNA224116	SAMN04510831	99.8	0.1	Specific	2	38.498	1120737	949	Chlamydiaceae	y	y
CHLSER	Chlamydia serpentis	NCBI genome assembly	GCF_900239945.1	PRJNA224116	SAMEA103918591	99.91	0.16	Specific	2	37.4243	1206142	1012	Chlamydiaceae	y	y
CHLSUIS	Chlamydia suis MD56	NCBI genome assembly	GCF_000493885.1	PRJNA224116	SAMN02388129	99.49	0.05	Specific	14	42.0061	1079683	939	Chlamydiaceae	y	y
CHLTA	Chlamydia trachomatis A/HAR-13	NCBI genome assembly	GCF_000012125.1	PRJNA224116	SAMN02603498	99.61	0.06	Specific	2	41.2667	1051969	933	Chlamydiaceae	y	y
Cla049	Algichlamydia australiensis	NCBI genome assembly	GCA_033977065.1	PRJNA1036848	SAMN38353273	93.4	0.11	Specific	7	42.0751	1799045	1654	JAJFMI01	y	y
CLASAL	Clavichlamydia salmonicola	NCBI genome assembly	GCF_015356765.1	PRJNA224116	SAMN10090347	94.61	0.27	Specific	28	32.4765	1392990	1092	Chlamydiaceae	y	y
clean1594	Chlamydiota bacterium clean1594	NCBI genome assembly	GCA_027366035.1	PRJNA834572	SAMN28406268	94.52	0.25	General	57	41.5942	1323692	1314	CC-III	y	y
clean1596	Chlamydiota bacterium clean1596	NCBI genome assembly	GCA_027365995.1	PRJNA834572	SAMN28406269	87.59	0.31	Specific	56	43.1177	1740622	1721	Parasimkaniaceae	y	y
clean1924	Rhabdochlamydiaceae bacterium clean1924	NCBI genome assembly	GCA_027365315.1	PRJNA834572	SAMN28406430	90.06	0.7	Specific	117	54.0459	1604557	1488	Rhabdochlamydiaceae	y	y
clean324	Parachlamydiales bacterium clean324	NCBI genome assembly	GCA_027316765.1	PRJNA834572	SAMN28229976	98.22	1.02	General	189	41.1182	1684958	1636	Rhabdochlamydiaceae	y	y
clean346	Parachlamydiales bacterium clean346	NCBI genome assembly	GCA_027459675.1	PRJNA834572	SAMN28928986	86.61	0.49	Specific	81	42.581	1250482	1195	Rhabdochlamydiaceae	y	y
clean353	Chlamydiota bacterium clean353	NCBI genome assembly	GCA_027451825.1	PRJNA834572	SAMN28928997	96.23	0.14	General	88	40.285	1858587	1836	CC-III	y	y
clean375	Chlamydiota bacterium clean375	NCBI genome assembly	GCA_027451585.1	PRJNA834572	SAMN28929023	85.08	0.3	Specific	82	45.5102	1369703	1332	CC-III	y	y
clean416	Parachlamydiales bacterium clean416	NCBI genome assembly	GCA_027449765.1	PRJNA834572	SAMN28929076	91.73	0.71	General	67	43.7429	1589857	1476	CC-III	y	y
clean6993	Parachlamydiales bacterium clean6993	NCBI genome assembly	GCA_027452425.1	PRJNA834572	SAMN29407658	100	0.4	General	49	42.6633	1463215	1315	Anoxychlamydiaceae	y	y
CLI4_bin_1	Simkaniaceae bacterium CLI4_bin_1	NCBI genome assembly	GCA_026708385.1	PRJNA602572	SAMN15855075	91.34	1.04	Specific	68	54.2672	1756673	1681	Simkaniaceae	y	y
Co_bin367	Chlamydiia bacterium Co_bin367	NCBI genome assembly	GCA_030430655.1	PRJNA967453	SAMN36083943	88.92	1.18	Specific	118	43.0693	1439103	1357	JAUIKQ01	y	y
co.spades.CONCOCT.1kb_142	Rhabdochlamydiaceae bacterium co.spades.CONCOCT.1kb_142	NCBI genome assembly	GCA_019752555.1	PRJNA745370	SAMN20164999	91.7	0.57	Specific	42	44.2137	2067720	1812	Rhabdochlamydiaceae	y	y
coassembly_bin.4	Chlamydiales bacterium coassembly_bin.4	NCBI genome assembly	GCA_020831465.1	PRJNA377096	SAMN17266224	94.3	0.02	General	69	47.2134	1804260	1768	Sororchlamydiaceae	y	y
CRAIB_MAG59	Parachlamydiaceae bacterium CRAIB_MAG59	NCBI genome assembly	GCA_025451995.1	PRJNA868779	SAMN30436180	96.85	0.32	Specific	142	37.8456	2935834	2609	Parachlamydiaceae	y	y
Crib	Criblamydia sequanensis CRIB-18	NCBI genome assembly	GCF_000750955.1	PRJNA224116	SAMEA3139101	99.69	1.13	Specific	23	38.2394	2969604	2458	Criblamydiaceae	y	y
EPS4	Neochlamydia sp. EPS4	NCBI genome assembly	GCF_000813665.1	PRJNA224116	SAMN02697210	99.28	0.54	Specific	112	38.088	2530677	2011	Parachlamydiaceae	y	y
erpe_2018	Chlamydiota bacterium erpe_2018	NCBI genome assembly	GCA_030916885.1	PRJNA946291	SAMN34000043	93.84	0.76	Specific	66	35.1536	1372882	1307	Rhabdochlamydiaceae	y	y
Estrella	Estrella lausannensis	NCBI genome assembly	GCF_900000175.1	PRJNA224116	SAMEA3174674	99.15	1.21	Specific	30	48.22	2829331	2270	Criblamydiaceae	y	y
Ga0074140	Chlamydiae bacterium Ga0074140	NCBI genome assembly	GCA_001464115.1	PRJNA301005	SAMN04254512	99.81	0.3	Specific	2	47.8151	1724203	1645	Rhabdochlamydiaceae	y	y
Gw_Eff_bin_326	Simkaniaceae bacterium Gw_Eff_bin_326	NCBI genome assembly	GCA_018062315.1	PRJNA524094	SAMN18120337	94.86	0.73	Specific	101	42.1226	1656923	1610	JAGOSM01	y	y
HK-STAS-VERR_A-2	Chlamydiales bacterium HK-STAS-VERR_A-2	NCBI genome assembly	GCA_024233575.1	PRJNA648801	SAMN15688083	86.85	0.58	Specific	30	45.8764	2423440	2161	Criblamydiaceae	y	y
HK-STAS-VERR_A-4	Chlamydiales bacterium HK-STAS-VERR_A-4	NCBI genome assembly	GCA_024233455.1	PRJNA648801	SAMN15688085	89.33	0.07	Specific	3	43.8512	1575896	1460	JACKPQ01	y	y
HK-STAS-VERR_A-5	Chlamydiales bacterium HK-STAS-VERR_A-5	NCBI genome assembly	GCA_024233435.1	PRJNA648801	SAMN15688086	94.83	0.22	Specific	11	43.8097	1616904	1537	JACKPQ01	y	y
HKST-UBA02	Chlamydiia bacterium HKST-UBA02	NCBI genome assembly	GCA_020440555.1	PRJNA432264	SAMN14564437	100	0.06	General	181	40.6728	1574034	1451	Sororchlamydiaceae	y	y
HKST-UBA16	Chlamydiia bacterium HKST-UBA16	NCBI genome assembly	GCA_020440285.1	PRJNA432264	SAMN14564451	89.55	0.41	Specific	180	42.6928	1696508	1604	Simkaniaceae	y	y
HSC3	Chlamydiales bacterium STE3	NCBI genome assembly	GCA_011125455.1	PRJNA492197	SAMN10090007	99.66	0.84	Specific	63	39.1868	2223901	1998	Parachlamydiaceae	y	y
HST3	Parachlamydiaceae bacterium HS-T3	NCBI genome assembly	GCA_000829755.1	PRJDB3331	SAMD00023373	98.93	1	Specific	34	38.7074	2307885	2945	Parachlamydiaceae	y	y
HYCHLAM	Endochlamydia hydrae	this study	GCA_977019345	PRJEB86254		98.33	0.73	Neural Network (Specific Model)	1	51.4	2327335	2542	CC-III	y	y
Jr-08jan18-52	Chlamydiota bacterium Jr-08jan18-52	NCBI genome assembly	GCA_947444285.1	PRJNA429145	SAMEA112172410	97.34	0.32	General	54	46.6829	1495389	1465	CC-III	y	y
K_DeepCast_35m_m1_012	Chlamydiota bacterium K_DeepCast_35m_m1_09	NCBI genome assembly	GCA_016866545.1	PRJNA523022	SAMN10966573	97.78	1.59	General	55	36.68	1495715	1575		y	n
K_DeepCast_35m_m2_096	Chlamydiota bacterium K_DeepCast_35m_m1_012	NCBI genome assembly	GCA_016866475.1	PRJNA523022	SAMN10966575	96.88	0.08	General	28	42.8436	1419342	1575	Parasimkaniaceae	y	y
K1060_chlam_1	Anoxychlamydiales bacterium K1060_chlam_1	NCBI genome assembly	GCA_011065175.1	PRJNA504765	SAMN13933080	92.9	0.17	General	120	29.3235	1588324	1522	Anoxychlamydiaceae	y	y
K1060_chlam_2	Chlamydiota bacterium K1060_chlam_2	NCBI genome assembly	GCA_011065165.1	PRJNA504765	SAMN13933081	90.25	0.73	Specific	143	46.8905	1625346	1561	Simkaniaceae	y	y
K1060_chlam_5	Anoxychlamydiales bacterium K1060_chlam_5	NCBI genome assembly	GCA_011065125.1	PRJNA504765	SAMN13933084	96.15	0.06	Specific	57	26.3683	1387185	1347	Anoxychlamydiaceae	y	y
K940_chlam_8	Chlamydiota bacterium K940_chlam_8	NCBI genome assembly	GCA_011064725.1	PRJNA504765	SAMN13933092	95.07	0.4	General	89	37.4804	1399766	1318	MCF-E	y	y
KR126_chlam_6	Anoxychlamydiales bacterium KR126_chlam_6	NCBI genome assembly	GCA_011064865.1	PRJNA504765	SAMN13933099	91.01	1.06	General	162	29.6535	1529380	1556	Anoxychlamydiaceae	y	y
L_E1_T20_C_bin.129	Chlamydiales bacterium L_E1_T20_C_bin.129	NCBI genome assembly	GCA_029240195.1	PRJNA725542	SAMN20393947	87.9	1.97	Specific	113	48.5806	2134708	1761	JARBTN01	y	y
L_E1_T20_C_bin.142	Chlamydiales bacterium L_E1_T20_C_bin.142	NCBI genome assembly	GCA_029240075.1	PRJNA725542	SAMN20393950	97.77	0.42	General	63	35.8576	2425582	1883	JARBTQ01	y	y
L024522	Chlamydiae bacterium RIFCSPLOWO2_02_FULL_45_22	NCBI genome assembly	GCA_001796255.1	PRJNA288027	SAMN04316055	90.85	0.67	Specific	31	44.7034	1575869	1497	CC-III	y	y
L124912	Chlamydiae bacterium RIFCSPLOWO2_12_FULL_49_12	NCBI genome assembly	GCA_001796315.1	PRJNA288027	SAMN04315818	93.68	0.67	General	70	49.1618	1418742	1272	Rhabdochlamydiaceae	y	y
LacPavin_0419_WC53_MAG_41_8	Chlamydiota bacterium LacPavin_0419_WC53_MAG_41_8	NCBI genome assembly	GCA_026398435.1	PRJNA852163	SAMN30026461	96.88	0.69	General	118	41.417	2377031	2115	Rhabdochlamydiaceae	y	y
LacPavin_0818_WC40_MAG_42_9	Chlamydiota bacterium LacPavin_0818_WC40_MAG_42_9	NCBI genome assembly	GCA_026398965.1	PRJNA852163	SAMN30026462	91.58	0.13	Specific	64	41.7119	1708781	1612	Rhabdochlamydiaceae	y	y
M30B1	Simkaniaceae bacterium M30B1	NCBI genome assembly	GCA_018399075.1	PRJNA721826	SAMN18869338	98.94	0.38	Specific	1	41.0225	1911037	1769	Simkaniaceae	y	y
M30B2	Simkaniaceae bacterium M30B2	NCBI genome assembly	GCA_018399055.1	PRJNA721826	SAMN18869339	99.74	0.41	Specific	1	43.0066	2143268	1989	Simkaniaceae	y	y
MAG_BO327	Chlamydiales bacterium MAG_BO327	NCBI genome assembly	GCA_031292375.1	PRJNA923161	SAMN32778949	95.89	0.62	General	70	37.613	1964816	1738	VFKH01	y	y
MGR_bin366	Parachlamydiaceae bacterium MGR_bin366	NCBI genome assembly	GCA_013816265.1	PRJNA630822	SAMN15052257	99.56	1.16	Specific	196	35.6307	3290551	2589	Parachlamydiaceae	y	y
MGR_bin429	Parachlamydiaceae bacterium MGR_bin429	NCBI genome assembly	GCA_013821265.1	PRJNA630822	SAMN15052320	99.62	1.1	Specific	123	42.9244	2509029	2080	Parachlamydiaceae	y	y
MH-21oct19-270	Waddlia sp MH-21oct19-270	NCBI genome assembly	GCA_945882915.1	PRJEB35640	SAMEA110379809	94.42	0.97	General	38	46.8421	1760852	1410	CAMCWV01	y	y
MJ-time_bin-9202	Chlamydiae bacterium MJ-time_bin-9202	NCBI genome assembly	GCA_903824495.1	PRJEB38681	SAMEA6953766	98.86	2.93	General	68	41.093	2153915	1917	Rhabdochlamydiaceae	y	y
mNY24nWvNh	Simkaniaceae bacterium mNY24nWvNh	NCBI genome assembly	GCA_943908465.1	PRJEB47281	SAMEA110088881	98.47	0.07	Specific	17	36.5722	1163660	1108	CALTSX01	y	y
MOX_bin90	Chlamydiales bacterium MOX_bin90	NCBI genome assembly	GCA_022425045.1	PRJNA801081	SAMN25339209	98.44	0.22	General	93	36.9834	2249895	1855	JAACFD01	y	y
NC_groundwater_1612_36_11	Chlamydiales bacterium NC_groundwater_1612_36_11	NCBI genome assembly	GCA_016213235.1	PRJNA640378	SAMN15436259	80.91	2.19	Specific	59	36.3835	1468519	1416	JACRBE01	y	y
NC_groundwater_1613_48_32	Chlamydiia bacterium NC_groundwater_1613_48_32	NCBI genome assembly	GCA_016213175.1	PRJNA640378	SAMN15436260	86.26	0.37	Specific	61	48.1821	1193867	1097	CC-III	y	y
NC_groundwater_1928_35_3	Chlamydiota bacterium NC_groundwater_1928_35_3	NCBI genome assembly	GCA_016219355.1	PRJNA640378	SAMN15436728	84.96	0.55	General	102	35.0353	1552463	1513	Anoxychlamydiaceae	y	y
NC_groundwater_600_49_25	Chlamydiales bacterium NC_groundwater_600_49_25	NCBI genome assembly	GCA_016185065.1	PRJNA640378	SAMN15435096	98.64	0.84	Specific	10	48.6887	1865878	1693	Rhabdochlamydiaceae	y	y
NeK9	Neptunochlamydia vexilliferae	NCBI genome assembly	GCF_015356785.1	PRJNA224116	SAMN10089290	99.39	0.42	Specific	128	45.5188	2240424	1724	Simkaniaceae	y	y
nzgw618	Chlamydiota bacterium nzgw618	NCBI genome assembly	GCA_023269435.1	PRJNA699054	SAMN19017618	90.06	0.38	General	70	31.6436	1046188	983	Parasimkaniaceae	y	y
nzgw622	Chlamydiota bacterium nzgw622	NCBI genome assembly	GCA_023269355.1	PRJNA699054	SAMN19017623	96.41	1.84	General	88	43.7664	2285994	2139	Rhabdochlamydiaceae	y	y
nzgw624	Parachlamydiales bacterium nzgw624	NCBI genome assembly	GCA_023265455.1	PRJNA699054	SAMN19017625	96.86	0.33	Specific	34	44.9825	1938815	1821	Rhabdochlamydiaceae	y	y
OFTM116	Chlamydiota bacterium OFTM116	NCBI genome assembly	GCA_021772315.1	PRJNA755678	SAMN22570394	99.15	0.12	Specific	13	41.2321	1726748	1680	Simkaniaceae	y	y
OFTM171	Chlamydiota bacterium OFTM171	NCBI genome assembly	GCA_021772375.1	PRJNA755678	SAMN22570393	96.16	0.84	Specific	48	44.029	1682024	1616	Rhabdochlamydiaceae	y	y
OFTM179	Chlamydiota bacterium OFTM179	NCBI genome assembly	GCA_021772245.1	PRJNA755678	SAMN22570396	94.76	0.24	Specific	100	36.2745	1791027	1683	JAJFMG01	y	y
OFTM232	Chlamydiota bacterium OFTM232	NCBI genome assembly	GCA_021772455.1	PRJNA755678	SAMN22570387	99.76	0.67	Specific	40	45.6085	1726812	1676	Sororchlamydiaceae	y	y
OFTM282	Chlamydiota bacterium OFTM282	NCBI genome assembly	GCA_021772495.1	PRJNA755678	SAMN22570385	63.76	0.88	Gradient Boost (General Model)	198	56	947048	1032	OFTM282	y	y
OFTM358	Chlamydiota bacterium OFTM358	NCBI genome assembly	GCA_021772335.1	PRJNA755678	SAMN22570392	92.26	0.36	Specific	9	39.3712	1824478	1528	OFTM358	y	y
OFTM45	Chlamydiota bacterium OFTM45	NCBI genome assembly	GCA_021772275.1	PRJNA755678	SAMN22570398	97.93	0.3	Specific	39	46.3254	1826559	1664	Simkaniaceae	y	y
OFTM45	Chlamydiota bacterium OFTM45	NCBI genome assembly	GCA_021772465.1	PRJNA755678	SAMN22570386	97.8	0	Specific	18	47.3421	1546124	1513	Sororchlamydiaceae	y	y
OH_CBlB_266	Verrucomicrobiota bacterium OH_CBlB_266	NCBI genome assembly	GCA_023428915.1	PRJNA682348	SAMN17027619	91.33	0.82	Specific	131	42.7788	2681038	2283	JAEYWL01	y	y
Pac_F2b	Simkania sp. Pac_F2b	NCBI genome assembly	GCA_027942475.1	PRJNA891910	SAMN31596230	87.57	0.27	Specific	53	43.9545	1247175	1109	Simkaniaceae	y	y
Pal332_bin2	Chlamydiales bacterium Pal332_bin2	NCBI genome assembly	GCA_031281085.1	PRJNA732531	SAMN21242290	97.9	0.37	General	98	36.1461	1299814	1251	Rhabdochlamydiaceae	y	y
palsa_1444	Parachlamydiales bacterium palsa_1444	NCBI genome assembly	GCA_003153295.1	PRJNA386568	SAMN08179886	94.33	0.39	Specific	13	42.6696	2257809	2102	Rhabdochlamydiaceae	y	y
PARAV	Parachlamydia acanthamoebae UV-7	NCBI genome assembly	GCF_000253035.1	PRJNA224116	SAMEA2272163	99.15	0.76	Specific	1	39.0361	3072383	2584	Parachlamydiaceae	y	y
PARI007YTK11	Parilichlamydia carangidicola	NCBI genome assembly	GCA_003339615.1	PRJNA433784		95.06	1	Gradient Boost (General Model)	1	38.83	771491	687	Parilichlamydiaceae	y	y
PARI76ST10	Similichlamydia latridicola	DOI: 10.1093/gbe/evy195		PRJNA433784		91.51	0.67	Gradient Boost (General Model)	1	37.45	881979	709	Parilichlamydiaceae	y	y
PARIHat2	Similichlamydia laticola	NCBI genome assembly	GCF_003339615.1	PRJNA224116	SAMN08162581	88.52	0.67	Gradient Boost (General Model)	28	43.7262	780468	703	Parilichlamydiaceae	y	y
PARUW	Protochlamydia amoebophila UWE25	NCBI genome assembly	GCF_000011565.2	PRJNA224116	SAMEA3138214	98.18	0.18	Specific	1	34.76	2438912	1933	Parachlamydiaceae	y	y
PL23a_bin.60	Chlamydiales bacterium PL23a_bin.60	NCBI genome assembly	GCA_028278035.1	PRJNA857095	SAMN29486462	100	3.14	General	97	30.6945	1790943	1044	CC-III	y	y
PL25a_bin.114	Simkaniaceae bacterium PL25a_bin.114	NCBI genome assembly	GCA_028281675.1	PRJNA857095	SAMN29486575	94.31	0.27	Specific	108	41.754	1882367	1795	Simkaniaceae	y	y
PROGREC2	Parachlamydia sp. C2	NCBI genome assembly	GCF_001545115.1	PRJNA224116	SAMEA3856857	99.79	1.06	Specific	33	42.0453	3424182	2829	Parachlamydiaceae	y	y
ProNeg	Protochlamydia naegleriophila	NCBI genome assembly	GCF_001499655.1	PRJNA224116	SAMEA3539726	99.66	2.01	Specific	2	42.4397	3030375	2561	Parachlamydiaceae	y	y
PROPHO	Protochlamydia phocaeensis	NCBI genome assembly	GCA_002786175.1	PRJNA323575	SAMN07572183	98.73	1.59	Specific	39	41.528	3042961	2589	Parachlamydiaceae	y	y
REEB163	Verrucomicrobiota bacterium REEB163	NCBI genome assembly	GCA_028873295.1	PRJNA675967	SAMN16745059	97.25	0.06	General	84	48.0613	1408671	1345	CC-III	y	y
REEB52	Verrucomicrobiota bacterium REEB52	NCBI genome assembly	GCA_018968815.1	PRJNA675967	SAMN16745446	88.16	1.43	Specific	51	49.539	1741992	1666	CC-III	y	y
REUL1	Neptunochlamydia sp. REUL1	NCBI genome assembly	GCF_963457595.1	PRJEB66147	SAMEA114245904	99.62	0.28	Neural Network (Specific Model)	4	42	2029244	1985	Simkaniaceae	y	y
RGIG4738	Chlamydia sp. RGIG4738	NCBI genome assembly	GCF_017472245.1	PRJNA224116	SAMN16345205	99.89	0.05	Specific	11	39.7329	1040154	881	Chlamydiaceae	y	y
RH-18aug17-199	Parachlamydiales bacterium RH-18aug17-199	NCBI genome assembly	GCA_947470735.1	PRJEB35770	SAMEA112174892	98.31	1.05	Specific	80	39.7545	1673151	1535	Rhabdochlamydiaceae	y	y
RH-23may17-898	Chlamydiota bacterium RH-23may17-898	NCBI genome assembly	GCA_947478685.1	PRJEB35770	SAMEA112175527	91.33	0.72	Specific	58	39.5845	1620405	1504	Parasimkaniaceae	y	y
RHAB15C	Rhabdochlamydia porcellionis	NCBI genome assembly	GCF_015356815.2	PRJNA224116	SAMN10089613	95.95	0.1	Specific	2	35.3509	1511852	1381	Rhabdochlamydiaceae	y	y
RhabHel	Rhabdochlamydia helvetica	NCBI genome assembly	GCF_901000775.1	PRJNA224116	SAMEA5040194	99.48	0.77	Specific	38	36.1592	1830543	1762	Rhabdochlamydiaceae	y	y
RhabSjap6	Sacchlamyda saccharinae	NCBI genome assembly	GCA_030408505.1	PRJNA901896	SAMN32091779	94.43	0.85	Specific	4	45.5292	1734283	1717	Rhabdochlamydiaceae	y	y
ROED_W744	Rhabdochlamydia oedothoracis W744	NCBI genome assembly	GCF_019453995.1	PRJNA224116	SAMN14391954	97.89	0.14	Specific	2	36.1728	1918130	2024	Rhabdochlamydiaceae	y	y
Rubis	Rubidus massiliensis	NCBI genome assembly	GCA_000756735.1	PRJEB6078	SAMEA2610617	99.93	2.15	Specific	5	32.6368	2821221	2446	Parachlamydiaceae	y	y
S15-834K	Chlamydia poikilotherma	NCBI genome assembly	GCF_900239975.1	PRJNA224116	SAMEA103918594	99.95	0.15	Specific	2	37.4663	1162663	none	Chlamydiaceae	y	y
S4CHLAM102	Chlamydiae bacterium O_S4.2_102	NCBI genome assembly	GCA_022601545.1	PRJNA742377	SAMN20447876	96.43	0.24	Specific	31	46.9622	1795373	1613	JAJACM01	y	y
S4CHLAM2	Chlamydiae bacterium O_S4.2_2	NCBI genome assembly	GCA_022601445.1	PRJNA742377	SAMN20447879	98.85	0.29	General	41	46.6577	1926166	1893	Sororchlamydiaceae	y	y
S4CHLAM20	Chlamydiae bacterium O_S4.2_20	NCBI genome assembly	GCA_022601435.1	PRJNA742377	SAMN20447880	88.26	0.39	Specific	41	34.9288	1598339	1546	Parasimkaniaceae	y	y
S4CHLAM37	Chlamydiae bacterium O_S4.2_37	NCBI genome assembly	GCA_022601395.1	PRJNA742377	SAMN20447882	94.92	0.1	Specific	48	38.9877	1870253	1693	GCA-2402025	y	y
S4CHLAM6	Chlamydiae bacterium O_S4.2_6	NCBI genome assembly	GCA_022601345.1	PRJNA742377	SAMN20447884	96.79	0.3	General	43	36.6641	1743236	1631	MCF-D	y	y
S4CHLAM7	Chlamydiae bacterium O_S4.2_7	NCBI genome assembly	GCA_022601335.1	PRJNA742377	SAMN20447885	93.17	0.36	Specific	60	36.5709	1679997	1590	MCF-D	y	y
SimkAspAT52	Amphrikana amoebophyrae	NCBI genome assembly	GCA_030408475.1	PRJNA901896	SAMN32091777	91.55	0.11	Specific	71	36.8073	1800129	1687	JACRBE01	y	y
SIMNZ	Simkania negevensis Z	NCBI genome assembly	GCF_000237205.1	PRJNA224116	SAMEA2272380	99.34	0.45	Specific	2	41.6018	2628375	2410	Simkaniaceae	y	y
SM2339	Chlamydiae bacterium SM23_39	NCBI genome assembly	GCA_001303765.1	PRJNA270657	SAMN03994201	97.13	0	General	67	26.2278	1126604	986	Anoxychlamydiaceae	y	y
SMAG_U15640	Chlamydiales bacterium SMAG_U15640	NCBI genome assembly	GCA_035480615.1	PRJNA983538	SAMN37936355	96.92	1.18	Gradient Boost (General Model)	149	44	1837038	1835	CC-III	y	y
SMAG_U15642	Chlamydiales bacterium SMAG_U15642	NCBI genome assembly	GCA_035480535.1	PRJNA983538	SAMN37936357	91.33	2.85	Neural Network (Specific Model)	121	48	1758022	1825	CC-III	y	y
SMAG_U15666	Rhabdochlamydiaceae bacterium SMAG_U15666	NCBI genome assembly	GCA_035479635.1	PRJNA983538	SAMN37936380	51.16	1.27	Neural Network (Specific Model)	188	43	830814	959	NEW1	y	y
SMAG_U15670	Chlamydiales bacterium SMAG_U15670	NCBI genome assembly	GCA_035479435.1	PRJNA983538	SAMN37936384	95.04	4.45	Gradient Boost (General Model)	168	52	1774861	1821	CC-III	y	y
SMAG_U15964	Rhabdochlamydiaceae bacterium SMAG_U15694	NCBI genome assembly	GCA_035478495.1	PRJNA983538	SAMN37936408	94.49	0.63	Gradient Boost (General Model)	92	41	1787165	1796	NEW1	y	y
SMAG_U4958	Chlamydiales bacterium SMAG_U4958	NCBI genome assembly	GCA_036499665.1	PRJNA983538	SAMN37958232	55.09	1.92	Neural Network (Specific Model)	171	47	819328	891	CC-III	y	y
SMAG_U5417	Rhabdochlamydiaceae bacterium SMAG_U5417	NCBI genome assembly	GCA_036493355.1	PRJNA983538	SAMN37957878	95.68	0.39	Neural Network (Specific Model)	103	46	2143762	2117	Rhabdochlamydiaceae	y	y
SMAG_U6599	Rhabdochlamydia sp SMAG_U6599	NCBI genome assembly	GCA_035949155.1	PRJNA983538	SAMN37956042	90.44	1.16	Neural Network (Specific Model)	108	36	1631623	1576	Rhabdochlamydiaceae	y	y
SMAG_U8262	Chlamydiales bacterium SMAG_U8262	NCBI genome assembly	GCA_035287065.1	PRJNA983538	SAMN37963018	80.67	2.06	Neural Network (Specific Model)	195	43	1392939	1433	CC-III	y	y
SP1CHLAM42	Chlamydiae bacterium P_S1_42	NCBI genome assembly	GCA_022601635.1	PRJNA742377	SAMN20447870	97.74	0.1	General	33	47.0456	1638235	1614	Sororchlamydiaceae	y	y
SP1CHLAM54	Chlamydiae bacterium P_S1_54	NCBI genome assembly	GCA_022601645.1	PRJNA742377	SAMN20447871	93.34	0.08	Specific	5	45.1092	1781481	1785	JAGOSM01	y	y
SP4CHLAM17	Chlamydiae bacterium O_S4.1_17	NCBI genome assembly	GCA_022601535.1	PRJNA742377	SAMN20447874	98.34	0.14	Specific	10	42.8173	1568868	1523	Sororchlamydiaceae	y	y
SP4CHLAM5	Chlamydiae bacterium O_S4.1_5	NCBI genome assembly	GCA_022601515.1	PRJNA742377	SAMN20447875	81.82	0.01	Specific	64	38.0996	1307005	1250	Parasimkaniaceae	y	y
SRR3901699_bin0	Chlamydiales bacterium SRR3901699_bin0	NCBI genome assembly	GCA_937879995.1	PRJEB51072	SAMEA14081909	99.87	2.25	Specific	7	38.1973	3022521	2601	Parachlamydiaceae	y	y
SRR3962508_bin.3	Chlamydiae bacterium SRR3962508_bin.3	NCBI genome assembly	GCA_950054535.1	PRJEB26124	SAMEA112958481	90.63	1	Specific	147	37.1153	1771735	1610	Parachlamydiaceae	y	y
SRR6231164_bin.38	Chlamydiae bacterium SRR6231164_bin.38	NCBI genome assembly	GCA_937996705.1	PRJEB51072	SAMEA14082347	92.73	0.32	Specific	69	40.2093	1809819	1608	Parasimkaniaceae	y	y
SRR6425755_bin21	Chlamydiaceae bacterium SRR6425755_bin21	NCBI genome assembly	GCA_937884635.1	PRJEB50943	SAMEA14075842	95.34	0.83	Specific	62	41.159	1151556	1022	Chlamydiaceae	y	y
SRR9109408_bin.1	Chlamydiae bacterium SRR9109408_bin.1	NCBI genome assembly	GCA_945952445.1	PRJEB54755	SAMEA110422327	93.74	0.38	Specific	81	42.8959	2167154	1878	Rhabdochlamydiaceae	y	y
SSA5	Parachlamydiaceae bacterium SSA5	NCBI genome assembly	GCA_013414685.1	PRJNA509764	SAMN15241143	95.03	1.05	Specific	1	38.2855	2850318	3320	Parachlamydiaceae	y	y
SSF52	Parachlamydiales bacterium SSF52	NCBI genome assembly	GCA_019694475.1	PRJNA731554	SAMN19791168	93.87	1.52	General	10	45.2718	2288541	2166	CC-III	y	y
SupBloom_Metag_083	Parachlamydiales bacterium SupBloom_Metag_083	NCBI genome assembly	GCA_016463375.1	PRJNA663590	SAMN16655383	98.86	0.18	General	148	35.979	1879644	1746	VFKH01	y	y
SW_13	Parachlamydiales bacterium SW_13	NCBI genome assembly	GCA_020054065.1	PRJNA563685	SAMN18076908	91.16	0.62	Specific	144	46.2996	2391782	2134	JAEYWL01	y	y
SW_18	Parachlamydiales bacterium SW_18	NCBI genome assembly	GCA_020051235.1	PRJNA563685	SAMN18076839	88.1	2.53	Specific	184	39.4604	2317412	2361	Parachlamydiaceae	y	y
SW_7	Parachlamydiales bacterium SW_7	NCBI genome assembly	GCA_020053915.1	PRJNA563685	SAMN18076917	91.35	1.14	Specific	72	45.6015	2188274	1940	Rhabdochlamydiaceae	y	y
SYNMED	Syngnamydia medusae	NCBI genome assembly	GCA_900094055.1	PRJEB14783		99.32	0.52	Neural Network (Specific Model)	48	39.86	2144529	1987	Simkaniaceae	y	y
SZAS-12	Verrucomicrobiota bacterium SZAS-12	NCBI genome assembly	GCA_018240065.1	PRJNA694732	SAMN17574193	93.84	0.74	Specific	16	49.8189	2257994	1925	Rhabdochlamydiaceae	y	y
SZAS-13	Verrucomicrobiota bacterium SZAS-13	NCBI genome assembly	GCA_018240135.1	PRJNA694732	SAMN17574194	96	0.79	Specific	46	49.9681	1641662	1560	Rhabdochlamydiaceae	y	y
SZAS-15	Verrucomicrobiota bacterium SZAS-15	NCBI genome assembly	GCA_018240015.1	PRJNA694732	SAMN17574196	91.66	0.84	Specific	12	46.7322	1712091	1622	Rhabdochlamydiaceae	y	y
SZAS-16	Verrucomicrobiota bacterium SZAS-16	NCBI genome assembly	GCA_018239985.1	PRJNA694732	SAMN17574197	96.42	0.77	General	44	45.7336	1807313	1690	Rhabdochlamydiaceae	y	y
SZAS-17	Verrucomicrobiota bacterium SZAS-17	NCBI genome assembly	GCA_018239895.1	PRJNA694732	SAMN17574198	96.57	3.26	General	81	49.8986	2365996	2208	CC-III	y	y
SZAS-3	Verrucomicrobiota bacterium SZAS-3	NCBI genome assembly	GCA_018239815.1	PRJNA694732	SAMN17574184	95.77	0.18	Specific	59	40.1146	1565370	1440	Sororchlamydiaceae	y	y
SZAS-AMP-14	Verrucomicrobiota bacterium SZAS-AMP-14	NCBI genome assembly	GCA_018239715.1	PRJNA694732	SAMN17574195	97.65	0.17	Specific	26	45.3293	2143069	1949	Rhabdochlamydiaceae	y	y
SZUA-160	Chlamydiota bacterium SZUA-160	NCBI genome assembly	GCA_003228815.1	PRJNA385762	SAMN09240144	94.57	0.21	Specific	108	43.3665	1710270	1644	Rhabdochlamydiaceae	y	y
SZUA-184	Chlamydiota bacterium SZUA-184	NCBI genome assembly	GCA_003229715.1	PRJNA385762			0.49	Gradient Boost (General Model)	118		236368			y	y
TARWAD	Waddliaceae bacterium SP13	NCBI genome assembly	GCA_002709385.1	PRJNA391943	SAMN07620225	97.17	0.44	General	49	38.4836	3152361	2477	GCA-2709385	y	y
time.spades.CONCOCT.1kb_023	Rhabdochlamydiaceae bacterium time.spades.CONCOCT.1kb_023	NCBI genome assembly	GCA_019745395.1	PRJNA745370	SAMN20165189	96.98	0.67	General	37	39.5176	2621400	2252	Rhabdochlamydiaceae	y	y
Tobar13.5m-G69	Simkaniaceae bacterium Tobar13.5m-G69	NCBI genome assembly	GCA_021734805.1	PRJNA639779	SAMN21020477	95.58	0.35	Specific	54	41.0583	1798337	1565	JACRBE01	y	y
VAR_78_metabat_106	Chlamydiota bacterium VAR_78_metabat_106	NCBI genome assembly	GCA_031423235.1	PRJNA808857	SAMN29840514	96.92	2.44	Gradient Boost (General Model)	148	47	2563162	2461	CC-III	y	y
WADCW	Waddlia chondrophila WSU 86-1044	NCBI genome assembly	GCA_000092785.1	PRJNA224116	SAMN04558133	99.89	0.43	Specific	195	43.8232	2111718	1952	Waddliaceae	y	y
XB_MAG261	Chlamydiota bacterium XB_MAG261	NCBI genome assembly	GCA_036164375.1	PRJNA880762	SAMN39283598	96.07	1.86	Neural Network (Specific Model)	75	38	2701477	2186	Criblamydiaceae	y	y
XENOCL_2	Syngnamydia xenoturbellae	NCBI genome assembly	GCA_946127115.1	PRJEB55230	SAMEA110468056	98.65	0.16	Specific	14	41.4383	1905813	1711	Simkaniaceae	y	y
ZE-3nov15-36	Chlamydiota bacterium ZE-3nov15-36	NCBI genome assembly	GCA_947494155.1	PRJNA428721	SAMEA112176532	97.63	0.03	General	24	42.144	1414195	1267	MCF-B	y	y
ZH-Jul18-154	Chlamydiota bacterium ZH-Jul18-154	NCBI genome assembly	GCA_947505635.1	PRJEB35770	SAMEA112176989	82	0.69	Specific	192	37.459	1750851	1750	Rhabdochlamydiaceae	y	y
ZJ1.bin9	bacterium ZJ1.bin9	NCBI genome assembly	GCA_021809325.1	PRJNA666025	SAMN20844773	97.17	1.87	General	161	48.8517	2190911	2128	CC-III	y	y
Zod_Metabat.1285	Parachlamydiales bacterium Zod_Metabat.1285	NCBI genome assembly	GCA_016931275.1	PRJNA690107	SAMN17241872	99.08	0.06	General	32	38.2628	1209137	1113	Anoxychlamydiaceae	y	y
Zod_Metabat.799	Parachlamydiales bacterium Zod_Metabat.799	NCBI genome assembly	GCA_016935395.1	PRJNA690107	SAMN17243340	96.11	0.63	General	147	29.5514	1578817	1528	Anoxychlamydiaceae	y	y
Out_GCA_001803205	Lentisphaerae bacterium GWF2_38_69	NCBI genome assembly	GCA_001803205	PRJNA288027										y	n
Out_GCA_002314455	Lentisphaeria bacterium UBA1791	NCBI genome assembly	GCA_002314455	PRJNA348753										y	n
Out_GCA_002483765	Lentisphaeria bacterium UBA7640	NCBI genome assembly	GCA_002483765	PRJNA348753										y	n
Out_GCA_002315855	Lentisphaeria bacterium UBA1732	NCBI genome assembly	GCA_002315855	PRJNA348753										y	n
Out_GCA_002405835	Lentisphaeria bacterium UBA4640	NCBI genome assembly	GCA_002405835	PRJNA348753										y	n
Out_GCA_002309765	Verrucomicrobia bacterium UBA1200	NCBI genome assembly	GCA_002309765	PRJNA348753										y	n
Out_GCA_002429005	Verrucomicrobia bacterium UBA6056	NCBI genome assembly	GCA_002429005	PRJNA348753										y	n
Out_GCA_002429065	Verrucomicrobia bacterium UBA6053	NCBI genome assembly	GCA_002429065	PRJNA348753										y	n
Out_GCA_002298145	Spartobacteria bacterium UBA695	NCBI genome assembly	GCA_002298145	PRJNA348753										y	n
Out_GCA_002396485	Spartobacteria bacterium UBA5019	NCBI genome assembly	GCA_002396485	PRJNA348753										y	n
Out_GCA_002452515	Spartobacteria bacterium UBA6821	NCBI genome assembly	GCA_002452515	PRJNA348753										y	n
Out_GCF_000019665	Methylacidiphilum infernorum V4	NCBI genome assembly	GCF_000019665	PRJNA224116										y	n
Out_GCF_000526255	Verrucomicrobia bacterium LP2A	NCBI genome assembly	GCF_000526255											y	n
Out_GCA_002404715	Opitutae bacterium UBA6410	NCBI genome assembly	GCA_002404715	PRJNA348753										y	n
Out_GCA_001872735	Verrucomicrobia bacterium CG1_02_43_26	NCBI genome assembly	GCA_001872735	PRJNA297582										y	n
Out_GCA_002341135	Opitutae bacterium NP117	NCBI genome assembly	GCA_002341135	PRJNA348753										y	n
Out_GCA_002364975	Opitutae bacterium UBA3151	NCBI genome assembly	GCA_002364975	PRJNA348753										y	n
Out_GCA_002304445	Opitutae bacterium Tous-C4FEB	NCBI genome assembly	GCA_002304445	PRJNA342151										y	n
Out_GCA_002344205	Opitutaceae bacterium UBA2377	NCBI genome assembly	GCA_002344205	PRJNA348753										y	n
Out_GCA_002694885	Opitutaceae bacterium EAC85	NCBI genome assembly	GCA_002694885	PRJNA391943										y	n
Out_GCF_000155695	Verrucomicrobiae bacterium DG1235	NCBI genome assembly	GCA_000155695	PRJNA19391										y	n
Out_GCF_000242935	Opitutaceae bacterium TAV5	NCBI genome assembly	GCA_000242935	PRJNA63271										y	n
Out_GCF_000972765	Verrucomicrobia bacterium IMCC26134	NCBI genome assembly	GCA_000972765	PRJNA279927										y	n
Out_GCF_001580045	Cephaloticoccus capnophilus CV41	NCBI genome assembly	GCA_001580045	PRJNA310109										y	n
Out_GCF_002310495	Nibricoccus aquaticus HZ-65	NCBI genome assembly	GCA_002310495	PRJNA404023										y	n
Out_GCA_002292345	Opitutae bacterium UBA977	NCBI genome assembly	GCA_002292345	PRJNA348753										y	n
Out_GCA_002323955	Coraliomargarita sp. NAT145	NCBI genome assembly	GCA_002323955	PRJNA348753										y	n
Out_GCA_002479935	Opitutae bacterium UBA7445	NCBI genome assembly	GCA_002479935	PRJNA348753										y	n
Out_GCF_000025905	Coraliomargarita akajimensis DSM45221	NCBI genome assembly	GCA_000025905	PRJNA33365										y	n
Out_GCA_002313355	Opitutae bacterium UBA1977	NCBI genome assembly	GCA_002313355	PRJNA348753										y	n
Out_GCA_002346535	Opitutales bacterium UBA2995	NCBI genome assembly	GCA_002346535	PRJNA348753										y	n
Out_GCA_002376875	Opitutae bacterium UBA3534	NCBI genome assembly	GCA_002376875	PRJNA348753										y	n
Out_GCA_002388665	Opitutae bacterium UBA4506	NCBI genome assembly	GCA_002388665	PRJNA348753										y	n
Out_GCA_002470605	Opitutae bacterium UBA7397	NCBI genome assembly	GCA_002470605	PRJNA348753										y	n
Out_GCA_002290545	Akkermansiaceae bacterium UBA956	NCBI genome assembly	GCA_002290545	PRJNA348753										y	n
Out_GCA_002323615	Roseibacillus sp. ARS40	NCBI genome assembly	GCA_002323615	PRJNA348753										y	n
Out_GCA_002386905	Akkermansiaceae bacterium UBA4581	NCBI genome assembly	GCA_002386905	PRJNA348753										y	n
Out_GCA_002420315	Akkermansiaceae bacterium UBA5688	NCBI genome assembly	GCA_002420315	PRJNA348753										y	n
Out_GCF_000378105	Rubritalea marina DSM17716	NCBI genome assembly	GCA_000378105	PRJNA181370										y	n
Out_GCF_001688765	Akkermansia muciniphila YL44	NCBI genome assembly	GCA_001688765	PRJNA317592										y	n
Out_GCA_002422425	Akkermansiaceae bacterium UBA6138	NCBI genome assembly	GCA_002422425	PRJNA348753										y	n
Out_GCF_900167535	Prosthecobacter debontii ATCC700200	NCBI genome assembly	GCA_900167535	PRJEB19594										y	n
Out_GCA_001828565	Planctomycetes bacterium RIFCSPLOWO2_02_FULL_50_16	NCBI genome assembly	GCA_001828565	PRJNA288027										y	n
Out_GCA_002050325	Candidatus Brocadia sp. UTAMX1	NCBI genome assembly	GCA_002050325	PRJNA343219										y	n
Out_GCF_900232105	Kuenenia stuttgartiensis MBR1	NCBI genome assembly	GCA_900232105	PRJEB22746										y	n
Out_GCA_002683135	Planctomycetes bacterium CPC9	NCBI genome assembly	GCA_002683135	PRJNA391943										y	n
Out_GCA_002480565	Phycisphaerales bacterium UBA7800	NCBI genome assembly	GCA_002480565	PRJNA348753										y	n
Out_GCF_000284115	Phycisphaera mikurensis NBRC102666	NCBI genome assembly	GCA_000284115	PRJDB46										y	n
Out_GCA_002364005	Phycisphaerales bacterium UBA3190	NCBI genome assembly	GCA_002364005	PRJNA348753										y	n
Out_GCA_002364485	Phycisphaerales bacterium UBA3160	NCBI genome assembly	GCA_002364485	PRJNA348753										y	n
Out_GCA_002364555	Phycisphaerales bacterium UBA3158	NCBI genome assembly	GCA_002364555	PRJNA348753										y	n
Out_GCA_002418285	Phycisphaerales bacterium UBA5793	NCBI genome assembly	GCA_002418285	PRJNA348753										y	n
Out_GCA_002429045	Phycisphaerales bacterium UBA6054	NCBI genome assembly	GCA_002429045	PRJNA348753										y	n
Out_GCA_002480345	Phycisphaerales bacterium UBA7812	NCBI genome assembly	GCA_002480345	PRJNA348753										y	n
Out_GCA_002705085	Phycisphaerae bacterium NAT18	NCBI genome assembly	GCA_002705085	PRJNA391943										y	n
Out_GCA_002709755	Phycisphaerae bacterium SP135	NCBI genome assembly	GCA_002709755	PRJNA391943										y	n
Out_GCA_002711415	Phycisphaerae bacterium SP110	NCBI genome assembly	GCA_002711415	PRJNA391943										y	n
Out_GCA_001603075	Phycisphaerales bacterium Planc_01	NCBI genome assembly	GCA_001603075	PRJNA284316										y	n
Out_GCA_001824555	Planctomycetes bacterium GWC2_45_44	NCBI genome assembly	GCA_001824555	PRJNA288027										y	n
Out_GCA_001825665	Planctomycetes bacterium GWF2_41_51	NCBI genome assembly	GCA_001825665	PRJNA288027										y	n
Out_GCA_001999965	Limihaloglobus sulfuriphilus SM-Chi-D1	NCBI genome assembly	GCA_001999965	PRJNA369380										y	n
Out_GCF_002117005	Sedimentisphaera salicampi ST-PulAB-D4	NCBI genome assembly	GCA_002117005	PRJNA369381										y	n
Out_GCF_000186345	Isosphaera pallida ATCC43644	NCBI genome assembly	GCA_000186345	PRJNA32825										y	n
Out_GCA_002348315	Planctomycetaceae bacterium UBA2972	NCBI genome assembly	GCA_002348315	PRJNA348753										y	n
Out_GCA_002422955	Planctomycetaceae bacterium UBA6172	NCBI genome assembly	GCA_002422955	PRJNA348753										y	n
Out_GCA_002714565	Rhodopirellula sp. SAT12	NCBI genome assembly	GCA_002714565	PRJNA391943										y	n
Out_GCA_002726245	Planctomycetaceae bacterium NP86	NCBI genome assembly	GCA_002726245	PRJNA391943										y	n
Out_GCF_000025185	Pirellula staleyi DSM6068	NCBI genome assembly	GCA_000025185	PRJNA29845										y	n
Out_GCF_000153105	Blastopirellula marina DSM3645	NCBI genome assembly	GCA_000153105	PRJNA13488										y	n
Out_GCF_000330745	Rhodopirellula baltica SWK14	NCBI genome assembly	GCA_000330745	PRJNA63491										y	n
Out_GCF_001642875	Mariniblastus fucicola FC18	NCBI genome assembly	GCA_001642875	PRJNA269225										y	n
Out_GCF_001642915	Roseimaritima ulvae DSM25454	NCBI genome assembly	GCA_001642915	PRJNA269223										y	n
Out_GCF_001642955	Rubripirellula obstinata CECT8602	NCBI genome assembly	GCA_001642955	PRJNA269220										y	n
Out_GCF_002289565	Rhodopirellula sp. SM50	NCBI genome assembly	GCA_002289565	PRJNA400128										y	n
Out_UBA9264	Planctomycetaceae bacterium UBA9264	NCBI genome assembly	GCA_003444075	PRJNA348753										y	n
Out_GCF_002277955	Thermogutta terrifontis R1	NCBI genome assembly	GCA_002277955	PRJNA354233										y	n
Out_GCA_002405515	Planctomycetaceae bacterium UBA4655	NCBI genome assembly	GCA_002405515	PRJNA348753										y	n
Out_GCA_002480485	Planctomycetaceae bacterium UBA7805	NCBI genome assembly	GCA_002480485	PRJNA348753										y	n
Out_GCA_002359185	Planctomycetaceae bacterium UBA2671	NCBI genome assembly	GCA_002359185	PRJNA348753										y	n
Out_GCA_002724985	Gimesia sp. NP99	NCBI genome assembly	GCA_002724985	PRJNA391943										y	n
Out_GCA_002726205	Planctomycetaceae bacterium NP87	NCBI genome assembly	GCA_002726205	PRJNA391943										y	n
Out_GCF_000092105	Planctopirus limnophila DSM3776	NCBI genome assembly	GCA_000092105	PRJNA29411										y	n
Out_GCF_001983935	Fuerstia marisgermanicae NH11	NCBI genome assembly	GCA_001983935	PRJNA341581										y	n
Out_GCF_900113665	Planctomicrobium piriforme DSM26348	NCBI genome assembly	GCA_900113665	PRJEB17351										y	n
Out_GCA_002500505	Planctomycetes bacterium UBA7888	NCBI genome assembly	GCA_002500505	PRJNA348753										y	n
Out_GCA_002705055	Planctomycetes bacterium NAT19	NCBI genome assembly	GCA_002705055	PRJNA391943										y	n
Out_GCA_002746235	Planctomycetes bacterium NORP40	NCBI genome assembly	GCA_002746235	PRJNA391950										y	n
Out_GCA_002748355	Planctomycetes bacterium DOLJORAL78_63_9	NCBI genome assembly	GCA_002748355	PRJNA174530										y	n
Out_GCA_002311345	Planctomycetes bacterium UBA1146	NCBI genome assembly	GCA_002311345	PRJNA348753										y	n
NC_groundwater_819_44_16	Chlamydiota bacterium NC_groundwater_819_44_16	NCBI genome assembly	GCA_016196885.1	PRJNA640378										y	n

## Sheet: Supp. Table 5
Supplementary Table 5. Annotation of the E. hydrae genome.
LocusTag	Sequence.Id	Type	Start	Stop	Strand	Gene	Product	DbXrefs	seed_ortholog	evalue	score.x	eggNOG_OGs	max_annot_lvl	COG_category	Description	Preferred_name	GOs	EC	KEGG_ko	KEGG_Pathway	KEGG_Module	KEGG_Reaction	KEGG_rclass	BRITE	KEGG_TC	CAZy	BiGG_Reaction	PFAMs	Sequence_MD5_digest	Sequence_length	Analysis	Signature_accession	Signature_description	start_location	stop_location	score.y	status	date	Interpro_annotations-accession	Interpro_annotations-description	GO_annotations	Pathway_annotations
HYCHLAM_00005	contig_1	cds	58	1473	+		Amino acid permease	SO:0001217, UniRef:UniRef50_A0A2A4X2Y7	331113.SNE_A17830	5.72e-188	538	COG0531@1|root,COG0531@2|Bacteria,2JFCI@204428|Chlamydiae	204428|Chlamydiae	E	Amino acid permease	-	-	-	ko:K20265	ko02024,map02024	-	-	-	ko00000,ko00001,ko02000	2.A.3.7.1,2.A.3.7.3	-	-	AA_permease_2
HYCHLAM_00010	contig_1	cds	1470	2555	-		Glycosyltransferase family 1 protein	SO:0001217, UniRef:UniRef50_A0A7W1GU27	315456.RF_0223	1.29e-47	173	COG1216@1|root,COG1216@2|Bacteria,1R8ZG@1224|Proteobacteria,2UEWJ@28211|Alphaproteobacteria	28211|Alphaproteobacteria	S	Glycosyl transferase, family 2	-	-	-	-	-	-	-	-	-	-	-	-	-
HYCHLAM_00015	contig_1	cds	2572	3168	+		hypothetical protein		716544.wcw_p0005	1.93e-47	161	COG1662@1|root,COG3677@1|root,COG1662@2|Bacteria,COG3677@2|Bacteria,2JGHG@204428|Chlamydiae	204428|Chlamydiae	L	Transposase and inactivated derivatives	-	-	-	-	-	-	-	-	-	-	-	-	DDE_Tnp_IS1
HYCHLAM_00020	contig_1	cds	3165	3338	+		hypothetical protein		472759.Nhal_3985	2.25e-11	60.8	COG1662@1|root,COG1662@2|Bacteria,1NFF1@1224|Proteobacteria,1SEGH@1236|Gammaproteobacteria,1WZDG@135613|Chromatiales	1236|Gammaproteobacteria	L	PFAM IS1 transposase	-	-	-	-	-	-	-	-	-	-	-	-	DDE_Tnp_IS1
HYCHLAM_00025	contig_1	cds	3742	4632	+		Polyamine aminopropyltransferase	SO:0001217, UniRef:UniRef50_A0A951SLD1	331869.BAL199_12156	2.47e-97	295	COG0421@1|root,COG0421@2|Bacteria,1MVV5@1224|Proteobacteria,2TQZ3@28211|Alphaproteobacteria,4BTCE@82117|unclassified Alphaproteobacteria	28211|Alphaproteobacteria	H	Catalyzes the irreversible transfer of a propylamine group from the amino donor S-adenosylmethioninamine (decarboxy- AdoMet) to putrescine (1,4-diaminobutane) to yield spermidine	speE	-	2.5.1.16	ko:K00797	ko00270,ko00330,ko00410,ko00480,ko01100,map00270,map00330,map00410,map00480,map01100	M00034,M00133	R01920,R02869,R08359	RC00021,RC00053	ko00000,ko00001,ko00002,ko01000	-	-	-	Spermine_synt_N,Spermine_synth
HYCHLAM_00030	contig_1	cds	4635	5342	+		hypothetical protein
HYCHLAM_00035	contig_1	cds	5388	5504	+		hypothetical protein
HYCHLAM_00040	contig_1	cds	5703	7424	+		hypothetical protein		1437425.CSEC_1364	6.59e-28	125	COG1565@1|root,COG1565@2|Bacteria,2JGUZ@204428|Chlamydiae	204428|Chlamydiae	S	acr, cog1565	-	-	-	-	-	-	-	-	-	-	-	-	-
HYCHLAM_00045	contig_1	cds	7400	8482	+		Choloylglycine hydrolase/NAAA C-terminal domain-containing protein	SO:0001217, UniRef:UniRef50_A0A2H0VTZ6	658187.LDG_8722	4.11e-86	271	COG3049@1|root,COG3049@2|Bacteria,1MWPQ@1224|Proteobacteria,1RTIR@1236|Gammaproteobacteria,1JEIF@118969|Legionellales	118969|Legionellales	M	Linear amide C-N hydrolases, choloylglycine hydrolase family	-	-	3.5.1.24	ko:K01442	ko00120,ko00121,ko01100,map00120,map00121,map01100	-	R02797,R03975,R03977,R04486,R04487,R05835	RC00090,RC00096	ko00000,ko00001,ko01000	-	-	-	CBAH
HYCHLAM_00050	contig_1	cds	8485	9516	-		Transporter	SO:0001217, UniRef:UniRef50_A0A3B8U6D6	661367.LLO_3144	1.13e-54	188	COG4313@1|root,COG4313@2|Bacteria,1N5CH@1224|Proteobacteria,1SFFE@1236|Gammaproteobacteria,1JC64@118969|Legionellales	118969|Legionellales	C	Protein involved in meta-pathway of phenol degradation	-	-	-	-	-	-	-	-	-	-	-	-	-
HYCHLAM_00055	contig_1	cds	9589	9933	+		hypothetical protein	SO:0001217, UniRef:UniRef50_A0A932WXZ6
HYCHLAM_00060	contig_1	cds	10198	10320	-		hypothetical protein
HYCHLAM_00065	contig_1	cds	10378	11553	-	dnaJ	Chaperone protein DnaJ	SO:0001217, UniRef:UniRef50_Q6ME07	1444712.BN1013_01651	5.74e-157	454	COG0484@1|root,COG0484@2|Bacteria,2JFT3@204428|Chlamydiae	204428|Chlamydiae	O	ATP binding to DnaK triggers the release of the substrate protein, thus completing the reaction cycle. Several rounds of ATP-dependent interactions between DnaJ, DnaK and GrpE are required for fully efficient folding. Also involved, together with DnaK and GrpE, in the DNA replication of plasmids through activation of initiation proteins	dnaJ	-	-	ko:K03686	-	-	-	-	ko00000,ko03029,ko03110	-	-	-	DnaJ,DnaJ_C,DnaJ_CXXCXGXG
HYCHLAM_00070	contig_1	cds	11594	11788	-	rpsU	30S ribosomal protein S21	GO:0000314, GO:0003735, GO:0006412, GO:0022627, SO:0001217, UniRef:UniRef50_P66517, UniRef:UniRef90_A0A1F8JRN0	331113.SNE_A20560	2.46e-23	90.1	COG0828@1|root,COG0828@2|Bacteria,2JGCV@204428|Chlamydiae	204428|Chlamydiae	J	Belongs to the bacterial ribosomal protein bS21 family	rpsU	-	-	ko:K02970	ko03010,map03010	M00178	-	-	br01610,ko00000,ko00001,ko00002,ko03011	-	-	-	Ribosomal_S21
HYCHLAM_00075	contig_1	cds	11851	12420	-	tsaB	tRNA (Adenosine(37)-N6)-threonylcarbamoyltransferase complex dimerization subunit type 1 TsaB	SO:0001217, UniRef:UniRef50_A0A3B8U9S6	685035.ADAE01000002_gene2548	5.49e-05	50.1	COG1214@1|root,COG1214@2|Bacteria,1MXPH@1224|Proteobacteria,2TTM2@28211|Alphaproteobacteria,2K59A@204457|Sphingomonadales	204457|Sphingomonadales	O	peptidase M22	-	-	-	-	-	-	-	-	-	-	-	-	Peptidase_M22
HYCHLAM_00080	contig_1	cds	12713	15211	+		Lon protease	SO:0001217, UniRef:UniRef50_O84348	331113.SNE_A20540	0	1165	COG0466@1|root,COG0466@2|Bacteria,2JFEC@204428|Chlamydiae	204428|Chlamydiae	O	ATP-dependent serine protease that mediates the selective degradation of mutant and abnormal proteins as well as certain short-lived regulatory proteins. Required for cellular homeostasis and for survival from DNA damage and developmental changes induced by stress. Degrades polypeptides processively to yield small peptide fragments that are 5 to 10 amino acids long. Binds to DNA in a double-stran…	lon	-	3.4.21.53	ko:K01338	ko04112,map04112	-	-	-	ko00000,ko00001,ko01000,ko01002	-	-	-	AAA,LON_substr_bdg,Lon_C
HYCHLAM_00085	contig_1	cds	15177	15662	+		Cytidyltransferase-like domain-containing protein	SO:0001217, UniRef:UniRef50_A0A1F8JTH2	716544.wcw_1443	4.4e-69	213	COG0615@1|root,COG0615@2|Bacteria,2JG3S@204428|Chlamydiae	204428|Chlamydiae	IM	Cytidylyltransferase-like	hldC	-	-	-	-	-	-	-	-	-	-	-	CTP_transf_like
HYCHLAM_00090	contig_1	cds	15653	16792	+		hypothetical protein	PFAM:PF12122.12	765952.PUV_03060	8.18e-74	241	COG0705@1|root,COG0705@2|Bacteria,2JFTB@204428|Chlamydiae	204428|Chlamydiae	S	Rhomboid family	glpG	-	-	ko:K02441	-	-	-	-	ko00000	-	-	-	Rhomboid,Rhomboid_N
HYCHLAM_00095	contig_1	cds	16789	17694	+		Ribonuclease Z	SO:0001217, UniRef:UniRef50_Q6ME16	1444711.CCJF01000004_gene2039	1.61e-157	448	COG1234@1|root,COG1234@2|Bacteria,2JFIS@204428|Chlamydiae	204428|Chlamydiae	J	Zinc phosphodiesterase, which displays some tRNA 3'- processing endonuclease activity. Probably involved in tRNA maturation, by removing a 3'-trailer from precursor tRNA	rnz	-	3.1.26.11	ko:K00784	ko03013,map03013	-	-	-	ko00000,ko00001,ko01000,ko03016	-	-	-	Lactamase_B,Lactamase_B_2
HYCHLAM_00100	contig_1	cds	17705	18961	+		Permease, major facilitator superfamily	SO:0001217, UniRef:UniRef50_K2ESE6	1869.MB27_41175	1.19e-39	155	COG0477@1|root,COG2814@2|Bacteria,2H4H5@201174|Actinobacteria,4DABJ@85008|Micromonosporales	201174|Actinobacteria	EGP	the major facilitator superfamily	-	-	-	-	-	-	-	-	-	-	-	-	MFS_1
HYCHLAM_00105	contig_1	cds	19045	20040	+		UDP-glucose 4-epimerase	SO:0001217, UniRef:UniRef50_F8KWS5	99598.Cal7507_4962	1.05e-99	304	COG1087@1|root,COG1087@2|Bacteria,1G08G@1117|Cyanobacteria,1HJUV@1161|Nostocales	1117|Cyanobacteria	M	Belongs to the NAD(P)-dependent epimerase dehydratase family	galE	-	5.1.3.2	ko:K01784	ko00052,ko00520,ko01100,map00052,map00520,map01100	M00361,M00362,M00632	R00291,R02984	RC00289	ko00000,ko00001,ko00002,ko01000	-	-	-	Epimerase,GDP_Man_Dehyd
HYCHLAM_00110	contig_1	cds	20338	21066	-		tRNA (Guanosine(18)-2'-O)-methyltransferase	SO:0001217, UniRef:UniRef50_A0A6M1Z818	3847.GLYMA18G49880.1	0.000909	47	COG0566@1|root,KOG0838@2759|Eukaryota,37MIT@33090|Viridiplantae,3G7FT@35493|Streptophyta,4JIFJ@91835|fabids	35493|Streptophyta	A	tRNA nucleoside ribose methylation	-	GO:0001510,GO:0002128,GO:0002938,GO:0003674,GO:0003824,GO:0006139,GO:0006396,GO:0006399,GO:0006400,GO:0006725,GO:0006807,GO:0008033,GO:0008150,GO:0008152,GO:0008168,GO:0008171,GO:0008173,GO:0008175,GO:0008757,GO:0009020,GO:0009451,GO:0009987,GO:0010467,GO:0016070,GO:0016423,GO:0016740,GO:0016741,GO:0030488,GO:0032259,GO:0034470,GO:0034641,GO:0034660,GO:0043170,GO:0043412,GO:0043414,GO:0044237,GO:…	-	-	-	-	-	-	-	-	-	-	SpoU_methylase
HYCHLAM_00115	contig_1	cds	21063	22661	-		ATP-binding cassette domain-containing protein	SO:0001217, UniRef:UniRef50_A0A952G633	765952.PUV_03180	4.56e-267	744	COG0488@1|root,COG0488@2|Bacteria,2JFJQ@204428|Chlamydiae	204428|Chlamydiae	S	ABC transporter, ATP-binding protein	yjjK	-	-	-	-	-	-	-	-	-	-	-	ABC_tran,ABC_tran_Xtn	72ad0ba799a7964ebf6614693da6596a	532	Pfam	PF00005	ABC transporter	18	181	4.2e-15	T	21-11-2024	IPR003439	ABC transporter-like, ATP-binding domain	-	-
HYCHLAM_00115	contig_1	cds	21063	22661	-		ATP-binding cassette domain-containing protein	SO:0001217, UniRef:UniRef50_A0A952G633	765952.PUV_03180	4.56e-267	744	COG0488@1|root,COG0488@2|Bacteria,2JFJQ@204428|Chlamydiae	204428|Chlamydiae	S	ABC transporter, ATP-binding protein	yjjK	-	-	-	-	-	-	-	-	-	-	-	ABC_tran,ABC_tran_Xtn	72ad0ba799a7964ebf6614693da6596a	532	CDD	cd03221	ABCF_EF-3	317	511	5.71935e-52	T	21-11-2024	-	-	-	-
HYCHLAM_00115	contig_1	cds	21063	22661	-		ATP-binding cassette domain-containing protein	SO:0001217, UniRef:UniRef50_A0A952G633	765952.PUV_03180	4.56e-267	744	COG0488@1|root,COG0488@2|Bacteria,2JFJQ@204428|Chlamydiae	204428|Chlamydiae	S	ABC transporter, ATP-binding protein	yjjK	-	-	-	-	-	-	-	-	-	-	-	ABC_tran,ABC_tran_Xtn	72ad0ba799a7964ebf6614693da6596a	532	ProSiteProfiles	PS50893	ATP-binding cassette, ABC transporter-type domain profile.	317	532	13.8924	T	21-11-2024	IPR003439	ABC transporter-like, ATP-binding domain	-	-
HYCHLAM_00115	contig_1	cds	21063	22661	-		ATP-binding cassette domain-containing protein	SO:0001217, UniRef:UniRef50_A0A952G633	765952.PUV_03180	4.56e-267	744	COG0488@1|root,COG0488@2|Bacteria,2JFJQ@204428|Chlamydiae	204428|Chlamydiae	S	ABC transporter, ATP-binding protein	yjjK	-	-	-	-	-	-	-	-	-	-	-	ABC_tran,ABC_tran_Xtn	72ad0ba799a7964ebf6614693da6596a	532	SUPERFAMILY	SSF52540	P-loop containing nucleoside triphosphate hydrolases	302	527	2.21e-41	T	21-11-2024	IPR027417	P-loop containing nucleoside triphosphate hydrolase	-	-
HYCHLAM_00115	contig_1	cds	21063	22661	-		ATP-binding cassette domain-containing protein	SO:0001217, UniRef:UniRef50_A0A952G633	765952.PUV_03180	4.56e-267	744	COG0488@1|root,COG0488@2|Bacteria,2JFJQ@204428|Chlamydiae	204428|Chlamydiae	S	ABC transporter, ATP-binding protein	yjjK	-	-	-	-	-	-	-	-	-	-	-	ABC_tran,ABC_tran_Xtn	72ad0ba799a7964ebf6614693da6596a	532	Gene3D	G3DSA:3.40.50.300	-	1	274	5.5e-55	T	21-11-2024	IPR027417	P-loop containing nucleoside triphosphate hydrolase	-	-
HYCHLAM_00115	contig_1	cds	21063	22661	-		ATP-binding cassette domain-containing protein	SO:0001217, UniRef:UniRef50_A0A952G633	765952.PUV_03180	4.56e-267	744	COG0488@1|root,COG0488@2|Bacteria,2JFJQ@204428|Chlamydiae	204428|Chlamydiae	S	ABC transporter, ATP-binding protein	yjjK	-	-	-	-	-	-	-	-	-	-	-	ABC_tran,ABC_tran_Xtn	72ad0ba799a7964ebf6614693da6596a	532	SUPERFAMILY	SSF52540	P-loop containing nucleoside triphosphate hydrolases	7	234	2.06e-42	T	21-11-2024	IPR027417	P-loop containing nucleoside triphosphate hydrolase	-	-
HYCHLAM_00115	contig_1	cds	21063	22661	-		ATP-binding cassette domain-containing protein	SO:0001217, UniRef:UniRef50_A0A952G633	765952.PUV_03180	4.56e-267	744	COG0488@1|root,COG0488@2|Bacteria,2JFJQ@204428|Chlamydiae	204428|Chlamydiae	S	ABC transporter, ATP-binding protein	yjjK	-	-	-	-	-	-	-	-	-	-	-	ABC_tran,ABC_tran_Xtn	72ad0ba799a7964ebf6614693da6596a	532	Pfam	PF00005	ABC transporter	334	465	2e-15	T	21-11-2024	IPR003439	ABC transporter-like, ATP-binding domain	-	-
HYCHLAM_00115	contig_1	cds	21063	22661	-		ATP-binding cassette domain-containing protein	SO:0001217, UniRef:UniRef50_A0A952G633	765952.PUV_03180	4.56e-267	744	COG0488@1|root,COG0488@2|Bacteria,2JFJQ@204428|Chlamydiae	204428|Chlamydiae	S	ABC transporter, ATP-binding protein	yjjK	-	-	-	-	-	-	-	-	-	-	-	ABC_tran,ABC_tran_Xtn	72ad0ba799a7964ebf6614693da6596a	532	Pfam	PF12848	ABC transporter	221	304	4.7e-13	T	21-11-2024	IPR032781	ABC-transporter extension domain	-	-
HYCHLAM_00115	contig_1	cds	21063	22661	-		ATP-binding cassette domain-containing protein	SO:0001217, UniRef:UniRef50_A0A952G633	765952.PUV_03180	4.56e-267	744	COG0488@1|root,COG0488@2|Bacteria,2JFJQ@204428|Chlamydiae	204428|Chlamydiae	S	ABC transporter, ATP-binding protein	yjjK	-	-	-	-	-	-	-	-	-	-	-	ABC_tran,ABC_tran_Xtn	72ad0ba799a7964ebf6614693da6596a	532	SMART	SM00382	AAA_5	26	225	5.4e-07	T	21-11-2024	IPR003593	AAA+ ATPase domain	-	-
HYCHLAM_00115	contig_1	cds	21063	22661	-		ATP-binding cassette domain-containing protein	SO:0001217, UniRef:UniRef50_A0A952G633	765952.PUV_03180	4.56e-267	744	COG0488@1|root,COG0488@2|Bacteria,2JFJQ@204428|Chlamydiae	204428|Chlamydiae	S	ABC transporter, ATP-binding protein	yjjK	-	-	-	-	-	-	-	-	-	-	-	ABC_tran,ABC_tran_Xtn	72ad0ba799a7964ebf6614693da6596a	532	SMART	SM00382	AAA_5	342	511	2.5e-09	T	21-11-2024	IPR003593	AAA+ ATPase domain	-	-
HYCHLAM_00115	contig_1	cds	21063	22661	-		ATP-binding cassette domain-containing protein	SO:0001217, UniRef:UniRef50_A0A952G633	765952.PUV_03180	4.56e-267	744	COG0488@1|root,COG0488@2|Bacteria,2JFJQ@204428|Chlamydiae	204428|Chlamydiae	S	ABC transporter, ATP-binding protein	yjjK	-	-	-	-	-	-	-	-	-	-	-	ABC_tran,ABC_tran_Xtn	72ad0ba799a7964ebf6614693da6596a	532	PANTHER	PTHR42855	ABC TRANSPORTER ATP-BINDING SUBUNIT	2	530	1.8e-139	T	21-11-2024	IPR051309	ABC transporter ABCF subfamily ATPase	-	-
HYCHLAM_00115	contig_1	cds	21063	22661	-		ATP-binding cassette domain-containing protein	SO:0001217, UniRef:UniRef50_A0A952G633	765952.PUV_03180	4.56e-267	744	COG0488@1|root,COG0488@2|Bacteria,2JFJQ@204428|Chlamydiae	204428|Chlamydiae	S	ABC transporter, ATP-binding protein	yjjK	-	-	-	-	-	-	-	-	-	-	-	ABC_tran,ABC_tran_Xtn	72ad0ba799a7964ebf6614693da6596a	532	CDD	cd03221	ABCF_EF-3	2	226	5.15296e-44	T	21-11-2024	-	-	-	-
HYCHLAM_00115	contig_1	cds	21063	22661	-		ATP-binding cassette domain-containing protein	SO:0001217, UniRef:UniRef50_A0A952G633	765952.PUV_03180	4.56e-267	744	COG0488@1|root,COG0488@2|Bacteria,2JFJQ@204428|Chlamydiae	204428|Chlamydiae	S	ABC transporter, ATP-binding protein	yjjK	-	-	-	-	-	-	-	-	-	-	-	ABC_tran,ABC_tran_Xtn	72ad0ba799a7964ebf6614693da6596a	532	FunFam	G3DSA:3.40.50.300:FF:000011	Putative ABC transporter ATP-binding component	3	276	5.9e-86	T	21-11-2024	-	-	-	-
HYCHLAM_00115	contig_1	cds	21063	22661	-		ATP-binding cassette domain-containing protein	SO:0001217, UniRef:UniRef50_A0A952G633	765952.PUV_03180	4.56e-267	744	COG0488@1|root,COG0488@2|Bacteria,2JFJQ@204428|Chlamydiae	204428|Chlamydiae	S	ABC transporter, ATP-binding protein	yjjK	-	-	-	-	-	-	-	-	-	-	-	ABC_tran,ABC_tran_Xtn	72ad0ba799a7964ebf6614693da6596a	532	ProSiteProfiles	PS50893	ATP-binding cassette, ABC transporter-type domain profile.	2	249	14.5326	T	21-11-2024	IPR003439	ABC transporter-like, ATP-binding domain	-	-
HYCHLAM_00115	contig_1	cds	21063	22661	-		ATP-binding cassette domain-containing protein	SO:0001217, UniRef:UniRef50_A0A952G633	765952.PUV_03180	4.56e-267	744	COG0488@1|root,COG0488@2|Bacteria,2JFJQ@204428|Chlamydiae	204428|Chlamydiae	S	ABC transporter, ATP-binding protein	yjjK	-	-	-	-	-	-	-	-	-	-	-	ABC_tran,ABC_tran_Xtn	72ad0ba799a7964ebf6614693da6596a	532	Gene3D	G3DSA:3.40.50.300	-	278	532	5.9e-51	T	21-11-2024	IPR027417	P-loop containing nucleoside triphosphate hydrolase	-	-
HYCHLAM_00120	contig_1	cds	22687	23562	+		hypothetical protein	PFAM:PF02899.21, PFAM:PF13102.10, PFAM:PF13495.10	331113.SNE_A20420	3.96e-113	335	COG4974@1|root,COG4974@2|Bacteria,2JFEU@204428|Chlamydiae	204428|Chlamydiae	D	Site-specific tyrosine recombinase, which acts by catalyzing the cutting and rejoining of the recombining DNA molecules. The XerC-XerD complex is essential to convert dimers of the bacterial chromosome into monomers to permit their segregation at cell division. It also contributes to the segregational stability of plasmids	xerC	-	-	ko:K03733	-	-	-	-	ko00000,ko03036	-	-	-	Phage_int_SAM_1,Phage_integrase
HYCHLAM_00125	contig_1	cds	23595	24959	+		Amino acid antiporter	SO:0001217, UniRef:UniRef50_A0A0A8UMN3	1408444.JHYC01000008_gene1383	2.17e-158	463	COG0531@1|root,COG0531@2|Bacteria,1MUP1@1224|Proteobacteria,1RR0V@1236|Gammaproteobacteria,1JCZU@118969|Legionellales	118969|Legionellales	E	Amino acid permease	-	-	-	ko:K20265	ko02024,map02024	-	-	-	ko00000,ko00001,ko02000	2.A.3.7.1,2.A.3.7.3	-	-	AA_permease_2
HYCHLAM_00130	contig_1	cds	24936	26102	-		ATP-binding protein	SO:0001217, UniRef:UniRef50_A0A4P7ZTI1	589865.DaAHT2_0380	1.03e-149	435	COG1373@1|root,COG1373@2|Bacteria,1R7UA@1224|Proteobacteria,42QMY@68525|delta/epsilon subdivisions,2WK60@28221|Deltaproteobacteria,2MQ2J@213118|Desulfobacterales	28221|Deltaproteobacteria	S	Domain of unknown function (DUF4143)	-	-	-	-	-	-	-	-	-	-	-	-	AAA_14,DUF4143
HYCHLAM_00135	contig_1	ncRNA	26198	26544	-	RNaseP_bact_a	Bacterial RNase P class A	RFAM:RF00010, SO:0000386
HYCHLAM_00140	contig_1	cds	26556	27323	-		hypothetical protein	PFAM:PF02591.19	264201.pc0446	2.35e-88	269	COG1579@1|root,COG1579@2|Bacteria,2JFRJ@204428|Chlamydiae	204428|Chlamydiae	S	C4-type zinc ribbon domain	CP_0228	-	-	ko:K07164	-	-	-	-	ko00000	-	-	-	zf-RING_7
HYCHLAM_00145	contig_1	cds	27448	28929	+		Serine hydroxymethyltransferase	SO:0001217, UniRef:UniRef50_Q6AAU3	331113.SNE_A20270	5.85e-236	663	COG0112@1|root,COG0112@2|Bacteria,2JFEM@204428|Chlamydiae	204428|Chlamydiae	E	Catalyzes the reversible interconversion of serine and glycine with tetrahydrofolate (THF) serving as the one-carbon carrier. This reaction serves as the major source of one-carbon groups required for the biosynthesis of purines, thymidylate, methionine, and other important biomolecules. Also exhibits THF- independent aldolase activity toward beta-hydroxyamino acids, producing glycine and aldehyd…	glyA	-	2.1.2.1	ko:K00600	ko00260,ko00460,ko00630,ko00670,ko00680,ko01100,ko01110,ko01120,ko01130,ko01200,ko01230,ko01523,map00260,map00460,map00630,map00670,map00680,map01100,map01110,map01120,map01130,map01200,map01230,map01523	M00140,M00141,M00346,M00532	R00945,R09099	RC00022,RC00112,RC01583,RC02958	ko00000,ko00001,ko00002,ko01000	-	-	-	SHMT
HYCHLAM_00150	contig_1	cds	28960	29568	+		ATP-dependent Clp protease proteolytic subunit 1	SO:0001217, UniRef:UniRef50_B0B803	264201.pc0443	2.28e-94	280	COG0740@1|root,COG0740@2|Bacteria,2JFZF@204428|Chlamydiae	204428|Chlamydiae	O	Cleaves peptides in various proteins in a process that requires ATP hydrolysis. Has a chymotrypsin-like activity. Plays a major role in the degradation of misfolded proteins	clpP1	-	3.4.21.92	ko:K01358	ko04112,ko04212,map04112,map04212	-	-	-	ko00000,ko00001,ko01000,ko01002	-	-	-	CLP_protease
HYCHLAM_00155	contig_1	cds	29546	30328	+		Diaminopimelate epimerase	SO:0001217, UniRef:UniRef50_A0A1F8JUF0	1461577.CCMH01000003_gene1056	3.65e-53	180	COG0253@1|root,COG0253@2|Bacteria,4NF26@976|Bacteroidetes,1HY3U@117743|Flavobacteriia	976|Bacteroidetes	E	Catalyzes the stereoinversion of LL-2,6- diaminoheptanedioate (L,L-DAP) to meso-diaminoheptanedioate (meso- DAP), a precursor of L-lysine and an essential component of the bacterial peptidoglycan	dapF	GO:0003674,GO:0003824,GO:0005575,GO:0005622,GO:0005623,GO:0005737,GO:0005829,GO:0006082,GO:0006520,GO:0006553,GO:0006807,GO:0008150,GO:0008152,GO:0008652,GO:0008837,GO:0009058,GO:0009066,GO:0009067,GO:0009085,GO:0009089,GO:0009987,GO:0016053,GO:0016853,GO:0016854,GO:0016855,GO:0019752,GO:0036361,GO:0043436,GO:0043648,GO:0044237,GO:0044238,GO:0044249,GO:0044281,GO:0044283,GO:0044424,GO:0044444,GO:…	5.1.1.7	ko:K01778	ko00300,ko01100,ko01110,ko01120,ko01130,ko01230,map00300,map01100,map01110,map01120,map01130,map01230	M00016,M00525,M00527	R02735	RC00302	ko00000,ko00001,ko00002,ko01000	-	-	-	DAP_epimerase
HYCHLAM_00160	contig_1	cds	30340	31458	+		Alanine dehydrogenase	SO:0001217, UniRef:UniRef50_A0A533RJ64	1444711.CCJF01000005_gene754	1.76e-169	484	COG0686@1|root,COG0686@2|Bacteria,2JFCH@204428|Chlamydiae	204428|Chlamydiae	C	Alanine dehydrogenase/PNT, N-terminal domain	ald	-	1.4.1.1	ko:K00259	ko00250,ko00430,ko01100,map00250,map00430,map01100	-	R00396	RC00008	ko00000,ko00001,ko01000	-	-	-	AlaDh_PNT_C,AlaDh_PNT_N
HYCHLAM_00165	contig_1	cds	31477	31647	+		hypothetical protein
HYCHLAM_00170	contig_1	cds	31836	32054	-		Putative transposase	SO:0001217, UniRef:UniRef50_D6YRS2	716544.wcw_p0004	1.13e-34	119	COG1662@1|root,COG1662@2|Bacteria,2JH86@204428|Chlamydiae	204428|Chlamydiae	L	Transposase and inactivated derivatives	-	-	-	-	-	-	-	-	-	-	-	-	DDE_Tnp_IS1
HYCHLAM_00175	contig_1	cds	32129	32344	+		hypothetical protein
HYCHLAM_00180	contig_1	cds	32559	32744	+		hypothetical protein
HYCHLAM_00185	contig_1	cds	33382	33789	+		hypothetical protein
HYCHLAM_00190	contig_1	cds	33653	34228	-		hypothetical protein	PFAM:PF05721.17	56110.Oscil6304_1892	5.12e-35	132	COG5285@1|root,COG5285@2|Bacteria	2|Bacteria	Q	dioxygenase activity	-	-	1.14.11.18	ko:K00477	ko04146,map04146	-	-	-	ko00000,ko00001,ko01000	-	-	-	PhyH
HYCHLAM_00195	contig_1	cds	34236	34460	-		hypothetical protein
HYCHLAM_00200	contig_1	cds	34475	34957	+		hypothetical protein
HYCHLAM_00205	contig_1	cds	34995	36029	+		Phytanoyl-CoA dioxygenase	SO:0001217, UniRef:UniRef50_A0A2A4YI60	1444712.BN1013_01804	2.57e-152	440	COG5285@1|root,COG5285@2|Bacteria	2|Bacteria	Q	dioxygenase activity	-	-	-	-	-	-	-	-	-	-	-	-	PhyH
HYCHLAM_00210	contig_1	cds	36140	36739	+		Non-canonical purine NTP pyrophosphatase	SO:0001217, UniRef:UniRef50_A0A2E3LUZ9	1444711.CCJF01000005_gene934	8.66e-72	222	COG0127@1|root,COG0127@2|Bacteria,2JH1V@204428|Chlamydiae	204428|Chlamydiae	F	Ham1 family	-	-	-	-	-	-	-	-	-	-	-	-	Ham1p_like
HYCHLAM_00215	contig_1	cds	36769	37767	-		Stress response kinase A	SO:0001217, UniRef:UniRef50_A0A7G3ZYC9	331113.SNE_A16060	2.69e-122	362	COG2334@1|root,COG2334@2|Bacteria,2JFUX@204428|Chlamydiae	204428|Chlamydiae	S	Choline/ethanolamine kinase	-	-	-	ko:K18844	-	-	-	-	ko00000,ko01504	-	-	-	APH
HYCHLAM_00220	contig_1	cds	37828	38046	-		Putative transposase	SO:0001217, UniRef:UniRef50_D6YRS2	716544.wcw_p0004	1.13e-34	119	COG1662@1|root,COG1662@2|Bacteria,2JH86@204428|Chlamydiae	204428|Chlamydiae	L	Transposase and inactivated derivatives	-	-	-	-	-	-	-	-	-	-	-	-	DDE_Tnp_IS1
HYCHLAM_00225	contig_1	cds	38121	38336	+		hypothetical protein
HYCHLAM_00230	contig_1	cds	38551	38679	+		hypothetical protein
HYCHLAM_00235	contig_1	cds	38628	39224	-		hypothetical protein		716544.wcw_p0005	4.8e-48	162	COG1662@1|root,COG3677@1|root,COG1662@2|Bacteria,COG3677@2|Bacteria,2JGHG@204428|Chlamydiae	204428|Chlamydiae	L	Transposase and inactivated derivatives	-	-	-	-	-	-	-	-	-	-	-	-	DDE_Tnp_IS1
HYCHLAM_00240	contig_1	cds	39317	40432	+		hypothetical protein		1449355.JQNR01000005_gene5365	6.1e-42	164	COG3828@1|root,COG3828@2|Bacteria,2I49R@201174|Actinobacteria	201174|Actinobacteria	S	Ricin-type beta-trefoil	-	-	-	-	-	-	-	-	-	-	-	-	RicinB_lectin_2
HYCHLAM_00245	contig_1	cds	40437	41003	-		hypothetical protein		331113.SNE_A01510	3.44e-61	197	COG0095@1|root,COG0095@2|Bacteria,2JG2Z@204428|Chlamydiae	204428|Chlamydiae	H	Lipoate-protein ligase	lplA_2	-	6.3.1.20	ko:K03800	ko00785,ko01100,map00785,map01100	-	R07770,R07771,R11143	RC00043,RC00070,RC00090,RC00992,RC02896	ko00000,ko00001,ko01000	-	-	-	-
HYCHLAM_00250	contig_1	cds	41128	41475	-		hypothetical protein
HYCHLAM_00255	contig_1	cds	41472	42350	-		hypothetical protein	PFAM:PF00072.28, PFAM:PF00990.25	305700.B447_20211	5.05e-07	59.3	COG1639@1|root,COG2199@1|root,COG1639@2|Bacteria,COG3706@2|Bacteria,1R7HC@1224|Proteobacteria,2VHDQ@28216|Betaproteobacteria,2KW16@206389|Rhodocyclales	206389|Rhodocyclales	T	response regulator	-	-	-	-	-	-	-	-	-	-	-	-	GGDEF,HDOD,Response_reg
HYCHLAM_00260	contig_1	cds	42356	44188	-	mnmG	tRNA uridine 5-carboxymethylaminomethyl modification enzyme MnmG	SO:0001217, UniRef:UniRef50_A0A539EAN0	765952.PUV_24310	8.29e-289	806	COG0445@1|root,COG0445@2|Bacteria,2JFK6@204428|Chlamydiae	204428|Chlamydiae	D	NAD-binding protein involved in the addition of a carboxymethylaminomethyl (cmnm) group at the wobble position (U34) of certain tRNAs, forming tRNA-cmnm(5)s(2)U34	gidA	-	-	ko:K03495	-	-	R08701	RC00053,RC00209,RC00870	ko00000,ko03016,ko03036	-	-	-	GIDA,GIDA_assoc
HYCHLAM_00265	contig_1	sorf	44245	44334	-		Ribosomal protein mS38 C-terminal domain-containing protein	SO:0001217, UniRef:UniRef50_A0A317JHK3, UniRef:UniRef90_A0A317JHK3
HYCHLAM_00270	contig_1	cds	44426	44836	+		Reactive intermediate/imine deaminase	SO:0001217, UniRef:UniRef50_A0A1J5EC51	1437425.CSEC_2083	9.03e-46	152	COG0251@1|root,COG0251@2|Bacteria,2JG9B@204428|Chlamydiae	204428|Chlamydiae	J	Endoribonuclease L-PSP	-	-	3.5.99.10	ko:K09022	-	-	R11098,R11099	RC03275,RC03354	ko00000,ko01000	-	-	-	Ribonuc_L-PSP
HYCHLAM_00275	contig_1	cds	44833	45327	-		hypothetical protein
HYCHLAM_00280	contig_1	cds	45425	46021	+		hypothetical protein		716544.wcw_p0005	1.93e-47	161	COG1662@1|root,COG3677@1|root,COG1662@2|Bacteria,COG3677@2|Bacteria,2JGHG@204428|Chlamydiae	204428|Chlamydiae	L	Transposase and inactivated derivatives	-	-	-	-	-	-	-	-	-	-	-	-	DDE_Tnp_IS1
HYCHLAM_00285	contig_1	cds	46018	46191	+		hypothetical protein		472759.Nhal_3985	2.25e-11	60.8	COG1662@1|root,COG1662@2|Bacteria,1NFF1@1224|Proteobacteria,1SEGH@1236|Gammaproteobacteria,1WZDG@135613|Chromatiales	1236|Gammaproteobacteria	L	PFAM IS1 transposase	-	-	-	-	-	-	-	-	-	-	-	-	DDE_Tnp_IS1
HYCHLAM_00290	contig_1	cds	46336	47754	+		hypothetical protein	PFAM:PF00069.29, PFAM:PF07714.21	6669.EFX85599	2.8e-08	65.1	COG0515@1|root,KOG1027@2759|Eukaryota,38FA9@33154|Opisthokonta,3B9Q4@33208|Metazoa,3CT33@33213|Bilateria	33208|Metazoa	T	peptidyl-serine trans-autophosphorylation	-	-	2.7.11.1	ko:K08852	ko04140,ko04141,ko04210,ko04932,ko05010,map04140,map04141,map04210,map04932,map05010	-	-	-	ko00000,ko00001,ko01000,ko01001	-	-	-	Pkinase,Ribonuc_2-5A
HYCHLAM_00295	contig_1	cds	47813	47929	-		hypothetical protein
HYCHLAM_00300	contig_1	cds	48144	48359	-		hypothetical protein
HYCHLAM_00305	contig_1	cds	48434	48652	+		Putative transposase	SO:0001217, UniRef:UniRef50_D6YRS2	716544.wcw_p0004	1.13e-34	119	COG1662@1|root,COG1662@2|Bacteria,2JH86@204428|Chlamydiae	204428|Chlamydiae	L	Transposase and inactivated derivatives	-	-	-	-	-	-	-	-	-	-	-	-	DDE_Tnp_IS1
HYCHLAM_00310	contig_1	cds	48829	49980	+		hypothetical protein
HYCHLAM_00315	contig_1	cds	49977	51425	-		Replicative DNA helicase	SO:0001217, UniRef:UniRef50_O84505	1444711.CCJF01000005_gene165	1.67e-244	683	COG0305@1|root,COG0305@2|Bacteria,2JFQP@204428|Chlamydiae	204428|Chlamydiae	L	Participates in initiation and elongation during chromosome replication	dnaB	-	3.6.4.12	ko:K02314	ko03030,ko04112,map03030,map04112	-	-	-	ko00000,ko00001,ko01000,ko03032	-	-	-	DnaB,DnaB_C
HYCHLAM_00320	contig_1	cds	51640	52830	+		hypothetical protein		78898.MVEG_02795T0	3.25e-06	57.8	KOG3764@1|root,KOG3764@2759|Eukaryota,39JDB@33154|Opisthokonta,3NY2M@4751|Fungi	4751|Fungi	U	transporter	-	-	-	-	-	-	-	-	-	-	-	-	MFS_1,Sugar_tr
HYCHLAM_00325	contig_1	cds	52789	53937	-		hypothetical protein	PFAM:PF13650.10	1196095.GAPWK_0623	9.05e-05	52.4	2DBUF@1|root,2ZB5S@2|Bacteria,1NUFT@1224|Proteobacteria,1RYW0@1236|Gammaproteobacteria	1236|Gammaproteobacteria	-	-	-	-	-	ko:K13409	ko02010,ko04626,map02010,map04626	M00339	-	-	ko00000,ko00001,ko00002,ko02000,ko02044	3.A.1.110	-	-	Asp_protease_2
HYCHLAM_00330	contig_1	cds	54211	55281	-	fucT	Alpha-(1,3)-fucosyltransferase FucT	SO:0001217, UniRef:UniRef50_A0A932PTS4	331113.SNE_A13120	8.46e-67	221	COG0457@1|root,COG0457@2|Bacteria,2JH1U@204428|Chlamydiae	204428|Chlamydiae	S	Glycosyltransferase family 10 (fucosyltransferase) C-term	-	-	-	-	-	-	-	-	-	-	-	-	Glyco_transf_10
HYCHLAM_00335	contig_1	tRNA	55303	55393	-	trnS	tRNA-Ser(gct)	SO:0000269
HYCHLAM_00340	contig_1	cds	55410	55994	-		hypothetical protein	PFAM:PF05175.18, PFAM:PF08241.16, PFAM:PF13649.10, PFAM:PF13847.10	71421.HI_0978	1.69e-19	91.3	COG2264@1|root,COG2264@2|Bacteria,1MUPC@1224|Proteobacteria,1RNAR@1236|Gammaproteobacteria,1Y75Q@135625|Pasteurellales	135625|Pasteurellales	J	Ribosomal protein L11 methyltransferase	prmA	-	-	ko:K02687	-	-	-	-	ko00000,ko01000,ko03009	-	-	-	PrmA
HYCHLAM_00345	contig_1	cds	56069	56428	+		hypothetical protein	PFAM:PF00085.24, PFAM:PF13098.10	1122947.FR7_3202	4.07e-21	88.2	COG3118@1|root,COG3118@2|Bacteria,1VA3Y@1239|Firmicutes,4H5KC@909932|Negativicutes	909932|Negativicutes	O	Belongs to the thioredoxin family	trxA	-	-	ko:K03671	ko04621,ko05418,map04621,map05418	-	-	-	ko00000,ko00001,ko03110	-	-	-	Thioredoxin
HYCHLAM_00350	contig_1	cds	56425	58038	-		Potassium transporter	SO:0001217, UniRef:UniRef50_A0A0S8DB52	1444711.CCJF01000005_gene318	2.46e-174	510	COG0168@1|root,COG0168@2|Bacteria,2JFTF@204428|Chlamydiae	204428|Chlamydiae	P	Trk-type K transport systems, membrane components	-	-	-	ko:K03498	-	-	-	-	ko00000,ko02000	2.A.38.1,2.A.38.4	-	-	TrkH
HYCHLAM_00355	contig_1	cds	58035	59381	-	trkA	Trk system potassium uptake protein TrkA	SO:0001217, UniRef:UniRef50_A0A3B8U7K3	716544.wcw_1855	2.88e-134	401	COG0569@1|root,COG0569@2|Bacteria,2JFU5@204428|Chlamydiae	204428|Chlamydiae	C	TrkA-C domain	trkA	-	-	ko:K03499	-	-	-	-	ko00000,ko02000	2.A.38.1,2.A.38.4	-	-	TrkA_C,TrkA_N
HYCHLAM_00360	contig_1	cds	59845	60060	-		hypothetical protein
HYCHLAM_00365	contig_1	cds	60135	60353	+		Putative transposase	SO:0001217, UniRef:UniRef50_D6YRS2	716544.wcw_p0004	1.13e-34	119	COG1662@1|root,COG1662@2|Bacteria,2JH86@204428|Chlamydiae	204428|Chlamydiae	L	Transposase and inactivated derivatives	-	-	-	-	-	-	-	-	-	-	-	-	DDE_Tnp_IS1
HYCHLAM_00370	contig_1	cds	60346	60459	+		hypothetical protein
HYCHLAM_00375	contig_1	cds	60484	61383	+		Glycosyl transferase family 2	SO:0001217, UniRef:UniRef50_A0A932V5A9
HYCHLAM_00380	contig_1	tRNA	61420	61493	+	trnR	tRNA-Arg(acg)	SO:0001036
HYCHLAM_00385	contig_1	cds	61505	62131	+		Metallo-beta-lactamase domain-containing protein	SO:0001217, UniRef:UniRef50_A0A0C1HTA2	1120973.AQXL01000121_gene107	1.99e-33	126	COG0491@1|root,COG0491@2|Bacteria,1V6FA@1239|Firmicutes,4HHRQ@91061|Bacilli,279R7@186823|Alicyclobacillaceae	91061|Bacilli	S	Metallo-beta-lactamase superfamily	glxII	-	3.1.2.6	ko:K01069	ko00620,map00620	-	R01736	RC00004,RC00137	ko00000,ko00001,ko01000	-	-	-	Lactamase_B
HYCHLAM_00390	contig_1	cds	62239	62817	+		Peroxiredoxin-1	SO:0001217, UniRef:UniRef50_F8L487	765952.PUV_27440	9.39e-96	283	COG0450@1|root,COG0450@2|Bacteria,2JFNN@204428|Chlamydiae	204428|Chlamydiae	O	Antioxidant, AhpC Tsa family	ahpC	-	1.11.1.15	ko:K03386	ko04214,map04214	-	-	-	ko00000,ko00001,ko01000,ko04147	-	-	-	1-cysPrx_C,AhpC-TSA
HYCHLAM_00395	contig_1	cds	62882	64270	+		Fumarate hydratase class II	SO:0001217, UniRef:UniRef50_Q83CL8	1162668.LFE_0989	4.34e-220	620	COG0114@1|root,COG0114@2|Bacteria,3J0FU@40117|Nitrospirae	40117|Nitrospirae	C	Involved in the TCA cycle. Catalyzes the stereospecific interconversion of fumarate to L-malate	fumC	-	4.2.1.2	ko:K01679	ko00020,ko00620,ko00720,ko01100,ko01110,ko01120,ko01130,ko01200,ko04934,ko05200,ko05211,map00020,map00620,map00720,map01100,map01110,map01120,map01130,map01200,map04934,map05200,map05211	M00009,M00011,M00173,M00376	R01082	RC00443	ko00000,ko00001,ko00002,ko01000	-	-	-	FumaraseC_C,Lyase_1
HYCHLAM_00400	contig_1	cds	64267	65970	+		NAD-dependent malic enzyme	SO:0001217, UniRef:UniRef50_Q87Y79	380703.AHA_1278	2.37e-200	579	COG0281@1|root,COG0281@2|Bacteria,1MU0A@1224|Proteobacteria,1RQ11@1236|Gammaproteobacteria,1Y5I8@135624|Aeromonadales	135624|Aeromonadales	C	malic enzyme activity	maeA	-	1.1.1.38	ko:K00027	ko00620,ko01200,ko02020,map00620,map01200,map02020	-	R00214	RC00105	ko00000,ko00001,ko01000	-	-	-	Malic_M,malic
HYCHLAM_00405	contig_1	cds	66244	66594	+		hypothetical protein
HYCHLAM_00410	contig_1	cds	66524	66997	-		hypothetical protein
HYCHLAM_00415	contig_1	cds	66997	67374	-		hypothetical protein	SO:0001217, UniRef:UniRef50_A0A960S6E4	1444711.CCJF01000005_gene569	4.71e-41	139	2CTCU@1|root,32ST6@2|Bacteria,2JGAE@204428|Chlamydiae	204428|Chlamydiae	-	-	-	-	-	-	-	-	-	-	-	-	-	-	-
HYCHLAM_00420	contig_1	cds	67431	67781	-		hypothetical protein
HYCHLAM_00425	contig_1	cds	67946	69232	-		Enolase 1	SO:0001217, UniRef:UniRef50_Q886M3	264201.pc0143	7.89e-184	525	COG0148@1|root,COG0148@2|Bacteria,2JFH6@204428|Chlamydiae	204428|Chlamydiae	F	Catalyzes the reversible conversion of 2- phosphoglycerate into phosphoenolpyruvate. It is essential for the degradation of carbohydrates via glycolysis	eno	-	4.2.1.11	ko:K01689	ko00010,ko00680,ko01100,ko01110,ko01120,ko01130,ko01200,ko01230,ko03018,ko04066,map00010,map00680,map01100,map01110,map01120,map01130,map01200,map01230,map03018,map04066	M00001,M00002,M00003,M00346,M00394	R00658	RC00349	ko00000,ko00001,ko00002,ko01000,ko03019,ko04147	-	-	-	Enolase_C,Enolase_N
HYCHLAM_00430	contig_1	cds	69238	70308	-	rsgA	Small ribosomal subunit biogenesis GTPase RsgA	SO:0001217, UniRef:UniRef50_K2EDB0	1444711.CCJF01000005_gene565	6.36e-109	330	COG1162@1|root,COG1162@2|Bacteria,2JFKQ@204428|Chlamydiae	204428|Chlamydiae	S	One of several proteins that assist in the late maturation steps of the functional core of the 30S ribosomal subunit. Helps release RbfA from mature subunits. May play a role in the assembly of ribosomal proteins into the subunit. Circularly permuted GTPase that catalyzes slow GTP hydrolysis, GTPase activity is stimulated by the 30S ribosomal subunit	rsgA	-	3.1.3.100	ko:K06949	ko00730,ko01100,map00730,map01100	-	R00615,R02135	RC00002,RC00017	ko00000,ko00001,ko01000,ko03009	-	-	-	RsgA_GTPase,RsgA_N
HYCHLAM_00435	contig_1	cds	70305	71024	-	spoU	tRNA/rRNA methyltransferase SpoU type domain-containing protein	SO:0001217, UniRef:UniRef50_A0A3B8U5W7	296587.XP_002501415.1	2.5e-35	135	COG0566@1|root,KOG2506@2759|Eukaryota,37RE0@33090|Viridiplantae,34I4D@3041|Chlorophyta	3041|Chlorophyta	J	SpoU rRNA Methylase family	-	-	-	ko:K03437	-	-	-	-	ko00000,ko03016	-	-	-	SpoU_methylase
HYCHLAM_00440	contig_1	cds	71034	72632	+		PP2C family protein-serine/threonine phosphatase	SO:0001217, UniRef:UniRef50_A0A932V4L8	335541.Swol_2060	2.99e-33	142	COG2208@1|root,COG2972@1|root,COG2208@2|Bacteria,COG2972@2|Bacteria,1TQY5@1239|Firmicutes,249WB@186801|Clostridia	1239|Firmicutes	KT	stage II sporulation protein E	-	-	3.1.3.3	ko:K07315	-	-	-	-	ko00000,ko01000,ko03021	-	-	-	HAMP,SpoIIE,dCache_1
HYCHLAM_00445	contig_1	cds	72719	73405	+		hypothetical protein
HYCHLAM_00450	contig_1	cds	73412	73876	+		hypothetical protein
HYCHLAM_00455	contig_1	cds	74130	75077	-		hypothetical protein		1043205.AFYF01000092_gene1144	0.000339	50.4	COG3177@1|root,COG3177@2|Bacteria,2IAAQ@201174|Actinobacteria,4FJ1W@85021|Intrasporangiaceae	201174|Actinobacteria	S	Fic/DOC family	-	-	-	-	-	-	-	-	-	-	-	-	Fic
HYCHLAM_00460	contig_1	cds	75065	76294	-		Poly ( A) polymerase	SO:0001217, UniRef:UniRef50_A0A090E169	716544.wcw_1867	2.78e-127	380	COG0617@1|root,COG0617@2|Bacteria,2JFKF@204428|Chlamydiae	204428|Chlamydiae	H	polymerase	pcnB_1	-	2.7.7.19	ko:K00970	ko03018,map03018	-	-	-	ko00000,ko00001,ko01000,ko03019	-	-	-	PolyA_pol,PolyA_pol_RNAbd,tRNA_NucTran2_2
HYCHLAM_00465	contig_1	cds	76299	77075	-		Outer membrane protein beta-barrel domain-containing protein	SO:0001217, UniRef:UniRef50_A0A2H0VTA8	331113.SNE_A00410	1.61e-22	100	298AF@1|root,2ZVFZ@2|Bacteria,2JHFY@204428|Chlamydiae	204428|Chlamydiae	M	In elementary bodies (EBs, the infectious stage, which is able to survive outside the host cell) provides the structural integrity of the outer envelope through disulfide cross-links with the small cysteine-rich protein and the large cysteine-rich periplasmic protein. It has been described in publications as the Sarkosyl-insoluble COMC (Chlamydia outer membrane complex), and serves as the functio…	ompA	GO:0005575,GO:0005576,GO:0005623,GO:0009986,GO:0018995,GO:0020003,GO:0030430,GO:0033643,GO:0033646,GO:0033655,GO:0043226,GO:0043227,GO:0043230,GO:0043656,GO:0043657,GO:0044215,GO:0044216,GO:0044217,GO:0044421,GO:0044464,GO:0065010	-	ko:K03162	-	-	-	-	ko00000,ko02000	1.B.2.1	-	-	Chlam_OMP
HYCHLAM_00470	contig_1	cds	77113	78672	+	mutL	DNA mismatch repair protein MutL	SO:0001217, UniRef:UniRef50_A0A2H0VT94	771875.Ferpe_1910	2.64e-62	222	COG0323@1|root,COG0323@2|Bacteria,2GCA4@200918|Thermotogae	200918|Thermotogae	L	This protein is involved in the repair of mismatches in DNA. It is required for dam-dependent methyl-directed DNA mismatch repair. May act as a molecular matchmaker , a protein that promotes the formation of a stable complex between two or more DNA-binding proteins in an ATP-dependent manner without itself being part of a final effector complex	mutL	GO:0003674,GO:0003676,GO:0003677,GO:0003697,GO:0003824,GO:0005488,GO:0005575,GO:0005622,GO:0005623,GO:0006139,GO:0006259,GO:0006281,GO:0006298,GO:0006725,GO:0006807,GO:0006950,GO:0006974,GO:0008150,GO:0008152,GO:0009987,GO:0016462,GO:0016787,GO:0016817,GO:0016818,GO:0016887,GO:0017111,GO:0032300,GO:0032991,GO:0033554,GO:0034641,GO:0043170,GO:0044237,GO:0044238,GO:0044260,GO:0044424,GO:0044464,GO:…	-	ko:K03572	ko03430,map03430	-	-	-	ko00000,ko00001,ko03400	-	-	-	DNA_mis_repair,HATPase_c_3,MutL_C
HYCHLAM_00475	contig_1	cds	78669	79694	+		Aminopeptidase P family protein	SO:0001217, UniRef:UniRef50_A0A1F8JQZ5	1408254.T458_03695	2.08e-61	207	COG0006@1|root,COG0006@2|Bacteria,1TQ6R@1239|Firmicutes,4HA5I@91061|Bacilli,26QQG@186822|Paenibacillaceae	91061|Bacilli	E	Creatinase/Prolidase N-terminal domain	pepQ	-	3.4.13.9	ko:K01271	-	-	-	-	ko00000,ko01000,ko01002	-	-	-	Creatinase_N,Peptidase_M24
HYCHLAM_00480	contig_1	cds	79681	81099	+		hypothetical protein	PFAM:PF00512.29, PFAM:PF00989.29, PFAM:PF02518.30, PFAM:PF13589.10, PFAM:PF14501.10	765952.PUV_03680	1.01e-95	307	COG5002@1|root,COG5002@2|Bacteria,2JFDA@204428|Chlamydiae	204428|Chlamydiae	T	PAS domain	phoR	-	2.7.13.3	ko:K07636	ko02020,map02020	M00434	-	-	ko00000,ko00001,ko00002,ko01000,ko01001,ko02022	-	-	-	HATPase_c,HisKA,PAS
HYCHLAM_00485	contig_1	cds	81071	81949	-		hypothetical protein																						92219f826977414db50619235fdf876b	292	MobiDBLite	mobidb-lite	consensus disorder prediction	59	73	-	T	21-11-2024	-	-	-	-
HYCHLAM_00485	contig_1	cds	81071	81949	-		hypothetical protein																						92219f826977414db50619235fdf876b	292	MobiDBLite	mobidb-lite	consensus disorder prediction	58	85	-	T	21-11-2024	-	-	-	-
HYCHLAM_00490	contig_1	cds	81946	82587	-		hypothetical protein		264201.pc1892	4.02e-11	68.6	COG4967@1|root,COG4967@2|Bacteria,2JGU0@204428|Chlamydiae	204428|Chlamydiae	NU	type IV pilus modification protein PilV	-	-	-	-	-	-	-	-	-	-	-	-	-
HYCHLAM_00495	contig_1	cds	82560	84407	-		Oligopeptide transporter, OPT family	SO:0001217, UniRef:UniRef50_A0A6M1Z2R1	331113.SNE_A01890	1.14e-236	674	COG1297@1|root,COG1297@2|Bacteria,2JHFP@204428|Chlamydiae	204428|Chlamydiae	S	OPT oligopeptide transporter protein	-	-	-	-	-	-	-	-	-	-	-	-	OPT
HYCHLAM_00500	contig_1	cds	84645	85427	+	cpdA	3',5'-cyclic adenosine monophosphate phosphodiesterase CpdA	SO:0001217, UniRef:UniRef50_A0A6M1ZVX3	868595.Desca_0494	1.37e-51	175	COG1768@1|root,COG1768@2|Bacteria,1V3XB@1239|Firmicutes,249BN@186801|Clostridia,263TK@186807|Peptococcaceae	186801|Clostridia	S	PFAM Metallophosphoesterase	-	-	-	ko:K07099	-	-	-	-	ko00000	-	-	-	Metallophos
HYCHLAM_00505	contig_1	cds	85424	85879	+		Type II secretion system protein	SO:0001217, UniRef:UniRef50_A0A1F8JNW3
HYCHLAM_00510	contig_1	cds	85899	87119	+		hypothetical protein	PFAM:PF13088.10
HYCHLAM_00515	contig_1	cds	87067	87285	-		Putative transposase	SO:0001217, UniRef:UniRef50_D6YRS2	716544.wcw_p0004	1.13e-34	119	COG1662@1|root,COG1662@2|Bacteria,2JH86@204428|Chlamydiae	204428|Chlamydiae	L	Transposase and inactivated derivatives	-	-	-	-	-	-	-	-	-	-	-	-	DDE_Tnp_IS1
HYCHLAM_00520	contig_1	cds	87360	87575	+		hypothetical protein
HYCHLAM_00525	contig_1	cds	87833	92503	+		hypothetical protein	PFAM:PF03797.23, PFAM:PF12951.11	331113.SNE_A05200	1.33e-60	239	COG4625@1|root,COG4625@2|Bacteria	2|Bacteria	T	pathogenesis	-	-	-	-	-	-	-	-	-	-	-	-	Autotransporter,He_PIG
HYCHLAM_00530	contig_1	cds	92538	93101	-		DUF4412 domain-containing protein	SO:0001217, UniRef:UniRef50_A0A2H9SMD2	1437425.CSEC_2375	5.68e-64	202	2EE6N@1|root,33WCP@2|Bacteria,2JH2T@204428|Chlamydiae	204428|Chlamydiae	-	-	-	-	-	-	-	-	-	-	-	-	-	-	-
HYCHLAM_00535	contig_1	cds	93430	94998	+		hypothetical protein	PFAM:PF01103.27	331113.SNE_A03430	4.03e-71	244	COG2831@1|root,COG2831@2|Bacteria	2|Bacteria	U	hemolysin activation secretion protein	-	-	-	-	-	-	-	-	-	-	-	-	POTRA,POTRA_2,ShlB
HYCHLAM_00540	contig_1	cds	95806	97092	-		DNA methyltransferase	SO:0001217, UniRef:UniRef50_UPI001F5A9608	398720.MED217_09712	1.34e-130	389	COG0863@1|root,COG0863@2|Bacteria,4NTFS@976|Bacteroidetes,1I50P@117743|Flavobacteriia	976|Bacteroidetes	L	Belongs to the N(4) N(6)-methyltransferase family	-	-	-	-	-	-	-	-	-	-	-	-	N6_N4_Mtase
HYCHLAM_00545	contig_1	cds	97131	98693	-		hypothetical protein		388413.ALPR1_18018	3.91e-131	405	arCOG11468@1|root,2Z7MN@2|Bacteria,4NFIE@976|Bacteroidetes	976|Bacteroidetes	-	-	-	-	-	-	-	-	-	-	-	-	-	-	-
HYCHLAM_00550	contig_1	cds	98929	99144	-		hypothetical protein
HYCHLAM_00555	contig_1	cds	99219	99437	+		Putative transposase	SO:0001217, UniRef:UniRef50_D6YRS2	716544.wcw_p0004	1.13e-34	119	COG1662@1|root,COG1662@2|Bacteria,2JH86@204428|Chlamydiae	204428|Chlamydiae	L	Transposase and inactivated derivatives	-	-	-	-	-	-	-	-	-	-	-	-	DDE_Tnp_IS1
HYCHLAM_00560	contig_1	cds	99440	101080	-		DUF927 domain-containing protein	SO:0001217, UniRef:UniRef50_A0A3B8U6U6	1444711.CCJF01000001_gene106	9.65e-304	839	COG5519@1|root,COG5519@2|Bacteria	2|Bacteria	-	-	Z012_01240	-	-	ko:K06919	-	-	-	-	ko00000	-	-	-	DUF927,Prim_Zn_Ribbon,Toprim_3
HYCHLAM_00565	contig_1	cds	101073	101279	-		Helix-turn-helix domain-containing protein	SO:0001217, UniRef:UniRef50_A0A0H5DSQ4	404380.Gbem_4137	9.27e-05	43.5	2EPU8@1|root,33HEQ@2|Bacteria,1NJKT@1224|Proteobacteria	1224|Proteobacteria	-	-	-	-	-	-	-	-	-	-	-	-	-	-	-
HYCHLAM_00570	contig_1	cds	101395	102609	-		hypothetical protein
HYCHLAM_00575	contig_1	cds	102593	103672	-	yhcG	Nuclease YhcG	SO:0001217, UniRef:UniRef50_A0A949R5H4	1444711.CCJF01000001_gene109	1.03e-162	465	COG4804@1|root,COG4804@2|Bacteria,2JG0J@204428|Chlamydiae	204428|Chlamydiae	S	Protein of unknown function (DUF1016)	-	-	-	-	-	-	-	-	-	-	-	-	DUF1016
HYCHLAM_00580	contig_1	cds	103669	104286	-		hypothetical protein
HYCHLAM_00585	contig_1	cds	104279	105442	-		Tyr recombinase domain-containing protein	SO:0001217, UniRef:UniRef50_A0A0S8D973	331113.SNE_A12520	4.51e-58	200	COG4974@1|root,COG4974@2|Bacteria	2|Bacteria	L	Belongs to the 'phage' integrase family	-	-	-	-	-	-	-	-	-	-	-	-	Phage_int_SAM_1,Phage_int_SAM_3,Phage_int_SAM_5,Phage_integrase	1eec8403d38f2494440d492356524ba2	387	CDD	cd00796	INT_Rci_Hp1_C	202	363	9.49057e-57	T	21-11-2024	-	-	-	-
HYCHLAM_00585	contig_1	cds	104279	105442	-		Tyr recombinase domain-containing protein	SO:0001217, UniRef:UniRef50_A0A0S8D973	331113.SNE_A12520	4.51e-58	200	COG4974@1|root,COG4974@2|Bacteria	2|Bacteria	L	Belongs to the 'phage' integrase family	-	-	-	-	-	-	-	-	-	-	-	-	Phage_int_SAM_1,Phage_int_SAM_3,Phage_int_SAM_5,Phage_integrase	1eec8403d38f2494440d492356524ba2	387	Gene3D	G3DSA:1.10.150.130	-	110	200	2.1e-08	T	21-11-2024	IPR010998	Integrase/recombinase, N-terminal	-	-
HYCHLAM_00585	contig_1	cds	104279	105442	-		Tyr recombinase domain-containing protein	SO:0001217, UniRef:UniRef50_A0A0S8D973	331113.SNE_A12520	4.51e-58	200	COG4974@1|root,COG4974@2|Bacteria	2|Bacteria	L	Belongs to the 'phage' integrase family	-	-	-	-	-	-	-	-	-	-	-	-	Phage_int_SAM_1,Phage_int_SAM_3,Phage_int_SAM_5,Phage_integrase	1eec8403d38f2494440d492356524ba2	387	Gene3D	G3DSA:1.10.443.10	Intergrase catalytic core	201	383	4.2e-39	T	21-11-2024	IPR013762	Integrase-like, catalytic domain superfamily	-	-
HYCHLAM_00585	contig_1	cds	104279	105442	-		Tyr recombinase domain-containing protein	SO:0001217, UniRef:UniRef50_A0A0S8D973	331113.SNE_A12520	4.51e-58	200	COG4974@1|root,COG4974@2|Bacteria	2|Bacteria	L	Belongs to the 'phage' integrase family	-	-	-	-	-	-	-	-	-	-	-	-	Phage_int_SAM_1,Phage_int_SAM_3,Phage_int_SAM_5,Phage_integrase	1eec8403d38f2494440d492356524ba2	387	Pfam	PF00589	Phage integrase family	206	366	3e-24	T	21-11-2024	IPR002104	Integrase, catalytic domain	-	-
HYCHLAM_00585	contig_1	cds	104279	105442	-		Tyr recombinase domain-containing protein	SO:0001217, UniRef:UniRef50_A0A0S8D973	331113.SNE_A12520	4.51e-58	200	COG4974@1|root,COG4974@2|Bacteria	2|Bacteria	L	Belongs to the 'phage' integrase family	-	-	-	-	-	-	-	-	-	-	-	-	Phage_int_SAM_1,Phage_int_SAM_3,Phage_int_SAM_5,Phage_integrase	1eec8403d38f2494440d492356524ba2	387	PANTHER	PTHR30629	PROPHAGE INTEGRASE	157	354	1.9e-19	T	21-11-2024	IPR050808	Phage Integrase	-	-
HYCHLAM_00585	contig_1	cds	104279	105442	-		Tyr recombinase domain-containing protein	SO:0001217, UniRef:UniRef50_A0A0S8D973	331113.SNE_A12520	4.51e-58	200	COG4974@1|root,COG4974@2|Bacteria	2|Bacteria	L	Belongs to the 'phage' integrase family	-	-	-	-	-	-	-	-	-	-	-	-	Phage_int_SAM_1,Phage_int_SAM_3,Phage_int_SAM_5,Phage_integrase	1eec8403d38f2494440d492356524ba2	387	SUPERFAMILY	SSF56349	DNA breaking-rejoining enzymes	112	368	9.42e-54	T	21-11-2024	IPR011010	DNA breaking-rejoining enzyme, catalytic core	-	-
HYCHLAM_00585	contig_1	cds	104279	105442	-		Tyr recombinase domain-containing protein	SO:0001217, UniRef:UniRef50_A0A0S8D973	331113.SNE_A12520	4.51e-58	200	COG4974@1|root,COG4974@2|Bacteria	2|Bacteria	L	Belongs to the 'phage' integrase family	-	-	-	-	-	-	-	-	-	-	-	-	Phage_int_SAM_1,Phage_int_SAM_3,Phage_int_SAM_5,Phage_integrase	1eec8403d38f2494440d492356524ba2	387	ProSiteProfiles	PS51898	Tyrosine recombinase domain profile.	201	374	28.6576	T	21-11-2024	IPR002104	Integrase, catalytic domain	-	-
HYCHLAM_00590	contig_1	tRNA	105507	105578	-	trnK	tRNA-Lys(ttt)	SO:0000265
HYCHLAM_00595	contig_1	tRNA	105586	105660	-	trnE	tRNA-Glu(ttc)	SO:0000259
HYCHLAM_00600	contig_1	cds	105713	106267	-		Ribosome-recycling factor	SO:0001217, UniRef:UniRef50_A0A1F8JPV3	1121948.AUAC01000003_gene2844	1.69e-38	137	COG0233@1|root,COG0233@2|Bacteria,1N66T@1224|Proteobacteria,2U5B2@28211|Alphaproteobacteria,43XG0@69657|Hyphomonadaceae	28211|Alphaproteobacteria	J	Responsible for the release of ribosomes from messenger RNA at the termination of protein biosynthesis. May increase the efficiency of translation by recycling ribosomes from one round of translation to another	frr	GO:0002181,GO:0002184,GO:0003674,GO:0005488,GO:0005575,GO:0005622,GO:0005623,GO:0005737,GO:0006412,GO:0006415,GO:0006518,GO:0006807,GO:0008150,GO:0008152,GO:0009058,GO:0009059,GO:0009987,GO:0010467,GO:0016043,GO:0019538,GO:0022411,GO:0032984,GO:0034641,GO:0034645,GO:0043021,GO:0043023,GO:0043043,GO:0043170,GO:0043603,GO:0043604,GO:0043624,GO:0043933,GO:0044237,GO:0044238,GO:0044249,GO:0044260,GO:…	-	ko:K02838	-	-	-	-	ko00000,ko03012	-	-	-	RRF
HYCHLAM_00605	contig_1	cds	106264	106986	-		Uridylate kinase	SO:0001217, UniRef:UniRef50_Q6M9Z8	264201.pc1877	6.02e-91	275	COG0528@1|root,COG0528@2|Bacteria,2JFZI@204428|Chlamydiae	204428|Chlamydiae	F	Catalyzes the reversible phosphorylation of UMP to UDP	pyrH	-	2.7.4.22	ko:K09903	ko00240,ko01100,map00240,map01100	-	R00158	RC00002	ko00000,ko00001,ko01000	-	-	-	AA_kinase
HYCHLAM_00610	contig_1	cds	106993	107838	-		Elongation factor Ts	SO:0001217, UniRef:UniRef50_Q6MEY8	264201.pc0137	3.98e-107	320	COG0264@1|root,COG0264@2|Bacteria,2JFNI@204428|Chlamydiae	204428|Chlamydiae	J	Associates with the EF-Tu.GDP complex and induces the exchange of GDP to GTP. It remains bound to the aminoacyl-tRNA.EF- Tu.GTP complex up to the GTP hydrolysis stage on the ribosome	tsf	GO:0005575,GO:0005622,GO:0005623,GO:0005737,GO:0044424,GO:0044464	-	ko:K02357	-	-	-	-	ko00000,ko03012,ko03029	-	-	-	EF_TS
HYCHLAM_00615	contig_1	cds	107838	108635	-		Small ribosomal subunit protein uS2	SO:0001217, UniRef:UniRef50_Q6MEY9	1444711.CCJF01000005_gene253	7.01e-127	368	COG0052@1|root,COG0052@2|Bacteria,2JFQ4@204428|Chlamydiae	204428|Chlamydiae	J	Belongs to the universal ribosomal protein uS2 family	rpsB	-	-	ko:K02967	ko03010,map03010	M00178,M00179	-	-	br01610,ko00000,ko00001,ko00002,ko03011	-	-	-	Ribosomal_S2
HYCHLAM_00620	contig_1	tRNA	108672	108742	-	trnG	tRNA-Gly(tcc)	SO:0000260
HYCHLAM_00625	contig_1	cds	108864	111971	+		Penicillin-binding protein transpeptidase domain-containing protein	SO:0001217, UniRef:UniRef50_A0A1G3ZE33	264202.CF0956	3.98e-118	397	COG0768@1|root,COG0768@2|Bacteria,2JFNP@204428|Chlamydiae	204428|Chlamydiae	M	penicillin-binding protein	pbp2	-	-	-	-	-	-	-	-	-	-	-	PBP_dimer,Transpeptidase
HYCHLAM_00630	contig_1	cds	111975	112844	-		hypothetical protein		314232.SKA53_09499	1.92e-09	65.9	COG0697@1|root,COG0697@2|Bacteria,1N51B@1224|Proteobacteria,2U0HM@28211|Alphaproteobacteria	28211|Alphaproteobacteria	EG	COG0697 Permeases of the drug metabolite transporter (DMT) superfamily	-	-	-	-	-	-	-	-	-	-	-	-	EamA
HYCHLAM_00635	contig_1	cds	112858	113814	-		hypothetical protein	PFAM:PF16363.9	596151.DesfrDRAFT_2342	2.57e-170	482	COG0451@1|root,COG0451@2|Bacteria,1MXKV@1224|Proteobacteria,42MI8@68525|delta/epsilon subdivisions,2WJDT@28221|Deltaproteobacteria,2M8B0@213115|Desulfovibrionales	28221|Deltaproteobacteria	M	PFAM NAD-dependent epimerase dehydratase	uxs	-	4.1.1.35	ko:K08678	ko00520,ko01100,map00520,map01100	M00361	R01384	RC00508	ko00000,ko00001,ko00002,ko01000	-	-	-	GDP_Man_Dehyd	3c86c10c2358a9855a1b482b7877e88a	318	Pfam	PF01370	NAD dependent epimerase/dehydratase family	4	239	2.7e-46	T	21-11-2024	IPR001509	NAD-dependent epimerase/dehydratase	-	-
HYCHLAM_00635	contig_1	cds	112858	113814	-		hypothetical protein	PFAM:PF16363.9	596151.DesfrDRAFT_2342	2.57e-170	482	COG0451@1|root,COG0451@2|Bacteria,1MXKV@1224|Proteobacteria,42MI8@68525|delta/epsilon subdivisions,2WJDT@28221|Deltaproteobacteria,2M8B0@213115|Desulfovibrionales	28221|Deltaproteobacteria	M	PFAM NAD-dependent epimerase dehydratase	uxs	-	4.1.1.35	ko:K08678	ko00520,ko01100,map00520,map01100	M00361	R01384	RC00508	ko00000,ko00001,ko00002,ko01000	-	-	-	GDP_Man_Dehyd	3c86c10c2358a9855a1b482b7877e88a	318	CDD	cd05230	UGD_SDR_e	2	307	0	T	21-11-2024	-	-	-	-
HYCHLAM_00635	contig_1	cds	112858	113814	-		hypothetical protein	PFAM:PF16363.9	596151.DesfrDRAFT_2342	2.57e-170	482	COG0451@1|root,COG0451@2|Bacteria,1MXKV@1224|Proteobacteria,42MI8@68525|delta/epsilon subdivisions,2WJDT@28221|Deltaproteobacteria,2M8B0@213115|Desulfovibrionales	28221|Deltaproteobacteria	M	PFAM NAD-dependent epimerase dehydratase	uxs	-	4.1.1.35	ko:K08678	ko00520,ko01100,map00520,map01100	M00361	R01384	RC00508	ko00000,ko00001,ko00002,ko01000	-	-	-	GDP_Man_Dehyd	3c86c10c2358a9855a1b482b7877e88a	318	FunFam	G3DSA:3.40.50.720:FF:000150	UDP-glucuronic acid decarboxylase 6	1	311	2e-157	T	21-11-2024	-	-	-	-
HYCHLAM_00635	contig_1	cds	112858	113814	-		hypothetical protein	PFAM:PF16363.9	596151.DesfrDRAFT_2342	2.57e-170	482	COG0451@1|root,COG0451@2|Bacteria,1MXKV@1224|Proteobacteria,42MI8@68525|delta/epsilon subdivisions,2WJDT@28221|Deltaproteobacteria,2M8B0@213115|Desulfovibrionales	28221|Deltaproteobacteria	M	PFAM NAD-dependent epimerase dehydratase	uxs	-	4.1.1.35	ko:K08678	ko00520,ko01100,map00520,map01100	M00361	R01384	RC00508	ko00000,ko00001,ko00002,ko01000	-	-	-	GDP_Man_Dehyd	3c86c10c2358a9855a1b482b7877e88a	318	SUPERFAMILY	SSF51735	NAD(P)-binding Rossmann-fold domains	1	308	1.27e-85	T	21-11-2024	IPR036291	NAD(P)-binding domain superfamily	-	-
HYCHLAM_00635	contig_1	cds	112858	113814	-		hypothetical protein	PFAM:PF16363.9	596151.DesfrDRAFT_2342	2.57e-170	482	COG0451@1|root,COG0451@2|Bacteria,1MXKV@1224|Proteobacteria,42MI8@68525|delta/epsilon subdivisions,2WJDT@28221|Deltaproteobacteria,2M8B0@213115|Desulfovibrionales	28221|Deltaproteobacteria	M	PFAM NAD-dependent epimerase dehydratase	uxs	-	4.1.1.35	ko:K08678	ko00520,ko01100,map00520,map01100	M00361	R01384	RC00508	ko00000,ko00001,ko00002,ko01000	-	-	-	GDP_Man_Dehyd	3c86c10c2358a9855a1b482b7877e88a	318	Gene3D	G3DSA:3.40.50.720	-	1	312	4.4e-99	T	21-11-2024	-	-	-	-
HYCHLAM_00635	contig_1	cds	112858	113814	-		hypothetical protein	PFAM:PF16363.9	596151.DesfrDRAFT_2342	2.57e-170	482	COG0451@1|root,COG0451@2|Bacteria,1MXKV@1224|Proteobacteria,42MI8@68525|delta/epsilon subdivisions,2WJDT@28221|Deltaproteobacteria,2M8B0@213115|Desulfovibrionales	28221|Deltaproteobacteria	M	PFAM NAD-dependent epimerase dehydratase	uxs	-	4.1.1.35	ko:K08678	ko00520,ko01100,map00520,map01100	M00361	R01384	RC00508	ko00000,ko00001,ko00002,ko01000	-	-	-	GDP_Man_Dehyd	3c86c10c2358a9855a1b482b7877e88a	318	PANTHER	PTHR43078	UDP-GLUCURONIC ACID DECARBOXYLASE-RELATED	2	310	1.7e-137	T	21-11-2024	IPR044516	UDP-glucuronic acid decarboxylase	-	-
HYCHLAM_00640	contig_1	cds	113811	116633	-		hypothetical protein		1444712.BN1013_00418	2.18e-109	368	COG0489@1|root,COG3206@1|root,COG0489@2|Bacteria,COG3206@2|Bacteria,2JFS4@204428|Chlamydiae	204428|Chlamydiae	DM	Modulates the polysaccharide chain length of enterobacterial common antigen (ECA)	wzc	-	-	-	-	-	-	-	-	-	-	-	-
HYCHLAM_00645	contig_1	cds	116669	117712	-		Soluble ligand binding domain-containing protein	SO:0001217, UniRef:UniRef50_A0A212KSF2	1444712.BN1013_00419	1.27e-142	414	COG1596@1|root,COG1596@2|Bacteria,2JFRQ@204428|Chlamydiae	204428|Chlamydiae	M	Polysaccharide biosynthesis/export protein	wza	-	-	ko:K01991	ko02026,map02026	-	-	-	ko00000,ko00001,ko02000	1.B.18	-	-	Poly_export,SLBB
HYCHLAM_00650	contig_1	cds	117778	118773	+		UDP-glucuronate 4-epimerase 4	SO:0001217, UniRef:UniRef50_F8L5W5	1444711.CCJF01000005_gene510	3.41e-134	391	COG0451@1|root,COG0451@2|Bacteria,2JFQM@204428|Chlamydiae	204428|Chlamydiae	M	Polysaccharide biosynthesis protein	gAE4	-	5.1.3.6	ko:K08679	ko00520,ko01100,map00520,map01100	-	R01385	RC00289	ko00000,ko00001,ko01000	-	-	-	Epimerase,GDP_Man_Dehyd
HYCHLAM_00655	contig_1	cds	118700	120199	-		Bifunctional NAD(P)H-hydrate repair enzyme	SO:0001217, UniRef:UniRef50_A0A6M1Z361	264201.pc0082	3.35e-98	312	COG0062@1|root,COG0063@1|root,COG0062@2|Bacteria,COG0063@2|Bacteria,2JFGW@204428|Chlamydiae	204428|Chlamydiae	H	Bifunctional enzyme that catalyzes the epimerization of the S- and R-forms of NAD(P)HX and the dehydration of the S-form of NAD(P)HX at the expense of ADP, which is converted to AMP. This allows the repair of both epimers of NAD(P)HX, a damaged form of NAD(P)H that is a result of enzymatic or heat-dependent hydration	nnrD	-	4.2.1.136,5.1.99.6	ko:K17758,ko:K17759	-	-	-	-	ko00000,ko01000	-	-	-	Carb_kinase,YjeF_N
HYCHLAM_00660	contig_1	cds	120434	120886	-		hypothetical protein	PFAM:PF00023.34, PFAM:PF12796.11, PFAM:PF13606.10, PFAM:PF13637.10	101028.EKJ72163	0.000334	47	COG0666@1|root,KOG4177@2759|Eukaryota,3ARNV@33154|Opisthokonta,3PFWZ@4751|Fungi,3R4CN@4890|Ascomycota,21FT7@147550|Sordariomycetes,3TUGS@5125|Hypocreales,1FP8X@110618|Nectriaceae	4751|Fungi	S	Ankyrin repeats (3 copies)	-	-	-	-	-	-	-	-	-	-	-	-	Ank_2
HYCHLAM_00665	contig_1	cds	120871	121251	-		hypothetical protein
HYCHLAM_00670	contig_1	cds	121270	122259	-		Glycerol-3-phosphate dehydrogenase [NAD(P)+]	SO:0001217, UniRef:UniRef50_Q9Z751	765952.PUV_05820	2.95e-126	371	COG0240@1|root,COG0240@2|Bacteria,2JFRP@204428|Chlamydiae	204428|Chlamydiae	I	Glycerol-3-phosphate dehydrogenase	gpsA	-	1.1.1.94	ko:K00057	ko00564,ko01110,map00564,map01110	-	R00842,R00844	RC00029	ko00000,ko00001,ko01000	-	-	-	NAD_Gly3P_dh_C,NAD_Gly3P_dh_N	eb7047ccbf98aaec1306598fd1989449	329	Gene3D	G3DSA:1.10.1040.10	-	185	329	8.1e-46	T	21-11-2024	IPR013328	6-phosphogluconate dehydrogenase, domain 2	-	-
HYCHLAM_00670	contig_1	cds	121270	122259	-		Glycerol-3-phosphate dehydrogenase [NAD(P)+]	SO:0001217, UniRef:UniRef50_Q9Z751	765952.PUV_05820	2.95e-126	371	COG0240@1|root,COG0240@2|Bacteria,2JFRP@204428|Chlamydiae	204428|Chlamydiae	I	Glycerol-3-phosphate dehydrogenase	gpsA	-	1.1.1.94	ko:K00057	ko00564,ko01110,map00564,map01110	-	R00842,R00844	RC00029	ko00000,ko00001,ko01000	-	-	-	NAD_Gly3P_dh_C,NAD_Gly3P_dh_N	eb7047ccbf98aaec1306598fd1989449	329	Hamap	MF_00394	Glycerol-3-phosphate dehydrogenase [NAD(P)+] [gpsA].	4	318	32.5269	T	21-11-2024	IPR006168	Glycerol-3-phosphate dehydrogenase, NAD-dependent	-	-
HYCHLAM_00670	contig_1	cds	121270	122259	-		Glycerol-3-phosphate dehydrogenase [NAD(P)+]	SO:0001217, UniRef:UniRef50_Q9Z751	765952.PUV_05820	2.95e-126	371	COG0240@1|root,COG0240@2|Bacteria,2JFRP@204428|Chlamydiae	204428|Chlamydiae	I	Glycerol-3-phosphate dehydrogenase	gpsA	-	1.1.1.94	ko:K00057	ko00564,ko01110,map00564,map01110	-	R00842,R00844	RC00029	ko00000,ko00001,ko01000	-	-	-	NAD_Gly3P_dh_C,NAD_Gly3P_dh_N	eb7047ccbf98aaec1306598fd1989449	329	Pfam	PF01210	NAD-dependent glycerol-3-phosphate dehydrogenase N-terminus	5	155	1.1e-34	T	21-11-2024	IPR011128	Glycerol-3-phosphate dehydrogenase, NAD-dependent, N-terminal	-	-
HYCHLAM_00670	contig_1	cds	121270	122259	-		Glycerol-3-phosphate dehydrogenase [NAD(P)+]	SO:0001217, UniRef:UniRef50_Q9Z751	765952.PUV_05820	2.95e-126	371	COG0240@1|root,COG0240@2|Bacteria,2JFRP@204428|Chlamydiae	204428|Chlamydiae	I	Glycerol-3-phosphate dehydrogenase	gpsA	-	1.1.1.94	ko:K00057	ko00564,ko01110,map00564,map01110	-	R00842,R00844	RC00029	ko00000,ko00001,ko01000	-	-	-	NAD_Gly3P_dh_C,NAD_Gly3P_dh_N	eb7047ccbf98aaec1306598fd1989449	329	SUPERFAMILY	SSF48179	6-phosphogluconate dehydrogenase C-terminal domain-like	175	327	5.27e-50	T	21-11-2024	IPR008927	6-phosphogluconate dehydrogenase-like, C-terminal domain superfamily	-	-
HYCHLAM_00670	contig_1	cds	121270	122259	-		Glycerol-3-phosphate dehydrogenase [NAD(P)+]	SO:0001217, UniRef:UniRef50_Q9Z751	765952.PUV_05820	2.95e-126	371	COG0240@1|root,COG0240@2|Bacteria,2JFRP@204428|Chlamydiae	204428|Chlamydiae	I	Glycerol-3-phosphate dehydrogenase	gpsA	-	1.1.1.94	ko:K00057	ko00564,ko01110,map00564,map01110	-	R00842,R00844	RC00029	ko00000,ko00001,ko01000	-	-	-	NAD_Gly3P_dh_C,NAD_Gly3P_dh_N	eb7047ccbf98aaec1306598fd1989449	329	Pfam	PF07479	NAD-dependent glycerol-3-phosphate dehydrogenase C-terminus	176	316	5.4e-46	T	21-11-2024	IPR006109	Glycerol-3-phosphate dehydrogenase, NAD-dependent, C-terminal	-	-
HYCHLAM_00670	contig_1	cds	121270	122259	-		Glycerol-3-phosphate dehydrogenase [NAD(P)+]	SO:0001217, UniRef:UniRef50_Q9Z751	765952.PUV_05820	2.95e-126	371	COG0240@1|root,COG0240@2|Bacteria,2JFRP@204428|Chlamydiae	204428|Chlamydiae	I	Glycerol-3-phosphate dehydrogenase	gpsA	-	1.1.1.94	ko:K00057	ko00564,ko01110,map00564,map01110	-	R00842,R00844	RC00029	ko00000,ko00001,ko01000	-	-	-	NAD_Gly3P_dh_C,NAD_Gly3P_dh_N	eb7047ccbf98aaec1306598fd1989449	329	Gene3D	G3DSA:3.40.50.720	-	1	182	1.1e-45	T	21-11-2024	-	-	-	-
HYCHLAM_00670	contig_1	cds	121270	122259	-		Glycerol-3-phosphate dehydrogenase [NAD(P)+]	SO:0001217, UniRef:UniRef50_Q9Z751	765952.PUV_05820	2.95e-126	371	COG0240@1|root,COG0240@2|Bacteria,2JFRP@204428|Chlamydiae	204428|Chlamydiae	I	Glycerol-3-phosphate dehydrogenase	gpsA	-	1.1.1.94	ko:K00057	ko00564,ko01110,map00564,map01110	-	R00842,R00844	RC00029	ko00000,ko00001,ko01000	-	-	-	NAD_Gly3P_dh_C,NAD_Gly3P_dh_N	eb7047ccbf98aaec1306598fd1989449	329	SUPERFAMILY	SSF51735	NAD(P)-binding Rossmann-fold domains	5	174	8.86e-41	T	21-11-2024	IPR036291	NAD(P)-binding domain superfamily	-	-
HYCHLAM_00670	contig_1	cds	121270	122259	-		Glycerol-3-phosphate dehydrogenase [NAD(P)+]	SO:0001217, UniRef:UniRef50_Q9Z751	765952.PUV_05820	2.95e-126	371	COG0240@1|root,COG0240@2|Bacteria,2JFRP@204428|Chlamydiae	204428|Chlamydiae	I	Glycerol-3-phosphate dehydrogenase	gpsA	-	1.1.1.94	ko:K00057	ko00564,ko01110,map00564,map01110	-	R00842,R00844	RC00029	ko00000,ko00001,ko01000	-	-	-	NAD_Gly3P_dh_C,NAD_Gly3P_dh_N	eb7047ccbf98aaec1306598fd1989449	329	PIRSF	PIRSF000114	Glycerol-3-P_dh	1	328	5.6e-89	T	21-11-2024	IPR006168	Glycerol-3-phosphate dehydrogenase, NAD-dependent	-	-
HYCHLAM_00670	contig_1	cds	121270	122259	-		Glycerol-3-phosphate dehydrogenase [NAD(P)+]	SO:0001217, UniRef:UniRef50_Q9Z751	765952.PUV_05820	2.95e-126	371	COG0240@1|root,COG0240@2|Bacteria,2JFRP@204428|Chlamydiae	204428|Chlamydiae	I	Glycerol-3-phosphate dehydrogenase	gpsA	-	1.1.1.94	ko:K00057	ko00564,ko01110,map00564,map01110	-	R00842,R00844	RC00029	ko00000,ko00001,ko01000	-	-	-	NAD_Gly3P_dh_C,NAD_Gly3P_dh_N	eb7047ccbf98aaec1306598fd1989449	329	FunFam	G3DSA:1.10.1040.10:FF:000001	Glycerol-3-phosphate dehydrogenase [NAD(P)+]	185	329	1.3e-47	T	21-11-2024	-	-	-	-
HYCHLAM_00670	contig_1	cds	121270	122259	-		Glycerol-3-phosphate dehydrogenase [NAD(P)+]	SO:0001217, UniRef:UniRef50_Q9Z751	765952.PUV_05820	2.95e-126	371	COG0240@1|root,COG0240@2|Bacteria,2JFRP@204428|Chlamydiae	204428|Chlamydiae	I	Glycerol-3-phosphate dehydrogenase	gpsA	-	1.1.1.94	ko:K00057	ko00564,ko01110,map00564,map01110	-	R00842,R00844	RC00029	ko00000,ko00001,ko01000	-	-	-	NAD_Gly3P_dh_C,NAD_Gly3P_dh_N	eb7047ccbf98aaec1306598fd1989449	329	PANTHER	PTHR11728	GLYCEROL-3-PHOSPHATE DEHYDROGENASE	2	322	2.3e-62	T	21-11-2024	-	-	-	-
HYCHLAM_00670	contig_1	cds	121270	122259	-		Glycerol-3-phosphate dehydrogenase [NAD(P)+]	SO:0001217, UniRef:UniRef50_Q9Z751	765952.PUV_05820	2.95e-126	371	COG0240@1|root,COG0240@2|Bacteria,2JFRP@204428|Chlamydiae	204428|Chlamydiae	I	Glycerol-3-phosphate dehydrogenase	gpsA	-	1.1.1.94	ko:K00057	ko00564,ko01110,map00564,map01110	-	R00842,R00844	RC00029	ko00000,ko00001,ko01000	-	-	-	NAD_Gly3P_dh_C,NAD_Gly3P_dh_N	eb7047ccbf98aaec1306598fd1989449	329	PRINTS	PR00077	NAD-dependent glycerol-3-phosphate dehydrogenase signature	194	218	3.6e-39	T	21-11-2024	IPR006168	Glycerol-3-phosphate dehydrogenase, NAD-dependent	-	-
HYCHLAM_00670	contig_1	cds	121270	122259	-		Glycerol-3-phosphate dehydrogenase [NAD(P)+]	SO:0001217, UniRef:UniRef50_Q9Z751	765952.PUV_05820	2.95e-126	371	COG0240@1|root,COG0240@2|Bacteria,2JFRP@204428|Chlamydiae	204428|Chlamydiae	I	Glycerol-3-phosphate dehydrogenase	gpsA	-	1.1.1.94	ko:K00057	ko00564,ko01110,map00564,map01110	-	R00842,R00844	RC00029	ko00000,ko00001,ko01000	-	-	-	NAD_Gly3P_dh_C,NAD_Gly3P_dh_N	eb7047ccbf98aaec1306598fd1989449	329	PRINTS	PR00077	NAD-dependent glycerol-3-phosphate dehydrogenase signature	169	193	3.6e-39	T	21-11-2024	IPR006168	Glycerol-3-phosphate dehydrogenase, NAD-dependent	-	-
HYCHLAM_00670	contig_1	cds	121270	122259	-		Glycerol-3-phosphate dehydrogenase [NAD(P)+]	SO:0001217, UniRef:UniRef50_Q9Z751	765952.PUV_05820	2.95e-126	371	COG0240@1|root,COG0240@2|Bacteria,2JFRP@204428|Chlamydiae	204428|Chlamydiae	I	Glycerol-3-phosphate dehydrogenase	gpsA	-	1.1.1.94	ko:K00057	ko00564,ko01110,map00564,map01110	-	R00842,R00844	RC00029	ko00000,ko00001,ko01000	-	-	-	NAD_Gly3P_dh_C,NAD_Gly3P_dh_N	eb7047ccbf98aaec1306598fd1989449	329	PRINTS	PR00077	NAD-dependent glycerol-3-phosphate dehydrogenase signature	8	25	3.6e-39	T	21-11-2024	IPR006168	Glycerol-3-phosphate dehydrogenase, NAD-dependent	-	-
HYCHLAM_00670	contig_1	cds	121270	122259	-		Glycerol-3-phosphate dehydrogenase [NAD(P)+]	SO:0001217, UniRef:UniRef50_Q9Z751	765952.PUV_05820	2.95e-126	371	COG0240@1|root,COG0240@2|Bacteria,2JFRP@204428|Chlamydiae	204428|Chlamydiae	I	Glycerol-3-phosphate dehydrogenase	gpsA	-	1.1.1.94	ko:K00057	ko00564,ko01110,map00564,map01110	-	R00842,R00844	RC00029	ko00000,ko00001,ko01000	-	-	-	NAD_Gly3P_dh_C,NAD_Gly3P_dh_N	eb7047ccbf98aaec1306598fd1989449	329	PRINTS	PR00077	NAD-dependent glycerol-3-phosphate dehydrogenase signature	57	84	3.6e-39	T	21-11-2024	IPR006168	Glycerol-3-phosphate dehydrogenase, NAD-dependent	-	-
HYCHLAM_00670	contig_1	cds	121270	122259	-		Glycerol-3-phosphate dehydrogenase [NAD(P)+]	SO:0001217, UniRef:UniRef50_Q9Z751	765952.PUV_05820	2.95e-126	371	COG0240@1|root,COG0240@2|Bacteria,2JFRP@204428|Chlamydiae	204428|Chlamydiae	I	Glycerol-3-phosphate dehydrogenase	gpsA	-	1.1.1.94	ko:K00057	ko00564,ko01110,map00564,map01110	-	R00842,R00844	RC00029	ko00000,ko00001,ko01000	-	-	-	NAD_Gly3P_dh_C,NAD_Gly3P_dh_N	eb7047ccbf98aaec1306598fd1989449	329	PRINTS	PR00077	NAD-dependent glycerol-3-phosphate dehydrogenase signature	234	251	3.6e-39	T	21-11-2024	IPR006168	Glycerol-3-phosphate dehydrogenase, NAD-dependent	-	-
HYCHLAM_00670	contig_1	cds	121270	122259	-		Glycerol-3-phosphate dehydrogenase [NAD(P)+]	SO:0001217, UniRef:UniRef50_Q9Z751	765952.PUV_05820	2.95e-126	371	COG0240@1|root,COG0240@2|Bacteria,2JFRP@204428|Chlamydiae	204428|Chlamydiae	I	Glycerol-3-phosphate dehydrogenase	gpsA	-	1.1.1.94	ko:K00057	ko00564,ko01110,map00564,map01110	-	R00842,R00844	RC00029	ko00000,ko00001,ko01000	-	-	-	NAD_Gly3P_dh_C,NAD_Gly3P_dh_N	eb7047ccbf98aaec1306598fd1989449	329	PRINTS	PR00077	NAD-dependent glycerol-3-phosphate dehydrogenase signature	129	149	3.6e-39	T	21-11-2024	IPR006168	Glycerol-3-phosphate dehydrogenase, NAD-dependent	-	-
HYCHLAM_00675	contig_1	cds	122308	124086	-		Nucleotidyl transferase domain-containing protein	SO:0001217, UniRef:UniRef50_A0A1F8J3M6	331113.SNE_A02200	8.73e-89	284	COG0859@1|root,COG0859@2|Bacteria	2|Bacteria	M	ADP-heptose-lipopolysaccharide heptosyltransferase activity	-	-	-	-	-	-	-	-	-	-	-	-	Glyco_transf_9,TPR_2
HYCHLAM_00680	contig_1	cds	124079	125101	-		Putative lipopolysaccharide heptosyltransferase II	SO:0001217, UniRef:UniRef50_D6YST4	331113.SNE_A02190	5.81e-122	362	COG0859@1|root,COG0859@2|Bacteria,2JFNJ@204428|Chlamydiae	204428|Chlamydiae	M	Glycosyltransferase family 9 (heptosyltransferase)	rfaF	-	-	ko:K02843	ko00540,ko01100,map00540,map01100	M00080	-	-	ko00000,ko00001,ko00002,ko01000,ko01003,ko01005	-	GT9	-	Glyco_transf_9
HYCHLAM_00685	contig_1	cds	125228	125446	-		Putative transposase	SO:0001217, UniRef:UniRef50_D6YRS2	716544.wcw_p0004	1.13e-34	119	COG1662@1|root,COG1662@2|Bacteria,2JH86@204428|Chlamydiae	204428|Chlamydiae	L	Transposase and inactivated derivatives	-	-	-	-	-	-	-	-	-	-	-	-	DDE_Tnp_IS1
HYCHLAM_00690	contig_1	cds	125521	125736	+		hypothetical protein
HYCHLAM_00695	contig_1	cds	125994	126677	+		hypothetical protein
HYCHLAM_00700	contig_1	cds	126705	127202	+	ruvC	Crossover junction endodeoxyribonuclease RuvC	SO:0001217, UniRef:UniRef50_Q6MFA6	1444711.CCJF01000005_gene328	5.53e-61	193	COG0817@1|root,COG0817@2|Bacteria,2JG3D@204428|Chlamydiae	204428|Chlamydiae	L	Nuclease that resolves Holliday junction intermediates in genetic recombination. Cleaves the cruciform structure in supercoiled DNA by nicking to strands with the same polarity at sites symmetrically opposed at the junction in the homologous arms and leaves a 5'-terminal phosphate and a 3'-terminal hydroxyl group	ruvC	-	3.1.22.4	ko:K01159	ko03440,map03440	-	-	-	ko00000,ko00001,ko01000,ko03400	-	-	-	RuvC
HYCHLAM_00705	contig_1	cds	127175	127759	+	ruvA	Holliday junction branch migration complex subunit RuvA	SO:0001217, UniRef:UniRef50_F8L5V2	1209072.ALBT01000079_gene227	6.99e-36	132	COG0632@1|root,COG0632@2|Bacteria,1MWJR@1224|Proteobacteria,1RMET@1236|Gammaproteobacteria,1FG3I@10|Cellvibrio	1236|Gammaproteobacteria	L	The RuvA-RuvB complex in the presence of ATP renatures cruciform structure in supercoiled DNA with palindromic sequence, indicating that it may promote strand exchange reactions in homologous recombination. RuvAB is a helicase that mediates the Holliday junction migration by localized denaturation and reannealing. RuvA stimulates, in the presence of DNA, the weak ATPase activity of RuvB	ruvA	GO:0000217,GO:0000400,GO:0000725,GO:0003674,GO:0003676,GO:0003677,GO:0003678,GO:0003824,GO:0004386,GO:0005488,GO:0005515,GO:0005575,GO:0005622,GO:0005623,GO:0006139,GO:0006259,GO:0006281,GO:0006310,GO:0006725,GO:0006807,GO:0006950,GO:0006974,GO:0006996,GO:0007154,GO:0008150,GO:0008152,GO:0009314,GO:0009378,GO:0009379,GO:0009432,GO:0009605,GO:0009628,GO:0009987,GO:0009991,GO:0016043,GO:0016462,GO:…	3.6.4.12	ko:K03550	ko03440,map03440	-	-	-	ko00000,ko00001,ko01000,ko03400	-	-	-	HHH_5,RuvA_C,RuvA_N
HYCHLAM_00710	contig_1	cds	127884	129002	-		Aminotransferase	SO:0001217, UniRef:UniRef50_A0A1F8J1Q5	445973.CLOBAR_00515	1.24e-51	184	COG0436@1|root,COG0436@2|Bacteria,1TP0J@1239|Firmicutes,247NQ@186801|Clostridia,25QZN@186804|Peptostreptococcaceae	186801|Clostridia	E	Aminotransferase	aspC	-	2.6.1.1	ko:K00812,ko:K10907	ko00220,ko00250,ko00270,ko00330,ko00350,ko00360,ko00400,ko00401,ko00950,ko00960,ko01100,ko01110,ko01130,ko01210,ko01230,map00220,map00250,map00270,map00330,map00350,map00360,map00400,map00401,map00950,map00960,map01100,map01110,map01130,map01210,map01230	-	R00355,R00694,R00734,R00896,R02433,R02619,R05052	RC00006	ko00000,ko00001,ko01000,ko01007	-	-	-	Aminotran_1_2
HYCHLAM_00715	contig_1	cds	128999	129790	-		hypothetical protein		158189.SpiBuddy_0037	2.94e-45	168	COG0077@1|root,COG2876@1|root,COG0077@2|Bacteria,COG2876@2|Bacteria,2J644@203691|Spirochaetes	203691|Spirochaetes	H	PFAM DAHP synthetase I KDSA	pheA	-	2.5.1.54	ko:K03856	ko00400,ko01100,ko01110,ko01130,ko01230,map00400,map01100,map01110,map01130,map01230	M00022	R01826	RC00435	ko00000,ko00001,ko00002,ko01000	-	-	-	ACT,DAHP_synth_1,PDT
HYCHLAM_00720	contig_1	cds	129787	130425	-		Prephenate/arogenate dehydrogenase domain-containing protein	SO:0001217, UniRef:UniRef50_K2FD96	428125.CLOLEP_03745	8.94e-12	70.5	COG0287@1|root,COG0287@2|Bacteria,1TPXG@1239|Firmicutes,248KX@186801|Clostridia,3WI06@541000|Ruminococcaceae	186801|Clostridia	E	prephenate dehydrogenase	tyrA	-	1.3.1.12	ko:K04517	ko00400,ko00401,ko01100,ko01110,ko01130,ko01230,map00400,map00401,map01100,map01110,map01130,map01230	M00025	R01728	RC00125	ko00000,ko00001,ko00002,ko01000	-	-	-	PDH	088bbd8a55f49abb7324f2806fb91a44	212	Pfam	PF02153	Prephenate dehydrogenase, nucleotide-binding domain	19	129	4.6e-22	T	21-11-2024	IPR046826	Prephenate dehydrogenase, nucleotide-binding domain	-	-
HYCHLAM_00720	contig_1	cds	129787	130425	-		Prephenate/arogenate dehydrogenase domain-containing protein	SO:0001217, UniRef:UniRef50_K2FD96	428125.CLOLEP_03745	8.94e-12	70.5	COG0287@1|root,COG0287@2|Bacteria,1TPXG@1239|Firmicutes,248KX@186801|Clostridia,3WI06@541000|Ruminococcaceae	186801|Clostridia	E	prephenate dehydrogenase	tyrA	-	1.3.1.12	ko:K04517	ko00400,ko00401,ko01100,ko01110,ko01130,ko01230,map00400,map00401,map01100,map01110,map01130,map01230	M00025	R01728	RC00125	ko00000,ko00001,ko00002,ko01000	-	-	-	PDH	088bbd8a55f49abb7324f2806fb91a44	212	Pfam	PF20463	Prephenate dehydrogenase, dimerization domain	134	211	1.9e-10	T	21-11-2024	IPR046825	Prephenate dehydrogenase, dimerization domain	-	-
HYCHLAM_00720	contig_1	cds	129787	130425	-		Prephenate/arogenate dehydrogenase domain-containing protein	SO:0001217, UniRef:UniRef50_K2FD96	428125.CLOLEP_03745	8.94e-12	70.5	COG0287@1|root,COG0287@2|Bacteria,1TPXG@1239|Firmicutes,248KX@186801|Clostridia,3WI06@541000|Ruminococcaceae	186801|Clostridia	E	prephenate dehydrogenase	tyrA	-	1.3.1.12	ko:K04517	ko00400,ko00401,ko01100,ko01110,ko01130,ko01230,map00400,map00401,map01100,map01110,map01130,map01230	M00025	R01728	RC00125	ko00000,ko00001,ko00002,ko01000	-	-	-	PDH	088bbd8a55f49abb7324f2806fb91a44	212	Gene3D	G3DSA:3.40.50.720	-	1	137	2.1e-34	T	21-11-2024	-	-	-	-
HYCHLAM_00720	contig_1	cds	129787	130425	-		Prephenate/arogenate dehydrogenase domain-containing protein	SO:0001217, UniRef:UniRef50_K2FD96	428125.CLOLEP_03745	8.94e-12	70.5	COG0287@1|root,COG0287@2|Bacteria,1TPXG@1239|Firmicutes,248KX@186801|Clostridia,3WI06@541000|Ruminococcaceae	186801|Clostridia	E	prephenate dehydrogenase	tyrA	-	1.3.1.12	ko:K04517	ko00400,ko00401,ko01100,ko01110,ko01130,ko01230,map00400,map00401,map01100,map01110,map01130,map01230	M00025	R01728	RC00125	ko00000,ko00001,ko00002,ko01000	-	-	-	PDH	088bbd8a55f49abb7324f2806fb91a44	212	ProSiteProfiles	PS51176	Prephenate/arogenate dehydrogenase domain profile.	1	212	31.5005	T	21-11-2024	IPR003099	Prephenate dehydrogenase	-	-
HYCHLAM_00720	contig_1	cds	129787	130425	-		Prephenate/arogenate dehydrogenase domain-containing protein	SO:0001217, UniRef:UniRef50_K2FD96	428125.CLOLEP_03745	8.94e-12	70.5	COG0287@1|root,COG0287@2|Bacteria,1TPXG@1239|Firmicutes,248KX@186801|Clostridia,3WI06@541000|Ruminococcaceae	186801|Clostridia	E	prephenate dehydrogenase	tyrA	-	1.3.1.12	ko:K04517	ko00400,ko00401,ko01100,ko01110,ko01130,ko01230,map00400,map00401,map01100,map01110,map01130,map01230	M00025	R01728	RC00125	ko00000,ko00001,ko00002,ko01000	-	-	-	PDH	088bbd8a55f49abb7324f2806fb91a44	212	PANTHER	PTHR21363	PREPHENATE DEHYDROGENASE	20	211	3.5e-38	T	21-11-2024	IPR050812	Prephenate/Arogenate Dehydrogenase	-	-
HYCHLAM_00720	contig_1	cds	129787	130425	-		Prephenate/arogenate dehydrogenase domain-containing protein	SO:0001217, UniRef:UniRef50_K2FD96	428125.CLOLEP_03745	8.94e-12	70.5	COG0287@1|root,COG0287@2|Bacteria,1TPXG@1239|Firmicutes,248KX@186801|Clostridia,3WI06@541000|Ruminococcaceae	186801|Clostridia	E	prephenate dehydrogenase	tyrA	-	1.3.1.12	ko:K04517	ko00400,ko00401,ko01100,ko01110,ko01130,ko01230,map00400,map00401,map01100,map01110,map01130,map01230	M00025	R01728	RC00125	ko00000,ko00001,ko00002,ko01000	-	-	-	PDH	088bbd8a55f49abb7324f2806fb91a44	212	SUPERFAMILY	SSF51735	NAD(P)-binding Rossmann-fold domains	19	129	1.73e-23	T	21-11-2024	IPR036291	NAD(P)-binding domain superfamily	-	-
HYCHLAM_00720	contig_1	cds	129787	130425	-		Prephenate/arogenate dehydrogenase domain-containing protein	SO:0001217, UniRef:UniRef50_K2FD96	428125.CLOLEP_03745	8.94e-12	70.5	COG0287@1|root,COG0287@2|Bacteria,1TPXG@1239|Firmicutes,248KX@186801|Clostridia,3WI06@541000|Ruminococcaceae	186801|Clostridia	E	prephenate dehydrogenase	tyrA	-	1.3.1.12	ko:K04517	ko00400,ko00401,ko01100,ko01110,ko01130,ko01230,map00400,map00401,map01100,map01110,map01130,map01230	M00025	R01728	RC00125	ko00000,ko00001,ko00002,ko01000	-	-	-	PDH	088bbd8a55f49abb7324f2806fb91a44	212	SUPERFAMILY	SSF48179	6-phosphogluconate dehydrogenase C-terminal domain-like	134	211	3.63e-17	T	21-11-2024	IPR008927	6-phosphogluconate dehydrogenase-like, C-terminal domain superfamily	-	-
HYCHLAM_00720	contig_1	cds	129787	130425	-		Prephenate/arogenate dehydrogenase domain-containing protein	SO:0001217, UniRef:UniRef50_K2FD96	428125.CLOLEP_03745	8.94e-12	70.5	COG0287@1|root,COG0287@2|Bacteria,1TPXG@1239|Firmicutes,248KX@186801|Clostridia,3WI06@541000|Ruminococcaceae	186801|Clostridia	E	prephenate dehydrogenase	tyrA	-	1.3.1.12	ko:K04517	ko00400,ko00401,ko01100,ko01110,ko01130,ko01230,map00400,map00401,map01100,map01110,map01130,map01230	M00025	R01728	RC00125	ko00000,ko00001,ko00002,ko01000	-	-	-	PDH	088bbd8a55f49abb7324f2806fb91a44	212	Gene3D	G3DSA:1.10.3660.10	-	138	212	7.4e-18	T	21-11-2024	-	-	-	-
HYCHLAM_00725	contig_1	cds	130452	130724	-		Chorismate mutase domain-containing protein	SO:0001217, UniRef:UniRef50_K2EF57	1070774.J07HN4v3_02357	2.52e-07	51.6	COG1605@1|root,arCOG02098@2157|Archaea,2XYXR@28890|Euryarchaeota,23W2B@183963|Halobacteria	183963|Halobacteria	E	chorismate mutase	aroQ	-	5.4.99.5	ko:K04093	ko00400,ko01100,ko01110,ko01130,ko01230,map00400,map01100,map01110,map01130,map01230	M00024,M00025	R01715	RC03116	ko00000,ko00001,ko00002,ko01000	-	-	-	CM_2
HYCHLAM_00730	contig_1	cds	130721	131731	-		hypothetical protein	PFAM:PF00793.24, PFAM:PF03102.18	1121430.JMLG01000010_gene191	2.92e-116	347	COG2876@1|root,COG2876@2|Bacteria,1TP61@1239|Firmicutes,24812@186801|Clostridia,260FR@186807|Peptococcaceae	186801|Clostridia	E	PFAM DAHP synthetase I	aroF1	-	2.5.1.54	ko:K03856	ko00400,ko01100,ko01110,ko01130,ko01230,map00400,map01100,map01110,map01130,map01230	M00022	R01826	RC00435	ko00000,ko00001,ko00002,ko01000	-	-	-	DAHP_synth_1
HYCHLAM_00735	contig_1	cds	131931	133304	+		shikimate dehydrogenase (NADP(+))	SO:0001217, UniRef:UniRef50_A0A1G3ZLE2	1196323.ALKF01000190_gene5496	7.54e-36	141	COG0169@1|root,COG0169@2|Bacteria,1TQRY@1239|Firmicutes,4HD4R@91061|Bacilli,26S1M@186822|Paenibacillaceae	91061|Bacilli	E	Involved in the biosynthesis of the chorismate, which leads to the biosynthesis of aromatic amino acids. Catalyzes the reversible NADPH linked reduction of 3-dehydroshikimate (DHSA) to yield shikimate (SA)	aroE	GO:0000166,GO:0003674,GO:0003824,GO:0004764,GO:0005488,GO:0005575,GO:0005622,GO:0005623,GO:0005737,GO:0005829,GO:0006082,GO:0008150,GO:0008152,GO:0009058,GO:0009423,GO:0009987,GO:0016053,GO:0016491,GO:0016614,GO:0016616,GO:0019632,GO:0019752,GO:0032787,GO:0036094,GO:0043436,GO:0043648,GO:0043650,GO:0044237,GO:0044249,GO:0044281,GO:0044283,GO:0044424,GO:0044444,GO:0044464,GO:0046394,GO:0046417,GO:…	1.1.1.25	ko:K00014	ko00400,ko01100,ko01110,ko01130,ko01230,map00400,map01100,map01110,map01130,map01230	M00022	R02413	RC00206	ko00000,ko00001,ko00002,ko01000	-	-	-	Shikimate_DH,Shikimate_dh_N
HYCHLAM_00740	contig_1	cds	133398	134846	+		hypothetical protein
HYCHLAM_00745	contig_1	cds	135016	135348	+		hypothetical protein
HYCHLAM_00750	contig_1	cds	135405	136106	+		HD domain-containing protein	SO:0001217, UniRef:UniRef50_A0A0U5JAF0	9986.ENSOCUP00000001896	2.51e-54	179	COG0317@1|root,KOG1157@2759|Eukaryota,39Y6C@33154|Opisthokonta,3BNBB@33208|Metazoa,3CWZI@33213|Bilateria,4816Y@7711|Chordata,497H9@7742|Vertebrata,3J6XR@40674|Mammalia,35CEY@314146|Euarchontoglires	33208|Metazoa	T	HD domain containing 3	HDDC3	GO:0003674,GO:0003824,GO:0006139,GO:0006152,GO:0006163,GO:0006195,GO:0006725,GO:0006753,GO:0006793,GO:0006796,GO:0006807,GO:0006950,GO:0008150,GO:0008152,GO:0008893,GO:0009056,GO:0009058,GO:0009116,GO:0009117,GO:0009119,GO:0009150,GO:0009154,GO:0009164,GO:0009166,GO:0009259,GO:0009261,GO:0009605,GO:0009987,GO:0009991,GO:0015969,GO:0015971,GO:0016787,GO:0016788,GO:0016794,GO:0018130,GO:0019438,GO:…	3.1.7.2	ko:K21138	ko00230,map00230	-	R00336	RC00078	ko00000,ko00001,ko01000	-	-	-	HD_4
HYCHLAM_00755	contig_1	cds	136115	137461	+	mnmE	tRNA modification GTPase MnmE	SO:0001217, UniRef:UniRef50_Q6MFA3	264201.pc0022	5.35e-171	494	COG0486@1|root,COG0486@2|Bacteria,2JFUE@204428|Chlamydiae	204428|Chlamydiae	J	Exhibits a very high intrinsic GTPase hydrolysis rate. Involved in the addition of a carboxymethylaminomethyl (cmnm) group at the wobble position (U34) of certain tRNAs, forming tRNA- cmnm(5)s(2)U34	mnmE	-	-	ko:K03650	-	-	R08701	RC00053,RC00209,RC00870	ko00000,ko01000,ko03016	-	-	-	MMR_HSR1,MnmE_helical,TrmE_N	aee2bb9cebd059826b38f80a555b17a8	448	FunFam	G3DSA:3.40.50.300:FF:001376	tRNA modification GTPase MnmE	220	373	2.4e-50	T	21-11-2024	-	-	-	-
HYCHLAM_00755	contig_1	cds	136115	137461	+	mnmE	tRNA modification GTPase MnmE	SO:0001217, UniRef:UniRef50_Q6MFA3	264201.pc0022	5.35e-171	494	COG0486@1|root,COG0486@2|Bacteria,2JFUE@204428|Chlamydiae	204428|Chlamydiae	J	Exhibits a very high intrinsic GTPase hydrolysis rate. Involved in the addition of a carboxymethylaminomethyl (cmnm) group at the wobble position (U34) of certain tRNAs, forming tRNA- cmnm(5)s(2)U34	mnmE	-	-	ko:K03650	-	-	R08701	RC00053,RC00209,RC00870	ko00000,ko01000,ko03016	-	-	-	MMR_HSR1,MnmE_helical,TrmE_N	aee2bb9cebd059826b38f80a555b17a8	448	Pfam	PF12631	MnmE helical domain	126	445	8.9e-46	T	21-11-2024	IPR025867	MnmE, helical domain	-	-
HYCHLAM_00755	contig_1	cds	136115	137461	+	mnmE	tRNA modification GTPase MnmE	SO:0001217, UniRef:UniRef50_Q6MFA3	264201.pc0022	5.35e-171	494	COG0486@1|root,COG0486@2|Bacteria,2JFUE@204428|Chlamydiae	204428|Chlamydiae	J	Exhibits a very high intrinsic GTPase hydrolysis rate. Involved in the addition of a carboxymethylaminomethyl (cmnm) group at the wobble position (U34) of certain tRNAs, forming tRNA- cmnm(5)s(2)U34	mnmE	-	-	ko:K03650	-	-	R08701	RC00053,RC00209,RC00870	ko00000,ko01000,ko03016	-	-	-	MMR_HSR1,MnmE_helical,TrmE_N	aee2bb9cebd059826b38f80a555b17a8	448	Gene3D	G3DSA:1.20.120.430	tRNA modification GTPase MnmE domain 2	124	448	1.1e-100	T	21-11-2024	IPR027368	tRNA modification GTPase MnmE domain 2	-	-
HYCHLAM_00755	contig_1	cds	136115	137461	+	mnmE	tRNA modification GTPase MnmE	SO:0001217, UniRef:UniRef50_Q6MFA3	264201.pc0022	5.35e-171	494	COG0486@1|root,COG0486@2|Bacteria,2JFUE@204428|Chlamydiae	204428|Chlamydiae	J	Exhibits a very high intrinsic GTPase hydrolysis rate. Involved in the addition of a carboxymethylaminomethyl (cmnm) group at the wobble position (U34) of certain tRNAs, forming tRNA- cmnm(5)s(2)U34	mnmE	-	-	ko:K03650	-	-	R08701	RC00053,RC00209,RC00870	ko00000,ko01000,ko03016	-	-	-	MMR_HSR1,MnmE_helical,TrmE_N	aee2bb9cebd059826b38f80a555b17a8	448	NCBIfam	TIGR00450	tRNA uridine-5-carboxymethylaminomethyl(34) synthesis GTPase MnmE	14	448	6.4e-112	T	21-11-2024	IPR004520	tRNA modification GTPase MnmE	-	-
HYCHLAM_00755	contig_1	cds	136115	137461	+	mnmE	tRNA modification GTPase MnmE	SO:0001217, UniRef:UniRef50_Q6MFA3	264201.pc0022	5.35e-171	494	COG0486@1|root,COG0486@2|Bacteria,2JFUE@204428|Chlamydiae	204428|Chlamydiae	J	Exhibits a very high intrinsic GTPase hydrolysis rate. Involved in the addition of a carboxymethylaminomethyl (cmnm) group at the wobble position (U34) of certain tRNAs, forming tRNA- cmnm(5)s(2)U34	mnmE	-	-	ko:K03650	-	-	R08701	RC00053,RC00209,RC00870	ko00000,ko01000,ko03016	-	-	-	MMR_HSR1,MnmE_helical,TrmE_N	aee2bb9cebd059826b38f80a555b17a8	448	Gene3D	G3DSA:3.30.1360.120	Probable tRNA modification gtpase trme; domain 1	1	123	4.1e-45	T	21-11-2024	IPR027266	GTP-binding protein TrmE/Aminomethyltransferase GcvT, domain 1	-	-
HYCHLAM_00755	contig_1	cds	136115	137461	+	mnmE	tRNA modification GTPase MnmE	SO:0001217, UniRef:UniRef50_Q6MFA3	264201.pc0022	5.35e-171	494	COG0486@1|root,COG0486@2|Bacteria,2JFUE@204428|Chlamydiae	204428|Chlamydiae	J	Exhibits a very high intrinsic GTPase hydrolysis rate. Involved in the addition of a carboxymethylaminomethyl (cmnm) group at the wobble position (U34) of certain tRNAs, forming tRNA- cmnm(5)s(2)U34	mnmE	-	-	ko:K03650	-	-	R08701	RC00053,RC00209,RC00870	ko00000,ko01000,ko03016	-	-	-	MMR_HSR1,MnmE_helical,TrmE_N	aee2bb9cebd059826b38f80a555b17a8	448	Pfam	PF10396	GTP-binding protein TrmE N-terminus	7	123	1.6e-38	T	21-11-2024	IPR018948	GTP-binding protein TrmE, N-terminal	-	-
HYCHLAM_00755	contig_1	cds	136115	137461	+	mnmE	tRNA modification GTPase MnmE	SO:0001217, UniRef:UniRef50_Q6MFA3	264201.pc0022	5.35e-171	494	COG0486@1|root,COG0486@2|Bacteria,2JFUE@204428|Chlamydiae	204428|Chlamydiae	J	Exhibits a very high intrinsic GTPase hydrolysis rate. Involved in the addition of a carboxymethylaminomethyl (cmnm) group at the wobble position (U34) of certain tRNAs, forming tRNA- cmnm(5)s(2)U34	mnmE	-	-	ko:K03650	-	-	R08701	RC00053,RC00209,RC00870	ko00000,ko01000,ko03016	-	-	-	MMR_HSR1,MnmE_helical,TrmE_N	aee2bb9cebd059826b38f80a555b17a8	448	CDD	cd04164	trmE	218	368	9.68455e-62	T	21-11-2024	IPR031168	TrmE-type guanine nucleotide-binding domain	-	-
HYCHLAM_00755	contig_1	cds	136115	137461	+	mnmE	tRNA modification GTPase MnmE	SO:0001217, UniRef:UniRef50_Q6MFA3	264201.pc0022	5.35e-171	494	COG0486@1|root,COG0486@2|Bacteria,2JFUE@204428|Chlamydiae	204428|Chlamydiae	J	Exhibits a very high intrinsic GTPase hydrolysis rate. Involved in the addition of a carboxymethylaminomethyl (cmnm) group at the wobble position (U34) of certain tRNAs, forming tRNA- cmnm(5)s(2)U34	mnmE	-	-	ko:K03650	-	-	R08701	RC00053,RC00209,RC00870	ko00000,ko01000,ko03016	-	-	-	MMR_HSR1,MnmE_helical,TrmE_N	aee2bb9cebd059826b38f80a555b17a8	448	FunFam	G3DSA:3.30.1360.120:FF:000003	tRNA modification GTPase MnmE	2	123	2.4e-43	T	21-11-2024	-	-	-	-
HYCHLAM_00755	contig_1	cds	136115	137461	+	mnmE	tRNA modification GTPase MnmE	SO:0001217, UniRef:UniRef50_Q6MFA3	264201.pc0022	5.35e-171	494	COG0486@1|root,COG0486@2|Bacteria,2JFUE@204428|Chlamydiae	204428|Chlamydiae	J	Exhibits a very high intrinsic GTPase hydrolysis rate. Involved in the addition of a carboxymethylaminomethyl (cmnm) group at the wobble position (U34) of certain tRNAs, forming tRNA- cmnm(5)s(2)U34	mnmE	-	-	ko:K03650	-	-	R08701	RC00053,RC00209,RC00870	ko00000,ko01000,ko03016	-	-	-	MMR_HSR1,MnmE_helical,TrmE_N	aee2bb9cebd059826b38f80a555b17a8	448	SUPERFAMILY	SSF52540	P-loop containing nucleoside triphosphate hydrolases	76	364	6.9e-40	T	21-11-2024	IPR027417	P-loop containing nucleoside triphosphate hydrolase	-	-
HYCHLAM_00755	contig_1	cds	136115	137461	+	mnmE	tRNA modification GTPase MnmE	SO:0001217, UniRef:UniRef50_Q6MFA3	264201.pc0022	5.35e-171	494	COG0486@1|root,COG0486@2|Bacteria,2JFUE@204428|Chlamydiae	204428|Chlamydiae	J	Exhibits a very high intrinsic GTPase hydrolysis rate. Involved in the addition of a carboxymethylaminomethyl (cmnm) group at the wobble position (U34) of certain tRNAs, forming tRNA- cmnm(5)s(2)U34	mnmE	-	-	ko:K03650	-	-	R08701	RC00053,RC00209,RC00870	ko00000,ko01000,ko03016	-	-	-	MMR_HSR1,MnmE_helical,TrmE_N	aee2bb9cebd059826b38f80a555b17a8	448	PANTHER	PTHR42714	TRNA MODIFICATION GTPASE GTPBP3	3	448	2.7e-103	T	21-11-2024	-	-	-	-
HYCHLAM_00755	contig_1	cds	136115	137461	+	mnmE	tRNA modification GTPase MnmE	SO:0001217, UniRef:UniRef50_Q6MFA3	264201.pc0022	5.35e-171	494	COG0486@1|root,COG0486@2|Bacteria,2JFUE@204428|Chlamydiae	204428|Chlamydiae	J	Exhibits a very high intrinsic GTPase hydrolysis rate. Involved in the addition of a carboxymethylaminomethyl (cmnm) group at the wobble position (U34) of certain tRNAs, forming tRNA- cmnm(5)s(2)U34	mnmE	-	-	ko:K03650	-	-	R08701	RC00053,RC00209,RC00870	ko00000,ko01000,ko03016	-	-	-	MMR_HSR1,MnmE_helical,TrmE_N	aee2bb9cebd059826b38f80a555b17a8	448	CDD	cd14858	TrmE_N	6	122	1.83368e-64	T	21-11-2024	IPR018948	GTP-binding protein TrmE, N-terminal	-	-
HYCHLAM_00755	contig_1	cds	136115	137461	+	mnmE	tRNA modification GTPase MnmE	SO:0001217, UniRef:UniRef50_Q6MFA3	264201.pc0022	5.35e-171	494	COG0486@1|root,COG0486@2|Bacteria,2JFUE@204428|Chlamydiae	204428|Chlamydiae	J	Exhibits a very high intrinsic GTPase hydrolysis rate. Involved in the addition of a carboxymethylaminomethyl (cmnm) group at the wobble position (U34) of certain tRNAs, forming tRNA- cmnm(5)s(2)U34	mnmE	-	-	ko:K03650	-	-	R08701	RC00053,RC00209,RC00870	ko00000,ko01000,ko03016	-	-	-	MMR_HSR1,MnmE_helical,TrmE_N	aee2bb9cebd059826b38f80a555b17a8	448	Gene3D	G3DSA:3.40.50.300	-	220	376	1.1e-100	T	21-11-2024	IPR027417	P-loop containing nucleoside triphosphate hydrolase	-	-
HYCHLAM_00755	contig_1	cds	136115	137461	+	mnmE	tRNA modification GTPase MnmE	SO:0001217, UniRef:UniRef50_Q6MFA3	264201.pc0022	5.35e-171	494	COG0486@1|root,COG0486@2|Bacteria,2JFUE@204428|Chlamydiae	204428|Chlamydiae	J	Exhibits a very high intrinsic GTPase hydrolysis rate. Involved in the addition of a carboxymethylaminomethyl (cmnm) group at the wobble position (U34) of certain tRNAs, forming tRNA- cmnm(5)s(2)U34	mnmE	-	-	ko:K03650	-	-	R08701	RC00053,RC00209,RC00870	ko00000,ko01000,ko03016	-	-	-	MMR_HSR1,MnmE_helical,TrmE_N	aee2bb9cebd059826b38f80a555b17a8	448	NCBIfam	TIGR00231	small GTP-binding protein domain	222	343	1.5e-17	T	21-11-2024	IPR005225	Small GTP-binding domain	-	-
HYCHLAM_00755	contig_1	cds	136115	137461	+	mnmE	tRNA modification GTPase MnmE	SO:0001217, UniRef:UniRef50_Q6MFA3	264201.pc0022	5.35e-171	494	COG0486@1|root,COG0486@2|Bacteria,2JFUE@204428|Chlamydiae	204428|Chlamydiae	J	Exhibits a very high intrinsic GTPase hydrolysis rate. Involved in the addition of a carboxymethylaminomethyl (cmnm) group at the wobble position (U34) of certain tRNAs, forming tRNA- cmnm(5)s(2)U34	mnmE	-	-	ko:K03650	-	-	R08701	RC00053,RC00209,RC00870	ko00000,ko01000,ko03016	-	-	-	MMR_HSR1,MnmE_helical,TrmE_N	aee2bb9cebd059826b38f80a555b17a8	448	Hamap	MF_00379	tRNA modification GTPase MnmE [mnmE].	6	448	31.8893	T	21-11-2024	IPR004520	tRNA modification GTPase MnmE	-	-
HYCHLAM_00755	contig_1	cds	136115	137461	+	mnmE	tRNA modification GTPase MnmE	SO:0001217, UniRef:UniRef50_Q6MFA3	264201.pc0022	5.35e-171	494	COG0486@1|root,COG0486@2|Bacteria,2JFUE@204428|Chlamydiae	204428|Chlamydiae	J	Exhibits a very high intrinsic GTPase hydrolysis rate. Involved in the addition of a carboxymethylaminomethyl (cmnm) group at the wobble position (U34) of certain tRNAs, forming tRNA- cmnm(5)s(2)U34	mnmE	-	-	ko:K03650	-	-	R08701	RC00053,RC00209,RC00870	ko00000,ko01000,ko03016	-	-	-	MMR_HSR1,MnmE_helical,TrmE_N	aee2bb9cebd059826b38f80a555b17a8	448	ProSiteProfiles	PS51709	TrmE-type guanine nucleotide-binding (G) domain profile.	219	369	67.4234	T	21-11-2024	IPR031168	TrmE-type guanine nucleotide-binding domain	-	-
HYCHLAM_00755	contig_1	cds	136115	137461	+	mnmE	tRNA modification GTPase MnmE	SO:0001217, UniRef:UniRef50_Q6MFA3	264201.pc0022	5.35e-171	494	COG0486@1|root,COG0486@2|Bacteria,2JFUE@204428|Chlamydiae	204428|Chlamydiae	J	Exhibits a very high intrinsic GTPase hydrolysis rate. Involved in the addition of a carboxymethylaminomethyl (cmnm) group at the wobble position (U34) of certain tRNAs, forming tRNA- cmnm(5)s(2)U34	mnmE	-	-	ko:K03650	-	-	R08701	RC00053,RC00209,RC00870	ko00000,ko01000,ko03016	-	-	-	MMR_HSR1,MnmE_helical,TrmE_N	aee2bb9cebd059826b38f80a555b17a8	448	Pfam	PF01926	50S ribosome-binding GTPase	222	334	2.3e-23	T	21-11-2024	IPR006073	GTP binding domain	-	-
HYCHLAM_00760	contig_1	cds	137458	138099	+		Endonuclease III	SO:0001217, UniRef:UniRef50_A0A851GNV6	716544.wcw_1786	8.78e-85	256	COG0177@1|root,COG0177@2|Bacteria,2JFYD@204428|Chlamydiae	204428|Chlamydiae	L	DNA repair enzyme that has both DNA N-glycosylase activity and AP-lyase activity. The DNA N-glycosylase activity releases various damaged pyrimidines from DNA by cleaving the N- glycosidic bond, leaving an AP (apurinic apyrimidinic) site. The AP-lyase activity cleaves the phosphodiester bond 3' to the AP site by a beta-elimination, leaving a 3'-terminal unsaturated sugar and a product with a term…	nth	-	4.2.99.18	ko:K10773	ko03410,map03410	-	-	-	ko00000,ko00001,ko01000,ko03400	-	-	-	HhH-GPD
HYCHLAM_00765	contig_1	cds	138111	138968	+		hypothetical protein		953739.SVEN_0734	3.2e-08	61.6	COG0671@1|root,COG0671@2|Bacteria,2I9FB@201174|Actinobacteria	201174|Actinobacteria	I	Phosphoesterase, PA-phosphatase related	-	-	3.6.1.27	ko:K19302	ko00550,map00550	-	R05627	RC00002	ko00000,ko00001,ko01000,ko01011	-	-	-	PAP2	d155c87fbbe277b8b52a591c76c5423e	285	Pfam	PF01569	PAP2 superfamily	57	166	8.2e-14	T	21-11-2024	IPR000326	Phosphatidic acid phosphatase type 2/haloperoxidase	-	-
HYCHLAM_00765	contig_1	cds	138111	138968	+		hypothetical protein		953739.SVEN_0734	3.2e-08	61.6	COG0671@1|root,COG0671@2|Bacteria,2I9FB@201174|Actinobacteria	201174|Actinobacteria	I	Phosphoesterase, PA-phosphatase related	-	-	3.6.1.27	ko:K19302	ko00550,map00550	-	R05627	RC00002	ko00000,ko00001,ko01000,ko01011	-	-	-	PAP2	d155c87fbbe277b8b52a591c76c5423e	285	SMART	SM00014	acid_phosph_2	55	164	2.2e-12	T	21-11-2024	IPR000326	Phosphatidic acid phosphatase type 2/haloperoxidase	-	-
HYCHLAM_00765	contig_1	cds	138111	138968	+		hypothetical protein		953739.SVEN_0734	3.2e-08	61.6	COG0671@1|root,COG0671@2|Bacteria,2I9FB@201174|Actinobacteria	201174|Actinobacteria	I	Phosphoesterase, PA-phosphatase related	-	-	3.6.1.27	ko:K19302	ko00550,map00550	-	R05627	RC00002	ko00000,ko00001,ko01000,ko01011	-	-	-	PAP2	d155c87fbbe277b8b52a591c76c5423e	285	PANTHER	PTHR14969	SPHINGOSINE-1-PHOSPHATE PHOSPHOHYDROLASE	12	159	3.2e-22	T	21-11-2024	-	-	-	-
HYCHLAM_00765	contig_1	cds	138111	138968	+		hypothetical protein		953739.SVEN_0734	3.2e-08	61.6	COG0671@1|root,COG0671@2|Bacteria,2I9FB@201174|Actinobacteria	201174|Actinobacteria	I	Phosphoesterase, PA-phosphatase related	-	-	3.6.1.27	ko:K19302	ko00550,map00550	-	R05627	RC00002	ko00000,ko00001,ko01000,ko01011	-	-	-	PAP2	d155c87fbbe277b8b52a591c76c5423e	285	SUPERFAMILY	SSF48317	Acid phosphatase/Vanadium-dependent haloperoxidase	3	168	3.01e-30	T	21-11-2024	IPR036938	Phosphatidic acid phosphatase type 2/haloperoxidase superfamily	-	-
HYCHLAM_00765	contig_1	cds	138111	138968	+		hypothetical protein		953739.SVEN_0734	3.2e-08	61.6	COG0671@1|root,COG0671@2|Bacteria,2I9FB@201174|Actinobacteria	201174|Actinobacteria	I	Phosphoesterase, PA-phosphatase related	-	-	3.6.1.27	ko:K19302	ko00550,map00550	-	R05627	RC00002	ko00000,ko00001,ko01000,ko01011	-	-	-	PAP2	d155c87fbbe277b8b52a591c76c5423e	285	Gene3D	G3DSA:1.20.144.10	Phosphatidic acid phosphatase type 2/haloperoxidase	88	179	3.5e-18	T	21-11-2024	-	-	-	-
HYCHLAM_00770	contig_1	cds	139136	140092	-		Transposase IS4-like domain-containing protein	SO:0001217, UniRef:UniRef50_A0A6M2A230	570952.ATVH01000015_gene1382	5.92e-80	253	COG3039@1|root,COG3039@2|Bacteria,1MVDK@1224|Proteobacteria,2TS7B@28211|Alphaproteobacteria,2JQR2@204441|Rhodospirillales	204441|Rhodospirillales	L	Transposase	-	-	-	-	-	-	-	-	-	-	-	-	DDE_Tnp_1,DUF772
HYCHLAM_00775	contig_1	cds	140296	140892	+		hypothetical protein		716544.wcw_p0005	4.8e-48	162	COG1662@1|root,COG3677@1|root,COG1662@2|Bacteria,COG3677@2|Bacteria,2JGHG@204428|Chlamydiae	204428|Chlamydiae	L	Transposase and inactivated derivatives	-	-	-	-	-	-	-	-	-	-	-	-	DDE_Tnp_IS1
HYCHLAM_00780	contig_1	cds	140889	141062	+		hypothetical protein		472759.Nhal_3985	2.25e-11	60.8	COG1662@1|root,COG1662@2|Bacteria,1NFF1@1224|Proteobacteria,1SEGH@1236|Gammaproteobacteria,1WZDG@135613|Chromatiales	1236|Gammaproteobacteria	L	PFAM IS1 transposase	-	-	-	-	-	-	-	-	-	-	-	-	DDE_Tnp_IS1
HYCHLAM_00785	contig_1	cds	141202	142359	-		hypothetical protein																						58803de79ee278bb2cb32a13bf8fbc81	385	Gene3D	G3DSA:3.20.20.80	Glycosidases	90	335	1.7e-13	T	21-11-2024	-	-	-	-
HYCHLAM_00785	contig_1	cds	141202	142359	-		hypothetical protein																						58803de79ee278bb2cb32a13bf8fbc81	385	SUPERFAMILY	SSF51445	(Trans)glycosidases	148	307	1.33e-10	T	21-11-2024	IPR017853	Glycoside hydrolase superfamily	-	-
HYCHLAM_00790	contig_1	cds	142404	142898	-		Zinc ribbon domain-containing protein	SO:0001217, UniRef:UniRef50_A0A1F8J1F9	331113.SNE_A02000	6.77e-12	68.2	2E888@1|root,332MB@2|Bacteria,2JGF8@204428|Chlamydiae	204428|Chlamydiae	-	-	-	-	-	-	-	-	-	-	-	-	-	-	-
HYCHLAM_00795	contig_1	cds	142945	144351	+		Dihydrolipoyl dehydrogenase	SO:0001217, UniRef:UniRef50_O84561	331113.SNE_A01990	2.21e-209	593	COG1249@1|root,COG1249@2|Bacteria,2JFIX@204428|Chlamydiae	204428|Chlamydiae	C	The branched-chain alpha-keto dehydrogenase complex catalyzes the overall conversion of alpha-keto acids to acyl-CoA and CO(2). It contains multiple copies of 3 enzymatic components branched-chain alpha-keto acid decarboxylase (E1), lipoamide acyltransferase (E2) and lipoamide dehydrogenase (E3) (By similarity)	lpdA	-	1.8.1.4	ko:K00382	ko00010,ko00020,ko00260,ko00280,ko00620,ko00630,ko00640,ko01100,ko01110,ko01120,ko01130,ko01200,map00010,map00020,map00260,map00280,map00620,map00630,map00640,map01100,map01110,map01120,map01130,map01200	M00009,M00011,M00036,M00307,M00532	R00209,R01221,R01698,R03815,R07618,R08549	RC00004,RC00022,RC00583,RC02742,RC02833,RC02834	br01601,ko00000,ko00001,ko00002,ko01000,ko04147	-	-	-	Pyr_redox_2,Pyr_redox_dim
HYCHLAM_00800	contig_1	cds	144348	145265	+		Lipoyl synthase	SO:0001217, UniRef:UniRef50_Q6MEX3	331113.SNE_A01980	2.98e-142	410	COG0320@1|root,COG0320@2|Bacteria,2JFWH@204428|Chlamydiae	204428|Chlamydiae	H	Catalyzes the radical-mediated insertion of two sulfur atoms into the C-6 and C-8 positions of the octanoyl moiety bound to the lipoyl domains of lipoate-dependent enzymes, thereby converting the octanoylated domains into lipoylated derivatives	lipA	-	2.8.1.8	ko:K03644	ko00785,ko01100,map00785,map01100	-	R07767,R07768	RC01978	ko00000,ko00001,ko01000	-	-	-	LIAS_N,Radical_SAM
HYCHLAM_00805	contig_1	cds	145299	146588	+		Nucleotidyl transferase domain-containing protein	SO:0001217, UniRef:UniRef50_A0A1F8JIQ3	331113.SNE_A01960	1.07e-159	464	COG0448@1|root,COG0448@2|Bacteria,2JGPA@204428|Chlamydiae	204428|Chlamydiae	H	glucose-1-phosphate adenylyltransferase	glgC	-	2.7.7.27	ko:K00975	ko00500,ko00520,ko01100,ko01110,ko02026,map00500,map00520,map01100,map01110,map02026	M00565	R00948	RC00002	ko00000,ko00001,ko00002,ko01000	-	-	-	NTP_transferase
HYCHLAM_00810	contig_1	cds	146898	147113	-		hypothetical protein
HYCHLAM_00815	contig_1	cds	147188	147406	+		Putative transposase	SO:0001217, UniRef:UniRef50_D6YRS2	716544.wcw_p0004	1.13e-34	119	COG1662@1|root,COG1662@2|Bacteria,2JH86@204428|Chlamydiae	204428|Chlamydiae	L	Transposase and inactivated derivatives	-	-	-	-	-	-	-	-	-	-	-	-	DDE_Tnp_IS1
HYCHLAM_00820	contig_1	cds	147682	148278	+		hypothetical protein		716544.wcw_p0005	4.8e-48	162	COG1662@1|root,COG3677@1|root,COG1662@2|Bacteria,COG3677@2|Bacteria,2JGHG@204428|Chlamydiae	204428|Chlamydiae	L	Transposase and inactivated derivatives	-	-	-	-	-	-	-	-	-	-	-	-	DDE_Tnp_IS1
HYCHLAM_00825	contig_1	cds	148275	148448	+		hypothetical protein		472759.Nhal_3985	2.25e-11	60.8	COG1662@1|root,COG1662@2|Bacteria,1NFF1@1224|Proteobacteria,1SEGH@1236|Gammaproteobacteria,1WZDG@135613|Chromatiales	1236|Gammaproteobacteria	L	PFAM IS1 transposase	-	-	-	-	-	-	-	-	-	-	-	-	DDE_Tnp_IS1
HYCHLAM_00830	contig_1	cds	149037	149993	+		Transposase IS4-like domain-containing protein	SO:0001217, UniRef:UniRef50_A0A6M2A230	570952.ATVH01000015_gene1382	1.68e-79	251	COG3039@1|root,COG3039@2|Bacteria,1MVDK@1224|Proteobacteria,2TS7B@28211|Alphaproteobacteria,2JQR2@204441|Rhodospirillales	204441|Rhodospirillales	L	Transposase	-	-	-	-	-	-	-	-	-	-	-	-	DDE_Tnp_1,DUF772
HYCHLAM_00835	contig_1	cds	150158	151591	-		Na+/H+ antiporter	SO:0001217, UniRef:UniRef50_A0A1F8JN56	568706.BN118_0455	2.84e-83	270	COG1055@1|root,COG1055@2|Bacteria,1N68M@1224|Proteobacteria,2VH3A@28216|Betaproteobacteria,3T26J@506|Alcaligenaceae	28216|Betaproteobacteria	P	Putative Na+/H+ antiporter	-	-	-	-	-	-	-	-	-	-	-	-	Na_H_antiport_3
HYCHLAM_00840	contig_1	cds	151715	152884	+		hypothetical protein
HYCHLAM_00845	contig_1	cds	152887	154617	-		hypothetical protein
HYCHLAM_00850	contig_1	cds	154677	154802	-		hypothetical protein
HYCHLAM_00855	contig_1	cds	155017	155232	-		hypothetical protein
HYCHLAM_00860	contig_1	cds	155307	155525	+		Putative transposase	SO:0001217, UniRef:UniRef50_D6YRS2	716544.wcw_p0004	1.13e-34	119	COG1662@1|root,COG1662@2|Bacteria,2JH86@204428|Chlamydiae	204428|Chlamydiae	L	Transposase and inactivated derivatives	-	-	-	-	-	-	-	-	-	-	-	-	DDE_Tnp_IS1
HYCHLAM_00865	contig_1	cds	155473	155874	-		hypothetical protein
HYCHLAM_00870	contig_1	cds	155938	156249	-		hypothetical protein
HYCHLAM_00875	contig_1	cds	156453	159317	-	secA	Protein translocase subunit SecA	SO:0001217, UniRef:UniRef50_O84707	331113.SNE_A02070	0	1259	COG0653@1|root,COG0653@2|Bacteria,2JFI8@204428|Chlamydiae	204428|Chlamydiae	U	Part of the Sec protein translocase complex. Interacts with the SecYEG preprotein conducting channel. Has a central role in coupling the hydrolysis of ATP to the transfer of proteins into and across the cell membrane, serving as an ATP-driven molecular motor driving the stepwise translocation of polypeptide chains across the membrane	secA	-	-	ko:K03070	ko02024,ko03060,ko03070,map02024,map03060,map03070	M00335	-	-	ko00000,ko00001,ko00002,ko02044	3.A.5.1,3.A.5.10,3.A.5.2,3.A.5.4	-	-	Helicase_C,SEC-C,SecA_DEAD,SecA_PP_bind,SecA_SW
HYCHLAM_00880	contig_1	cds	159487	160392	+		Phosphatidylserine decarboxylase proenzyme	SO:0001217, UniRef:UniRef50_A0A486XRU2	595460.RRSWK_02294	4.05e-91	280	COG0688@1|root,COG0688@2|Bacteria,2J4CF@203682|Planctomycetes	203682|Planctomycetes	I	Catalyzes the formation of phosphatidylethanolamine (PtdEtn) from phosphatidylserine (PtdSer)	-	-	4.1.1.65	ko:K01613	ko00564,ko01100,ko01110,map00564,map01100,map01110	M00093	R02055	RC00299	ko00000,ko00001,ko00002,ko01000	-	-	-	PS_Dcarbxylase
HYCHLAM_00885	contig_1	cds	160608	160781	-		hypothetical protein		472759.Nhal_3985	2.25e-11	60.8	COG1662@1|root,COG1662@2|Bacteria,1NFF1@1224|Proteobacteria,1SEGH@1236|Gammaproteobacteria,1WZDG@135613|Chromatiales	1236|Gammaproteobacteria	L	PFAM IS1 transposase	-	-	-	-	-	-	-	-	-	-	-	-	DDE_Tnp_IS1
HYCHLAM_00890	contig_1	cds	160778	161374	-		hypothetical protein		716544.wcw_p0005	4.8e-48	162	COG1662@1|root,COG3677@1|root,COG1662@2|Bacteria,COG3677@2|Bacteria,2JGHG@204428|Chlamydiae	204428|Chlamydiae	L	Transposase and inactivated derivatives	-	-	-	-	-	-	-	-	-	-	-	-	DDE_Tnp_IS1
HYCHLAM_00895	contig_1	cds	161438	162832	-		Glutamate/gamma-aminobutyrate antiporter	SO:0001217, UniRef:UniRef50_A0A6M1Z9K7	679926.Mpet_2335	2.68e-131	395	COG0531@1|root,arCOG00009@2157|Archaea,2XUU6@28890|Euryarchaeota,2NAJQ@224756|Methanomicrobia	224756|Methanomicrobia	E	PFAM amino acid permease-associated region	-	-	-	ko:K20265	ko02024,map02024	-	-	-	ko00000,ko00001,ko02000	2.A.3.7.1,2.A.3.7.3	-	-	AA_permease_2
HYCHLAM_00900	contig_1	cds	162863	163144	+		hypothetical protein
HYCHLAM_00905	contig_1	cds	163352	165976	-		Membrane-binding protein	SO:0001217, UniRef:UniRef50_A0A1F8JPM1	331113.SNE_A01070	6.69e-38	159	COG2849@1|root,COG2849@2|Bacteria,2JGQS@204428|Chlamydiae	204428|Chlamydiae	S	MORN repeat variant	-	-	-	-	-	-	-	-	-	-	-	-	MORN_2
HYCHLAM_00910	contig_1	cds	166029	166535	-		hypothetical protein
HYCHLAM_00915	contig_1	cds	166522	166920	-	gspG	Type II secretion system protein GspG C-terminal domain-containing protein	SO:0001217, UniRef:UniRef50_A0A1G3ZF23	331113.SNE_A01040	9.05e-15	73.6	COG4968@1|root,COG4968@2|Bacteria	2|Bacteria	NU	Prokaryotic N-terminal methylation motif	-	-	-	ko:K02456	ko03070,ko05111,map03070,map05111	M00331	-	-	ko00000,ko00001,ko00002,ko02044	3.A.15	-	-	N_methyl,T2SSG
HYCHLAM_00920	contig_1	cds	166930	168114	-	gspF	Type II secretion system protein GspF domain-containing protein	SO:0001217, UniRef:UniRef50_A0A3B8U8B7	228405.HNE_1867	3.05e-41	157	COG1459@1|root,COG1459@2|Bacteria,1MV4U@1224|Proteobacteria,2TV76@28211|Alphaproteobacteria,43WGV@69657|Hyphomonadaceae	28211|Alphaproteobacteria	U	COG1459 Type II secretory pathway, component PulF	gspF	-	-	ko:K02455,ko:K02653	ko03070,ko05111,map03070,map05111	M00331	-	-	ko00000,ko00001,ko00002,ko02035,ko02044	3.A.15,3.A.15.2	-	-	T2SSF
HYCHLAM_00925	contig_1	cds	168117	169685	-		protein-secreting ATPase	SO:0001217, UniRef:UniRef50_A0A0C1JVX0	331113.SNE_A01000	2.39e-215	613	COG2804@1|root,COG2804@2|Bacteria,2JFKZ@204428|Chlamydiae	204428|Chlamydiae	NU	General secretion pathway protein E	gspE	-	-	ko:K02454	ko03070,ko05111,map03070,map05111	M00331	-	-	ko00000,ko00001,ko00002,ko02044	3.A.15	-	-	T2SSE,T2SSE_N
HYCHLAM_00930	contig_1	cds	169695	171995	-		NolW-like domain-containing protein	SO:0001217, UniRef:UniRef50_A0A3B8U867	331113.SNE_A00990	7.45e-212	624	COG1450@1|root,COG1450@2|Bacteria,2JFRY@204428|Chlamydiae	204428|Chlamydiae	NU	general secretion pathway protein D	gspD	-	-	ko:K02453	ko03070,ko05111,map03070,map05111	M00331	-	-	ko00000,ko00001,ko00002,ko02044	3.A.15	-	-	Secretin,Secretin_N
HYCHLAM_00935	contig_1	cds	171992	173176	-		hypothetical protein		1229831.M832_07320	1.29e-08	65.1	28KZP@1|root,2ZAEV@2|Bacteria,2JFFR@204428|Chlamydiae	204428|Chlamydiae	-	-	CP_1057	-	-	-	-	-	-	-	-	-	-	-	-
HYCHLAM_00940	contig_1	cds	173370	173819	+		hypothetical protein	SO:0001217, UniRef:UniRef50_A0A1G3ZF28
HYCHLAM_00945	contig_1	cds	173936	174349	-		S-adenosylmethionine decarboxylase proenzyme	SO:0001217, UniRef:UniRef50_A0A6M2AD64	926569.ANT_12770	2.65e-33	120	COG1586@1|root,COG1586@2|Bacteria	2|Bacteria	E	Catalyzes the decarboxylation of S-adenosylmethionine to S-adenosylmethioninamine (dcAdoMet), the propylamine donor required for the synthesis of the polyamines spermine and spermidine from the diamine putrescine	speD	-	2.5.1.16,4.1.1.50	ko:K00797,ko:K01611	ko00270,ko00330,ko00410,ko00480,ko01100,map00270,map00330,map00410,map00480,map01100	M00034,M00133	R00178,R01920,R02869,R08359	RC00021,RC00053,RC00299	ko00000,ko00001,ko00002,ko01000	-	-	-	AdoMet_dc,Spermine_synth
HYCHLAM_00950	contig_1	cds	174485	174703	-		Putative transposase	SO:0001217, UniRef:UniRef50_D6YRS2	716544.wcw_p0004	1.13e-34	119	COG1662@1|root,COG1662@2|Bacteria,2JH86@204428|Chlamydiae	204428|Chlamydiae	L	Transposase and inactivated derivatives	-	-	-	-	-	-	-	-	-	-	-	-	DDE_Tnp_IS1
HYCHLAM_00955	contig_1	cds	174778	174993	+		hypothetical protein
HYCHLAM_00960	contig_1	cds	175208	175339	+		hypothetical protein
HYCHLAM_00965	contig_1	cds	175388	175567	+		hypothetical protein
HYCHLAM_00970	contig_1	cds	175570	175788	-		Putative transposase	SO:0001217, UniRef:UniRef50_D6YRS2	716544.wcw_p0004	1.13e-34	119	COG1662@1|root,COG1662@2|Bacteria,2JH86@204428|Chlamydiae	204428|Chlamydiae	L	Transposase and inactivated derivatives	-	-	-	-	-	-	-	-	-	-	-	-	DDE_Tnp_IS1
HYCHLAM_00975	contig_1	cds	175862	176077	+		hypothetical protein
HYCHLAM_00980	contig_1	cds	176292	176540	+		hypothetical protein
HYCHLAM_00985	contig_1	cds	176529	177248	-		hypothetical protein		765952.PUV_07940	2.7e-14	77.8	2E5FP@1|root,3307D@2|Bacteria,2JGEU@204428|Chlamydiae	204428|Chlamydiae	-	-	-	-	-	-	-	-	-	-	-	-	-	-	-
HYCHLAM_00990	contig_1	cds	177301	178431	-		Alpha-D-kanosaminyltransferase	SO:0001217, UniRef:UniRef50_A0A486XHR3	156889.Mmc1_1923	2.49e-57	198	COG0417@1|root,COG0438@1|root,COG0417@2|Bacteria,COG0438@2|Bacteria,1N0DG@1224|Proteobacteria,2U4R4@28211|Alphaproteobacteria	28211|Alphaproteobacteria	M	Glycosyl transferase 4-like	-	-	-	-	-	-	-	-	-	-	-	-	Glyco_trans_4_4,Glyco_transf_4,Glycos_transf_1
HYCHLAM_00995	contig_1	cds	178428	179426	-		Adenine DNA glycosylase	SO:0001217, UniRef:UniRef50_A0A1F8JQC9	765952.PUV_25420	1e-106	322	COG1194@1|root,COG1194@2|Bacteria,2JFTR@204428|Chlamydiae	204428|Chlamydiae	L	A G-specific adenine glycosylase	mutY	-	-	ko:K03575	ko03410,map03410	-	-	-	ko00000,ko00001,ko01000,ko03400	-	-	-	HhH-GPD,NUDIX_4
HYCHLAM_01000	contig_1	cds	179475	180446	+		CDP-glycerol--glycerophosphate glycerophosphotransferase	SO:0001217, UniRef:UniRef50_A0A1G3ZF30	331113.SNE_A00880	2.75e-40	152	COG1887@1|root,COG1887@2|Bacteria,2JG2U@204428|Chlamydiae	2|Bacteria	M	CDP-Glycerol:Poly(glycerophosphate) glycerophosphotransferase	-	-	-	-	-	-	-	-	-	-	-	-	Glyphos_transf,LicD
HYCHLAM_01005	contig_1	cds	180406	181473	-		hypothetical protein		765952.PUV_01190	1.02e-76	248	COG1792@1|root,COG1792@2|Bacteria,2JG1B@204428|Chlamydiae	204428|Chlamydiae	M	rod shape-determining protein MreC	mreC	-	-	-	-	-	-	-	-	-	-	-	MreC
HYCHLAM_01010	contig_1	cds	181470	182666	-		Aminotransferase class I/classII domain-containing protein	SO:0001217, UniRef:UniRef50_A0A1F8J5P1	595494.Tola_1467	6.86e-113	342	COG1448@1|root,COG1448@2|Bacteria,1MUT0@1224|Proteobacteria,1RN02@1236|Gammaproteobacteria,1Y3WF@135624|Aeromonadales	135624|Aeromonadales	E	Aminotransferase	aspC	-	2.6.1.1,2.6.1.57	ko:K00813,ko:K00832	ko00220,ko00250,ko00270,ko00330,ko00350,ko00360,ko00400,ko00401,ko00950,ko00960,ko01100,ko01110,ko01130,ko01210,ko01230,map00220,map00250,map00270,map00330,map00350,map00360,map00400,map00401,map00950,map00960,map01100,map01110,map01130,map01210,map01230	M00024,M00025,M00034,M00040	R00355,R00694,R00734,R00896,R01731,R02433,R02619,R05052,R07396,R10845	RC00006,RC00036	ko00000,ko00001,ko00002,ko01000,ko01007	-	-	-	Aminotran_1_2
HYCHLAM_01015	contig_1	tRNA	182773	182845	+	trnA	tRNA-Ala(ggc)	SO:0000254
HYCHLAM_01020	contig_1	cds	183266	184924	-		RNA polymerase sigma factor	KEGG:K03086, SO:0001217, UniRef:UniRef50_P18333, UniRef:UniRef90_A0A1F8JQD1	331113.SNE_A23480	0	889	COG0568@1|root,COG0568@2|Bacteria,2JFP5@204428|Chlamydiae	204428|Chlamydiae	K	Sigma factors are initiation factors that promote the attachment of RNA polymerase to specific initiation sites and are then released. This sigma factor is the primary sigma factor during exponential growth	sigA	-	-	ko:K03086	-	-	-	-	ko00000,ko03021	-	-	-	Sigma70_r1_1,Sigma70_r1_2,Sigma70_r2,Sigma70_r3,Sigma70_r4
HYCHLAM_01025	contig_1	cds	185035	185892	+		hypothetical protein		1444711.CCJF01000005_gene617	1.48e-31	125	COG4469@1|root,COG4469@2|Bacteria,2JG50@204428|Chlamydiae	204428|Chlamydiae	S	Competence protein CoiA-like family	-	-	-	ko:K06198	-	-	-	-	ko00000	-	-	-	CoiA
HYCHLAM_01030	contig_1	cds	185878	186234	-		hypothetical protein
HYCHLAM_01035	contig_1	cds	186269	186718	-		hypothetical protein		716544.wcw_1945	3.87e-10	62	2EJ7W@1|root,33CZ2@2|Bacteria,2JGGT@204428|Chlamydiae	204428|Chlamydiae	-	-	-	-	-	-	-	-	-	-	-	-	-	-	-
HYCHLAM_01040	contig_1	cds	186782	187099	+		Small ribosomal subunit protein bS20	SO:0001217, UniRef:UniRef50_A0A1M3CUX6	760011.Spico_1238	0.000245	44.3	COG0268@1|root,COG0268@2|Bacteria,2J84G@203691|Spirochaetes	203691|Spirochaetes	J	Binds directly to 16S ribosomal RNA	rpsT	-	-	ko:K02968	ko03010,map03010	M00178	-	-	br01610,ko00000,ko00001,ko00002,ko03011	-	-	-	Ribosomal_S20p
HYCHLAM_01045	contig_1	cds	187193	187312	+		hypothetical protein
HYCHLAM_01050	contig_1	cds	187340	187876	+		hypothetical protein
HYCHLAM_01055	contig_1	cds	187824	188042	-		Putative transposase	SO:0001217, UniRef:UniRef50_D6YRS2	716544.wcw_p0004	1.13e-34	119	COG1662@1|root,COG1662@2|Bacteria,2JH86@204428|Chlamydiae	204428|Chlamydiae	L	Transposase and inactivated derivatives	-	-	-	-	-	-	-	-	-	-	-	-	DDE_Tnp_IS1
HYCHLAM_01060	contig_1	cds	188117	188332	+		hypothetical protein
HYCHLAM_01065	contig_1	cds	188547	188657	+		hypothetical protein
HYCHLAM_01070	contig_1	cds	188678	189217	+		hypothetical protein
HYCHLAM_01075	contig_1	cds	189209	190729	-		hypothetical protein	PFAM:PF00580.25, PFAM:PF05127.18, PFAM:PF09848.13, PFAM:PF13086.10, PFAM:PF13245.10, PFAM:PF13538.10, PFAM:PF13604.10	340177.Cag_0770	5.13e-51	190	COG0507@1|root,COG0507@2|Bacteria,1FEU3@1090|Chlorobi	1090|Chlorobi	L	A helicase nuclease that prepares dsDNA breaks (DSB) for recombinational DNA repair. Binds to DSBs and unwinds DNA via a highly rapid and processive ATP-dependent bidirectional helicase activity. Unwinds dsDNA until it encounters a Chi (crossover hotspot instigator) sequence from the 3' direction. Cuts ssDNA a few nucleotides 3' to the Chi site. The properties and activities of the enzyme are cha…	recD	-	3.1.11.5	ko:K03581	ko03440,map03440	-	-	-	ko00000,ko00001,ko01000,ko03400	-	-	-	AAA_30,UvrD_C_2
HYCHLAM_01080	contig_1	cds	190708	193701	-		hypothetical protein	PFAM:PF00580.25, PFAM:PF12705.11, PFAM:PF13245.10, PFAM:PF13361.10, PFAM:PF13538.10	76114.ebA2723	4.91e-42	176	COG1074@1|root,COG1074@2|Bacteria,1MUTF@1224|Proteobacteria,2VI92@28216|Betaproteobacteria,2KUW5@206389|Rhodocyclales	206389|Rhodocyclales	L	A helicase nuclease that prepares dsDNA breaks (DSB) for recombinational DNA repair. Binds to DSBs and unwinds DNA via a highly rapid and processive ATP-dependent bidirectional helicase activity. Unwinds dsDNA until it encounters a Chi (crossover hotspot instigator) sequence from the 3' direction. Cuts ssDNA a few nucleotides 3' to the Chi site. The properties and activities of the enzyme are cha…	recB	-	3.1.11.5,3.6.4.12	ko:K03582,ko:K16898	ko03440,map03440	-	-	-	ko00000,ko00001,ko01000,ko03400	-	-	-	PDDEXK_1,UvrD-helicase,UvrD_C
HYCHLAM_01085	contig_1	cds	193688	196456	-		hypothetical protein	PFAM:PF17946.5	1294143.H681_05940	1.54e-12	80.9	COG1330@1|root,COG1330@2|Bacteria,1MWTI@1224|Proteobacteria,1RNT0@1236|Gammaproteobacteria	1236|Gammaproteobacteria	L	A helicase nuclease that prepares dsDNA breaks (DSB) for recombinational DNA repair. Binds to DSBs and unwinds DNA via a highly rapid and processive ATP-dependent bidirectional helicase activity. Unwinds dsDNA until it encounters a Chi (crossover hotspot instigator) sequence from the 3' direction. Cuts ssDNA a few nucleotides 3' to the Chi site. The properties and activities of the enzyme are cha…	recC	GO:0000724,GO:0000725,GO:0003674,GO:0003678,GO:0003824,GO:0004003,GO:0004386,GO:0004518,GO:0004519,GO:0004527,GO:0004529,GO:0004536,GO:0005575,GO:0005622,GO:0005623,GO:0006139,GO:0006259,GO:0006281,GO:0006302,GO:0006310,GO:0006725,GO:0006807,GO:0006950,GO:0006952,GO:0006974,GO:0006996,GO:0008026,GO:0008094,GO:0008150,GO:0008152,GO:0008854,GO:0009314,GO:0009338,GO:0009628,GO:0009987,GO:0016043,GO:…	3.1.11.5	ko:K03583	ko03440,map03440	-	-	-	ko00000,ko00001,ko01000,ko03400	-	-	-	Exonuc_V_gamma
HYCHLAM_01090	contig_1	cds	196582	198267	+		Major facilitator superfamily (MFS) profile domain-containing protein	SO:0001217, UniRef:UniRef50_A0A1F8JQ96	765952.PUV_03710	3.24e-134	410	COG0204@1|root,COG0477@1|root,COG0204@2|Bacteria,COG2814@2|Bacteria,2JFDV@204428|Chlamydiae	204428|Chlamydiae	EGP	Major Facilitator Superfamily	CP_0009	-	2.3.1.40,6.2.1.20	ko:K05939	ko00071,ko00564,map00071,map00564	-	R01406,R04864	RC00014,RC00039,RC00041	ko00000,ko00001,ko01000	-	-	-	MFS_1
HYCHLAM_01095	contig_1	cds	198264	199205	+		Alcohol dehydrogenase zinc-binding domain protein	SO:0001217, UniRef:UniRef50_F8L5U4	331113.SNE_A02090	4.64e-114	340	COG0604@1|root,COG0604@2|Bacteria,2JFI9@204428|Chlamydiae	204428|Chlamydiae	C	Zinc-binding dehydrogenase	-	-	-	-	-	-	-	-	-	-	-	-	ADH_N,ADH_zinc_N_2
HYCHLAM_01100	contig_1	cds	199202	200560	-		Porin	SO:0001217, UniRef:UniRef50_A0A932PTQ4	331113.SNE_A00390	6.03e-125	376	2BADF@1|root,323TX@2|Bacteria,2JG8B@204428|Chlamydiae	204428|Chlamydiae	-	-	-	-	-	-	-	-	-	-	-	-	-	-	-
HYCHLAM_01105	contig_1	cds	200631	201389	-		hypothetical protein	PFAM:PF01308.21	331113.SNE_A00410	1.43e-10	67.8	298AF@1|root,2ZVFZ@2|Bacteria,2JHFY@204428|Chlamydiae	204428|Chlamydiae	M	In elementary bodies (EBs, the infectious stage, which is able to survive outside the host cell) provides the structural integrity of the outer envelope through disulfide cross-links with the small cysteine-rich protein and the large cysteine-rich periplasmic protein. It has been described in publications as the Sarkosyl-insoluble COMC (Chlamydia outer membrane complex), and serves as the functio…	ompA	GO:0005575,GO:0005576,GO:0005623,GO:0009986,GO:0018995,GO:0020003,GO:0030430,GO:0033643,GO:0033646,GO:0033655,GO:0043226,GO:0043227,GO:0043230,GO:0043656,GO:0043657,GO:0044215,GO:0044216,GO:0044217,GO:0044421,GO:0044464,GO:0065010	-	ko:K03162	-	-	-	-	ko00000,ko02000	1.B.2.1	-	-	Chlam_OMP
HYCHLAM_01110	contig_1	cds	201390	202172	-		Protochlamydia outer membrane protein domain-containing protein	SO:0001217, UniRef:UniRef50_A0A1F8J260	243161.TC_0052	5.88e-08	61.2	298AF@1|root,2ZVFZ@2|Bacteria,2JHFY@204428|Chlamydiae	204428|Chlamydiae	M	In elementary bodies (EBs, the infectious stage, which is able to survive outside the host cell) provides the structural integrity of the outer envelope through disulfide cross-links with the small cysteine-rich protein and the large cysteine-rich periplasmic protein. It has been described in publications as the Sarkosyl-insoluble COMC (Chlamydia outer membrane complex), and serves as the functio…	ompA	GO:0005575,GO:0005576,GO:0005623,GO:0009986,GO:0018995,GO:0020003,GO:0030430,GO:0033643,GO:0033646,GO:0033655,GO:0043226,GO:0043227,GO:0043230,GO:0043656,GO:0043657,GO:0044215,GO:0044216,GO:0044217,GO:0044421,GO:0044464,GO:0065010	-	ko:K03162	-	-	-	-	ko00000,ko02000	1.B.2.1	-	-	Chlam_OMP
HYCHLAM_01115	contig_1	cds	202221	204857	-		hypothetical protein		1437425.CSEC_1654	1.07e-108	365	COG1196@1|root,COG1196@2|Bacteria,2JFIZ@204428|Chlamydiae	204428|Chlamydiae	D	nuclear chromosome segregation	CP_1081	-	-	-	-	-	-	-	-	-	-	-	-
HYCHLAM_01120	contig_1	cds	204958	206880	+		Threonine--tRNA ligase	SO:0001217, UniRef:UniRef50_Q9Z7A0	1437425.CSEC_1648	0	909	COG0441@1|root,COG0441@2|Bacteria,2JFEP@204428|Chlamydiae	204428|Chlamydiae	J	Catalyzes the attachment of threonine to tRNA(Thr) in a two-step reaction L-threonine is first activated by ATP to form Thr-AMP and then transferred to the acceptor end of tRNA(Thr)	thrS	-	6.1.1.3	ko:K01868	ko00970,map00970	M00359,M00360	R03663	RC00055,RC00523	ko00000,ko00001,ko00002,ko01000,ko01007,ko03016	-	-	-	HGTP_anticodon,TGS,ThiS,tRNA-synt_2b,tRNA_SAD
HYCHLAM_01125	contig_1	cds	206890	207642	+		Sporulation initiation inhibitor protein Soj	SO:0001217, UniRef:UniRef50_A0A486XFE2	1444711.CCJF01000005_gene398	6.16e-127	367	COG1192@1|root,COG1192@2|Bacteria,2JFK5@204428|Chlamydiae	204428|Chlamydiae	D	Cellulose biosynthesis protein BcsQ	minD	-	-	ko:K03496	-	-	-	-	ko00000,ko03036,ko04812	-	-	-	AAA_31
HYCHLAM_01130	contig_1	cds	207642	208391	+	ecxA	EcxA zinc-binding domain-containing protein	SO:0001217, UniRef:UniRef50_A0A6M1YPH2	716544.wcw_0023	1.8e-64	208	2CK4I@1|root,2ZBXP@2|Bacteria,2JFZG@204428|Chlamydiae	204428|Chlamydiae	S	Virulence plasmid protein pGP6-D-related protein	CP_1067	-	-	-	-	-	-	-	-	-	-	-	UPF0137
HYCHLAM_01135	contig_1	cds	208388	209797	+		Adenylosuccinate lyase	SO:0001217, UniRef:UniRef50_A0A6M1ZEY1	36331.EPrPI00000015751	1.46e-152	449	COG0015@1|root,KOG2700@2759|Eukaryota,1MBMR@121069|Pythiales	121069|Pythiales	F	Adenylosuccinate lyase. Source PGD	-	-	-	-	-	-	-	-	-	-	-	-	ADSL_C,Lyase_1
HYCHLAM_01140	contig_1	cds	209772	210659	-		4-hydroxy-tetrahydrodipicolinate synthase	SO:0001217, UniRef:UniRef50_A0A1F8JSE6	97137.C821_00867	3.61e-48	170	COG0329@1|root,COG0329@2|Bacteria,1TPCK@1239|Firmicutes,4H9K9@91061|Bacilli,3F4UH@33958|Lactobacillaceae	91061|Bacilli	E	Catalyzes the condensation of (S)-aspartate-beta- semialdehyde (S)-ASA and pyruvate to 4-hydroxy- tetrahydrodipicolinate (HTPA)	dapA	-	4.3.3.7	ko:K01714	ko00261,ko00300,ko01100,ko01110,ko01120,ko01130,ko01230,map00261,map00300,map01100,map01110,map01120,map01130,map01230	M00016,M00525,M00526,M00527	R10147	RC03062,RC03063	ko00000,ko00001,ko00002,ko01000	-	-	-	DHDPS	f54cb3155d116508ee977e5c5eed0a2d	295	PRINTS	PR00146	Dihydrodipicolinate synthase signature	34	55	2.1e-24	T	21-11-2024	IPR002220	DapA-like	-	-
HYCHLAM_01140	contig_1	cds	209772	210659	-		4-hydroxy-tetrahydrodipicolinate synthase	SO:0001217, UniRef:UniRef50_A0A1F8JSE6	97137.C821_00867	3.61e-48	170	COG0329@1|root,COG0329@2|Bacteria,1TPCK@1239|Firmicutes,4H9K9@91061|Bacilli,3F4UH@33958|Lactobacillaceae	91061|Bacilli	E	Catalyzes the condensation of (S)-aspartate-beta- semialdehyde (S)-ASA and pyruvate to 4-hydroxy- tetrahydrodipicolinate (HTPA)	dapA	-	4.3.3.7	ko:K01714	ko00261,ko00300,ko01100,ko01110,ko01120,ko01130,ko01230,map00261,map00300,map01100,map01110,map01120,map01130,map01230	M00016,M00525,M00526,M00527	R10147	RC03062,RC03063	ko00000,ko00001,ko00002,ko01000	-	-	-	DHDPS	f54cb3155d116508ee977e5c5eed0a2d	295	PRINTS	PR00146	Dihydrodipicolinate synthase signature	70	88	2.1e-24	T	21-11-2024	IPR002220	DapA-like	-	-
HYCHLAM_01140	contig_1	cds	209772	210659	-		4-hydroxy-tetrahydrodipicolinate synthase	SO:0001217, UniRef:UniRef50_A0A1F8JSE6	97137.C821_00867	3.61e-48	170	COG0329@1|root,COG0329@2|Bacteria,1TPCK@1239|Firmicutes,4H9K9@91061|Bacilli,3F4UH@33958|Lactobacillaceae	91061|Bacilli	E	Catalyzes the condensation of (S)-aspartate-beta- semialdehyde (S)-ASA and pyruvate to 4-hydroxy- tetrahydrodipicolinate (HTPA)	dapA	-	4.3.3.7	ko:K01714	ko00261,ko00300,ko01100,ko01110,ko01120,ko01130,ko01230,map00261,map00300,map01100,map01110,map01120,map01130,map01230	M00016,M00525,M00526,M00527	R10147	RC03062,RC03063	ko00000,ko00001,ko00002,ko01000	-	-	-	DHDPS	f54cb3155d116508ee977e5c5eed0a2d	295	PRINTS	PR00146	Dihydrodipicolinate synthase signature	102	118	2.1e-24	T	21-11-2024	IPR002220	DapA-like	-	-
HYCHLAM_01140	contig_1	cds	209772	210659	-		4-hydroxy-tetrahydrodipicolinate synthase	SO:0001217, UniRef:UniRef50_A0A1F8JSE6	97137.C821_00867	3.61e-48	170	COG0329@1|root,COG0329@2|Bacteria,1TPCK@1239|Firmicutes,4H9K9@91061|Bacilli,3F4UH@33958|Lactobacillaceae	91061|Bacilli	E	Catalyzes the condensation of (S)-aspartate-beta- semialdehyde (S)-ASA and pyruvate to 4-hydroxy- tetrahydrodipicolinate (HTPA)	dapA	-	4.3.3.7	ko:K01714	ko00261,ko00300,ko01100,ko01110,ko01120,ko01130,ko01230,map00261,map00300,map01100,map01110,map01120,map01130,map01230	M00016,M00525,M00526,M00527	R10147	RC03062,RC03063	ko00000,ko00001,ko00002,ko01000	-	-	-	DHDPS	f54cb3155d116508ee977e5c5eed0a2d	295	PRINTS	PR00146	Dihydrodipicolinate synthase signature	126	143	2.1e-24	T	21-11-2024	IPR002220	DapA-like	-	-
HYCHLAM_01140	contig_1	cds	209772	210659	-		4-hydroxy-tetrahydrodipicolinate synthase	SO:0001217, UniRef:UniRef50_A0A1F8JSE6	97137.C821_00867	3.61e-48	170	COG0329@1|root,COG0329@2|Bacteria,1TPCK@1239|Firmicutes,4H9K9@91061|Bacilli,3F4UH@33958|Lactobacillaceae	91061|Bacilli	E	Catalyzes the condensation of (S)-aspartate-beta- semialdehyde (S)-ASA and pyruvate to 4-hydroxy- tetrahydrodipicolinate (HTPA)	dapA	-	4.3.3.7	ko:K01714	ko00261,ko00300,ko01100,ko01110,ko01120,ko01130,ko01230,map00261,map00300,map01100,map01110,map01120,map01130,map01230	M00016,M00525,M00526,M00527	R10147	RC03062,RC03063	ko00000,ko00001,ko00002,ko01000	-	-	-	DHDPS	f54cb3155d116508ee977e5c5eed0a2d	295	NCBIfam	TIGR00674	4-hydroxy-tetrahydrodipicolinate synthase	4	279	8.2e-79	T	21-11-2024	IPR005263	4-hydroxy-tetrahydrodipicolinate synthase, DapA	-	-
HYCHLAM_01140	contig_1	cds	209772	210659	-		4-hydroxy-tetrahydrodipicolinate synthase	SO:0001217, UniRef:UniRef50_A0A1F8JSE6	97137.C821_00867	3.61e-48	170	COG0329@1|root,COG0329@2|Bacteria,1TPCK@1239|Firmicutes,4H9K9@91061|Bacilli,3F4UH@33958|Lactobacillaceae	91061|Bacilli	E	Catalyzes the condensation of (S)-aspartate-beta- semialdehyde (S)-ASA and pyruvate to 4-hydroxy- tetrahydrodipicolinate (HTPA)	dapA	-	4.3.3.7	ko:K01714	ko00261,ko00300,ko01100,ko01110,ko01120,ko01130,ko01230,map00261,map00300,map01100,map01110,map01120,map01130,map01230	M00016,M00525,M00526,M00527	R10147	RC03062,RC03063	ko00000,ko00001,ko00002,ko01000	-	-	-	DHDPS	f54cb3155d116508ee977e5c5eed0a2d	295	Pfam	PF00701	Dihydrodipicolinate synthetase family	2	280	1e-73	T	21-11-2024	IPR002220	DapA-like	-	-
HYCHLAM_01140	contig_1	cds	209772	210659	-		4-hydroxy-tetrahydrodipicolinate synthase	SO:0001217, UniRef:UniRef50_A0A1F8JSE6	97137.C821_00867	3.61e-48	170	COG0329@1|root,COG0329@2|Bacteria,1TPCK@1239|Firmicutes,4H9K9@91061|Bacilli,3F4UH@33958|Lactobacillaceae	91061|Bacilli	E	Catalyzes the condensation of (S)-aspartate-beta- semialdehyde (S)-ASA and pyruvate to 4-hydroxy- tetrahydrodipicolinate (HTPA)	dapA	-	4.3.3.7	ko:K01714	ko00261,ko00300,ko01100,ko01110,ko01120,ko01130,ko01230,map00261,map00300,map01100,map01110,map01120,map01130,map01230	M00016,M00525,M00526,M00527	R10147	RC03062,RC03063	ko00000,ko00001,ko00002,ko01000	-	-	-	DHDPS	f54cb3155d116508ee977e5c5eed0a2d	295	SMART	SM01130	DHDPS_2	1	285	6.5e-104	T	21-11-2024	IPR002220	DapA-like	-	-
HYCHLAM_01140	contig_1	cds	209772	210659	-		4-hydroxy-tetrahydrodipicolinate synthase	SO:0001217, UniRef:UniRef50_A0A1F8JSE6	97137.C821_00867	3.61e-48	170	COG0329@1|root,COG0329@2|Bacteria,1TPCK@1239|Firmicutes,4H9K9@91061|Bacilli,3F4UH@33958|Lactobacillaceae	91061|Bacilli	E	Catalyzes the condensation of (S)-aspartate-beta- semialdehyde (S)-ASA and pyruvate to 4-hydroxy- tetrahydrodipicolinate (HTPA)	dapA	-	4.3.3.7	ko:K01714	ko00261,ko00300,ko01100,ko01110,ko01120,ko01130,ko01230,map00261,map00300,map01100,map01110,map01120,map01130,map01230	M00016,M00525,M00526,M00527	R10147	RC03062,RC03063	ko00000,ko00001,ko00002,ko01000	-	-	-	DHDPS	f54cb3155d116508ee977e5c5eed0a2d	295	PIRSF	PIRSF001365	DHDPS	1	293	6.7e-78	T	21-11-2024	IPR002220	DapA-like	-	-
HYCHLAM_01140	contig_1	cds	209772	210659	-		4-hydroxy-tetrahydrodipicolinate synthase	SO:0001217, UniRef:UniRef50_A0A1F8JSE6	97137.C821_00867	3.61e-48	170	COG0329@1|root,COG0329@2|Bacteria,1TPCK@1239|Firmicutes,4H9K9@91061|Bacilli,3F4UH@33958|Lactobacillaceae	91061|Bacilli	E	Catalyzes the condensation of (S)-aspartate-beta- semialdehyde (S)-ASA and pyruvate to 4-hydroxy- tetrahydrodipicolinate (HTPA)	dapA	-	4.3.3.7	ko:K01714	ko00261,ko00300,ko01100,ko01110,ko01120,ko01130,ko01230,map00261,map00300,map01100,map01110,map01120,map01130,map01230	M00016,M00525,M00526,M00527	R10147	RC03062,RC03063	ko00000,ko00001,ko00002,ko01000	-	-	-	DHDPS	f54cb3155d116508ee977e5c5eed0a2d	295	Gene3D	G3DSA:3.20.20.70	Aldolase class I	1	284	6.7e-86	T	21-11-2024	IPR013785	Aldolase-type TIM barrel	-	-
HYCHLAM_01140	contig_1	cds	209772	210659	-		4-hydroxy-tetrahydrodipicolinate synthase	SO:0001217, UniRef:UniRef50_A0A1F8JSE6	97137.C821_00867	3.61e-48	170	COG0329@1|root,COG0329@2|Bacteria,1TPCK@1239|Firmicutes,4H9K9@91061|Bacilli,3F4UH@33958|Lactobacillaceae	91061|Bacilli	E	Catalyzes the condensation of (S)-aspartate-beta- semialdehyde (S)-ASA and pyruvate to 4-hydroxy- tetrahydrodipicolinate (HTPA)	dapA	-	4.3.3.7	ko:K01714	ko00261,ko00300,ko01100,ko01110,ko01120,ko01130,ko01230,map00261,map00300,map01100,map01110,map01120,map01130,map01230	M00016,M00525,M00526,M00527	R10147	RC03062,RC03063	ko00000,ko00001,ko00002,ko01000	-	-	-	DHDPS	f54cb3155d116508ee977e5c5eed0a2d	295	SUPERFAMILY	SSF51569	Aldolase	2	281	6.18e-82	T	21-11-2024	-	-	-	-
HYCHLAM_01140	contig_1	cds	209772	210659	-		4-hydroxy-tetrahydrodipicolinate synthase	SO:0001217, UniRef:UniRef50_A0A1F8JSE6	97137.C821_00867	3.61e-48	170	COG0329@1|root,COG0329@2|Bacteria,1TPCK@1239|Firmicutes,4H9K9@91061|Bacilli,3F4UH@33958|Lactobacillaceae	91061|Bacilli	E	Catalyzes the condensation of (S)-aspartate-beta- semialdehyde (S)-ASA and pyruvate to 4-hydroxy- tetrahydrodipicolinate (HTPA)	dapA	-	4.3.3.7	ko:K01714	ko00261,ko00300,ko01100,ko01110,ko01120,ko01130,ko01230,map00261,map00300,map01100,map01110,map01120,map01130,map01230	M00016,M00525,M00526,M00527	R10147	RC03062,RC03063	ko00000,ko00001,ko00002,ko01000	-	-	-	DHDPS	f54cb3155d116508ee977e5c5eed0a2d	295	CDD	cd00950	DHDPS	2	281	1.958e-120	T	21-11-2024	IPR005263	4-hydroxy-tetrahydrodipicolinate synthase, DapA	-	-
HYCHLAM_01140	contig_1	cds	209772	210659	-		4-hydroxy-tetrahydrodipicolinate synthase	SO:0001217, UniRef:UniRef50_A0A1F8JSE6	97137.C821_00867	3.61e-48	170	COG0329@1|root,COG0329@2|Bacteria,1TPCK@1239|Firmicutes,4H9K9@91061|Bacilli,3F4UH@33958|Lactobacillaceae	91061|Bacilli	E	Catalyzes the condensation of (S)-aspartate-beta- semialdehyde (S)-ASA and pyruvate to 4-hydroxy- tetrahydrodipicolinate (HTPA)	dapA	-	4.3.3.7	ko:K01714	ko00261,ko00300,ko01100,ko01110,ko01120,ko01130,ko01230,map00261,map00300,map01100,map01110,map01120,map01130,map01230	M00016,M00525,M00526,M00527	R10147	RC03062,RC03063	ko00000,ko00001,ko00002,ko01000	-	-	-	DHDPS	f54cb3155d116508ee977e5c5eed0a2d	295	PANTHER	PTHR12128	DIHYDRODIPICOLINATE SYNTHASE	2	277	6.8e-67	T	21-11-2024	IPR002220	DapA-like	-	-
HYCHLAM_01140	contig_1	cds	209772	210659	-		4-hydroxy-tetrahydrodipicolinate synthase	SO:0001217, UniRef:UniRef50_A0A1F8JSE6	97137.C821_00867	3.61e-48	170	COG0329@1|root,COG0329@2|Bacteria,1TPCK@1239|Firmicutes,4H9K9@91061|Bacilli,3F4UH@33958|Lactobacillaceae	91061|Bacilli	E	Catalyzes the condensation of (S)-aspartate-beta- semialdehyde (S)-ASA and pyruvate to 4-hydroxy- tetrahydrodipicolinate (HTPA)	dapA	-	4.3.3.7	ko:K01714	ko00261,ko00300,ko01100,ko01110,ko01120,ko01130,ko01230,map00261,map00300,map01100,map01110,map01120,map01130,map01230	M00016,M00525,M00526,M00527	R10147	RC03062,RC03063	ko00000,ko00001,ko00002,ko01000	-	-	-	DHDPS	f54cb3155d116508ee977e5c5eed0a2d	295	Hamap	MF_00418	4-hydroxy-tetrahydrodipicolinate synthase [dapA].	2	283	50.681	T	21-11-2024	IPR005263	4-hydroxy-tetrahydrodipicolinate synthase, DapA	-	-
HYCHLAM_01145	contig_1	cds	210689	211069	-		hypothetical protein
HYCHLAM_01150	contig_1	cds	211150	212079	-		hypothetical protein		106370.Francci3_2411	8.09e-65	214	COG5459@1|root,COG5459@2|Bacteria,2GTGQ@201174|Actinobacteria	201174|Actinobacteria	J	Mitochondrial small ribosomal subunit Rsm22	-	-	-	-	-	-	-	-	-	-	-	-	Rsm22
HYCHLAM_01155	contig_1	cds	212076	213302	-		Major facilitator superfamily (MFS) profile domain-containing protein	SO:0001217, UniRef:UniRef50_A0A0S8D8G1	1321778.HMPREF1982_00173	6.85e-67	225	COG0477@1|root,COG2814@2|Bacteria,1TS6K@1239|Firmicutes,24AKU@186801|Clostridia	186801|Clostridia	EGP	Major Facilitator	-	-	-	ko:K08153	-	M00717	-	-	ko00000,ko00002,ko02000	2.A.1.2.8	-	-	MFS_1,Sugar_tr
HYCHLAM_01160	contig_1	cds	213321	214022	-		Uracil-DNA glycosylase	SO:0001217, UniRef:UniRef50_A0A5N8ABD2	331113.SNE_A00620	5.5e-96	286	COG0692@1|root,COG0692@2|Bacteria,2JFZR@204428|Chlamydiae	204428|Chlamydiae	L	Excises uracil residues from the DNA which can arise as a result of misincorporation of dUMP residues by DNA polymerase or due to deamination of cytosine	ung	-	3.2.2.27	ko:K03648	ko03410,ko05340,map03410,map05340	-	-	-	ko00000,ko00001,ko01000,ko03400	-	-	-	UDG
HYCHLAM_01165	contig_1	tRNA	214373	214447	+	trnP	tRNA-Pro(ggg)	SO:0000268
HYCHLAM_01170	contig_1	cds	214825	215040	-		hypothetical protein
HYCHLAM_01175	contig_1	cds	215115	215333	+		Putative transposase	SO:0001217, UniRef:UniRef50_D6YRS2	716544.wcw_p0004	1.13e-34	119	COG1662@1|root,COG1662@2|Bacteria,2JH86@204428|Chlamydiae	204428|Chlamydiae	L	Transposase and inactivated derivatives	-	-	-	-	-	-	-	-	-	-	-	-	DDE_Tnp_IS1
HYCHLAM_01180	contig_1	cds	215326	216822	+		hypothetical protein
HYCHLAM_01185	contig_1	cds	216841	217284	+		DUF2992 domain-containing protein	SO:0001217, UniRef:UniRef50_A0A486XQ18	331113.SNE_A16340	2.95e-47	156	28NY7@1|root,2ZBVG@2|Bacteria	2|Bacteria	S	Protein of unknown function (DUF2992)	yjdF	-	-	-	-	-	-	-	-	-	-	-	DUF2992
HYCHLAM_01190	contig_1	cds	217284	218270	+		CDP-glycerol--glycerophosphate glycerophosphotransferase	SO:0001217, UniRef:UniRef50_A0A2H0VW37	1437425.CSEC_1444	3.81e-58	198	COG1887@1|root,COG1887@2|Bacteria,2JG2U@204428|Chlamydiae	204428|Chlamydiae	M	CDP-Glycerol:Poly(glycerophosphate) glycerophosphotransferase	-	-	-	-	-	-	-	-	-	-	-	-	Glyphos_transf	25314c3b9acd77f1cefe3169b1054d5d	328	Pfam	PF04464	CDP-Glycerol:Poly(glycerophosphate) glycerophosphotransferase	159	276	2.4e-10	T	21-11-2024	IPR007554	CDP-glycerol glycerophosphotransferase	-	-
HYCHLAM_01190	contig_1	cds	217284	218270	+		CDP-glycerol--glycerophosphate glycerophosphotransferase	SO:0001217, UniRef:UniRef50_A0A2H0VW37	1437425.CSEC_1444	3.81e-58	198	COG1887@1|root,COG1887@2|Bacteria,2JG2U@204428|Chlamydiae	204428|Chlamydiae	M	CDP-Glycerol:Poly(glycerophosphate) glycerophosphotransferase	-	-	-	-	-	-	-	-	-	-	-	-	Glyphos_transf	25314c3b9acd77f1cefe3169b1054d5d	328	SUPERFAMILY	SSF53756	UDP-Glycosyltransferase/glycogen phosphorylase	35	281	1.22e-08	T	21-11-2024	-	-	-	-
HYCHLAM_01190	contig_1	cds	217284	218270	+		CDP-glycerol--glycerophosphate glycerophosphotransferase	SO:0001217, UniRef:UniRef50_A0A2H0VW37	1437425.CSEC_1444	3.81e-58	198	COG1887@1|root,COG1887@2|Bacteria,2JG2U@204428|Chlamydiae	204428|Chlamydiae	M	CDP-Glycerol:Poly(glycerophosphate) glycerophosphotransferase	-	-	-	-	-	-	-	-	-	-	-	-	Glyphos_transf	25314c3b9acd77f1cefe3169b1054d5d	328	PANTHER	PTHR37316	TEICHOIC ACID GLYCEROL-PHOSPHATE PRIMASE	134	276	1.8e-09	T	21-11-2024	IPR051612	Teichoic Acid Biosynthesis Enzymes	-	-
HYCHLAM_01190	contig_1	cds	217284	218270	+		CDP-glycerol--glycerophosphate glycerophosphotransferase	SO:0001217, UniRef:UniRef50_A0A2H0VW37	1437425.CSEC_1444	3.81e-58	198	COG1887@1|root,COG1887@2|Bacteria,2JG2U@204428|Chlamydiae	204428|Chlamydiae	M	CDP-Glycerol:Poly(glycerophosphate) glycerophosphotransferase	-	-	-	-	-	-	-	-	-	-	-	-	Glyphos_transf	25314c3b9acd77f1cefe3169b1054d5d	328	Gene3D	G3DSA:3.40.50.12580	-	158	323	5.2e-22	T	21-11-2024	IPR043148	CDP-glycerol glycerophosphotransferase, C-terminal domain	-	-
HYCHLAM_01195	contig_1	cds	218645	219250	+		hypothetical protein
HYCHLAM_01200	contig_1	cds	219254	219427	-		hypothetical protein		472759.Nhal_3985	2.25e-11	60.8	COG1662@1|root,COG1662@2|Bacteria,1NFF1@1224|Proteobacteria,1SEGH@1236|Gammaproteobacteria,1WZDG@135613|Chromatiales	1236|Gammaproteobacteria	L	PFAM IS1 transposase	-	-	-	-	-	-	-	-	-	-	-	-	DDE_Tnp_IS1
HYCHLAM_01205	contig_1	cds	219424	220020	-		hypothetical protein		716544.wcw_p0005	4.8e-48	162	COG1662@1|root,COG3677@1|root,COG1662@2|Bacteria,COG3677@2|Bacteria,2JGHG@204428|Chlamydiae	204428|Chlamydiae	L	Transposase and inactivated derivatives	-	-	-	-	-	-	-	-	-	-	-	-	DDE_Tnp_IS1
HYCHLAM_01210	contig_1	cds	220391	221050	+		hypothetical protein
HYCHLAM_01215	contig_1	cds	221857	222342	+		Insertion element IS407 uncharacterized protein	SO:0001217, UniRef:UniRef50_F8LER9	450851.PHZ_p0319	6.71e-56	186	COG2801@1|root,COG2801@2|Bacteria,1MVN5@1224|Proteobacteria,2TQK0@28211|Alphaproteobacteria,2KGFM@204458|Caulobacterales	204458|Caulobacterales	L	HTH-like domain	-	-	-	ko:K07497	-	-	-	-	ko00000	-	-	-	HTH_21,rve_3
HYCHLAM_01220	contig_1	cds	222322	222786	-		hypothetical protein
HYCHLAM_01225	contig_1	cds	223058	223414	+		hypothetical protein	PFAM:PF01266.28, PFAM:PF13454.10	1200352.A606_11085	2.38e-06	52.8	COG2072@1|root,COG2072@2|Bacteria,2HH7Q@201174|Actinobacteria,22KPK@1653|Corynebacteriaceae	201174|Actinobacteria	P	FAD-NAD(P)-binding	-	-	-	-	-	-	-	-	-	-	-	-	Pyr_redox_3
HYCHLAM_01230	contig_1	cds	223746	224180	+		hypothetical protein	PFAM:PF01149.28	765952.PUV_10050	3.09e-44	153	COG0266@1|root,COG0266@2|Bacteria,2JGIB@204428|Chlamydiae	204428|Chlamydiae	L	Involved in base excision repair of DNA damaged by oxidation or by mutagenic agents. Acts as DNA glycosylase that recognizes and removes damaged bases. Has a preference for oxidized purines, such as 7,8-dihydro-8-oxoguanine (8-oxoG). Has AP (apurinic apyrimidinic) lyase activity and introduces nicks in the DNA strand. Cleaves the DNA backbone by beta-delta elimination to generate a single-strand …	mutM	-	3.2.2.23,4.2.99.18	ko:K10563	ko03410,map03410	-	-	-	ko00000,ko00001,ko01000,ko03400	-	-	-	Fapy_DNA_glyco,H2TH,zf-FPG_IleRS
HYCHLAM_01235	contig_1	cds	224244	224840	+		hypothetical protein		716544.wcw_p0005	1.93e-47	161	COG1662@1|root,COG3677@1|root,COG1662@2|Bacteria,COG3677@2|Bacteria,2JGHG@204428|Chlamydiae	204428|Chlamydiae	L	Transposase and inactivated derivatives	-	-	-	-	-	-	-	-	-	-	-	-	DDE_Tnp_IS1
HYCHLAM_01240	contig_1	cds	224837	225010	+		hypothetical protein		472759.Nhal_3985	2.25e-11	60.8	COG1662@1|root,COG1662@2|Bacteria,1NFF1@1224|Proteobacteria,1SEGH@1236|Gammaproteobacteria,1WZDG@135613|Chromatiales	1236|Gammaproteobacteria	L	PFAM IS1 transposase	-	-	-	-	-	-	-	-	-	-	-	-	DDE_Tnp_IS1
HYCHLAM_01245	contig_1	cds	225553	226314	-		D-aminoacyl-tRNA deacylase	SO:0001217, UniRef:UniRef50_A0A7X5Q788	716544.wcw_0109	1.46e-99	298	COG0084@1|root,COG0084@2|Bacteria,2JFVX@204428|Chlamydiae	204428|Chlamydiae	L	TatD related DNase	yabD	-	-	ko:K03424	-	-	-	-	ko00000,ko01000	-	-	-	TatD_DNase
HYCHLAM_01250	contig_1	cds	226537	227274	+		MotA/TolQ/ExbB proton channel domain-containing protein	SO:0001217, UniRef:UniRef50_A0A0S8D9J1	311402.Avi_5985	2.39e-10	67.8	COG0811@1|root,COG0811@2|Bacteria,1MXHR@1224|Proteobacteria,2TQNN@28211|Alphaproteobacteria,4B7ED@82115|Rhizobiaceae	28211|Alphaproteobacteria	U	Biopolymer transport proteins	exbB	-	-	ko:K03561	-	-	-	-	ko00000,ko02000	1.A.30.2.1	-	-	MotA_ExbB
HYCHLAM_01255	contig_1	cds	227246	227668	+	exbD	Biopolymer transporter ExbD	SO:0001217, UniRef:UniRef50_A0A932PUE5	331113.SNE_A01270	4.6e-30	112	COG0848@1|root,COG0848@2|Bacteria,2JGAW@204428|Chlamydiae	204428|Chlamydiae	U	Biopolymer transport protein ExbD/TolR	tolR	-	-	ko:K03559	-	-	-	-	ko00000,ko02000	1.A.30.2.1	-	-	ExbD
HYCHLAM_01260	contig_1	cds	227665	228399	+		hypothetical protein		716544.wcw_0119	3.82e-07	57.4	COG0810@1|root,COG0810@2|Bacteria,2JGFW@204428|Chlamydiae	204428|Chlamydiae	M	Interacts with outer membrane receptor proteins that carry out high-affinity binding and energy dependent uptake into the periplasmic space of specific substrates. It could act to transduce energy from the cytoplasmic membrane to specific energy- requiring processes in the outer membrane, resulting in the release into the periplasm of ligands bound by these outer membrane proteins	tolA	-	-	ko:K03646,ko:K03832	-	-	-	-	ko00000,ko02000	2.C.1.1,2.C.1.2	-	-	-
HYCHLAM_01265	contig_1	cds	228383	229723	+		hypothetical protein	PFAM:PF00930.25, PFAM:PF07676.16	716544.wcw_0120	6.81e-40	155	COG0823@1|root,COG0823@2|Bacteria,2JFJD@204428|Chlamydiae	204428|Chlamydiae	U	Involved in the TonB-independent uptake of proteins	tolB	-	-	ko:K03641	-	-	-	-	ko00000,ko02000	2.C.1.2	-	-	PD40
HYCHLAM_01270	contig_1	cds	229777	230451	+		OmpA-like domain-containing protein	SO:0001217, UniRef:UniRef50_A0A1G3ZQ81	331113.SNE_A01240	1.83e-63	204	COG2885@1|root,COG2885@2|Bacteria,2JG4H@204428|Chlamydiae	204428|Chlamydiae	M	Belongs to the ompA family	pal	-	-	ko:K03640	-	-	-	-	ko00000,ko02000	2.C.1.2	-	-	OmpA
HYCHLAM_01275	contig_1	cds	230448	231098	+	lysM	LysM domain-containing protein	SO:0001217, UniRef:UniRef50_A0A1F8JV00	264201.pc1852	3.28e-18	87.4	COG1388@1|root,COG1388@2|Bacteria,2JGAD@204428|Chlamydiae	204428|Chlamydiae	M	Lysin motif	-	-	-	-	-	-	-	-	-	-	-	-	LysM
HYCHLAM_01280	contig_1	cds	231100	231903	+		Glutamate racemase	SO:0001217, UniRef:UniRef50_A0A1F8JTM3	1128398.Curi_c01610	9.84e-69	220	COG0796@1|root,COG0796@2|Bacteria,1TPPR@1239|Firmicutes,249MB@186801|Clostridia,268TM@186813|unclassified Clostridiales	186801|Clostridia	M	Provides the (R)-glutamate required for cell wall biosynthesis	murI	-	5.1.1.3	ko:K01776	ko00471,ko01100,map00471,map01100	-	R00260	RC00302	ko00000,ko00001,ko01000,ko01011	-	-	-	Asp_Glu_race
HYCHLAM_01285	contig_1	cds	231989	232693	+		DNA-binding response regulator	SO:0001217, UniRef:UniRef50_A0A0H5DN32	331113.SNE_A01220	1.7e-129	372	COG0745@1|root,COG0745@2|Bacteria,2JFNH@204428|Chlamydiae	204428|Chlamydiae	K	Transcriptional regulatory protein, C terminal	tctD	-	-	ko:K07658	ko02020,map02020	M00434	-	-	ko00000,ko00001,ko00002,ko02022	-	-	-	Response_reg,Trans_reg_C
HYCHLAM_01290	contig_1	cds	232764	233198	+		Glycine zipper domain-containing protein	SO:0001217, UniRef:UniRef50_A0A2H0VPE1	525897.Dbac_2009	1.81e-11	67	2DNKX@1|root,32Y1B@2|Bacteria	2|Bacteria	S	Glycine zipper	-	-	-	-	-	-	-	-	-	-	-	-	Gly-zipper_Omp
HYCHLAM_01295	contig_1	cds	233338	234336	+		Tetratricopeptide repeat protein	SO:0001217, UniRef:UniRef50_A0A932PTU5	1437425.CSEC_1664	2.66e-71	232	COG0457@1|root,COG0457@2|Bacteria,2JFXG@204428|Chlamydiae	204428|Chlamydiae	S	Tetratricopeptide repeat	CP_0145	-	-	-	-	-	-	-	-	-	-	-	-
HYCHLAM_01300	contig_1	cds	234320	235249	-	eamA	EamA domain-containing protein	SO:0001217, UniRef:UniRef50_A0A3B8U8C7	1123313.ATUT01000020_gene1436	6.7e-08	60.8	COG2076@1|root,COG2076@2|Bacteria,1TRP3@1239|Firmicutes,3VTPK@526524|Erysipelotrichia	526524|Erysipelotrichia	P	EamA-like transporter family	-	-	-	-	-	-	-	-	-	-	-	-	EamA
HYCHLAM_01305	contig_1	cds	235322	237919	+		hypothetical protein	PFAM:PF07721.18, PFAM:PF13174.10, PFAM:PF13428.10, PFAM:PF13525.10
HYCHLAM_01310	contig_1	cds	237900	239594	+		hypothetical protein	PFAM:PF13768.10	331113.SNE_A01140	1.92e-54	207	COG2304@1|root,COG2304@2|Bacteria	2|Bacteria	IU	oxidoreductase activity	yabS	-	-	ko:K07114	-	-	-	-	ko00000,ko02000	1.A.13.2.2,1.A.13.2.3	-	-	VIT,VWA,VWA_2
HYCHLAM_01315	contig_1	cds	239591	240154	+	rsmD	16S rRNA (Guanine(966)-N(2))-methyltransferase RsmD	SO:0001217, UniRef:UniRef50_A0A3B8U878	991905.SL003B_3429	4.15e-31	118	COG0742@1|root,COG0742@2|Bacteria,1MXKW@1224|Proteobacteria,2U70Y@28211|Alphaproteobacteria,4BQWY@82117|unclassified Alphaproteobacteria	28211|Alphaproteobacteria	L	Conserved hypothetical protein 95	rsmD	-	2.1.1.171	ko:K08316	-	-	R07234	RC00003	ko00000,ko01000,ko03009	-	-	-	Cons_hypoth95
HYCHLAM_01320	contig_1	cds	240151	240612	+		Phosphopantetheine adenylyltransferase	SO:0001217, UniRef:UniRef50_A0A1F8JPH9	324057.Pjdr2_3501	6.9e-34	124	COG0669@1|root,COG0669@2|Bacteria,1V3MR@1239|Firmicutes,4HH47@91061|Bacilli,26TVK@186822|Paenibacillaceae	91061|Bacilli	H	Reversibly transfers an adenylyl group from ATP to 4'- phosphopantetheine, yielding dephospho-CoA (dPCoA) and pyrophosphate	coaD	-	2.7.7.3	ko:K00954	ko00770,ko01100,map00770,map01100	M00120	R03035	RC00002	ko00000,ko00001,ko00002,ko01000	-	-	-	CTP_transf_like
HYCHLAM_01325	contig_1	cds	240664	241788	+		hypothetical protein		1245469.S58_14760	3.28e-05	55.1	COG4932@1|root,COG4932@2|Bacteria,1QUEG@1224|Proteobacteria,2TW2S@28211|Alphaproteobacteria,3K6RZ@41294|Bradyrhizobiaceae	28211|Alphaproteobacteria	M	PFAM FecR protein	-	-	3.4.24.40	ko:K01406	ko01503,map01503	-	-	-	ko00000,ko00001,ko01000,ko01002	-	-	-	Cadherin,Cadherin_3,FecR,PPC,Peptidase_M10_C
HYCHLAM_01330	contig_1	cds	241777	241995	-		Putative transposase	SO:0001217, UniRef:UniRef50_D6YRS2	716544.wcw_p0004	1.13e-34	119	COG1662@1|root,COG1662@2|Bacteria,2JH86@204428|Chlamydiae	204428|Chlamydiae	L	Transposase and inactivated derivatives	-	-	-	-	-	-	-	-	-	-	-	-	DDE_Tnp_IS1
HYCHLAM_01335	contig_1	cds	242069	242284	+		hypothetical protein
HYCHLAM_01340	contig_1	cds	242562	243104	-		hypothetical protein	PFAM:PF05860.17	69395.JQLZ01000002_gene1410	3.23e-31	126	COG3210@1|root,COG4932@1|root,COG3210@2|Bacteria,COG4932@2|Bacteria,1MXIP@1224|Proteobacteria,2TTVB@28211|Alphaproteobacteria	28211|Alphaproteobacteria	U	TIGRFAM filamentous haemagglutinin family outer membrane protein	-	-	-	-	-	-	-	-	-	-	-	-	ESPR,FG-GAP_2,Glug,Haemagg_act
HYCHLAM_01345	contig_1	cds	243263	246283	+		hypothetical protein	PFAM:PF12951.11	985867.AEWF01000003_gene759	1.47e-16	94.4	COG3210@1|root,COG4625@1|root,COG3210@2|Bacteria,COG4625@2|Bacteria,1MU92@1224|Proteobacteria,2TSB7@28211|Alphaproteobacteria	28211|Alphaproteobacteria	M	TIGRFAM outer membrane autotransporter barrel domain	-	-	-	ko:K19231	-	-	-	-	ko00000,ko02000	1.B.12	-	-	Autotransporter,NHL,PATR,Peptidase_M10_C
HYCHLAM_01350	contig_1	cds	246470	246865	+		hypothetical protein	PFAM:PF03797.23	331113.SNE_A19280	0.000532	46.6	COG4625@1|root,COG4625@2|Bacteria,2JGCS@204428|Chlamydiae	204428|Chlamydiae	U	Autotransporter beta-domain	-	-	-	-	-	-	-	-	-	-	-	-	Autotransporter,PATR
HYCHLAM_01355	contig_1	cds	247042	248094	-		hypothetical protein	PFAM:PF13524.10	1121033.AUCF01000034_gene3522	3.26e-36	146	COG1216@1|root,COG1216@2|Bacteria,1R8ZG@1224|Proteobacteria,2UEWJ@28211|Alphaproteobacteria,2JXPR@204441|Rhodospirillales	204441|Rhodospirillales	S	Glycosyl transferase, family 2	-	-	-	-	-	-	-	-	-	-	-	-	-
HYCHLAM_01360	contig_1	cds	248504	249934	+		hypothetical protein																						6c966fbcc030e600eb68dd8692e658bc	476	MobiDBLite	mobidb-lite	consensus disorder prediction	135	163	-	T	21-11-2024	-	-	-	-
HYCHLAM_01360	contig_1	cds	248504	249934	+		hypothetical protein																						6c966fbcc030e600eb68dd8692e658bc	476	MobiDBLite	mobidb-lite	consensus disorder prediction	134	163	-	T	21-11-2024	-	-	-	-
HYCHLAM_01360	contig_1	cds	248504	249934	+		hypothetical protein																						6c966fbcc030e600eb68dd8692e658bc	476	Coils	Coil	Coil	72	92	-	T	21-11-2024	-	-	-	-
HYCHLAM_01365	contig_1	cds	250122	250838	+	glmU	Bifunctional protein glmU	SO:0001217, UniRef:UniRef50_F8L565	1444711.CCJF01000005_gene440	5.28e-50	170	COG1208@1|root,COG1208@2|Bacteria,2JHHK@204428|Chlamydiae	204428|Chlamydiae	JM	Nucleoside-diphosphate-sugar pyrophosphorylase involved in lipopolysaccharide biosynthesis translation initiation factor 2B, gamma epsilon subunits	-	-	-	-	-	-	-	-	-	-	-	-	Hexapep
HYCHLAM_01370	contig_1	cds	250828	251688	+		Geranylgeranyl pyrophosphate synthase, chloroplastic/chromoplastic	SO:0001217, UniRef:UniRef50_A0A0C1JTZ3	331113.SNE_A00690	5.05e-87	268	COG0142@1|root,COG0142@2|Bacteria,2JFYA@204428|Chlamydiae	204428|Chlamydiae	H	Belongs to the FPP GGPP synthase family	ispA	-	2.5.1.1,2.5.1.10,2.5.1.29	ko:K13789	ko00900,ko01100,ko01110,ko01130,map00900,map01100,map01110,map01130	M00364,M00366	R01658,R02003,R02061	RC00279	ko00000,ko00001,ko00002,ko01000,ko01006	-	-	-	polyprenyl_synt
HYCHLAM_01375	contig_1	cds	251656	252711	-	recA	Protein RecA	SO:0001217, UniRef:UniRef50_Q59180	765952.PUV_00070	1.58e-180	511	COG0468@1|root,COG0468@2|Bacteria,2JFVU@204428|Chlamydiae	204428|Chlamydiae	L	Can catalyze the hydrolysis of ATP in the presence of single-stranded DNA, the ATP-dependent uptake of single-stranded DNA by duplex DNA, and the ATP-dependent hybridization of homologous single-stranded DNAs. It interacts with LexA causing its activation and leading to its autocatalytic cleavage	recA	-	-	ko:K03553	ko03440,map03440	M00729	-	-	ko00000,ko00001,ko00002,ko03400	-	-	-	RecA
HYCHLAM_01380	contig_1	cds	252801	253757	+		Glucokinase	SO:0001217, UniRef:UniRef50_A0A7V9KNG5	331113.SNE_A00740	5.22e-114	340	COG0837@1|root,COG0837@2|Bacteria,2JH4J@204428|Chlamydiae	204428|Chlamydiae	H	Glucokinase	glk	-	2.7.1.2	ko:K00845	ko00010,ko00052,ko00500,ko00520,ko00521,ko00524,ko01100,ko01110,ko01120,ko01130,ko01200,map00010,map00052,map00500,map00520,map00521,map00524,map01100,map01110,map01120,map01130,map01200	M00001,M00549	R00299,R01600,R01786	RC00002,RC00017	ko00000,ko00001,ko00002,ko01000	-	-	-	Glucokinase
HYCHLAM_01385	contig_1	cds	253754	256438	+		Glycosyl hydrolase family 63 C-terminal domain-containing protein	SO:0001217, UniRef:UniRef50_M5RLI9	331113.SNE_A17870	0	1054	COG1452@1|root,COG1452@2|Bacteria,2JGPM@204428|Chlamydiae	2|Bacteria	M	Glycosyl hydrolase family 63 C-terminal domain	-	-	-	ko:K22110	-	-	-	-	ko00000,ko02000	1.B.35.1,1.B.35.2	-	-	Glyco_hydro_63
HYCHLAM_01390	contig_1	cds	256496	257662	-		hypothetical protein		331113.SNE_A23420	5.89e-29	123	COG3468@1|root,COG3468@2|Bacteria,2JHAK@204428|Chlamydiae	204428|Chlamydiae	MU	outer membrane autotransporter barrel domain protein	-	-	-	-	-	-	-	-	-	-	-	-	-
HYCHLAM_01395	contig_1	cds	257913	259139	-		hypothetical protein		1444712.BN1013_02325	4.07e-20	99	COG3468@1|root,COG3468@2|Bacteria,2JHAK@204428|Chlamydiae	204428|Chlamydiae	MU	outer membrane autotransporter barrel domain protein	-	-	-	-	-	-	-	-	-	-	-	-	-
HYCHLAM_01400	contig_1	cds	259390	259563	-		hypothetical protein
HYCHLAM_01405	contig_1	cds	259644	260399	-		NlpC/P60 domain-containing protein	SO:0001217, UniRef:UniRef50_A0A1F8JT12	269799.Gmet_0175	1.61e-49	171	COG0791@1|root,COG0791@2|Bacteria,1NRCV@1224|Proteobacteria,42YTE@68525|delta/epsilon subdivisions,2WUEN@28221|Deltaproteobacteria,43U28@69541|Desulfuromonadales	28221|Deltaproteobacteria	M	NLP P60 protein	-	-	-	-	-	-	-	-	-	-	-	-	-
HYCHLAM_01410	contig_1	cds	260455	262026	+		Solute-binding protein family 5 domain-containing protein	SO:0001217, UniRef:UniRef50_A0A1F8J3D4	331113.SNE_A10450	2.43e-72	257	COG4166@1|root,COG4166@2|Bacteria,2JFKE@204428|Chlamydiae	2|Bacteria	E	transmembrane transport	oppA	GO:0005575,GO:0005623,GO:0030288,GO:0030313,GO:0031975,GO:0042597,GO:0044464	-	ko:K15580	ko01501,ko02010,ko02024,map01501,map02010,map02024	M00439	-	-	ko00000,ko00001,ko00002,ko02000	3.A.1.5.1,3.A.1.5.18,3.A.1.5.19,3.A.1.5.25	-	-	SBP_bac_5
HYCHLAM_01415	contig_1	cds	262023	262427	+		Secreted protein	SO:0001217, UniRef:UniRef50_A0A2H0VUC3
HYCHLAM_01420	contig_1	cds	262515	263141	-		hypothetical protein
HYCHLAM_01425	contig_1	cds	263107	264525	-		hypothetical protein
HYCHLAM_01430	contig_1	cds	264653	265195	-		5-formyltetrahydrofolate cyclo-ligase	SO:0001217, UniRef:UniRef50_A0A1F8JQ29	526222.Desal_3715	5.06e-13	71.6	COG0212@1|root,COG0212@2|Bacteria,1MZG0@1224|Proteobacteria,42U47@68525|delta/epsilon subdivisions,2WQXE@28221|Deltaproteobacteria,2MGGY@213115|Desulfovibrionales	28221|Deltaproteobacteria	H	Belongs to the 5-formyltetrahydrofolate cyclo-ligase family	-	-	6.3.3.2	ko:K01934	ko00670,ko01100,map00670,map01100	-	R02301	RC00183	ko00000,ko00001,ko01000	-	-	-	5-FTHF_cyc-lig
HYCHLAM_01435	contig_1	cds	265161	266432	-	ywqK	Toxin-antitoxin system YwqK family antitoxin	SO:0001217, UniRef:UniRef50_A0A932TGK9	1444712.BN1013_00357	8.96e-91	288	COG2849@1|root,COG2849@2|Bacteria,2JFW2@204428|Chlamydiae	204428|Chlamydiae	S	MORN repeat variant	CP_1108	-	-	-	-	-	-	-	-	-	-	-	MORN_2
HYCHLAM_01440	contig_1	cds	266429	267073	-		hypothetical protein	SO:0001217, UniRef:UniRef50_A0A1F8JS89	1444712.BN1013_00356	2.92e-20	92	28PTN@1|root,2ZCEV@2|Bacteria,2JFZY@204428|Chlamydiae	204428|Chlamydiae	-	-	-	-	-	-	-	-	-	-	-	-	-	-	-
HYCHLAM_01445	contig_1	cds	267063	268613	-		hypothetical protein		716544.wcw_1974	9.54e-38	154	COG4972@1|root,COG4972@2|Bacteria,2JFIK@204428|Chlamydiae	204428|Chlamydiae	NU	Pilus assembly protein	-	-	-	ko:K02662	-	-	-	-	ko00000,ko02035,ko02044	-	-	-	PilM_2
HYCHLAM_01450	contig_1	cds	268757	269017	+	yggT	YggT family protein	SO:0001217, UniRef:UniRef50_A0A2H0VS38	331113.SNE_A23310	3.11e-23	91.7	COG0762@1|root,COG0762@2|Bacteria,2JGD3@204428|Chlamydiae	204428|Chlamydiae	S	YGGT family	ylmG	-	-	ko:K02221	-	-	-	-	ko00000,ko02044	-	-	-	YGGT	08c8d03eb5515a7eee6de03496653754	86	PANTHER	PTHR33219	YLMG HOMOLOG PROTEIN 2, CHLOROPLASTIC	13	79	2.4e-18	T	21-11-2024	IPR003425	CCB3/YggT	-	-
HYCHLAM_01450	contig_1	cds	268757	269017	+	yggT	YggT family protein	SO:0001217, UniRef:UniRef50_A0A2H0VS38	331113.SNE_A23310	3.11e-23	91.7	COG0762@1|root,COG0762@2|Bacteria,2JGD3@204428|Chlamydiae	204428|Chlamydiae	S	YGGT family	ylmG	-	-	ko:K02221	-	-	-	-	ko00000,ko02044	-	-	-	YGGT	08c8d03eb5515a7eee6de03496653754	86	Pfam	PF02325	YGGT family	12	80	1.5e-14	T	21-11-2024	IPR003425	CCB3/YggT	-	-
HYCHLAM_01455	contig_1	cds	269014	270039	+		tRNA-dihydrouridine synthase	SO:0001217, UniRef:UniRef50_A0A7Y3IRY2	716544.wcw_1972	1.47e-154	443	COG0042@1|root,COG0042@2|Bacteria,2JFI0@204428|Chlamydiae	204428|Chlamydiae	H	Catalyzes the synthesis of 5,6-dihydrouridine (D), a modified base found in the D-loop of most tRNAs, via the reduction of the C5-C6 double bond in target uridines	dusB	-	-	ko:K05540	-	-	-	-	ko00000,ko01000,ko03016	-	-	-	Dus
HYCHLAM_01460	contig_1	cds	270036	270308	+		hypothetical protein	PFAM:PF00708.22	666686.B1NLA3E_02260	1.04e-10	60.1	COG1254@1|root,COG1254@2|Bacteria,1VEM9@1239|Firmicutes,4HNN7@91061|Bacilli,1ZITT@1386|Bacillus	91061|Bacilli	C	Belongs to the acylphosphatase family	acyP	GO:0003674,GO:0003824,GO:0003998,GO:0016787,GO:0016817,GO:0016818	3.6.1.7	ko:K01512	ko00620,ko00627,ko01120,map00620,map00627,map01120	-	R00317,R01421,R01515	RC00043	ko00000,ko00001,ko01000	-	-	iSB619.SA_RS07020	Acylphosphatase
HYCHLAM_01465	contig_1	cds	270391	270531	-		hypothetical protein
HYCHLAM_01470	contig_1	cds	270746	270961	-		hypothetical protein
HYCHLAM_01475	contig_1	cds	271036	271254	+		Putative transposase	SO:0001217, UniRef:UniRef50_D6YRS2	716544.wcw_p0004	1.13e-34	119	COG1662@1|root,COG1662@2|Bacteria,2JH86@204428|Chlamydiae	204428|Chlamydiae	L	Transposase and inactivated derivatives	-	-	-	-	-	-	-	-	-	-	-	-	DDE_Tnp_IS1
HYCHLAM_01480	contig_1	cds	271247	271708	+		hypothetical protein		1437425.CSEC_0685	0.000667	45.1	2995I@1|root,2ZW8V@2|Bacteria,2JHDA@204428|Chlamydiae	204428|Chlamydiae	-	-	-	-	-	-	-	-	-	-	-	-	-	-	-
HYCHLAM_01485	contig_1	cds	271827	272306	-		hypothetical protein	PFAM:PF05991.15	1437425.CSEC_1683	3.37e-19	87.8	COG3688@1|root,COG3688@2|Bacteria,2JGDZ@204428|Chlamydiae	204428|Chlamydiae	S	YacP-like NYN domain	-	-	-	ko:K06962	-	-	-	-	ko00000	-	-	-	NYN_YacP
HYCHLAM_01490	contig_1	cds	272306	272935	-		dITP/XTP pyrophosphatase	SO:0001217, UniRef:UniRef50_Q6MF40	716544.wcw_0081	1.62e-85	258	COG0127@1|root,COG0127@2|Bacteria,2JG0G@204428|Chlamydiae	204428|Chlamydiae	F	Pyrophosphatase that catalyzes the hydrolysis of nucleoside triphosphates to their monophosphate derivatives, with a high preference for the non-canonical purine nucleotides XTP (xanthosine triphosphate), dITP (deoxyinosine triphosphate) and ITP. Seems to function as a house-cleaning enzyme that removes non-canonical purine nucleotides from the nucleotide pool, thus preventing their incorporation…	yggV	-	3.6.1.66	ko:K02428	ko00230,map00230	-	R00426,R00720,R01855,R02100,R02720,R03531	RC00002	ko00000,ko00001,ko01000	-	-	-	Ham1p_like
HYCHLAM_01495	contig_1	cds	272956	275130	-	greA	Transcription elongation factor greA	SO:0001217, UniRef:UniRef50_F8L4D9	331113.SNE_A23130	4.41e-283	801	COG0782@1|root,COG1747@1|root,COG0782@2|Bacteria,COG1747@2|Bacteria,2JFR7@204428|Chlamydiae	204428|Chlamydiae	K	Necessary for efficient RNA polymerase transcription elongation past template-encoded arresting sites. The arresting sites in DNA have the property of trapping a certain fraction of elongating RNA polymerases that pass through, resulting in locked ternary complexes. Cleavage of the nascent transcript by cleavage factors such as GreA or GreB allows the resumption of elongation from the new 3'termi…	greA	-	-	-	-	-	-	-	-	-	-	-	GreA_GreB,GreA_GreB_N	72a7cdc25bd965a168cc3ed3d2e2ad6a	724	Gene3D	G3DSA:3.10.50.30	-	646	717	4.9e-14	T	21-11-2024	IPR036953	Transcription elongation factor GreA/GreB, C-terminal domain superfamily	-	-
HYCHLAM_01495	contig_1	cds	272956	275130	-	greA	Transcription elongation factor greA	SO:0001217, UniRef:UniRef50_F8L4D9	331113.SNE_A23130	4.41e-283	801	COG0782@1|root,COG1747@1|root,COG0782@2|Bacteria,COG1747@2|Bacteria,2JFR7@204428|Chlamydiae	204428|Chlamydiae	K	Necessary for efficient RNA polymerase transcription elongation past template-encoded arresting sites. The arresting sites in DNA have the property of trapping a certain fraction of elongating RNA polymerases that pass through, resulting in locked ternary complexes. Cleavage of the nascent transcript by cleavage factors such as GreA or GreB allows the resumption of elongation from the new 3'termi…	greA	-	-	-	-	-	-	-	-	-	-	-	GreA_GreB,GreA_GreB_N	72a7cdc25bd965a168cc3ed3d2e2ad6a	724	Pfam	PF03449	Transcription elongation factor, N-terminal	571	641	1e-12	T	21-11-2024	IPR022691	Transcription elongation factor, GreA/GreB, N-terminal	-	-
HYCHLAM_01495	contig_1	cds	272956	275130	-	greA	Transcription elongation factor greA	SO:0001217, UniRef:UniRef50_F8L4D9	331113.SNE_A23130	4.41e-283	801	COG0782@1|root,COG1747@1|root,COG0782@2|Bacteria,COG1747@2|Bacteria,2JFR7@204428|Chlamydiae	204428|Chlamydiae	K	Necessary for efficient RNA polymerase transcription elongation past template-encoded arresting sites. The arresting sites in DNA have the property of trapping a certain fraction of elongating RNA polymerases that pass through, resulting in locked ternary complexes. Cleavage of the nascent transcript by cleavage factors such as GreA or GreB allows the resumption of elongation from the new 3'termi…	greA	-	-	-	-	-	-	-	-	-	-	-	GreA_GreB,GreA_GreB_N	72a7cdc25bd965a168cc3ed3d2e2ad6a	724	Gene3D	G3DSA:1.10.287.180	-	569	642	4.5e-16	T	21-11-2024	IPR036805	Transcription elongation factor, GreA/GreB, N-terminal domain superfamily	-	-
HYCHLAM_01495	contig_1	cds	272956	275130	-	greA	Transcription elongation factor greA	SO:0001217, UniRef:UniRef50_F8L4D9	331113.SNE_A23130	4.41e-283	801	COG0782@1|root,COG1747@1|root,COG0782@2|Bacteria,COG1747@2|Bacteria,2JFR7@204428|Chlamydiae	204428|Chlamydiae	K	Necessary for efficient RNA polymerase transcription elongation past template-encoded arresting sites. The arresting sites in DNA have the property of trapping a certain fraction of elongating RNA polymerases that pass through, resulting in locked ternary complexes. Cleavage of the nascent transcript by cleavage factors such as GreA or GreB allows the resumption of elongation from the new 3'termi…	greA	-	-	-	-	-	-	-	-	-	-	-	GreA_GreB,GreA_GreB_N	72a7cdc25bd965a168cc3ed3d2e2ad6a	724	SUPERFAMILY	SSF46557	GreA transcript cleavage protein, N-terminal domain	570	644	1.02e-14	T	21-11-2024	IPR036805	Transcription elongation factor, GreA/GreB, N-terminal domain superfamily	-	-
HYCHLAM_01495	contig_1	cds	272956	275130	-	greA	Transcription elongation factor greA	SO:0001217, UniRef:UniRef50_F8L4D9	331113.SNE_A23130	4.41e-283	801	COG0782@1|root,COG1747@1|root,COG0782@2|Bacteria,COG1747@2|Bacteria,2JFR7@204428|Chlamydiae	204428|Chlamydiae	K	Necessary for efficient RNA polymerase transcription elongation past template-encoded arresting sites. The arresting sites in DNA have the property of trapping a certain fraction of elongating RNA polymerases that pass through, resulting in locked ternary complexes. Cleavage of the nascent transcript by cleavage factors such as GreA or GreB allows the resumption of elongation from the new 3'termi…	greA	-	-	-	-	-	-	-	-	-	-	-	GreA_GreB,GreA_GreB_N	72a7cdc25bd965a168cc3ed3d2e2ad6a	724	Pfam	PF01272	Transcription elongation factor, GreA/GreB, C-term	648	709	1.6e-11	T	21-11-2024	IPR001437	Transcription elongation factor, GreA/GreB, C-terminal	-	-
HYCHLAM_01495	contig_1	cds	272956	275130	-	greA	Transcription elongation factor greA	SO:0001217, UniRef:UniRef50_F8L4D9	331113.SNE_A23130	4.41e-283	801	COG0782@1|root,COG1747@1|root,COG0782@2|Bacteria,COG1747@2|Bacteria,2JFR7@204428|Chlamydiae	204428|Chlamydiae	K	Necessary for efficient RNA polymerase transcription elongation past template-encoded arresting sites. The arresting sites in DNA have the property of trapping a certain fraction of elongating RNA polymerases that pass through, resulting in locked ternary complexes. Cleavage of the nascent transcript by cleavage factors such as GreA or GreB allows the resumption of elongation from the new 3'termi…	greA	-	-	-	-	-	-	-	-	-	-	-	GreA_GreB,GreA_GreB_N	72a7cdc25bd965a168cc3ed3d2e2ad6a	724	PANTHER	PTHR30437	TRANSCRIPTION ELONGATION FACTOR GREA	559	718	4.8e-44	T	21-11-2024	IPR023459	Transcription elongation factor GreA/GreB family	-	-
HYCHLAM_01495	contig_1	cds	272956	275130	-	greA	Transcription elongation factor greA	SO:0001217, UniRef:UniRef50_F8L4D9	331113.SNE_A23130	4.41e-283	801	COG0782@1|root,COG1747@1|root,COG0782@2|Bacteria,COG1747@2|Bacteria,2JFR7@204428|Chlamydiae	204428|Chlamydiae	K	Necessary for efficient RNA polymerase transcription elongation past template-encoded arresting sites. The arresting sites in DNA have the property of trapping a certain fraction of elongating RNA polymerases that pass through, resulting in locked ternary complexes. Cleavage of the nascent transcript by cleavage factors such as GreA or GreB allows the resumption of elongation from the new 3'termi…	greA	-	-	-	-	-	-	-	-	-	-	-	GreA_GreB,GreA_GreB_N	72a7cdc25bd965a168cc3ed3d2e2ad6a	724	SUPERFAMILY	SSF54534	FKBP-like	647	708	6.93e-11	T	21-11-2024	-	-	-	-
HYCHLAM_01495	contig_1	cds	272956	275130	-	greA	Transcription elongation factor greA	SO:0001217, UniRef:UniRef50_F8L4D9	331113.SNE_A23130	4.41e-283	801	COG0782@1|root,COG1747@1|root,COG0782@2|Bacteria,COG1747@2|Bacteria,2JFR7@204428|Chlamydiae	204428|Chlamydiae	K	Necessary for efficient RNA polymerase transcription elongation past template-encoded arresting sites. The arresting sites in DNA have the property of trapping a certain fraction of elongating RNA polymerases that pass through, resulting in locked ternary complexes. Cleavage of the nascent transcript by cleavage factors such as GreA or GreB allows the resumption of elongation from the new 3'termi…	greA	-	-	-	-	-	-	-	-	-	-	-	GreA_GreB,GreA_GreB_N	72a7cdc25bd965a168cc3ed3d2e2ad6a	724	Coils	Coil	Coil	615	642	-	T	21-11-2024	-	-	-	-
HYCHLAM_01500	contig_1	cds	275326	277488	+	yjbH	YjbH domain-containing protein	SO:0001217, UniRef:UniRef50_A0A2A4YIQ0	331113.SNE_A23030	4.55e-255	729	COG0671@1|root,COG0671@2|Bacteria,2JFG9@204428|Chlamydiae	204428|Chlamydiae	I	Exopolysaccharide biosynthesis protein YbjH	-	-	-	-	-	-	-	-	-	-	-	-	YjbH
HYCHLAM_01505	contig_1	cds	278145	278360	-		hypothetical protein
HYCHLAM_01510	contig_1	cds	278434	278652	+		Putative transposase	SO:0001217, UniRef:UniRef50_D6YRS2	716544.wcw_p0004	1.13e-34	119	COG1662@1|root,COG1662@2|Bacteria,2JH86@204428|Chlamydiae	204428|Chlamydiae	L	Transposase and inactivated derivatives	-	-	-	-	-	-	-	-	-	-	-	-	DDE_Tnp_IS1
HYCHLAM_01515	contig_1	cds	278818	279774	-		Lipopolysaccharide heptosyltransferase family protein	SO:0001217, UniRef:UniRef50_A0A932TCY7	331113.SNE_A05850	2.22e-55	189	COG0859@1|root,COG0859@2|Bacteria	2|Bacteria	M	ADP-heptose-lipopolysaccharide heptosyltransferase activity	-	-	-	ko:K02843,ko:K02849	ko00540,ko01100,map00540,map01100	M00080	-	-	ko00000,ko00001,ko00002,ko01000,ko01003,ko01005	-	GT9	-	Glyco_transf_9
HYCHLAM_01520	contig_1	cds	279900	281030	+		hypothetical protein	PFAM:PF04552.17, PFAM:PF04963.17	1316936.K678_06732	3.27e-41	159	COG1508@1|root,COG1508@2|Bacteria,1MW4V@1224|Proteobacteria,2TS41@28211|Alphaproteobacteria,2JPA9@204441|Rhodospirillales	204441|Rhodospirillales	K	Sigma factors are initiation factors that promote the attachment of RNA polymerase to specific initiation sites and are then released	rpoN	-	-	ko:K03092	ko02020,ko05111,map02020,map05111	-	-	-	ko00000,ko00001,ko03021	-	-	-	Sigma54_AID,Sigma54_CBD,Sigma54_DBD
HYCHLAM_01525	contig_1	cds	281753	282670	-		3-deoxy-D-manno-oct-2-ulosonic acid (Kdo) hydroxylase	SO:0001217, UniRef:UniRef50_A0A1F8J3G8	1111728.ATYS01000030_gene4515	4.37e-44	159	2C1VH@1|root,2Z7Z3@2|Bacteria,1MY5B@1224|Proteobacteria,1RRVD@1236|Gammaproteobacteria	1236|Gammaproteobacteria	S	3-deoxy-D-manno-oct-2-ulosonic acid (Kdo) hydroxylase	-	-	-	-	-	-	-	-	-	-	-	-	Kdo_hydroxy
HYCHLAM_01530	contig_1	cds	282648	283436	-		Peptidase MA-like domain-containing protein	SO:0001217, UniRef:UniRef50_A0A1F8J332	331113.SNE_A22740	2.91e-25	107	2AUH6@1|root,31K5F@2|Bacteria,2JG8C@204428|Chlamydiae	204428|Chlamydiae	-	-	-	-	-	-	-	-	-	-	-	-	-	-	-
HYCHLAM_01535	contig_1	cds	283430	285085	-		hypothetical protein
HYCHLAM_01540	contig_1	cds	285182	287749	+		DNA topoisomerase 1	SO:0001217, UniRef:UniRef50_Q9Z7D7	716544.wcw_1713	0	1088	COG0550@1|root,COG0550@2|Bacteria,2JFEK@204428|Chlamydiae	204428|Chlamydiae	L	Releases the supercoiling and torsional tension of DNA, which is introduced during the DNA replication and transcription, by transiently cleaving and rejoining one strand of the DNA duplex. Introduces a single-strand break via transesterification at a target site in duplex DNA. The scissile phosphodiester is attacked by the catalytic tyrosine of the enzyme, resulting in the formation of a DNA-(5'…	topA	-	5.99.1.2	ko:K03168	-	-	-	-	ko00000,ko01000,ko03032,ko03400	-	-	-	SWIB,Topoisom_bac,Toprim,zf-C4_Topoisom
HYCHLAM_01545	contig_1	cds	287831	288832	-		Glycosyl transferase family 9	SO:0001217, UniRef:UniRef50_A0A1G3ZF46	1198114.AciX9_0443	1.41e-76	246	COG0859@1|root,COG0859@2|Bacteria,3Y6RH@57723|Acidobacteria,2JKX5@204432|Acidobacteriia	204432|Acidobacteriia	M	PFAM glycosyl transferase family 9	-	-	-	ko:K02843	ko00540,ko01100,map00540,map01100	M00080	-	-	ko00000,ko00001,ko00002,ko01000,ko01003,ko01005	-	GT9	-	Glyco_transf_9
HYCHLAM_01550	contig_1	cds	288822	289922	-		Glycosyl transferase family 1 domain-containing protein	SO:0001217, UniRef:UniRef50_A0A091AGF0	574966.KB898646_gene2786	1.89e-54	190	COG0438@1|root,COG0438@2|Bacteria,1MVA7@1224|Proteobacteria,1RUDN@1236|Gammaproteobacteria	1236|Gammaproteobacteria	M	glycosyl transferase group 1	-	-	-	-	-	-	-	-	-	-	-	-	Glyco_transf_4,Glycos_transf_1
HYCHLAM_01555	contig_1	cds	289929	290951	-		C-methyltransferase domain-containing protein	SO:0001217, UniRef:UniRef50_A0A486XQ48	497965.Cyan7822_5350	9.74e-89	279	COG0500@1|root,COG0500@2|Bacteria,1GHCT@1117|Cyanobacteria	1117|Cyanobacteria	Q	Methyltransferase domain	-	-	-	-	-	-	-	-	-	-	-	-	Methyltransf_13,Methyltransf_14,Methyltransf_23
HYCHLAM_01560	contig_1	cds	290970	292424	+		hypothetical protein		926566.Terro_0688	5.2e-44	167	2DFDF@1|root,32U58@2|Bacteria	2|Bacteria	-	-	-	-	-	-	-	-	-	-	-	-	-	-	-
HYCHLAM_01565	contig_1	cds	293013	294068	-		GDP-mannose 4,6-dehydratase	SO:0001217, UniRef:UniRef50_Q9JRN5	1449126.JQKL01000027_gene2471	9.26e-162	463	COG1089@1|root,COG1089@2|Bacteria,1TQ9T@1239|Firmicutes,24863@186801|Clostridia	186801|Clostridia	M	Catalyzes the conversion of GDP-D-mannose to GDP-4- dehydro-6-deoxy-D-mannose	gmd	-	4.2.1.47	ko:K01711	ko00051,ko00520,ko01100,map00051,map00520,map01100	-	R00888	RC00402	ko00000,ko00001,ko01000	-	-	-	GDP_Man_Dehyd
HYCHLAM_01570	contig_1	cds	294065	295270	-		FAD dependent oxidoreductase domain-containing protein	SO:0001217, UniRef:UniRef50_A3ZXW0	402777.KB235904_gene4667	5.41e-121	364	COG0579@1|root,COG0579@2|Bacteria,1G0XV@1117|Cyanobacteria,1H77Y@1150|Oscillatoriales	1117|Cyanobacteria	S	FAD dependent oxidoreductase	-	-	-	ko:K15736	-	-	-	-	ko00000,ko01000	-	-	-	DAO	92f8e4726f0015412306d7922f9a4be6	401	Coils	Coil	Coil	95	115	-	T	21-11-2024	-	-	-	-
HYCHLAM_01570	contig_1	cds	294065	295270	-		FAD dependent oxidoreductase domain-containing protein	SO:0001217, UniRef:UniRef50_A3ZXW0	402777.KB235904_gene4667	5.41e-121	364	COG0579@1|root,COG0579@2|Bacteria,1G0XV@1117|Cyanobacteria,1H77Y@1150|Oscillatoriales	1117|Cyanobacteria	S	FAD dependent oxidoreductase	-	-	-	ko:K15736	-	-	-	-	ko00000,ko01000	-	-	-	DAO	92f8e4726f0015412306d7922f9a4be6	401	Gene3D	G3DSA:3.50.50.60	-	6	388	4.5e-78	T	21-11-2024	IPR036188	FAD/NAD(P)-binding domain superfamily	-	-
HYCHLAM_01570	contig_1	cds	294065	295270	-		FAD dependent oxidoreductase domain-containing protein	SO:0001217, UniRef:UniRef50_A3ZXW0	402777.KB235904_gene4667	5.41e-121	364	COG0579@1|root,COG0579@2|Bacteria,1G0XV@1117|Cyanobacteria,1H77Y@1150|Oscillatoriales	1117|Cyanobacteria	S	FAD dependent oxidoreductase	-	-	-	ko:K15736	-	-	-	-	ko00000,ko01000	-	-	-	DAO	92f8e4726f0015412306d7922f9a4be6	401	Gene3D	G3DSA:3.30.9.10	-	89	354	4.5e-78	T	21-11-2024	-	-	-	-
HYCHLAM_01570	contig_1	cds	294065	295270	-		FAD dependent oxidoreductase domain-containing protein	SO:0001217, UniRef:UniRef50_A3ZXW0	402777.KB235904_gene4667	5.41e-121	364	COG0579@1|root,COG0579@2|Bacteria,1G0XV@1117|Cyanobacteria,1H77Y@1150|Oscillatoriales	1117|Cyanobacteria	S	FAD dependent oxidoreductase	-	-	-	ko:K15736	-	-	-	-	ko00000,ko01000	-	-	-	DAO	92f8e4726f0015412306d7922f9a4be6	401	SUPERFAMILY	SSF51905	FAD/NAD(P)-binding domain	6	286	2.69e-39	T	21-11-2024	IPR036188	FAD/NAD(P)-binding domain superfamily	-	-
HYCHLAM_01570	contig_1	cds	294065	295270	-		FAD dependent oxidoreductase domain-containing protein	SO:0001217, UniRef:UniRef50_A3ZXW0	402777.KB235904_gene4667	5.41e-121	364	COG0579@1|root,COG0579@2|Bacteria,1G0XV@1117|Cyanobacteria,1H77Y@1150|Oscillatoriales	1117|Cyanobacteria	S	FAD dependent oxidoreductase	-	-	-	ko:K15736	-	-	-	-	ko00000,ko01000	-	-	-	DAO	92f8e4726f0015412306d7922f9a4be6	401	Pfam	PF01266	FAD dependent oxidoreductase	6	394	2.6e-48	T	21-11-2024	IPR006076	FAD dependent oxidoreductase	-	-
HYCHLAM_01570	contig_1	cds	294065	295270	-		FAD dependent oxidoreductase domain-containing protein	SO:0001217, UniRef:UniRef50_A3ZXW0	402777.KB235904_gene4667	5.41e-121	364	COG0579@1|root,COG0579@2|Bacteria,1G0XV@1117|Cyanobacteria,1H77Y@1150|Oscillatoriales	1117|Cyanobacteria	S	FAD dependent oxidoreductase	-	-	-	ko:K15736	-	-	-	-	ko00000,ko01000	-	-	-	DAO	92f8e4726f0015412306d7922f9a4be6	401	PANTHER	PTHR43104	L-2-HYDROXYGLUTARATE DEHYDROGENASE, MITOCHONDRIAL	1	394	6.8e-100	T	21-11-2024	-	-	-	-
HYCHLAM_01575	contig_1	cds	295339	296106	+		Methyltransferase	SO:0001217, UniRef:UniRef50_A0A1M3IRZ5	1487953.JMKF01000047_gene2138	4.12e-82	252	COG4122@1|root,COG4122@2|Bacteria,1G90J@1117|Cyanobacteria	1117|Cyanobacteria	S	Macrocin-O-methyltransferase (TylF)	-	-	-	-	-	-	-	-	-	-	-	-	TylF
HYCHLAM_01580	contig_1	cds	296164	297705	-		Cytidyltransferase	SO:0001217, UniRef:UniRef50_A0A1F8JTM4	156889.Mmc1_1062	1.75e-150	447	COG0615@1|root,COG2870@1|root,COG0615@2|Bacteria,COG2870@2|Bacteria,1R7DJ@1224|Proteobacteria,2VF2S@28211|Alphaproteobacteria	28211|Alphaproteobacteria	H	Catalyzes the ADP transfer from ATP to D-glycero-beta-D- manno-heptose 1-phosphate, yielding ADP-D-glycero-beta-D-manno- heptose	-	-	-	-	-	-	-	-	-	-	-	-	CTP_transf_like,PfkB	3ae6eed2a61332eeca2892282492323d	513	Pfam	PF00294	pfkB family carbohydrate kinase	236	500	2e-14	T	21-11-2024	IPR011611	Carbohydrate kinase PfkB	-	-
HYCHLAM_01580	contig_1	cds	296164	297705	-		Cytidyltransferase	SO:0001217, UniRef:UniRef50_A0A1F8JTM4	156889.Mmc1_1062	1.75e-150	447	COG0615@1|root,COG2870@1|root,COG0615@2|Bacteria,COG2870@2|Bacteria,1R7DJ@1224|Proteobacteria,2VF2S@28211|Alphaproteobacteria	28211|Alphaproteobacteria	H	Catalyzes the ADP transfer from ATP to D-glycero-beta-D- manno-heptose 1-phosphate, yielding ADP-D-glycero-beta-D-manno- heptose	-	-	-	-	-	-	-	-	-	-	-	-	CTP_transf_like,PfkB	3ae6eed2a61332eeca2892282492323d	513	CDD	cd02172	RfaE_N	26	165	3.88179e-67	T	21-11-2024	-	-	-	-
HYCHLAM_01580	contig_1	cds	296164	297705	-		Cytidyltransferase	SO:0001217, UniRef:UniRef50_A0A1F8JTM4	156889.Mmc1_1062	1.75e-150	447	COG0615@1|root,COG2870@1|root,COG0615@2|Bacteria,COG2870@2|Bacteria,1R7DJ@1224|Proteobacteria,2VF2S@28211|Alphaproteobacteria	28211|Alphaproteobacteria	H	Catalyzes the ADP transfer from ATP to D-glycero-beta-D- manno-heptose 1-phosphate, yielding ADP-D-glycero-beta-D-manno- heptose	-	-	-	-	-	-	-	-	-	-	-	-	CTP_transf_like,PfkB	3ae6eed2a61332eeca2892282492323d	513	NCBIfam	TIGR00125	cytidyltransferase-like domain	33	91	6.8e-11	T	21-11-2024	IPR004821	Cytidyltransferase-like domain	-	-
HYCHLAM_01580	contig_1	cds	296164	297705	-		Cytidyltransferase	SO:0001217, UniRef:UniRef50_A0A1F8JTM4	156889.Mmc1_1062	1.75e-150	447	COG0615@1|root,COG2870@1|root,COG0615@2|Bacteria,COG2870@2|Bacteria,1R7DJ@1224|Proteobacteria,2VF2S@28211|Alphaproteobacteria	28211|Alphaproteobacteria	H	Catalyzes the ADP transfer from ATP to D-glycero-beta-D- manno-heptose 1-phosphate, yielding ADP-D-glycero-beta-D-manno- heptose	-	-	-	-	-	-	-	-	-	-	-	-	CTP_transf_like,PfkB	3ae6eed2a61332eeca2892282492323d	513	Gene3D	G3DSA:3.40.1190.20	-	192	502	4.2e-52	T	21-11-2024	IPR029056	Ribokinase-like	-	-
HYCHLAM_01580	contig_1	cds	296164	297705	-		Cytidyltransferase	SO:0001217, UniRef:UniRef50_A0A1F8JTM4	156889.Mmc1_1062	1.75e-150	447	COG0615@1|root,COG2870@1|root,COG0615@2|Bacteria,COG2870@2|Bacteria,1R7DJ@1224|Proteobacteria,2VF2S@28211|Alphaproteobacteria	28211|Alphaproteobacteria	H	Catalyzes the ADP transfer from ATP to D-glycero-beta-D- manno-heptose 1-phosphate, yielding ADP-D-glycero-beta-D-manno- heptose	-	-	-	-	-	-	-	-	-	-	-	-	CTP_transf_like,PfkB	3ae6eed2a61332eeca2892282492323d	513	SUPERFAMILY	SSF52374	Nucleotidylyl transferase	31	177	1.78e-20	T	21-11-2024	-	-	-	-
HYCHLAM_01580	contig_1	cds	296164	297705	-		Cytidyltransferase	SO:0001217, UniRef:UniRef50_A0A1F8JTM4	156889.Mmc1_1062	1.75e-150	447	COG0615@1|root,COG2870@1|root,COG0615@2|Bacteria,COG2870@2|Bacteria,1R7DJ@1224|Proteobacteria,2VF2S@28211|Alphaproteobacteria	28211|Alphaproteobacteria	H	Catalyzes the ADP transfer from ATP to D-glycero-beta-D- manno-heptose 1-phosphate, yielding ADP-D-glycero-beta-D-manno- heptose	-	-	-	-	-	-	-	-	-	-	-	-	CTP_transf_like,PfkB	3ae6eed2a61332eeca2892282492323d	513	SUPERFAMILY	SSF53613	Ribokinase-like	198	499	2.49e-29	T	21-11-2024	IPR029056	Ribokinase-like	-	-
HYCHLAM_01580	contig_1	cds	296164	297705	-		Cytidyltransferase	SO:0001217, UniRef:UniRef50_A0A1F8JTM4	156889.Mmc1_1062	1.75e-150	447	COG0615@1|root,COG2870@1|root,COG0615@2|Bacteria,COG2870@2|Bacteria,1R7DJ@1224|Proteobacteria,2VF2S@28211|Alphaproteobacteria	28211|Alphaproteobacteria	H	Catalyzes the ADP transfer from ATP to D-glycero-beta-D- manno-heptose 1-phosphate, yielding ADP-D-glycero-beta-D-manno- heptose	-	-	-	-	-	-	-	-	-	-	-	-	CTP_transf_like,PfkB	3ae6eed2a61332eeca2892282492323d	513	Gene3D	G3DSA:3.40.50.620	HUPs	3	191	3.3e-30	T	21-11-2024	IPR014729	Rossmann-like alpha/beta/alpha sandwich fold	-	-
HYCHLAM_01580	contig_1	cds	296164	297705	-		Cytidyltransferase	SO:0001217, UniRef:UniRef50_A0A1F8JTM4	156889.Mmc1_1062	1.75e-150	447	COG0615@1|root,COG2870@1|root,COG0615@2|Bacteria,COG2870@2|Bacteria,1R7DJ@1224|Proteobacteria,2VF2S@28211|Alphaproteobacteria	28211|Alphaproteobacteria	H	Catalyzes the ADP transfer from ATP to D-glycero-beta-D- manno-heptose 1-phosphate, yielding ADP-D-glycero-beta-D-manno- heptose	-	-	-	-	-	-	-	-	-	-	-	-	CTP_transf_like,PfkB	3ae6eed2a61332eeca2892282492323d	513	PANTHER	PTHR46969	BIFUNCTIONAL PROTEIN HLDE	186	508	8.3e-55	T	21-11-2024	-	-	-	-
HYCHLAM_01580	contig_1	cds	296164	297705	-		Cytidyltransferase	SO:0001217, UniRef:UniRef50_A0A1F8JTM4	156889.Mmc1_1062	1.75e-150	447	COG0615@1|root,COG2870@1|root,COG0615@2|Bacteria,COG2870@2|Bacteria,1R7DJ@1224|Proteobacteria,2VF2S@28211|Alphaproteobacteria	28211|Alphaproteobacteria	H	Catalyzes the ADP transfer from ATP to D-glycero-beta-D- manno-heptose 1-phosphate, yielding ADP-D-glycero-beta-D-manno- heptose	-	-	-	-	-	-	-	-	-	-	-	-	CTP_transf_like,PfkB	3ae6eed2a61332eeca2892282492323d	513	Pfam	PF01467	Cytidylyltransferase-like	35	145	2e-11	T	21-11-2024	IPR004821	Cytidyltransferase-like domain	-	-
HYCHLAM_01585	contig_1	cds	297709	298278	-		SIS domain-containing protein	SO:0001217, UniRef:UniRef50_A0A1F8JTX8	585394.RHOM_00895	9.88e-40	140	COG0279@1|root,COG0279@2|Bacteria,1V4TB@1239|Firmicutes,24JYA@186801|Clostridia	186801|Clostridia	G	SIS domain	-	-	5.3.1.28	ko:K03271	ko00540,ko01100,map00540,map01100	M00064	R05645,R09768,R09769	RC00434	ko00000,ko00001,ko00002,ko01000,ko01005	-	-	-	SIS_2
HYCHLAM_01590	contig_1	cds	298522	299511	-		UDP-glucuronate decarboxylase	SO:0001217, UniRef:UniRef50_A2C5U6	509191.AEDB02000048_gene4688	1.65e-160	458	COG0451@1|root,COG0451@2|Bacteria,1VP6I@1239|Firmicutes,251A8@186801|Clostridia,3WGFN@541000|Ruminococcaceae	186801|Clostridia	M	epimerase dehydratase	-	-	-	-	-	-	-	-	-	-	-	-	GDP_Man_Dehyd
HYCHLAM_01595	contig_1	cds	299516	300505	-		UDP-glucose 4-epimerase	SO:0001217, UniRef:UniRef50_X5M7V8	1126627.BAWE01000005_gene5179	1.27e-135	395	COG0451@1|root,COG0451@2|Bacteria,1PB4Y@1224|Proteobacteria,2TTV7@28211|Alphaproteobacteria,3JV7Y@41294|Bradyrhizobiaceae	28211|Alphaproteobacteria	M	epimerase dehydratase	-	-	-	-	-	-	-	-	-	-	-	-	Epimerase
HYCHLAM_01600	contig_1	cds	300678	302483	+		hypothetical protein	PFAM:PF00005.31	530564.Psta_3327	1.81e-70	247	COG1132@1|root,COG1132@2|Bacteria,2IYCU@203682|Planctomycetes	203682|Planctomycetes	V	ABC-type multidrug transport system ATPase and permease	-	-	-	ko:K06147,ko:K11085	ko02010,map02010	-	-	-	ko00000,ko00001,ko01000,ko02000	3.A.1.106,3.A.1.109,3.A.1.21	-	-	ABC_membrane,ABC_tran
HYCHLAM_01605	contig_1	cds	302489	303514	+		hypothetical protein		1121033.AUCF01000009_gene1165	1.34e-25	115	COG0666@1|root,COG1216@1|root,COG0666@2|Bacteria,COG1216@2|Bacteria,1QW90@1224|Proteobacteria,2U14S@28211|Alphaproteobacteria,2JUHR@204441|Rhodospirillales	28211|Alphaproteobacteria	S	Glycosyltransferase like family 2	-	-	-	-	-	-	-	-	-	-	-	-	Glycos_transf_2	a99b24176ce6e0c70a32f8551f919eeb	341	PANTHER	PTHR43685	GLYCOSYLTRANSFERASE	2	205	7.3e-26	T	21-11-2024	IPR050834	Glycosyltransferase 2 family enzymes	-	-
HYCHLAM_01605	contig_1	cds	302489	303514	+		hypothetical protein		1121033.AUCF01000009_gene1165	1.34e-25	115	COG0666@1|root,COG1216@1|root,COG0666@2|Bacteria,COG1216@2|Bacteria,1QW90@1224|Proteobacteria,2U14S@28211|Alphaproteobacteria,2JUHR@204441|Rhodospirillales	28211|Alphaproteobacteria	S	Glycosyltransferase like family 2	-	-	-	-	-	-	-	-	-	-	-	-	Glycos_transf_2	a99b24176ce6e0c70a32f8551f919eeb	341	Pfam	PF00535	Glycosyl transferase family 2	7	143	5.4e-22	T	21-11-2024	IPR001173	Glycosyltransferase 2-like	-	-
HYCHLAM_01605	contig_1	cds	302489	303514	+		hypothetical protein		1121033.AUCF01000009_gene1165	1.34e-25	115	COG0666@1|root,COG1216@1|root,COG0666@2|Bacteria,COG1216@2|Bacteria,1QW90@1224|Proteobacteria,2U14S@28211|Alphaproteobacteria,2JUHR@204441|Rhodospirillales	28211|Alphaproteobacteria	S	Glycosyltransferase like family 2	-	-	-	-	-	-	-	-	-	-	-	-	Glycos_transf_2	a99b24176ce6e0c70a32f8551f919eeb	341	Gene3D	G3DSA:3.90.550.10	Spore Coat Polysaccharide Biosynthesis Protein SpsA; Chain A	1	262	1.5e-46	T	21-11-2024	IPR029044	Nucleotide-diphospho-sugar transferases	-	-
HYCHLAM_01605	contig_1	cds	302489	303514	+		hypothetical protein		1121033.AUCF01000009_gene1165	1.34e-25	115	COG0666@1|root,COG1216@1|root,COG0666@2|Bacteria,COG1216@2|Bacteria,1QW90@1224|Proteobacteria,2U14S@28211|Alphaproteobacteria,2JUHR@204441|Rhodospirillales	28211|Alphaproteobacteria	S	Glycosyltransferase like family 2	-	-	-	-	-	-	-	-	-	-	-	-	Glycos_transf_2	a99b24176ce6e0c70a32f8551f919eeb	341	SUPERFAMILY	SSF53448	Nucleotide-diphospho-sugar transferases	4	232	1.21e-48	T	21-11-2024	IPR029044	Nucleotide-diphospho-sugar transferases	-	-
HYCHLAM_01610	contig_1	cds	303462	304370	-		hypothetical protein	PFAM:PF13641.10	383372.Rcas_3100	1.74e-13	77.8	COG1216@1|root,COG1216@2|Bacteria,2G76E@200795|Chloroflexi,377ZP@32061|Chloroflexia	32061|Chloroflexia	S	PFAM glycosyl transferase family 2	-	-	-	-	-	-	-	-	-	-	-	-	Glycos_transf_2
HYCHLAM_01615	contig_1	cds	304371	305039	-		hypothetical protein	PFAM:PF01739.22, PFAM:PF05175.18, PFAM:PF08241.16, PFAM:PF08242.16, PFAM:PF13489.10, PFAM:PF13649.10, PFAM:PF13847.10	596151.DesfrDRAFT_2437	2.44e-26	108	COG2518@1|root,COG2518@2|Bacteria,1PZIE@1224|Proteobacteria,43EET@68525|delta/epsilon subdivisions,2X0H6@28221|Deltaproteobacteria,2MCB6@213115|Desulfovibrionales	28221|Deltaproteobacteria	O	Methyltransferase domain	-	-	-	-	-	-	-	-	-	-	-	-	Methyltransf_11
HYCHLAM_01620	contig_1	cds	305036	305671	-		Ubiquinone biosynthesis O-methyltransferase	SO:0001217, UniRef:UniRef50_A0A6M2A5L0	596151.DesfrDRAFT_2437	3.82e-63	202	COG2518@1|root,COG2518@2|Bacteria,1PZIE@1224|Proteobacteria,43EET@68525|delta/epsilon subdivisions,2X0H6@28221|Deltaproteobacteria,2MCB6@213115|Desulfovibrionales	28221|Deltaproteobacteria	O	Methyltransferase domain	-	-	-	-	-	-	-	-	-	-	-	-	Methyltransf_11
HYCHLAM_01625	contig_1	cds	305774	307153	-		hypothetical protein
HYCHLAM_01630	contig_1	cds	307150	308301	-		DegT/DnrJ/EryC1/StrS family aminotransferase	SO:0001217, UniRef:UniRef50_A0A0E3VS46	1175306.GWL_06200	2.35e-134	396	COG0399@1|root,COG0399@2|Bacteria,1MUPN@1224|Proteobacteria	1224|Proteobacteria	E	Belongs to the DegT DnrJ EryC1 family	-	-	-	-	-	-	-	-	-	-	-	-	DegT_DnrJ_EryC1
HYCHLAM_01635	contig_1	cds	308304	309419	-		Pyridoxal-phosphate-dependent aminotransferase	SO:0001217, UniRef:UniRef50_K7WR72	46234.ANA_C10147	9.97e-148	429	COG0399@1|root,COG0399@2|Bacteria,1G0IM@1117|Cyanobacteria	1117|Cyanobacteria	E	Belongs to the DegT DnrJ EryC1 family	-	-	-	-	-	-	-	-	-	-	-	-	DegT_DnrJ_EryC1
HYCHLAM_01640	contig_1	cds	309475	310932	-		hypothetical protein
HYCHLAM_01645	contig_1	cds	310953	312026	-		hypothetical protein	PFAM:PF02779.28, PFAM:PF02780.24	1144319.PMI16_04706	3.66e-127	375	COG0022@1|root,COG0022@2|Bacteria,1R8KB@1224|Proteobacteria,2VKQ0@28216|Betaproteobacteria,477DE@75682|Oxalobacteraceae	28216|Betaproteobacteria	C	Transketolase, pyrimidine binding domain	-	-	1.2.4.1	ko:K00162,ko:K21417	ko00010,ko00020,ko00620,ko01100,ko01110,ko01120,ko01130,ko01200,ko04066,ko04922,ko05230,map00010,map00020,map00620,map01100,map01110,map01120,map01130,map01200,map04066,map04922,map05230	M00307	R00014,R00209,R01699,R03270	RC00004,RC00027,RC00627,RC02742,RC02744,RC02882	br01601,ko00000,ko00001,ko00002,ko01000	-	-	-	Transket_pyr,Transketolase_C
HYCHLAM_01650	contig_1	cds	312032	313009	-		Acetoin:2,6-dichlorophenolindophenol oxidoreductase subunit alpha	SO:0001217, UniRef:UniRef50_A0A5P9D7Q3	652103.Rpdx1_1426	4.63e-115	342	COG1071@1|root,COG1071@2|Bacteria,1MU5R@1224|Proteobacteria,2U6XP@28211|Alphaproteobacteria,3K406@41294|Bradyrhizobiaceae	28211|Alphaproteobacteria	C	Dehydrogenase E1 component	-	-	1.2.4.1	ko:K00161	ko00010,ko00020,ko00620,ko01100,ko01110,ko01120,ko01130,ko01200,ko04066,ko04922,ko05230,map00010,map00020,map00620,map01100,map01110,map01120,map01130,map01200,map04066,map04922,map05230	M00307	R00014,R00209,R01699,R03270	RC00004,RC00027,RC00627,RC02742,RC02744,RC02882	br01601,ko00000,ko00001,ko00002,ko01000	-	-	-	E1_dh
HYCHLAM_01655	contig_1	cds	313125	315125	-		UvrABC system protein B	SO:0001217, UniRef:UniRef50_B0RRD9	1437425.CSEC_1773	0	925	COG0556@1|root,COG0556@2|Bacteria,2JFI1@204428|Chlamydiae	204428|Chlamydiae	L	damaged site, the DNA wraps around one UvrB monomer. DNA wrap is dependent on ATP binding by UvrB and probably causes local melting of the DNA helix, facilitating insertion of UvrB beta-hairpin between the DNA strands. Then UvrB probes one DNA strand for the presence of a lesion. If a lesion is found the UvrA subunits dissociate and the UvrB-DNA preincision complex is formed. This complex is subs…	uvrB	-	-	ko:K03702	ko03420,map03420	-	-	-	ko00000,ko00001,ko03400	-	-	-	Helicase_C,ResIII,UVR,UvrB
HYCHLAM_01660	contig_1	cds	315106	316296	-		Tyrosine transporter	SO:0001217, UniRef:UniRef50_A0A1F8JQ37	331113.SNE_A22950	9.39e-133	393	COG0814@1|root,COG0814@2|Bacteria,2JFWY@204428|Chlamydiae	204428|Chlamydiae	E	Tryptophan/tyrosine permease family	-	-	-	ko:K03834	-	-	-	-	ko00000,ko02000	2.A.42.1.1	-	-	Trp_Tyr_perm
HYCHLAM_01665	contig_1	cds	316309	317517	-		Tyrosine transporter	SO:0001217, UniRef:UniRef50_A0A1F8JQ56	331113.SNE_A22980	4.32e-123	369	COG0814@1|root,COG0814@2|Bacteria,2JFFY@204428|Chlamydiae	204428|Chlamydiae	E	Tryptophan/tyrosine permease family	tyrP_1	-	-	ko:K03834	-	-	-	-	ko00000,ko02000	2.A.42.1.1	-	-	Trp_Tyr_perm
HYCHLAM_01670	contig_1	cds	317514	319205	-		UPF0159 protein CT_632	SO:0001217, UniRef:UniRef50_O84637	331113.SNE_A22990	2.27e-273	762	COG1351@1|root,COG1351@2|Bacteria,2JFK7@204428|Chlamydiae	204428|Chlamydiae	F	Catalyzes the reductive methylation of 2'-deoxyuridine- 5'-monophosphate (dUMP) to 2'-deoxythymidine-5'-monophosphate (dTMP) while utilizing 5,10-methylenetetrahydrofolate (mTHF) as the methyl donor, and NADPH and FADH(2) as the reductant	CP_1126	-	-	-	-	-	-	-	-	-	-	-	Thy1
HYCHLAM_01675	contig_1	cds	319221	320216	+		Delta-aminolevulinic acid dehydratase	SO:0001217, UniRef:UniRef50_A0A0H5DMS2	331113.SNE_A23010	5.53e-141	409	COG0113@1|root,COG0113@2|Bacteria,2JFHF@204428|Chlamydiae	204428|Chlamydiae	H	Belongs to the ALAD family	hemB	-	4.2.1.24	ko:K01698	ko00860,ko01100,ko01110,ko01120,map00860,map01100,map01110,map01120	M00121	R00036	RC00918,RC01781	ko00000,ko00001,ko00002,ko01000,ko04147	-	-	-	ALAD
HYCHLAM_01680	contig_1	cds	320694	320912	-		Putative transposase	SO:0001217, UniRef:UniRef50_D6YRS2	716544.wcw_p0004	1.13e-34	119	COG1662@1|root,COG1662@2|Bacteria,2JH86@204428|Chlamydiae	204428|Chlamydiae	L	Transposase and inactivated derivatives	-	-	-	-	-	-	-	-	-	-	-	-	DDE_Tnp_IS1
HYCHLAM_01685	contig_1	cds	320987	321202	+		hypothetical protein
HYCHLAM_01690	contig_1	cds	321480	321968	-		hypothetical protein
HYCHLAM_01695	contig_1	cds	322102	324198	-		DNA 3'-5' helicase	SO:0001217, UniRef:UniRef50_O84614	331113.SNE_A22680	2.36e-264	751	COG0210@1|root,COG0210@2|Bacteria,2JFDE@204428|Chlamydiae	204428|Chlamydiae	L	DNA helicase	pcrA	-	3.6.4.12	ko:K03657	ko03420,ko03430,map03420,map03430	-	-	-	ko00000,ko00001,ko01000,ko03400	-	-	-	UvrD-helicase,UvrD_C
HYCHLAM_01700	contig_1	cds	324293	324592	-		hypothetical protein
HYCHLAM_01705	contig_1	cds	324710	328312	-		Proline dehydrogenase	SO:0001217, UniRef:UniRef50_A0A2E4FBM1	331113.SNE_A22620	0	1495	COG0506@1|root,COG1012@1|root,COG0506@2|Bacteria,COG1012@2|Bacteria,2JFQE@204428|Chlamydiae	204428|Chlamydiae	CE	Belongs to the aldehyde dehydrogenase family	putA	-	1.2.1.88,1.5.5.2	ko:K13821	ko00250,ko00330,ko01100,ko01110,ko01130,map00250,map00330,map01100,map01110,map01130	-	R00245,R00707,R00708,R01253,R04444,R04445,R05051	RC00080,RC00083,RC00216,RC00242,RC00255	ko00000,ko00001,ko01000,ko03000	-	-	-	Aldedh,Pro_dh
HYCHLAM_01710	contig_1	cds	328362	329567	+		DUF1343 domain-containing protein	SO:0001217, UniRef:UniRef50_A0A6M1ZZ64	331113.SNE_A22610	6.09e-172	493	COG3876@1|root,COG3876@2|Bacteria,2JFQB@204428|Chlamydiae	204428|Chlamydiae	S	Protein of unknown function (DUF1343)	ybbC	-	-	-	-	-	-	-	-	-	-	-	DUF1343
HYCHLAM_01715	contig_1	cds	329570	329830	-		hypothetical protein
HYCHLAM_01720	contig_1	cds	330065	330361	+		Co-chaperonin GroES	SO:0001217, UniRef:UniRef50_B1YEP7	247490.KSU1_C0398	2.78e-28	105	COG0234@1|root,COG0234@2|Bacteria,2J027@203682|Planctomycetes	203682|Planctomycetes	O	Binds to Cpn60 in the presence of Mg-ATP and suppresses the ATPase activity of the latter	-	GO:0003674,GO:0005488,GO:0005515,GO:0006457,GO:0006458,GO:0006950,GO:0006986,GO:0008150,GO:0009987,GO:0010033,GO:0035966,GO:0042221,GO:0043167,GO:0043169,GO:0046872,GO:0050896,GO:0051082,GO:0051084,GO:0051085,GO:0051087,GO:0061077	-	ko:K04078	-	-	-	-	ko00000,ko03029,ko03110	-	-	-	Cpn10
HYCHLAM_01725	contig_1	cds	330373	332061	+		Chaperonin GroEL	SO:0001217, UniRef:UniRef50_P81284	1444711.CCJF01000005_gene312	2.08e-254	715	COG0459@1|root,COG0459@2|Bacteria,2JFPP@204428|Chlamydiae	204428|Chlamydiae	O	Prevents misfolding and promotes the refolding and proper assembly of unfolded polypeptides generated under stress conditions	groL2	-	-	ko:K04077	ko03018,ko04212,ko04940,ko05134,ko05152,map03018,map04212,map04940,map05134,map05152	-	-	-	ko00000,ko00001,ko03019,ko03029,ko03110,ko04147	-	-	-	Cpn60_TCP1	c5cfebb884906a820d3ab75994842776	562	Gene3D	G3DSA:1.10.560.10	-	5	522	5.7e-216	T	21-11-2024	IPR027413	GroEL-like equatorial domain superfamily	-	-
HYCHLAM_01725	contig_1	cds	330373	332061	+		Chaperonin GroEL	SO:0001217, UniRef:UniRef50_P81284	1444711.CCJF01000005_gene312	2.08e-254	715	COG0459@1|root,COG0459@2|Bacteria,2JFPP@204428|Chlamydiae	204428|Chlamydiae	O	Prevents misfolding and promotes the refolding and proper assembly of unfolded polypeptides generated under stress conditions	groL2	-	-	ko:K04077	ko03018,ko04212,ko04940,ko05134,ko05152,map03018,map04212,map04940,map05134,map05152	-	-	-	ko00000,ko00001,ko03019,ko03029,ko03110,ko04147	-	-	-	Cpn60_TCP1	c5cfebb884906a820d3ab75994842776	562	Gene3D	G3DSA:3.30.260.10	-	136	411	5.7e-216	T	21-11-2024	IPR027410	TCP-1-like chaperonin intermediate domain superfamily	-	-
HYCHLAM_01725	contig_1	cds	330373	332061	+		Chaperonin GroEL	SO:0001217, UniRef:UniRef50_P81284	1444711.CCJF01000005_gene312	2.08e-254	715	COG0459@1|root,COG0459@2|Bacteria,2JFPP@204428|Chlamydiae	204428|Chlamydiae	O	Prevents misfolding and promotes the refolding and proper assembly of unfolded polypeptides generated under stress conditions	groL2	-	-	ko:K04077	ko03018,ko04212,ko04940,ko05134,ko05152,map03018,map04212,map04940,map05134,map05152	-	-	-	ko00000,ko00001,ko03019,ko03029,ko03110,ko04147	-	-	-	Cpn60_TCP1	c5cfebb884906a820d3ab75994842776	562	PANTHER	PTHR45633	60 KDA HEAT SHOCK PROTEIN, MITOCHONDRIAL	3	531	1.4e-210	T	21-11-2024	IPR001844	Chaperonin Cpn60/GroEL	-	-
HYCHLAM_01725	contig_1	cds	330373	332061	+		Chaperonin GroEL	SO:0001217, UniRef:UniRef50_P81284	1444711.CCJF01000005_gene312	2.08e-254	715	COG0459@1|root,COG0459@2|Bacteria,2JFPP@204428|Chlamydiae	204428|Chlamydiae	O	Prevents misfolding and promotes the refolding and proper assembly of unfolded polypeptides generated under stress conditions	groL2	-	-	ko:K04077	ko03018,ko04212,ko04940,ko05134,ko05152,map03018,map04212,map04940,map05134,map05152	-	-	-	ko00000,ko00001,ko03019,ko03029,ko03110,ko04147	-	-	-	Cpn60_TCP1	c5cfebb884906a820d3ab75994842776	562	SUPERFAMILY	SSF48592	GroEL equatorial domain-like	9	521	4.75e-66	T	21-11-2024	IPR027413	GroEL-like equatorial domain superfamily	-	-
HYCHLAM_01725	contig_1	cds	330373	332061	+		Chaperonin GroEL	SO:0001217, UniRef:UniRef50_P81284	1444711.CCJF01000005_gene312	2.08e-254	715	COG0459@1|root,COG0459@2|Bacteria,2JFPP@204428|Chlamydiae	204428|Chlamydiae	O	Prevents misfolding and promotes the refolding and proper assembly of unfolded polypeptides generated under stress conditions	groL2	-	-	ko:K04077	ko03018,ko04212,ko04940,ko05134,ko05152,map03018,map04212,map04940,map05134,map05152	-	-	-	ko00000,ko00001,ko03019,ko03029,ko03110,ko04147	-	-	-	Cpn60_TCP1	c5cfebb884906a820d3ab75994842776	562	Gene3D	G3DSA:3.50.7.10	GroEL	191	374	5.7e-216	T	21-11-2024	IPR027409	GroEL-like apical domain superfamily	-	-
HYCHLAM_01725	contig_1	cds	330373	332061	+		Chaperonin GroEL	SO:0001217, UniRef:UniRef50_P81284	1444711.CCJF01000005_gene312	2.08e-254	715	COG0459@1|root,COG0459@2|Bacteria,2JFPP@204428|Chlamydiae	204428|Chlamydiae	O	Prevents misfolding and promotes the refolding and proper assembly of unfolded polypeptides generated under stress conditions	groL2	-	-	ko:K04077	ko03018,ko04212,ko04940,ko05134,ko05152,map03018,map04212,map04940,map05134,map05152	-	-	-	ko00000,ko00001,ko03019,ko03029,ko03110,ko04147	-	-	-	Cpn60_TCP1	c5cfebb884906a820d3ab75994842776	562	NCBIfam	TIGR02348	chaperonin GroEL	3	526	9.6e-227	T	21-11-2024	IPR001844	Chaperonin Cpn60/GroEL	-	-
HYCHLAM_01725	contig_1	cds	330373	332061	+		Chaperonin GroEL	SO:0001217, UniRef:UniRef50_P81284	1444711.CCJF01000005_gene312	2.08e-254	715	COG0459@1|root,COG0459@2|Bacteria,2JFPP@204428|Chlamydiae	204428|Chlamydiae	O	Prevents misfolding and promotes the refolding and proper assembly of unfolded polypeptides generated under stress conditions	groL2	-	-	ko:K04077	ko03018,ko04212,ko04940,ko05134,ko05152,map03018,map04212,map04940,map05134,map05152	-	-	-	ko00000,ko00001,ko03019,ko03029,ko03110,ko04147	-	-	-	Cpn60_TCP1	c5cfebb884906a820d3ab75994842776	562	CDD	cd03344	GroEL	3	523	0	T	21-11-2024	IPR001844	Chaperonin Cpn60/GroEL	-	-
HYCHLAM_01725	contig_1	cds	330373	332061	+		Chaperonin GroEL	SO:0001217, UniRef:UniRef50_P81284	1444711.CCJF01000005_gene312	2.08e-254	715	COG0459@1|root,COG0459@2|Bacteria,2JFPP@204428|Chlamydiae	204428|Chlamydiae	O	Prevents misfolding and promotes the refolding and proper assembly of unfolded polypeptides generated under stress conditions	groL2	-	-	ko:K04077	ko03018,ko04212,ko04940,ko05134,ko05152,map03018,map04212,map04940,map05134,map05152	-	-	-	ko00000,ko00001,ko03019,ko03029,ko03110,ko04147	-	-	-	Cpn60_TCP1	c5cfebb884906a820d3ab75994842776	562	SUPERFAMILY	SSF54849	GroEL-intermediate domain like	363	409	2.2e-06	T	21-11-2024	IPR027410	TCP-1-like chaperonin intermediate domain superfamily	-	-
HYCHLAM_01725	contig_1	cds	330373	332061	+		Chaperonin GroEL	SO:0001217, UniRef:UniRef50_P81284	1444711.CCJF01000005_gene312	2.08e-254	715	COG0459@1|root,COG0459@2|Bacteria,2JFPP@204428|Chlamydiae	204428|Chlamydiae	O	Prevents misfolding and promotes the refolding and proper assembly of unfolded polypeptides generated under stress conditions	groL2	-	-	ko:K04077	ko03018,ko04212,ko04940,ko05134,ko05152,map03018,map04212,map04940,map05134,map05152	-	-	-	ko00000,ko00001,ko03019,ko03029,ko03110,ko04147	-	-	-	Cpn60_TCP1	c5cfebb884906a820d3ab75994842776	562	SUPERFAMILY	SSF52029	GroEL apical domain-like	183	377	5.49e-75	T	21-11-2024	IPR027409	GroEL-like apical domain superfamily	-	-
HYCHLAM_01725	contig_1	cds	330373	332061	+		Chaperonin GroEL	SO:0001217, UniRef:UniRef50_P81284	1444711.CCJF01000005_gene312	2.08e-254	715	COG0459@1|root,COG0459@2|Bacteria,2JFPP@204428|Chlamydiae	204428|Chlamydiae	O	Prevents misfolding and promotes the refolding and proper assembly of unfolded polypeptides generated under stress conditions	groL2	-	-	ko:K04077	ko03018,ko04212,ko04940,ko05134,ko05152,map03018,map04212,map04940,map05134,map05152	-	-	-	ko00000,ko00001,ko03019,ko03029,ko03110,ko04147	-	-	-	Cpn60_TCP1	c5cfebb884906a820d3ab75994842776	562	SUPERFAMILY	SSF54849	GroEL-intermediate domain like	136	196	1.68e-14	T	21-11-2024	IPR027410	TCP-1-like chaperonin intermediate domain superfamily	-	-
HYCHLAM_01725	contig_1	cds	330373	332061	+		Chaperonin GroEL	SO:0001217, UniRef:UniRef50_P81284	1444711.CCJF01000005_gene312	2.08e-254	715	COG0459@1|root,COG0459@2|Bacteria,2JFPP@204428|Chlamydiae	204428|Chlamydiae	O	Prevents misfolding and promotes the refolding and proper assembly of unfolded polypeptides generated under stress conditions	groL2	-	-	ko:K04077	ko03018,ko04212,ko04940,ko05134,ko05152,map03018,map04212,map04940,map05134,map05152	-	-	-	ko00000,ko00001,ko03019,ko03029,ko03110,ko04147	-	-	-	Cpn60_TCP1	c5cfebb884906a820d3ab75994842776	562	FunFam	G3DSA:3.50.7.10:FF:000001	60 kDa chaperonin	191	374	7.6e-78	T	21-11-2024	-	-	-	-
HYCHLAM_01725	contig_1	cds	330373	332061	+		Chaperonin GroEL	SO:0001217, UniRef:UniRef50_P81284	1444711.CCJF01000005_gene312	2.08e-254	715	COG0459@1|root,COG0459@2|Bacteria,2JFPP@204428|Chlamydiae	204428|Chlamydiae	O	Prevents misfolding and promotes the refolding and proper assembly of unfolded polypeptides generated under stress conditions	groL2	-	-	ko:K04077	ko03018,ko04212,ko04940,ko05134,ko05152,map03018,map04212,map04940,map05134,map05152	-	-	-	ko00000,ko00001,ko03019,ko03029,ko03110,ko04147	-	-	-	Cpn60_TCP1	c5cfebb884906a820d3ab75994842776	562	Hamap	MF_00600	Chaperonin GroEL [groEL].	1	555	37.3937	T	21-11-2024	IPR001844	Chaperonin Cpn60/GroEL	-	-
HYCHLAM_01725	contig_1	cds	330373	332061	+		Chaperonin GroEL	SO:0001217, UniRef:UniRef50_P81284	1444711.CCJF01000005_gene312	2.08e-254	715	COG0459@1|root,COG0459@2|Bacteria,2JFPP@204428|Chlamydiae	204428|Chlamydiae	O	Prevents misfolding and promotes the refolding and proper assembly of unfolded polypeptides generated under stress conditions	groL2	-	-	ko:K04077	ko03018,ko04212,ko04940,ko05134,ko05152,map03018,map04212,map04940,map05134,map05152	-	-	-	ko00000,ko00001,ko03019,ko03029,ko03110,ko04147	-	-	-	Cpn60_TCP1	c5cfebb884906a820d3ab75994842776	562	PRINTS	PR00298	60kDa chaperonin signature	82	109	6.2e-65	T	21-11-2024	IPR001844	Chaperonin Cpn60/GroEL	-	-
HYCHLAM_01725	contig_1	cds	330373	332061	+		Chaperonin GroEL	SO:0001217, UniRef:UniRef50_P81284	1444711.CCJF01000005_gene312	2.08e-254	715	COG0459@1|root,COG0459@2|Bacteria,2JFPP@204428|Chlamydiae	204428|Chlamydiae	O	Prevents misfolding and promotes the refolding and proper assembly of unfolded polypeptides generated under stress conditions	groL2	-	-	ko:K04077	ko03018,ko04212,ko04940,ko05134,ko05152,map03018,map04212,map04940,map05134,map05152	-	-	-	ko00000,ko00001,ko03019,ko03029,ko03110,ko04147	-	-	-	Cpn60_TCP1	c5cfebb884906a820d3ab75994842776	562	PRINTS	PR00298	60kDa chaperonin signature	268	291	6.2e-65	T	21-11-2024	IPR001844	Chaperonin Cpn60/GroEL	-	-
HYCHLAM_01725	contig_1	cds	330373	332061	+		Chaperonin GroEL	SO:0001217, UniRef:UniRef50_P81284	1444711.CCJF01000005_gene312	2.08e-254	715	COG0459@1|root,COG0459@2|Bacteria,2JFPP@204428|Chlamydiae	204428|Chlamydiae	O	Prevents misfolding and promotes the refolding and proper assembly of unfolded polypeptides generated under stress conditions	groL2	-	-	ko:K04077	ko03018,ko04212,ko04940,ko05134,ko05152,map03018,map04212,map04940,map05134,map05152	-	-	-	ko00000,ko00001,ko03019,ko03029,ko03110,ko04147	-	-	-	Cpn60_TCP1	c5cfebb884906a820d3ab75994842776	562	PRINTS	PR00298	60kDa chaperonin signature	26	52	6.2e-65	T	21-11-2024	IPR001844	Chaperonin Cpn60/GroEL	-	-
HYCHLAM_01725	contig_1	cds	330373	332061	+		Chaperonin GroEL	SO:0001217, UniRef:UniRef50_P81284	1444711.CCJF01000005_gene312	2.08e-254	715	COG0459@1|root,COG0459@2|Bacteria,2JFPP@204428|Chlamydiae	204428|Chlamydiae	O	Prevents misfolding and promotes the refolding and proper assembly of unfolded polypeptides generated under stress conditions	groL2	-	-	ko:K04077	ko03018,ko04212,ko04940,ko05134,ko05152,map03018,map04212,map04940,map05134,map05152	-	-	-	ko00000,ko00001,ko03019,ko03029,ko03110,ko04147	-	-	-	Cpn60_TCP1	c5cfebb884906a820d3ab75994842776	562	PRINTS	PR00298	60kDa chaperonin signature	399	420	6.2e-65	T	21-11-2024	IPR001844	Chaperonin Cpn60/GroEL	-	-
HYCHLAM_01725	contig_1	cds	330373	332061	+		Chaperonin GroEL	SO:0001217, UniRef:UniRef50_P81284	1444711.CCJF01000005_gene312	2.08e-254	715	COG0459@1|root,COG0459@2|Bacteria,2JFPP@204428|Chlamydiae	204428|Chlamydiae	O	Prevents misfolding and promotes the refolding and proper assembly of unfolded polypeptides generated under stress conditions	groL2	-	-	ko:K04077	ko03018,ko04212,ko04940,ko05134,ko05152,map03018,map04212,map04940,map05134,map05152	-	-	-	ko00000,ko00001,ko03019,ko03029,ko03110,ko04147	-	-	-	Cpn60_TCP1	c5cfebb884906a820d3ab75994842776	562	PRINTS	PR00298	60kDa chaperonin signature	351	376	6.2e-65	T	21-11-2024	IPR001844	Chaperonin Cpn60/GroEL	-	-
HYCHLAM_01725	contig_1	cds	330373	332061	+		Chaperonin GroEL	SO:0001217, UniRef:UniRef50_P81284	1444711.CCJF01000005_gene312	2.08e-254	715	COG0459@1|root,COG0459@2|Bacteria,2JFPP@204428|Chlamydiae	204428|Chlamydiae	O	Prevents misfolding and promotes the refolding and proper assembly of unfolded polypeptides generated under stress conditions	groL2	-	-	ko:K04077	ko03018,ko04212,ko04940,ko05134,ko05152,map03018,map04212,map04940,map05134,map05152	-	-	-	ko00000,ko00001,ko03019,ko03029,ko03110,ko04147	-	-	-	Cpn60_TCP1	c5cfebb884906a820d3ab75994842776	562	Pfam	PF00118	TCP-1/cpn60 chaperonin family	22	525	1e-62	T	21-11-2024	IPR002423	Chaperonin Cpn60/GroEL/TCP-1 family	-	-
HYCHLAM_01730	contig_1	cds	332549	333703	+		hypothetical protein
HYCHLAM_01735	contig_1	cds	333717	334403	-		hypothetical protein	PFAM:PF00702.30, PFAM:PF13242.10	360911.EAT1b_1536	1.41e-25	107	COG1011@1|root,COG1011@2|Bacteria,1TWM7@1239|Firmicutes,4HEXU@91061|Bacilli,3WEEC@539002|Bacillales incertae sedis	91061|Bacilli	S	HAD-hyrolase-like	yfnB	-	3.8.1.2	ko:K01560,ko:K07025	ko00361,ko00625,ko01100,ko01120,map00361,map00625,map01100,map01120	-	R05287	RC00697	ko00000,ko00001,ko01000	-	-	-	HAD_2
HYCHLAM_01740	contig_1	cds	334423	335262	-		hypothetical protein	SO:0001217, UniRef:UniRef50_A0A960XWI7	765952.PUV_06700	3.81e-94	286	29ZJT@1|root,30MK2@2|Bacteria,2JG2M@204428|Chlamydiae	204428|Chlamydiae	-	-	CP_0080	-	-	-	-	-	-	-	-	-	-	-	-
HYCHLAM_01745	contig_1	cds	335321	336649	-	rho	transcription termination factor Rho	GO:0004386, GO:0006353, GO:0008186, KEGG:K03628, SO:0001217, UniRef:UniRef50_A0A522CSF3, UniRef:UniRef90_A0A1F8J1P7	765952.PUV_06690	6.82e-249	692	COG1158@1|root,COG1158@2|Bacteria,2JFQF@204428|Chlamydiae	204428|Chlamydiae	K	Facilitates transcription termination by a mechanism that involves Rho binding to the nascent RNA, activation of Rho's RNA-dependent ATPase activity, and release of the mRNA from the DNA template	rho	-	-	ko:K03628	ko03018,map03018	-	-	-	ko00000,ko00001,ko03019,ko03021	-	-	-	ATP-synt_ab,Rho_N,Rho_RNA_bind
HYCHLAM_01750	contig_1	cds	336646	337254	-		Dephospho-CoA kinase	SO:0001217, UniRef:UniRef50_A0A7Y3IT92	765952.PUV_06680	3.98e-50	168	COG0237@1|root,COG0237@2|Bacteria,2JG5A@204428|Chlamydiae	204428|Chlamydiae	F	Catalyzes the phosphorylation of the 3'-hydroxyl group of dephosphocoenzyme A to form coenzyme A	coaE	-	2.7.1.24	ko:K00859	ko00770,ko01100,map00770,map01100	M00120	R00130	RC00002,RC00078	ko00000,ko00001,ko00002,ko01000	-	-	-	CoaE
HYCHLAM_01755	contig_1	cds	337248	339911	-		DNA polymerase I	SO:0001217, UniRef:UniRef50_A0A846KP35	1444711.CCJF01000005_gene666	0	1007	COG0258@1|root,COG0749@1|root,COG0258@2|Bacteria,COG0749@2|Bacteria,2JFW6@204428|Chlamydiae	204428|Chlamydiae	L	In addition to polymerase activity, this DNA polymerase exhibits 5'-3' exonuclease activity	polA	-	2.7.7.7	ko:K02335	ko00230,ko00240,ko01100,ko03030,ko03410,ko03420,ko03440,map00230,map00240,map01100,map03030,map03410,map03420,map03440	-	R00375,R00376,R00377,R00378	RC02795	ko00000,ko00001,ko01000,ko03032,ko03400	-	-	-	5_3_exonuc,5_3_exonuc_N,DNA_pol_A,DNA_pol_A_exo1
HYCHLAM_01760	contig_1	cds	339913	340953	-		Peptidase S49 domain-containing protein	SO:0001217, UniRef:UniRef50_A0A1F8JNE7	331113.SNE_A22190	4.8e-119	354	COG0616@1|root,COG0616@2|Bacteria,2JFFW@204428|Chlamydiae	204428|Chlamydiae	OU	Peptidase family S49	sohB	-	-	-	-	-	-	-	-	-	-	-	Peptidase_S49
HYCHLAM_01765	contig_1	cds	341021	345799	-		hypothetical protein	PFAM:PF05860.17	497965.Cyan7822_1017	9.66e-36	158	COG3210@1|root,COG4995@1|root,COG3210@2|Bacteria,COG4995@2|Bacteria,1G08N@1117|Cyanobacteria,3KH9Y@43988|Cyanothece	1117|Cyanobacteria	U	CHAT domain	-	-	-	-	-	-	-	-	-	-	-	-	CHAT,Haemagg_act
HYCHLAM_01770	contig_1	cds	345986	346405	+		hypothetical protein
HYCHLAM_01775	contig_1	cds	346465	346923	+		hypothetical protein
HYCHLAM_01780	contig_1	cds	346968	348845	+		hypothetical protein	SO:0001217, UniRef:UniRef50_A0A942IDJ0	177439.DPPB54	0.000683	51.6	COG2831@1|root,COG2831@2|Bacteria,1NCM7@1224|Proteobacteria,42PA9@68525|delta/epsilon subdivisions	1224|Proteobacteria	U	Haemolysin secretion/activation protein ShlB/FhaC/HecB	fhaC	-	-	ko:K07326	ko05133,map05133	-	-	-	ko00000,ko00001	-	-	-	POTRA_2,POTRA_3,ShlB
HYCHLAM_01785	contig_1	cds	349253	349495	+		hypothetical protein
HYCHLAM_01790	contig_1	cds	349633	350142	-		CDP-diacylglycerol--glycerol-3-phosphate 3-phosphatidyltransferase	SO:0001217, UniRef:UniRef50_F8L454	1415756.JQMY01000001_gene1313	2.67e-06	53.5	COG0558@1|root,COG0558@2|Bacteria,1RCZ7@1224|Proteobacteria,2TUI7@28211|Alphaproteobacteria,2PDY2@252301|Oceanicola	28211|Alphaproteobacteria	I	Belongs to the CDP-alcohol phosphatidyltransferase class-I family	pgsA	-	2.7.8.41,2.7.8.5	ko:K00995,ko:K08744	ko00564,ko01100,map00564,map01100	-	R01801,R02030	RC00002,RC00017,RC02795	ko00000,ko00001,ko01000	-	-	-	CDP-OH_P_transf
HYCHLAM_01795	contig_1	cds	350208	351674	-		ADP,ATP carrier protein	SO:0001217, UniRef:UniRef50_A0A7X5Q7M3	331113.SNE_A22110	1.02e-170	498	COG3202@1|root,COG3202@2|Bacteria,2JFQD@204428|Chlamydiae	204428|Chlamydiae	P	ADP,ATP carrier protein	tlcA-C	-	-	ko:K03301	-	-	-	-	ko00000	2.A.12	-	-	TLC
HYCHLAM_01800	contig_1	cds	351900	353093	-		Phosphoglycerate kinase	SO:0001217, UniRef:UniRef50_A0A6N8W8E5	716544.wcw_1700	4.24e-145	424	COG0126@1|root,COG0126@2|Bacteria,2JFK3@204428|Chlamydiae	204428|Chlamydiae	F	Belongs to the phosphoglycerate kinase family	pgk	-	2.7.2.3	ko:K00927	ko00010,ko00710,ko01100,ko01110,ko01120,ko01130,ko01200,ko01230,map00010,map00710,map01100,map01110,map01120,map01130,map01200,map01230	M00001,M00002,M00003,M00165,M00166,M00308,M00552	R01512	RC00002,RC00043	ko00000,ko00001,ko00002,ko01000,ko04147	-	-	-	PGK
HYCHLAM_01805	contig_1	cds	353222	353407	-		Inner membrane protein YgaP-like transmembrane domain-containing protein	SO:0001217, UniRef:UniRef50_A0A0F3IGF4	1.50467e+06	3.89e-06	46.6	2EGD6@1|root,33A4Z@2|Bacteria,1N733@1224|Proteobacteria,2VVS2@28216|Betaproteobacteria,4AFBH@80864|Comamonadaceae	28216|Betaproteobacteria	S	Protein of unknown function (DUF2892)	-	-	-	-	-	-	-	-	-	-	-	-	DUF2892
HYCHLAM_01810	contig_1	cds	353680	354429	-		DNA-directed DNA polymerase	SO:0001217, UniRef:UniRef50_A0A942ICX3	765952.PUV_27630	2.81e-110	324	COG0847@1|root,COG0847@2|Bacteria,2JFW8@204428|Chlamydiae	204428|Chlamydiae	L	DNA polymerase III, epsilon	dnaQ_2	-	2.7.7.7	ko:K02342	ko00230,ko00240,ko01100,ko03030,ko03430,ko03440,map00230,map00240,map01100,map03030,map03430,map03440	M00260	R00375,R00376,R00377,R00378	RC02795	ko00000,ko00001,ko00002,ko01000,ko03032,ko03400	-	-	-	QSregVF_b,RNase_T
HYCHLAM_01815	contig_1	cds	354420	354887	-		hypothetical protein	PFAM:PF02367.21	502558.EGYY_26580	2.68e-18	84.3	COG0802@1|root,COG0802@2|Bacteria,2IKV2@201174|Actinobacteria,4CVWX@84998|Coriobacteriia	84998|Coriobacteriia	S	Hydrolase, P-loop family	-	-	-	ko:K06925	-	-	-	-	ko00000,ko03016	-	-	-	TsaE
HYCHLAM_01820	contig_1	cds	354866	355594	-		hypothetical protein	SO:0001217, UniRef:UniRef50_A0A0S8DDG5	264201.pc0233	9.41e-113	330	28M7J@1|root,2ZAKZ@2|Bacteria,2JFRK@204428|Chlamydiae	204428|Chlamydiae	S	Protein of unknown function (DUF2709)	CP_0089	-	-	-	-	-	-	-	-	-	-	-	DUF2709
HYCHLAM_01825	contig_1	cds	355833	356975	+		Leucine dehydrogenase	SO:0001217, UniRef:UniRef50_F8L6Q9	1444711.CCJF01000005_gene685	2.22e-131	387	COG0334@1|root,COG0334@2|Bacteria,2JFWZ@204428|Chlamydiae	204428|Chlamydiae	C	Belongs to the Glu Leu Phe Val dehydrogenases family	ldh	-	1.4.1.9	ko:K00263	ko00280,ko00290,ko01100,ko01110,ko01130,map00280,map00290,map01100,map01110,map01130	-	R01088,R01434,R02196	RC00006,RC00036	ko00000,ko00001,ko01000	-	-	-	ELFV_dehydrog,ELFV_dehydrog_N
HYCHLAM_01830	contig_1	cds	356990	358729	+		Arginine--tRNA ligase	SO:0001217, UniRef:UniRef50_O84460	331113.SNE_A22030	1.89e-265	744	COG0018@1|root,COG0018@2|Bacteria,2JFGE@204428|Chlamydiae	204428|Chlamydiae	J	Arginyl-tRNA synthetase	argS	-	6.1.1.19	ko:K01887	ko00970,map00970	M00359,M00360	R03646	RC00055,RC00523	ko00000,ko00001,ko00002,ko01000,ko01007,ko03016,ko03029	-	-	-	Arg_tRNA_synt_N,DALR_1,tRNA-synt_1d
HYCHLAM_01835	contig_1	cds	359000	359980	-		L-lysine 2,3-aminomutase	SO:0001217, UniRef:UniRef50_D6YU86	1444711.CCJF01000005_gene679	1.71e-121	359	COG1509@1|root,COG1509@2|Bacteria,2JFD7@204428|Chlamydiae	204428|Chlamydiae	C	4Fe-4S single cluster domain	kamA	-	5.4.3.2	ko:K01843	ko00310,map00310	-	R00461	RC00303	ko00000,ko00001,ko01000	-	-	-	Fer4_12,Fer4_14,Radical_SAM
HYCHLAM_01840	contig_1	cds	359992	361401	-		UDP-N-acetylglucosamine 1-carboxyvinyltransferase	SO:0001217, UniRef:UniRef50_Q6MEP6	1444711.CCJF01000005_gene678	8.43e-233	653	COG0766@1|root,COG0766@2|Bacteria,2JFIG@204428|Chlamydiae	204428|Chlamydiae	M	Cell wall formation. Adds enolpyruvyl to UDP-N- acetylglucosamine	murA	-	2.5.1.7	ko:K00790	ko00520,ko00550,ko01100,map00520,map00550,map01100	-	R00660	RC00350	ko00000,ko00001,ko01000,ko01011	-	-	-	EPSP_synthase
HYCHLAM_01845	contig_1	cds	361479	361904	+		hypothetical protein
HYCHLAM_01850	contig_1	cds	361959	362861	-	msrA	Peptide methionine sulfoxide reductase MsrA	SO:0001217, UniRef:UniRef50_A0A176JZE8	1444711.CCJF01000005_gene1491	8.51e-143	410	COG0225@1|root,COG0229@1|root,COG0225@2|Bacteria,COG0229@2|Bacteria,2JFUA@204428|Chlamydiae	204428|Chlamydiae	C	Has an important function as a repair enzyme for proteins that have been inactivated by oxidation. Catalyzes the reversible oxidation-reduction of methionine sulfoxide in proteins to methionine	msrA	-	1.8.4.11,1.8.4.12	ko:K07304,ko:K12267	-	-	-	-	ko00000,ko01000	-	-	-	PMSR,SelR
HYCHLAM_01855	contig_1	cds	363001	363918	-		ATP-grasp domain-containing protein	SO:0001217, UniRef:UniRef50_A0A1F8JNB4	331113.SNE_A21990	1.73e-65	216	COG0027@1|root,COG0027@2|Bacteria,2JG5J@204428|Chlamydiae	204428|Chlamydiae	F	Involved in the de novo purine biosynthesis. Catalyzes the transfer of formate to 5-phospho-ribosyl-glycinamide (GAR), producing 5-phospho-ribosyl-N-formylglycinamide (FGAR). Formate is provided by PurU via hydrolysis of 10-formyl-tetrahydrofolate	-	-	-	-	-	-	-	-	-	-	-	-	-
HYCHLAM_01860	contig_1	cds	363950	364447	+		2-C-methyl-D-erythritol 2,4-cyclodiphosphate synthase	SO:0001217, UniRef:UniRef50_Q9Z805	765952.PUV_01590	1.33e-76	232	COG0245@1|root,COG0245@2|Bacteria,2JG09@204428|Chlamydiae	204428|Chlamydiae	I	Involved in the biosynthesis of isopentenyl diphosphate (IPP) and dimethylallyl diphosphate (DMAPP), two major building blocks of isoprenoid compounds. Catalyzes the conversion of 4- diphosphocytidyl-2-C-methyl-D-erythritol 2-phosphate (CDP-ME2P) to 2-C-methyl-D-erythritol 2,4-cyclodiphosphate (ME-CPP) with a corresponding release of cytidine 5-monophosphate (CMP)	ispF	-	4.6.1.12	ko:K01770	ko00900,ko01100,ko01110,ko01130,map00900,map01100,map01110,map01130	M00096	R05637	RC00002,RC01440	ko00000,ko00001,ko00002,ko01000	-	-	-	YgbB
HYCHLAM_01865	contig_1	cds	364444	364560	+		hypothetical protein
HYCHLAM_01870	contig_1	cds	364801	365280	+		hypothetical protein		926569.ANT_22710	7.59e-24	100	COG2045@1|root,COG2045@2|Bacteria,2G8Z5@200795|Chloroflexi	200795|Chloroflexi	H	Belongs to the ComB family	-	-	3.1.3.71	ko:K05979	ko00680,ko01120,map00680,map01120	M00358	R05789	RC00428	ko00000,ko00001,ko00002,ko01000	-	-	-	2-ph_phosp
HYCHLAM_01875	contig_1	cds	365505	366602	-		FAD-binding FR-type domain-containing protein	SO:0001217, UniRef:UniRef50_A0A942EKD4	1245471.PCA10_40900	1.51e-81	278	COG0243@1|root,COG0369@1|root,COG0243@2|Bacteria,COG0369@2|Bacteria,1NS3T@1224|Proteobacteria,1RMWN@1236|Gammaproteobacteria,1YCVV@136841|Pseudomonas aeruginosa group	1236|Gammaproteobacteria	C	Belongs to the prokaryotic molybdopterin-containing oxidoreductase family	narB	-	1.8.1.2	ko:K00372,ko:K00380	ko00910,ko00920,ko01100,ko01120,map00910,map00920,map01100,map01120	M00176,M00531	R00798,R00858,R01106	RC00065,RC02812	ko00000,ko00001,ko00002,ko01000	-	-	-	FAD_binding_1,Fer2_BFD,Flavodoxin_1,Molybdop_Fe4S4,Molybdopterin,Molydop_binding,NAD_binding_1
HYCHLAM_01880	contig_1	cds	366645	366773	+		hypothetical protein
HYCHLAM_01885	contig_1	cds	366774	368294	-		Glutamate--tRNA ligase	SO:0001217, UniRef:UniRef50_P59691	1437425.CSEC_1947	1.58e-276	766	COG0008@1|root,COG0008@2|Bacteria,2JFU2@204428|Chlamydiae	204428|Chlamydiae	J	Catalyzes the attachment of glutamate to tRNA(Glu) in a two-step reaction glutamate is first activated by ATP to form Glu-AMP and then transferred to the acceptor end of tRNA(Glu)	gltX	-	6.1.1.17	ko:K01885	ko00860,ko00970,ko01100,ko01110,ko01120,map00860,map00970,map01100,map01110,map01120	M00121,M00359,M00360	R05578	RC00055,RC00523	ko00000,ko00001,ko00002,ko01000,ko01007,ko02048,ko03016	-	-	-	tRNA-synt_1c
HYCHLAM_01890	contig_1	cds	368471	370393	-		PDZ domain-containing protein	SO:0001217, UniRef:UniRef50_A0A0C1E454	331113.SNE_A21890	4.81e-239	683	COG0793@1|root,COG0793@2|Bacteria,2JFNQ@204428|Chlamydiae	204428|Chlamydiae	M	Belongs to the peptidase S41A family	-	-	3.4.21.102	ko:K03797	-	-	-	-	ko00000,ko01000,ko01002	-	-	-	PDZ,Peptidase_S41
HYCHLAM_01895	contig_1	cds	370724	371158	+		Helix-turn-helix domain-containing protein	SO:0001217, UniRef:UniRef50_A0A6M1YGE4	331113.SNE_A21880	5.55e-65	201	29TPM@1|root,30EXK@2|Bacteria,2JG4I@204428|Chlamydiae	204428|Chlamydiae	S	Belongs to the EUO family	euo	-	-	-	-	-	-	-	-	-	-	-	HTH_17
HYCHLAM_01900	contig_1	cds	371231	372973	-	recJ	Single-stranded-DNA-specific exonuclease RecJ	SO:0001217, UniRef:UniRef50_A0A831YB37	331113.SNE_A21860	5.15e-266	746	COG0608@1|root,COG0608@2|Bacteria,2JFK9@204428|Chlamydiae	204428|Chlamydiae	L	exonuclease recJ	recJ	-	-	ko:K07462	ko03410,ko03430,ko03440,map03410,map03430,map03440	-	-	-	ko00000,ko00001,ko01000,ko03400	-	-	-	DHH,DHHA1
HYCHLAM_01905	contig_1	cds	373049	377401	-		Multifunctional fusion protein	SO:0001217, UniRef:UniRef50_A0A1M3CWB1	331113.SNE_A21850	0	1353	COG0341@1|root,COG0342@1|root,COG0341@2|Bacteria,COG0342@2|Bacteria,2JFRC@204428|Chlamydiae	204428|Chlamydiae	U	Part of the Sec protein translocase complex. Interacts with the SecYEG preprotein conducting channel. SecDF uses the proton motive force (PMF) to complete protein translocation after the ATP-dependent function of SecA	secD	-	-	ko:K12257	ko02024,ko03060,ko03070,map02024,map03060,map03070	M00335	-	-	ko00000,ko00001,ko00002,ko02044	2.A.6.4	-	-	SecD_SecF
HYCHLAM_01910	contig_1	cds	377519	377986	+		hypothetical protein
HYCHLAM_01915	contig_1	cds	378051	379334	+		Adenylosuccinate synthetase	SO:0001217, UniRef:UniRef50_A0A6G4ZU97	716544.wcw_0315	2.68e-167	483	COG0104@1|root,COG0104@2|Bacteria,2JFRZ@204428|Chlamydiae	204428|Chlamydiae	F	Plays an important role in the de novo pathway of purine nucleotide biosynthesis. Catalyzes the first committed step in the biosynthesis of AMP from IMP	purA	-	6.3.4.4	ko:K01939	ko00230,ko00250,ko01100,map00230,map00250,map01100	M00049	R01135	RC00458,RC00459	ko00000,ko00001,ko00002,ko01000	-	-	-	Adenylsucc_synt
HYCHLAM_01920	contig_1	cds	379331	380104	+		Isoprenyl transferase	SO:0001217, UniRef:UniRef50_F8L1R4	765952.PUV_22720	1.59e-88	270	COG0020@1|root,COG0020@2|Bacteria,2JFZ2@204428|Chlamydiae	204428|Chlamydiae	H	Catalyzes the condensation of isopentenyl diphosphate (IPP) with allylic pyrophosphates generating different type of terpenoids	uppS	-	2.5.1.31	ko:K00806	ko00900,ko01110,map00900,map01110	-	R06447	RC00279,RC02839	ko00000,ko00001,ko01000,ko01006	-	-	-	Prenyltransf
HYCHLAM_01925	contig_1	cds	380109	380954	+		Phosphatidate cytidylyltransferase	SO:0001217, UniRef:UniRef50_A0A1F8JND4	331113.SNE_A21750	5.56e-64	209	COG4589@1|root,COG4589@2|Bacteria,2JHI7@204428|Chlamydiae	204428|Chlamydiae	S	Cytidylyltransferase family	cdsA	-	2.7.7.41	ko:K00981	ko00564,ko01100,ko01110,ko04070,map00564,map01100,map01110,map04070	M00093	R01799	RC00002	ko00000,ko00001,ko00002,ko01000	-	-	-	CTP_transf_1
HYCHLAM_01930	contig_1	cds	380951	382276	+		Cytidylate kinase	SO:0001217, UniRef:UniRef50_A0A1F8J0V6	264201.pc0319	4.16e-70	228	COG0283@1|root,COG0283@2|Bacteria,2JFEA@204428|Chlamydiae	204428|Chlamydiae	F	Belongs to the cytidylate kinase family. Type 1 subfamily	cmk	-	2.7.4.25	ko:K00945	ko00240,ko01100,map00240,map01100	M00052	R00158,R00512,R01665	RC00002	ko00000,ko00001,ko00002,ko01000	-	-	-	Cytidylate_kin
HYCHLAM_01935	contig_1	cds	382283	382909	-		hypothetical protein	PFAM:PF04263.20, PFAM:PF04265.18	742738.HMPREF9460_01536	3.66e-14	75.9	COG1564@1|root,COG1564@2|Bacteria,1VA0W@1239|Firmicutes,24NG6@186801|Clostridia,269J5@186813|unclassified Clostridiales	186801|Clostridia	H	Thiamin pyrophosphokinase, vitamin B1 binding domain	thiN	-	2.7.6.2	ko:K00949	ko00730,ko01100,map00730,map01100	-	R00619	RC00002,RC00017	ko00000,ko00001,ko01000	-	-	-	TPK_B1_binding,TPK_catalytic
HYCHLAM_01940	contig_1	tRNA	383032	383115	-	trnL	tRNA-Leu(cag)	SO:0000264
HYCHLAM_01945	contig_1	cds	383226	383552	+		Thioredoxin	SO:0001217, UniRef:UniRef50_F8L418	1123008.KB905703_gene579	5.09e-29	108	COG3118@1|root,COG3118@2|Bacteria,4NWFX@976|Bacteroidetes,2FUZC@200643|Bacteroidia,22YPE@171551|Porphyromonadaceae	976|Bacteroidetes	O	Thioredoxin-like domain	-	-	-	ko:K03671	ko04621,ko05418,map04621,map05418	-	-	-	ko00000,ko00001,ko03110	-	-	-	Thioredoxin
HYCHLAM_01950	contig_1	cds	383556	383771	+		DUF2905 domain-containing protein	SO:0001217, UniRef:UniRef50_A0A1F8J0Z1	941449.dsx2_0495	9.59e-07	48.9	COG3071@1|root,COG3071@2|Bacteria,1N6Y8@1224|Proteobacteria,42WU5@68525|delta/epsilon subdivisions,2WSUR@28221|Deltaproteobacteria,2ME4G@213115|Desulfovibrionales	28221|Deltaproteobacteria	H	Protein of unknown function (DUF2905)	-	-	-	-	-	-	-	-	-	-	-	-	DUF2905
HYCHLAM_01955	contig_1	cds	383699	384199	-		Putative tRNA (cytidine(34)-2'-O)-methyltransferase	SO:0001217, UniRef:UniRef50_F8L2G5	10228.TriadP63015	4.5e-45	156	COG0545@1|root,KOG0549@2759|Eukaryota	2759|Eukaryota	O	peptidyl-prolyl cis-trans isomerase activity	-	-	5.2.1.8	ko:K09569,ko:K09573,ko:K09577	-	-	-	-	ko00000,ko01000,ko03110	-	-	-	EF-hand_5,FKBP_C
HYCHLAM_01960	contig_1	cds	384196	384837	-		Peptidyl-prolyl cis-trans isomerase	SO:0001217, UniRef:UniRef50_A0A3B8UEK6	331113.SNE_A21670	3.25e-40	145	COG0545@1|root,COG0545@2|Bacteria,2JFN0@204428|Chlamydiae	204428|Chlamydiae	M	Peptidyl-prolyl cis-trans	mip	-	5.2.1.8	ko:K01802	-	-	-	-	ko00000,ko01000	-	-	-	FKBP_C,FKBP_N
HYCHLAM_01965	contig_1	cds	384824	386119	-		Histidine--tRNA ligase	SO:0001217, UniRef:UniRef50_Q6ME90	1444711.CCJF01000004_gene1955	2.45e-169	491	COG0124@1|root,COG0124@2|Bacteria,2JFJ0@204428|Chlamydiae	204428|Chlamydiae	J	histidyl-tRNA synthetase	hisS	-	6.1.1.21	ko:K01892	ko00970,map00970	M00359,M00360	R03655	RC00055,RC00523	ko00000,ko00001,ko00002,ko01000,ko01007,ko03016	-	-	-	HGTP_anticodon,tRNA-synt_His
HYCHLAM_01970	contig_1	cds	386144	386734	-		hypothetical protein
HYCHLAM_01975	contig_1	cds	386812	388176	+		putative hexose phosphate transport protein	SO:0001217, UniRef:UniRef50_O84548	1408445.JHXP01000025_gene565	2.26e-226	635	COG2271@1|root,COG2271@2|Bacteria,1MX4V@1224|Proteobacteria,1RMB3@1236|Gammaproteobacteria,1JDWR@118969|Legionellales	118969|Legionellales	G	Major Facilitator Superfamily	uhpC	-	-	ko:K07783	ko02020,map02020	-	-	-	ko00000,ko00001,ko02000	2.A.1.4.4,2.A.1.4.6	-	-	MFS_1
HYCHLAM_01980	contig_1	cds	388222	388401	-		hypothetical protein
HYCHLAM_01985	contig_1	cds	388616	388831	-		hypothetical protein
HYCHLAM_01990	contig_1	cds	388906	389124	+		Putative transposase	SO:0001217, UniRef:UniRef50_D6YRS2	716544.wcw_p0004	1.13e-34	119	COG1662@1|root,COG1662@2|Bacteria,2JH86@204428|Chlamydiae	204428|Chlamydiae	L	Transposase and inactivated derivatives	-	-	-	-	-	-	-	-	-	-	-	-	DDE_Tnp_IS1
HYCHLAM_01995	contig_1	cds	389117	389215	+		hypothetical protein
HYCHLAM_02000	contig_1	cds	389326	393045	+		DNA polymerase III subunit alpha	SO:0001217, UniRef:UniRef50_O84549	331113.SNE_A21600	0	1524	COG0587@1|root,COG0587@2|Bacteria,2JFDD@204428|Chlamydiae	204428|Chlamydiae	L	DNA polymerase III is a complex, multichain enzyme responsible for most of the replicative synthesis in bacteria. This DNA polymerase also exhibits 3' to 5' exonuclease activity. The alpha chain is the DNA polymerase (By similarity)	dnaE	-	2.7.7.7	ko:K02337	ko00230,ko00240,ko01100,ko03030,ko03430,ko03440,map00230,map00240,map01100,map03030,map03430,map03440	M00260	R00375,R00376,R00377,R00378	RC02795	ko00000,ko00001,ko00002,ko01000,ko03032,ko03400	-	-	-	DNA_pol3_alpha,HHH_6,PHP
HYCHLAM_02005	contig_1	cds	393131	393820	+		hypothetical protein
HYCHLAM_02010	contig_1	cds	393822	394523	-		hypothetical protein
HYCHLAM_02015	contig_1	cds	394854	395990	+		hypothetical protein
HYCHLAM_02020	contig_1	cds	396143	397036	+		hypothetical protein
HYCHLAM_02025	contig_1	cds	397086	398015	+		Outer membrane lipoprotein BamD-like domain-containing protein	SO:0001217, UniRef:UniRef50_A0A1F8JRN4	331113.SNE_A21590	6.22e-59	199	COG1729@1|root,COG4105@1|root,COG1729@2|Bacteria,COG4105@2|Bacteria,2JG42@204428|Chlamydiae	204428|Chlamydiae	S	Tetratricopeptide repeat	-	-	-	-	-	-	-	-	-	-	-	-	TPR_16,TPR_6
HYCHLAM_02030	contig_1	cds	398033	398608	+		Lipoprotein	SO:0001217, UniRef:UniRef50_A0A1F8JRY1	331113.SNE_A21580	1.41e-27	110	2EF13@1|root,338U8@2|Bacteria,2JGFP@204428|Chlamydiae	204428|Chlamydiae	S	Lipopolysaccharide-assembly	-	-	-	-	-	-	-	-	-	-	-	-	LptE
HYCHLAM_02035	contig_1	cds	398620	399036	+		hypothetical protein	PFAM:PF13581.10	1121406.JAEX01000007_gene2393	4.56e-23	94.7	COG2172@1|root,COG2172@2|Bacteria,1N9RD@1224|Proteobacteria,42V4M@68525|delta/epsilon subdivisions,2WRKJ@28221|Deltaproteobacteria,2MDM6@213115|Desulfovibrionales	28221|Deltaproteobacteria	T	Histidine kinase-like ATPase domain	-	-	-	-	-	-	-	-	-	-	-	-	HATPase_c_2
HYCHLAM_02040	contig_1	cds	399011	399442	-		hypothetical protein	SO:0001217, UniRef:UniRef50_A0A0S8D9P2	331113.SNE_A21510	1.16e-43	147	2E7DZ@1|root,331X1@2|Bacteria,2JGFH@204428|Chlamydiae	204428|Chlamydiae	-	-	-	-	-	-	-	-	-	-	-	-	-	-	-
HYCHLAM_02045	contig_1	cds	399559	400725	+		Serine-type D-Ala-D-Ala carboxypeptidase	SO:0001217, UniRef:UniRef50_A0A1F8J0W4	358681.BBR47_30290	1.36e-43	163	COG1686@1|root,COG1686@2|Bacteria,1TQ8M@1239|Firmicutes,4HF1R@91061|Bacilli,26S2H@186822|Paenibacillaceae	91061|Bacilli	M	Belongs to the peptidase S11 family	-	-	3.4.16.4	ko:K01286,ko:K07258	ko00550,ko01100,map00550,map01100	-	-	-	ko00000,ko00001,ko01000,ko01002,ko01011	-	-	-	PBP5_C,Peptidase_S11
HYCHLAM_02050	contig_1	cds	400718	401515	-		Ribosomal RNA small subunit methyltransferase A	SO:0001217, UniRef:UniRef50_A0A3B8U7T2	1052684.PPM_0026	7.98e-46	163	COG0030@1|root,COG0030@2|Bacteria,1TP9W@1239|Firmicutes,4HA4R@91061|Bacilli,26QVV@186822|Paenibacillaceae	91061|Bacilli	J	Specifically dimethylates two adjacent adenosines (A1518 and A1519) in the loop of a conserved hairpin near the 3'-end of 16S rRNA in the 30S particle. May play a critical role in biogenesis of 30S subunits	ksgA	GO:0000154,GO:0000179,GO:0001510,GO:0003674,GO:0003824,GO:0005575,GO:0005622,GO:0005623,GO:0005737,GO:0006139,GO:0006364,GO:0006396,GO:0006725,GO:0006807,GO:0008150,GO:0008152,GO:0008168,GO:0008170,GO:0008173,GO:0008649,GO:0008757,GO:0009451,GO:0009987,GO:0010467,GO:0016070,GO:0016072,GO:0016433,GO:0016740,GO:0016741,GO:0022613,GO:0031167,GO:0032259,GO:0034470,GO:0034641,GO:0034660,GO:0042254,GO:…	2.1.1.182	ko:K02528	-	-	R10716	RC00003,RC03257	ko00000,ko01000,ko03009	-	-	-	RrnaAD
HYCHLAM_02055	contig_1	cds	401512	402528	-	ppiC	PpiC domain-containing protein	SO:0001217, UniRef:UniRef50_A0A2H0VU33	331113.SNE_A21450	1.61e-67	223	COG0760@1|root,COG0760@2|Bacteria,2JG1Y@204428|Chlamydiae	204428|Chlamydiae	O	Chaperone involved in the correct folding and assembly of outer membrane proteins. Recognizes specific patterns of aromatic residues and the orientation of their side chains, which are found more frequently in integral outer membrane proteins. May act in both early periplasmic and late outer membrane-associated steps of protein maturation	-	-	-	-	-	-	-	-	-	-	-	-	Rotamase_2,SurA_N_3
HYCHLAM_02060	contig_1	cds	402539	403675	-		SAM-dependent MTase RsmB/NOP-type domain-containing protein	SO:0001217, UniRef:UniRef50_A0A0U5CRG1	1392838.AWNM01000071_gene680	8.66e-67	226	COG0144@1|root,COG0144@2|Bacteria,1MV2Q@1224|Proteobacteria,2VI1D@28216|Betaproteobacteria,3T22I@506|Alcaligenaceae	28216|Betaproteobacteria	J	Belongs to the class I-like SAM-binding methyltransferase superfamily. RsmB NOP family	rsmB_2	GO:0000154,GO:0001510,GO:0003674,GO:0003824,GO:0005575,GO:0005622,GO:0005623,GO:0005634,GO:0005730,GO:0006139,GO:0006364,GO:0006396,GO:0006725,GO:0006807,GO:0008150,GO:0008152,GO:0008168,GO:0008173,GO:0008757,GO:0009451,GO:0009987,GO:0010467,GO:0016070,GO:0016072,GO:0016740,GO:0016741,GO:0022613,GO:0031167,GO:0031974,GO:0031981,GO:0032259,GO:0034470,GO:0034641,GO:0034660,GO:0042254,GO:0043170,GO:…	2.1.1.176	ko:K03500	-	-	-	-	ko00000,ko01000,ko03009	-	-	-	Methyltr_RsmB-F,Methyltr_RsmF_N
HYCHLAM_02065	contig_1	cds	403685	404233	+		hypothetical protein		331113.SNE_A21430	8.53e-16	77.8	COG2259@1|root,COG2259@2|Bacteria,2JGJ1@204428|Chlamydiae	204428|Chlamydiae	S	DoxX	-	-	-	ko:K15977	-	-	-	-	ko00000	-	-	-	DoxX
HYCHLAM_02070	contig_1	cds	404230	405864	+		hypothetical protein	PFAM:PF20154.3	1444711.CCJF01000004_gene1972	1.3e-117	366	COG0815@1|root,COG0815@2|Bacteria,2JFX7@204428|Chlamydiae	204428|Chlamydiae	M	Transfers the fatty acyl group on membrane lipoproteins	lnt	-	-	ko:K03820	-	-	-	-	ko00000,ko01000	-	GT2	-	CN_hydrolase
HYCHLAM_02075	contig_1	cds	405948	406811	+		UDP-3-O-acyl-N-acetylglucosamine deacetylase	SO:0001217, UniRef:UniRef50_A0A6M1YJJ7	115711.CP_0095	2.48e-78	246	COG0774@1|root,COG0774@2|Bacteria,2JFHE@204428|Chlamydiae	204428|Chlamydiae	F	Catalyzes the hydrolysis of UDP-3-O-myristoyl-N- acetylglucosamine to form UDP-3-O-myristoylglucosamine and acetate, the committed step in lipid A biosynthesis	lpxC	-	3.5.1.108	ko:K02535	ko00540,ko01100,map00540,map01100	M00060	R04587	RC00166,RC00300	ko00000,ko00001,ko00002,ko01000,ko01005	-	-	-	LpxC	4dcbe9b8025362999a8d7a4e3dcc38aa	287	Pfam	PF03331	UDP-3-O-acyl N-acetylglycosamine deacetylase	10	280	1.8e-90	T	21-11-2024	IPR004463	UDP-3-O-acyl N-acetylglucosamine deacetylase	-	-
HYCHLAM_02075	contig_1	cds	405948	406811	+		UDP-3-O-acyl-N-acetylglucosamine deacetylase	SO:0001217, UniRef:UniRef50_A0A6M1YJJ7	115711.CP_0095	2.48e-78	246	COG0774@1|root,COG0774@2|Bacteria,2JFHE@204428|Chlamydiae	204428|Chlamydiae	F	Catalyzes the hydrolysis of UDP-3-O-myristoyl-N- acetylglucosamine to form UDP-3-O-myristoylglucosamine and acetate, the committed step in lipid A biosynthesis	lpxC	-	3.5.1.108	ko:K02535	ko00540,ko01100,map00540,map01100	M00060	R04587	RC00166,RC00300	ko00000,ko00001,ko00002,ko01000,ko01005	-	-	-	LpxC	4dcbe9b8025362999a8d7a4e3dcc38aa	287	SUPERFAMILY	SSF54211	Ribosomal protein S5 domain 2-like	9	131	1.74e-33	T	21-11-2024	IPR020568	Ribosomal protein uS5 domain 2-type superfamily	-	-
HYCHLAM_02075	contig_1	cds	405948	406811	+		UDP-3-O-acyl-N-acetylglucosamine deacetylase	SO:0001217, UniRef:UniRef50_A0A6M1YJJ7	115711.CP_0095	2.48e-78	246	COG0774@1|root,COG0774@2|Bacteria,2JFHE@204428|Chlamydiae	204428|Chlamydiae	F	Catalyzes the hydrolysis of UDP-3-O-myristoyl-N- acetylglucosamine to form UDP-3-O-myristoylglucosamine and acetate, the committed step in lipid A biosynthesis	lpxC	-	3.5.1.108	ko:K02535	ko00540,ko01100,map00540,map01100	M00060	R04587	RC00166,RC00300	ko00000,ko00001,ko00002,ko01000,ko01005	-	-	-	LpxC	4dcbe9b8025362999a8d7a4e3dcc38aa	287	SUPERFAMILY	SSF54211	Ribosomal protein S5 domain 2-like	139	280	7.59e-41	T	21-11-2024	IPR020568	Ribosomal protein uS5 domain 2-type superfamily	-	-
HYCHLAM_02075	contig_1	cds	405948	406811	+		UDP-3-O-acyl-N-acetylglucosamine deacetylase	SO:0001217, UniRef:UniRef50_A0A6M1YJJ7	115711.CP_0095	2.48e-78	246	COG0774@1|root,COG0774@2|Bacteria,2JFHE@204428|Chlamydiae	204428|Chlamydiae	F	Catalyzes the hydrolysis of UDP-3-O-myristoyl-N- acetylglucosamine to form UDP-3-O-myristoylglucosamine and acetate, the committed step in lipid A biosynthesis	lpxC	-	3.5.1.108	ko:K02535	ko00540,ko01100,map00540,map01100	M00060	R04587	RC00166,RC00300	ko00000,ko00001,ko00002,ko01000,ko01005	-	-	-	LpxC	4dcbe9b8025362999a8d7a4e3dcc38aa	287	PANTHER	PTHR33694	UDP-3-O-ACYL-N-ACETYLGLUCOSAMINE DEACETYLASE 1, MITOCHONDRIAL-RELATED	4	283	1.1e-81	T	21-11-2024	IPR004463	UDP-3-O-acyl N-acetylglucosamine deacetylase	-	-
HYCHLAM_02075	contig_1	cds	405948	406811	+		UDP-3-O-acyl-N-acetylglucosamine deacetylase	SO:0001217, UniRef:UniRef50_A0A6M1YJJ7	115711.CP_0095	2.48e-78	246	COG0774@1|root,COG0774@2|Bacteria,2JFHE@204428|Chlamydiae	204428|Chlamydiae	F	Catalyzes the hydrolysis of UDP-3-O-myristoyl-N- acetylglucosamine to form UDP-3-O-myristoylglucosamine and acetate, the committed step in lipid A biosynthesis	lpxC	-	3.5.1.108	ko:K02535	ko00540,ko01100,map00540,map01100	M00060	R04587	RC00166,RC00300	ko00000,ko00001,ko00002,ko01000,ko01005	-	-	-	LpxC	4dcbe9b8025362999a8d7a4e3dcc38aa	287	NCBIfam	TIGR00325	UDP-3-O-acyl-N-acetylglucosamine deacetylase	9	279	1e-72	T	21-11-2024	IPR004463	UDP-3-O-acyl N-acetylglucosamine deacetylase	-	-
HYCHLAM_02075	contig_1	cds	405948	406811	+		UDP-3-O-acyl-N-acetylglucosamine deacetylase	SO:0001217, UniRef:UniRef50_A0A6M1YJJ7	115711.CP_0095	2.48e-78	246	COG0774@1|root,COG0774@2|Bacteria,2JFHE@204428|Chlamydiae	204428|Chlamydiae	F	Catalyzes the hydrolysis of UDP-3-O-myristoyl-N- acetylglucosamine to form UDP-3-O-myristoylglucosamine and acetate, the committed step in lipid A biosynthesis	lpxC	-	3.5.1.108	ko:K02535	ko00540,ko01100,map00540,map01100	M00060	R04587	RC00166,RC00300	ko00000,ko00001,ko00002,ko01000,ko01005	-	-	-	LpxC	4dcbe9b8025362999a8d7a4e3dcc38aa	287	Hamap	MF_00388	UDP-3-O-acyl-N-acetylglucosamine deacetylase [lpxC].	8	284	38.6354	T	21-11-2024	IPR004463	UDP-3-O-acyl N-acetylglucosamine deacetylase	-	-
HYCHLAM_02075	contig_1	cds	405948	406811	+		UDP-3-O-acyl-N-acetylglucosamine deacetylase	SO:0001217, UniRef:UniRef50_A0A6M1YJJ7	115711.CP_0095	2.48e-78	246	COG0774@1|root,COG0774@2|Bacteria,2JFHE@204428|Chlamydiae	204428|Chlamydiae	F	Catalyzes the hydrolysis of UDP-3-O-myristoyl-N- acetylglucosamine to form UDP-3-O-myristoylglucosamine and acetate, the committed step in lipid A biosynthesis	lpxC	-	3.5.1.108	ko:K02535	ko00540,ko01100,map00540,map01100	M00060	R04587	RC00166,RC00300	ko00000,ko00001,ko00002,ko01000,ko01005	-	-	-	LpxC	4dcbe9b8025362999a8d7a4e3dcc38aa	287	Gene3D	G3DSA:3.30.230.20	lpxc deacetylase, domain 1	8	133	1e-41	T	21-11-2024	IPR015870	UDP-3-O-acyl N-acetylglucosamine deacetylase, N-terminal	-	-
HYCHLAM_02075	contig_1	cds	405948	406811	+		UDP-3-O-acyl-N-acetylglucosamine deacetylase	SO:0001217, UniRef:UniRef50_A0A6M1YJJ7	115711.CP_0095	2.48e-78	246	COG0774@1|root,COG0774@2|Bacteria,2JFHE@204428|Chlamydiae	204428|Chlamydiae	F	Catalyzes the hydrolysis of UDP-3-O-myristoyl-N- acetylglucosamine to form UDP-3-O-myristoylglucosamine and acetate, the committed step in lipid A biosynthesis	lpxC	-	3.5.1.108	ko:K02535	ko00540,ko01100,map00540,map01100	M00060	R04587	RC00166,RC00300	ko00000,ko00001,ko00002,ko01000,ko01005	-	-	-	LpxC	4dcbe9b8025362999a8d7a4e3dcc38aa	287	Gene3D	G3DSA:3.30.1700.10	lpxc deacetylase, domain 2	134	287	1.9e-51	T	21-11-2024	IPR011334	UDP-3-O-acyl N-acetylglucosamine deacetylase, C-terminal	-	-
HYCHLAM_02080	contig_1	cds	406822	407289	+	fabZ	3-hydroxyacyl-[acyl-carrier-protein] dehydratase FabZ	SO:0001217, UniRef:UniRef50_Q9Z7Q3	331113.SNE_A21400	4.23e-64	200	COG0764@1|root,COG0764@2|Bacteria,2JG3H@204428|Chlamydiae	204428|Chlamydiae	I	Involved in unsaturated fatty acids biosynthesis. Catalyzes the dehydration of short chain beta-hydroxyacyl-ACPs and long chain saturated and unsaturated beta-hydroxyacyl-ACPs	fabZ	-	4.2.1.59	ko:K02372	ko00061,ko00780,ko01100,ko01212,map00061,map00780,map01100,map01212	M00083,M00572	R04428,R04535,R04537,R04544,R04568,R04954,R04965,R07764,R10117,R10121	RC00831,RC01095	ko00000,ko00001,ko00002,ko01000,ko01004	-	-	-	FabA
HYCHLAM_02085	contig_1	cds	407298	408122	+		Acyl-[acyl-carrier-protein]--UDP-N-acetylglucosamine O-acyltransferase	SO:0001217, UniRef:UniRef50_F8L1U2	1444711.CCJF01000004_gene1975	2.51e-74	235	COG1043@1|root,COG1043@2|Bacteria,2JFJZ@204428|Chlamydiae	204428|Chlamydiae	M	Involved in the biosynthesis of lipid A, a phosphorylated glycolipid that anchors the lipopolysaccharide to the outer membrane of the cell	lpxA	-	2.3.1.129	ko:K00677	ko00540,ko01100,ko01503,map00540,map01100,map01503	M00060	R04567	RC00039,RC00055	ko00000,ko00001,ko00002,ko01000,ko01005	-	-	-	Acetyltransf_11,Hexapep
HYCHLAM_02090	contig_1	cds	408126	409067	+		Methionyl-tRNA formyltransferase	SO:0001217, UniRef:UniRef50_A0A3B8U856	562970.Btus_1422	1.38e-74	238	COG0223@1|root,COG0223@2|Bacteria,1TQ32@1239|Firmicutes,4HART@91061|Bacilli,278XI@186823|Alicyclobacillaceae	91061|Bacilli	J	Attaches a formyl group to the free amino group of methionyl-tRNA(fMet). The formyl group appears to play a dual role in the initiator identity of N-formylmethionyl-tRNA by promoting its recognition by IF2 and preventing the misappropriation of this tRNA by the elongation apparatus	fmt	GO:0003674,GO:0003824,GO:0004479,GO:0006139,GO:0006396,GO:0006399,GO:0006400,GO:0006412,GO:0006413,GO:0006464,GO:0006518,GO:0006725,GO:0006807,GO:0008033,GO:0008150,GO:0008152,GO:0009058,GO:0009059,GO:0009451,GO:0009987,GO:0010467,GO:0016070,GO:0016740,GO:0016741,GO:0016742,GO:0019538,GO:0019988,GO:0034470,GO:0034641,GO:0034645,GO:0034660,GO:0036211,GO:0043043,GO:0043170,GO:0043412,GO:0043603,GO:…	2.1.2.9	ko:K00604	ko00670,ko00970,map00670,map00970	-	R03940	RC00026,RC00165	ko00000,ko00001,ko01000	-	-	iSB619.SA_RS06010	Formyl_trans_C,Formyl_trans_N
HYCHLAM_02095	contig_1	cds	409156	410070	+		hypothetical protein
HYCHLAM_02100	contig_1	cds	410122	410646	+		hypothetical protein	PFAM:PF10531.13	264201.pc0411	5.14e-13	71.2	2CAB7@1|root,33XWY@2|Bacteria,2JH3D@204428|Chlamydiae	204428|Chlamydiae	-	-	-	-	-	-	-	-	-	-	-	-	-	-	-
HYCHLAM_02105	contig_1	cds	410884	411528	+		Large ribosomal subunit protein uL3	SO:0001217, UniRef:UniRef50_Q6ME63	1444712.BN1013_00974	9.16e-72	224	COG0087@1|root,COG0087@2|Bacteria,2JFVH@204428|Chlamydiae	204428|Chlamydiae	J	One of the primary rRNA binding proteins, it binds directly near the 3'-end of the 23S rRNA, where it nucleates assembly of the 50S subunit	rplC	-	-	ko:K02906	ko03010,map03010	M00178,M00179	-	-	br01610,ko00000,ko00001,ko00002,ko03011	-	-	-	Ribosomal_L3
HYCHLAM_02110	contig_1	cds	411532	412206	+		Large ribosomal subunit protein uL4	SO:0001217, UniRef:UniRef50_A0A0H5DPE8	765952.PUV_23000	3.72e-65	208	COG0088@1|root,COG0088@2|Bacteria,2JG00@204428|Chlamydiae	204428|Chlamydiae	J	One of the primary rRNA binding proteins, this protein initially binds near the 5'-end of the 23S rRNA. It is important during the early stages of 50S assembly. It makes multiple contacts with different domains of the 23S rRNA in the assembled 50S subunit and ribosome	rplD	-	-	ko:K02926	ko03010,map03010	M00178	-	-	br01610,ko00000,ko00001,ko00002,ko03011	-	-	-	Ribosomal_L4
HYCHLAM_02115	contig_1	cds	412199	412531	+		Large ribosomal subunit protein uL23	SO:0001217, UniRef:UniRef50_A0A6M1ZQ76	331113.SNE_A21260	8.92e-36	125	COG0089@1|root,COG0089@2|Bacteria,2JG93@204428|Chlamydiae	204428|Chlamydiae	J	One of the early assembly proteins it binds 23S rRNA. One of the proteins that surrounds the polypeptide exit tunnel on the outside of the ribosome. Forms the main docking site for trigger factor binding to the ribosome	rplW	-	-	ko:K02892	ko03010,map03010	M00178,M00179	-	-	br01610,ko00000,ko00001,ko00002,ko03011	-	-	-	Ribosomal_L23	4358c26bfe9d6818ec3a57ac9097154f	110	Hamap	MF_01369_B	Large ribosomal subunit protein uL23 [rplW].	5	109	15.3887	T	21-11-2024	IPR013025	Large ribosomal subunit protein uL23-like	-	-
HYCHLAM_02115	contig_1	cds	412199	412531	+		Large ribosomal subunit protein uL23	SO:0001217, UniRef:UniRef50_A0A6M1ZQ76	331113.SNE_A21260	8.92e-36	125	COG0089@1|root,COG0089@2|Bacteria,2JG93@204428|Chlamydiae	204428|Chlamydiae	J	One of the early assembly proteins it binds 23S rRNA. One of the proteins that surrounds the polypeptide exit tunnel on the outside of the ribosome. Forms the main docking site for trigger factor binding to the ribosome	rplW	-	-	ko:K02892	ko03010,map03010	M00178,M00179	-	-	br01610,ko00000,ko00001,ko00002,ko03011	-	-	-	Ribosomal_L23	4358c26bfe9d6818ec3a57ac9097154f	110	Gene3D	G3DSA:3.30.70.330	-	1	109	8.4e-23	T	21-11-2024	IPR012677	Nucleotide-binding alpha-beta plait domain superfamily	-	-
HYCHLAM_02115	contig_1	cds	412199	412531	+		Large ribosomal subunit protein uL23	SO:0001217, UniRef:UniRef50_A0A6M1ZQ76	331113.SNE_A21260	8.92e-36	125	COG0089@1|root,COG0089@2|Bacteria,2JG93@204428|Chlamydiae	204428|Chlamydiae	J	One of the early assembly proteins it binds 23S rRNA. One of the proteins that surrounds the polypeptide exit tunnel on the outside of the ribosome. Forms the main docking site for trigger factor binding to the ribosome	rplW	-	-	ko:K02892	ko03010,map03010	M00178,M00179	-	-	br01610,ko00000,ko00001,ko00002,ko03011	-	-	-	Ribosomal_L23	4358c26bfe9d6818ec3a57ac9097154f	110	SUPERFAMILY	SSF54189	Ribosomal proteins S24e, L23 and L15e	2	108	4.68e-19	T	21-11-2024	IPR012678	Ribosomal protein uL23/eL15/eS24 core domain superfamily	-	-
HYCHLAM_02115	contig_1	cds	412199	412531	+		Large ribosomal subunit protein uL23	SO:0001217, UniRef:UniRef50_A0A6M1ZQ76	331113.SNE_A21260	8.92e-36	125	COG0089@1|root,COG0089@2|Bacteria,2JG93@204428|Chlamydiae	204428|Chlamydiae	J	One of the early assembly proteins it binds 23S rRNA. One of the proteins that surrounds the polypeptide exit tunnel on the outside of the ribosome. Forms the main docking site for trigger factor binding to the ribosome	rplW	-	-	ko:K02892	ko03010,map03010	M00178,M00179	-	-	br01610,ko00000,ko00001,ko00002,ko03011	-	-	-	Ribosomal_L23	4358c26bfe9d6818ec3a57ac9097154f	110	Pfam	PF00276	Ribosomal protein L23	27	107	6.3e-16	T	21-11-2024	IPR013025	Large ribosomal subunit protein uL23-like	-	-
HYCHLAM_02120	contig_1	cds	412543	413364	+		Large ribosomal subunit protein uL2	SO:0001217, UniRef:UniRef50_O66434	1437425.CSEC_0217	1.05e-142	409	COG0090@1|root,COG0090@2|Bacteria,2JFG2@204428|Chlamydiae	204428|Chlamydiae	J	One of the primary rRNA binding proteins. Required for association of the 30S and 50S subunits to form the 70S ribosome, for tRNA binding and peptide bond formation. It has been suggested to have peptidyltransferase activity	rplB	-	-	ko:K02886	ko03010,map03010	M00178,M00179	-	-	br01610,ko00000,ko00001,ko00002,ko03011	-	-	-	Ribosomal_L2,Ribosomal_L2_C
HYCHLAM_02125	contig_1	cds	413369	413668	+		Small ribosomal subunit protein uS19	SO:0001217, UniRef:UniRef50_C5CGR0	313606.M23134_08010	8.75e-34	119	COG0185@1|root,COG0185@2|Bacteria,4NQ8T@976|Bacteroidetes,47QCA@768503|Cytophagia	976|Bacteroidetes	J	Protein S19 forms a complex with S13 that binds strongly to the 16S ribosomal RNA	rpsS	GO:0000028,GO:0003674,GO:0003735,GO:0005198,GO:0005575,GO:0005622,GO:0005623,GO:0005737,GO:0005829,GO:0005840,GO:0006996,GO:0008150,GO:0009987,GO:0015935,GO:0016043,GO:0022607,GO:0022613,GO:0022618,GO:0022626,GO:0022627,GO:0032991,GO:0034622,GO:0042254,GO:0042255,GO:0042274,GO:0043226,GO:0043228,GO:0043229,GO:0043232,GO:0043933,GO:0044085,GO:0044391,GO:0044422,GO:0044424,GO:0044444,GO:0044445,GO:…	-	ko:K02965	ko03010,map03010	M00178,M00179	-	-	br01610,ko00000,ko00001,ko00002,ko03011	-	-	-	Ribosomal_S19
HYCHLAM_02130	contig_1	cds	413672	414010	+		Large ribosomal subunit protein uL22	SO:0001217, UniRef:UniRef50_Q9PJL9	667014.Thein_1468	2.79e-18	80.9	COG0091@1|root,COG0091@2|Bacteria,2GHXI@200940|Thermodesulfobacteria	200940|Thermodesulfobacteria	J	The globular domain of the protein is located near the polypeptide exit tunnel on the outside of the subunit, while an extended beta-hairpin is found that lines the wall of the exit tunnel in the center of the 70S ribosome	rplV	-	-	ko:K02890	ko03010,map03010	M00178,M00179	-	-	br01610,ko00000,ko00001,ko00002,ko03011	-	-	-	Ribosomal_L22
HYCHLAM_02135	contig_1	cds	414016	414672	+		Small ribosomal subunit protein uS3	SO:0001217, UniRef:UniRef50_Q4FUF0	1437425.CSEC_0220	1.34e-113	330	COG0092@1|root,COG0092@2|Bacteria,2JFW3@204428|Chlamydiae	204428|Chlamydiae	J	Binds the lower part of the 30S subunit head. Binds mRNA in the 70S ribosome, positioning it for translation	rpsC	-	-	ko:K02982	ko03010,map03010	M00178,M00179	-	-	br01610,ko00000,ko00001,ko00002,ko03011	-	-	-	KH_2,Ribosomal_S3_C
HYCHLAM_02140	contig_1	cds	414727	415095	+	rplP	50S ribosomal protein L16	GO:0000315, GO:0003735, GO:0006412, GO:0022625, KEGG:K02878, SO:0001217, UniRef:UniRef50_A5CUA6, UniRef:UniRef90_A0A932TA26	1284708.HMPREF1634_07645	9.33e-46	152	COG0197@1|root,COG0197@2|Bacteria,1V1AY@1239|Firmicutes,24FQX@186801|Clostridia,3WCGY@538999|Clostridiales incertae sedis	186801|Clostridia	J	Binds 23S rRNA and is also seen to make contacts with the A and possibly P site tRNAs	rplP	-	-	ko:K02878	ko03010,map03010	M00178	-	-	br01610,ko00000,ko00001,ko00002,ko03011	-	-	-	Ribosomal_L16
HYCHLAM_02145	contig_1	cds	415097	415327	+		Large ribosomal subunit protein uL29	SO:0001217, UniRef:UniRef50_A0A1F8JTL4	331113.SNE_A21200	8.96e-07	48.9	COG0255@1|root,COG0255@2|Bacteria,2JGHR@204428|Chlamydiae	204428|Chlamydiae	J	Belongs to the universal ribosomal protein uL29 family	rpmC	-	-	ko:K02904	ko03010,map03010	M00178,M00179	-	-	br01610,ko00000,ko00001,ko00002,ko03011	-	-	-	Ribosomal_L29
HYCHLAM_02150	contig_1	cds	415329	415586	+		Small ribosomal subunit protein uS17	SO:0001217, UniRef:UniRef50_A0A960X715	553175.POREN0001_0211	6.11e-22	88.2	COG0186@1|root,COG0186@2|Bacteria,4NSB2@976|Bacteroidetes,2FTXY@200643|Bacteroidia,22YB5@171551|Porphyromonadaceae	976|Bacteroidetes	J	One of the primary rRNA binding proteins, it binds specifically to the 5'-end of 16S ribosomal RNA	rpsQ	GO:0003674,GO:0003735,GO:0005198,GO:0005575,GO:0005622,GO:0005623,GO:0005737,GO:0005829,GO:0005840,GO:0006412,GO:0006518,GO:0006807,GO:0008150,GO:0008152,GO:0009058,GO:0009059,GO:0009987,GO:0010467,GO:0015935,GO:0019538,GO:0022626,GO:0022627,GO:0032991,GO:0034641,GO:0034645,GO:0043043,GO:0043170,GO:0043226,GO:0043228,GO:0043229,GO:0043232,GO:0043603,GO:0043604,GO:0044237,GO:0044238,GO:0044249,GO:…	-	ko:K02961	ko03010,map03010	M00178,M00179	-	-	br01610,ko00000,ko00001,ko00002,ko03011	-	-	-	Ribosomal_S17
HYCHLAM_02155	contig_1	cds	415596	415964	+	rplN	50S ribosomal protein L14	GO:0000315, GO:0003735, GO:0006412, GO:0022625, SO:0001217, UniRef:UniRef50_O83229, UniRef:UniRef90_K2FHJ7	331113.SNE_A21180	2.09e-69	211	COG0093@1|root,COG0093@2|Bacteria,2JG1Q@204428|Chlamydiae	204428|Chlamydiae	J	Binds to 23S rRNA. Forms part of two intersubunit bridges in the 70S ribosome	rplN	-	-	ko:K02874	ko03010,map03010	M00178,M00179	-	-	br01610,ko00000,ko00001,ko00002,ko03011	-	-	-	Ribosomal_L14
HYCHLAM_02160	contig_1	cds	415967	416299	+		Large ribosomal subunit protein uL24	SO:0001217, UniRef:UniRef50_F8L3W4	331113.SNE_A21170	1.85e-35	124	COG0198@1|root,COG0198@2|Bacteria,2JGBU@204428|Chlamydiae	204428|Chlamydiae	J	One of the proteins that surrounds the polypeptide exit tunnel on the outside of the subunit	rplX	-	-	ko:K02895	ko03010,map03010	M00178,M00179	-	-	br01610,ko00000,ko00001,ko00002,ko03011	-	-	-	ribosomal_L24
HYCHLAM_02165	contig_1	cds	416311	416844	+		Large ribosomal subunit protein uL5	SO:0001217, UniRef:UniRef50_Q9Z7R9	264201.pc0424	4.22e-81	245	COG0094@1|root,COG0094@2|Bacteria,2JFGC@204428|Chlamydiae	204428|Chlamydiae	J	This is 1 of the proteins that binds and probably mediates the attachment of the 5S RNA into the large ribosomal subunit, where it forms part of the central protuberance. In the 70S ribosome it contacts protein S13 of the 30S subunit (bridge B1b), connecting the 2 subunits	rplE	-	-	ko:K02931	ko03010,map03010	M00178,M00179	-	-	br01610,ko00000,ko00001,ko00002,ko03011	-	-	-	Ribosomal_L5,Ribosomal_L5_C
HYCHLAM_02170	contig_1	cds	416859	417251	+		Small ribosomal subunit protein uS8	SO:0001217, UniRef:UniRef50_A0A486XRZ5	331113.SNE_A21150	1.49e-50	164	COG0096@1|root,COG0096@2|Bacteria,2JG30@204428|Chlamydiae	204428|Chlamydiae	J	One of the primary rRNA binding proteins, it binds directly to 16S rRNA central domain where it helps coordinate assembly of the platform of the 30S subunit	rpsH	-	-	ko:K02994	ko03010,map03010	M00178,M00179	-	-	br01610,ko00000,ko00001,ko00002,ko03011	-	-	-	Ribosomal_S8
HYCHLAM_02175	contig_1	cds	417265	417819	+		Large ribosomal subunit protein uL6	SO:0001217, UniRef:UniRef50_A0A0H5DNG3	1541960.KQ78_00531	1.02e-53	176	COG0097@1|root,COG0097@2|Bacteria,3WT1B@544448|Tenericutes	544448|Tenericutes	J	This protein binds to the 23S rRNA, and is important in its secondary structure. It is located near the subunit interface in the base of the L7 L12 stalk, and near the tRNA binding site of the peptidyltransferase center	rplF	-	-	ko:K02933	ko03010,map03010	M00178,M00179	-	-	br01610,ko00000,ko00001,ko00002,ko03011	-	-	-	Ribosomal_L6
HYCHLAM_02180	contig_1	cds	417875	418186	+		Large ribosomal subunit protein uL18	SO:0001217, UniRef:UniRef50_Q6ME48	1238237.CP10139811_0860	7.98e-30	110	COG0256@1|root,COG0256@2|Bacteria,2JG9M@204428|Chlamydiae	204428|Chlamydiae	J	This is one of the proteins that binds and probably mediates the attachment of the 5S RNA into the large ribosomal subunit, where it forms part of the central protuberance	rplR	-	-	ko:K02881	ko03010,map03010	M00178,M00179	-	-	br01610,ko00000,ko00001,ko00002,ko03011	-	-	-	Ribosomal_L18p
HYCHLAM_02185	contig_1	cds	418196	418702	+		Small ribosomal subunit protein uS5	SO:0001217, UniRef:UniRef50_Q9Z7S3	716544.wcw_1486	2.4e-68	211	COG0098@1|root,COG0098@2|Bacteria,2JG03@204428|Chlamydiae	204428|Chlamydiae	J	Located at the back of the 30S subunit body where it stabilizes the conformation of the head with respect to the body	rpsE	-	-	ko:K02988	ko03010,map03010	M00178,M00179	-	-	br01610,ko00000,ko00001,ko00002,ko03011	-	-	-	Ribosomal_S5,Ribosomal_S5_C
HYCHLAM_02190	contig_1	cds	418699	419154	+		Large ribosomal subunit protein uL15	SO:0001217, UniRef:UniRef50_F8L3V9	314724.BT0497	7.2e-25	100	COG0200@1|root,COG0200@2|Bacteria,2J7ZW@203691|Spirochaetes	203691|Spirochaetes	J	Binds to the 23S rRNA	rplO	-	-	ko:K02876	ko03010,map03010	M00178,M00179	-	-	br01610,ko00000,ko00001,ko00002,ko03011	-	-	-	Ribosomal_L27A
HYCHLAM_02195	contig_1	cds	419168	420538	+	secY	Protein translocase subunit SecY	SO:0001217, UniRef:UniRef50_P28539	264201.pc0430	2.21e-231	649	COG0201@1|root,COG0201@2|Bacteria,2JFDR@204428|Chlamydiae	204428|Chlamydiae	U	The central subunit of the protein translocation channel SecYEG. Consists of two halves formed by TMs 1-5 and 6-10. These two domains form a lateral gate at the front which open onto the bilayer between TMs 2 and 7, and are clamped together by SecE at the back. The channel is closed by both a pore ring composed of hydrophobic SecY resides and a short helix (helix 2A) on the extracellular side of …	secY	-	-	ko:K03076	ko02024,ko03060,ko03070,map02024,map03060,map03070	M00335	-	-	ko00000,ko00001,ko00002,ko02044	3.A.5	-	-	SecY
HYCHLAM_02200	contig_1	cds	420586	420954	+		Small ribosomal subunit protein uS13	SO:0001217, UniRef:UniRef50_B5YG25	264201.pc0431	6.44e-64	197	COG0099@1|root,COG0099@2|Bacteria,2JG2Q@204428|Chlamydiae	204428|Chlamydiae	J	Located at the top of the head of the 30S subunit, it contacts several helices of the 16S rRNA. In the 70S ribosome it contacts the 23S rRNA (bridge B1a) and protein L5 of the 50S subunit (bridge B1b), connecting the 2 subunits	rpsM	-	-	ko:K02952	ko03010,map03010	M00178,M00179	-	-	br01610,ko00000,ko00001,ko00002,ko03011	-	-	-	Ribosomal_S13
HYCHLAM_02205	contig_1	cds	420971	421387	+		Small ribosomal subunit protein uS11	SO:0001217, UniRef:UniRef50_A9B435	264201.pc0432	1.87e-63	197	COG0100@1|root,COG0100@2|Bacteria,2JG17@204428|Chlamydiae	204428|Chlamydiae	J	Located on the platform of the 30S subunit, it bridges several disparate RNA helices of the 16S rRNA. Forms part of the Shine-Dalgarno cleft in the 70S ribosome	rpsK	-	-	ko:K02948	ko03010,map03010	M00178,M00179	-	-	br01610,ko00000,ko00001,ko00002,ko03011	-	-	-	Ribosomal_S11
HYCHLAM_02210	contig_1	cds	421410	422510	+		DNA-directed RNA polymerase subunit alpha	SO:0001217, UniRef:UniRef50_Q9Z7S8	331113.SNE_A21070	2.65e-180	511	COG0202@1|root,COG0202@2|Bacteria,2JFH2@204428|Chlamydiae	204428|Chlamydiae	K	DNA-dependent RNA polymerase catalyzes the transcription of DNA into RNA using the four ribonucleoside triphosphates as substrates	rpoA	-	2.7.7.6	ko:K03040	ko00230,ko00240,ko01100,ko03020,map00230,map00240,map01100,map03020	M00183	R00435,R00441,R00442,R00443	RC02795	br01611,ko00000,ko00001,ko00002,ko01000,ko03021,ko03400	-	-	-	RNA_pol_A_CTD,RNA_pol_A_bac,RNA_pol_L
HYCHLAM_02215	contig_1	cds	422507	422932	+		Large ribosomal subunit protein bL17	SO:0001217, UniRef:UniRef50_Q9Z7S9	1238237.CP10139811_0867	4.83e-52	168	COG0203@1|root,COG0203@2|Bacteria,2JG4B@204428|Chlamydiae	204428|Chlamydiae	J	Ribosomal protein L17	rplQ	-	-	ko:K02879	ko03010,map03010	M00178	-	-	br01610,ko00000,ko00001,ko00002,ko03011	-	-	-	Ribosomal_L17
HYCHLAM_02220	contig_1	cds	423041	424045	+		Glyceraldehyde-3-phosphate dehydrogenase 1	SO:0001217, UniRef:UniRef50_P80506	1444711.CCJF01000004_gene2009	2.39e-158	454	COG0057@1|root,COG0057@2|Bacteria,2JFDU@204428|Chlamydiae	204428|Chlamydiae	G	Catalyzes the oxidative phosphorylation of glyceraldehyde 3-phosphate (G3P) to 1,3-bisphosphoglycerate (BPG) using the cofactor NAD. The first reaction step involves the formation of a hemiacetal intermediate between G3P and a cysteine residue, and this hemiacetal intermediate is then oxidized to a thioester, with concomitant reduction of NAD to NADH. The reduced NADH is then exchanged with the s…	gap	GO:0000166,GO:0003674,GO:0003824,GO:0004365,GO:0005488,GO:0008150,GO:0008152,GO:0016491,GO:0016620,GO:0016903,GO:0036094,GO:0043891,GO:0048037,GO:0050662,GO:0051287,GO:0055114,GO:0097159,GO:1901265,GO:1901363	1.2.1.12	ko:K00134	ko00010,ko00710,ko01100,ko01110,ko01120,ko01130,ko01200,ko01230,ko04066,ko05010,map00010,map00710,map01100,map01110,map01120,map01130,map01200,map01230,map04066,map05010	M00001,M00002,M00003,M00165,M00166,M00308,M00552	R01061	RC00149	ko00000,ko00001,ko00002,ko01000,ko04131,ko04147	-	-	-	Gp_dh_C,Gp_dh_N
HYCHLAM_02225	contig_1	cds	424103	424870	+		hypothetical protein	SO:0001217, UniRef:UniRef50_A0A2H0VWB6	1444712.BN1013_00998	1.18e-39	149	2A361@1|root,30RME@2|Bacteria,2JG3F@204428|Chlamydiae	204428|Chlamydiae	-	-	-	-	-	-	-	-	-	-	-	-	-	-	-
HYCHLAM_02230	contig_1	tRNA	424905	424987	+	trnL	tRNA-Leu(taa)	SO:0000264
HYCHLAM_02235	contig_1	cds	425316	426446	+		Integrase	SO:0001217, UniRef:UniRef50_A0A0E2Z5A9	261292.Nit79A3_2739	2.1e-139	407	COG0582@1|root,COG0582@2|Bacteria,1NWGS@1224|Proteobacteria,2VKWM@28216|Betaproteobacteria,3744R@32003|Nitrosomonadales	28216|Betaproteobacteria	L	Belongs to the 'phage' integrase family	-	-	-	-	-	-	-	-	-	-	-	-	Phage_integrase
HYCHLAM_02240	contig_1	cds	426543	427532	+		hypothetical protein		1469607.KK073768_gene3614	0.000201	50.8	COG3293@1|root,COG3293@2|Bacteria,1G0BW@1117|Cyanobacteria,1HNSC@1161|Nostocales	1117|Cyanobacteria	L	transposase	-	-	-	ko:K07492	-	-	-	-	ko00000	-	-	-	DDE_Tnp_1,DDE_Tnp_1_2,DUF4096
HYCHLAM_02245	contig_1	cds	427416	427670	-		hypothetical protein
HYCHLAM_02250	contig_1	cds	427683	427910	+		hypothetical protein
HYCHLAM_02255	contig_1	cds	427903	430350	+		hypothetical protein	PFAM:PF16793.9	1444712.BN1013_01788	1.1161969292536e-308	878	COG0467@1|root,COG4643@1|root,COG0467@2|Bacteria,COG4643@2|Bacteria	2|Bacteria	P	DNA integration	traC	-	-	ko:K06919	-	-	-	-	ko00000	-	-	-	AAA_25,DUF3987,DUF3991,Prim-Pol,Toprim_2	ee989cf85f3e734cb0312d12f47b0fb2	815	Pfam	PF13148	Protein of unknown function (DUF3987)	358	731	1.1e-78	T	21-11-2024	IPR025048	Protein of unknown function DUF3987)	-	-
HYCHLAM_02255	contig_1	cds	427903	430350	+		hypothetical protein	PFAM:PF16793.9	1444712.BN1013_01788	1.1161969292536e-308	878	COG0467@1|root,COG4643@1|root,COG0467@2|Bacteria,COG4643@2|Bacteria	2|Bacteria	P	DNA integration	traC	-	-	ko:K06919	-	-	-	-	ko00000	-	-	-	AAA_25,DUF3987,DUF3991,Prim-Pol,Toprim_2	ee989cf85f3e734cb0312d12f47b0fb2	815	Gene3D	G3DSA:3.30.70.1790	-	117	213	4.2e-15	T	21-11-2024	-	-	-	-
HYCHLAM_02255	contig_1	cds	427903	430350	+		hypothetical protein	PFAM:PF16793.9	1444712.BN1013_01788	1.1161969292536e-308	878	COG0467@1|root,COG4643@1|root,COG0467@2|Bacteria,COG4643@2|Bacteria	2|Bacteria	P	DNA integration	traC	-	-	ko:K06919	-	-	-	-	ko00000	-	-	-	AAA_25,DUF3987,DUF3991,Prim-Pol,Toprim_2	ee989cf85f3e734cb0312d12f47b0fb2	815	Pfam	PF16793	RepB DNA-primase N-terminal domain	133	220	2e-10	T	21-11-2024	IPR039459	RepB-like DNA primase domain	-	-
HYCHLAM_02260	contig_1	cds	430457	430816	+		hypothetical protein
HYCHLAM_02265	contig_1	cds	430911	431228	+		hypothetical protein	PFAM:PF16677.9	343509.SG1557	2.21e-06	50.4	2CXUI@1|root,32T2N@2|Bacteria,1N3JB@1224|Proteobacteria,1SBAK@1236|Gammaproteobacteria	1236|Gammaproteobacteria	S	DNA-packaging protein gp3	-	-	-	-	-	-	-	-	-	-	-	-	GP3_package
HYCHLAM_02270	contig_1	cds	431967	432923	+		Transposase IS4-like domain-containing protein	SO:0001217, UniRef:UniRef50_A0A6M2A230	570952.ATVH01000015_gene1382	1.68e-79	251	COG3039@1|root,COG3039@2|Bacteria,1MVDK@1224|Proteobacteria,2TS7B@28211|Alphaproteobacteria,2JQR2@204441|Rhodospirillales	204441|Rhodospirillales	L	Transposase	-	-	-	-	-	-	-	-	-	-	-	-	DDE_Tnp_1,DUF772
HYCHLAM_02275	contig_1	cds	433299	433850	-		hypothetical protein		1250232.JQNJ01000001_gene73	1.25e-23	98.6	29MEY@1|root,308CU@2|Bacteria,4NNFU@976|Bacteroidetes,1I5X7@117743|Flavobacteriia	976|Bacteroidetes	-	-	-	-	-	-	-	-	-	-	-	-	-	-	-
HYCHLAM_02280	contig_1	cds	433943	435145	-		hypothetical protein
HYCHLAM_02285	contig_1	cds	435278	435571	+		DMT family protein	SO:0001217, UniRef:UniRef50_Q8EH57	1265502.KB905934_gene3221	1.71e-43	144	COG3169@1|root,COG3169@2|Bacteria,1RHBQ@1224|Proteobacteria,2VSWS@28216|Betaproteobacteria,4AE2H@80864|Comamonadaceae	28216|Betaproteobacteria	S	Putative member of DMT superfamily (DUF486)	-	-	-	ko:K09922	-	-	-	-	ko00000	-	-	-	DMT_6	62cbbfb1ef3679268ad65c51df3e5342	97	Pfam	PF04342	Putative member of DMT superfamily (DUF486)	1	96	5.6e-35	T	21-11-2024	IPR007437	Protein of unknown function DUF486	-	-
HYCHLAM_02285	contig_1	cds	435278	435571	+		DMT family protein	SO:0001217, UniRef:UniRef50_Q8EH57	1265502.KB905934_gene3221	1.71e-43	144	COG3169@1|root,COG3169@2|Bacteria,1RHBQ@1224|Proteobacteria,2VSWS@28216|Betaproteobacteria,4AE2H@80864|Comamonadaceae	28216|Betaproteobacteria	S	Putative member of DMT superfamily (DUF486)	-	-	-	ko:K09922	-	-	-	-	ko00000	-	-	-	DMT_6	62cbbfb1ef3679268ad65c51df3e5342	97	PIRSF	PIRSF021239	UCP021239	1	97	5.5e-44	T	21-11-2024	IPR007437	Protein of unknown function DUF486	-	-
HYCHLAM_02285	contig_1	cds	435278	435571	+		DMT family protein	SO:0001217, UniRef:UniRef50_Q8EH57	1265502.KB905934_gene3221	1.71e-43	144	COG3169@1|root,COG3169@2|Bacteria,1RHBQ@1224|Proteobacteria,2VSWS@28216|Betaproteobacteria,4AE2H@80864|Comamonadaceae	28216|Betaproteobacteria	S	Putative member of DMT superfamily (DUF486)	-	-	-	ko:K09922	-	-	-	-	ko00000	-	-	-	DMT_6	62cbbfb1ef3679268ad65c51df3e5342	97	PANTHER	PTHR38482	DMT FAMILY PROTEIN	1	97	1.1e-41	T	21-11-2024	IPR007437	Protein of unknown function DUF486	-	-
HYCHLAM_02290	contig_1	cds	435630	436970	+		hypothetical protein		682795.AciX8_2194	0.000125	53.5	COG2931@1|root,COG3391@1|root,COG2931@2|Bacteria,COG3391@2|Bacteria	2|Bacteria	CO	amine dehydrogenase activity	-	-	-	-	-	-	-	-	-	-	-	-	Big_3_5,Collagen
HYCHLAM_02295	contig_1	cds	436918	437136	-		Putative transposase	SO:0001217, UniRef:UniRef50_D6YRS2	716544.wcw_p0004	1.13e-34	119	COG1662@1|root,COG1662@2|Bacteria,2JH86@204428|Chlamydiae	204428|Chlamydiae	L	Transposase and inactivated derivatives	-	-	-	-	-	-	-	-	-	-	-	-	DDE_Tnp_IS1
HYCHLAM_02300	contig_1	cds	437211	437426	+		hypothetical protein
HYCHLAM_02305	contig_1	cds	437743	439581	-		hypothetical protein
HYCHLAM_02310	contig_1	cds	439687	441219	-		hypothetical protein		1463881.KL591003_gene5521	2.26e-12	77.8	COG0477@1|root,COG0477@2|Bacteria,2GMEJ@201174|Actinobacteria	201174|Actinobacteria	EGP	Major facilitator Superfamily	-	-	-	-	-	-	-	-	-	-	-	-	MFS_1
HYCHLAM_02315	contig_1	cds	441216	442469	-		Multidrug transporter	SO:0001217, UniRef:UniRef50_A0A1G3ZFM3	1408445.JHXP01000007_gene489	3.82e-145	425	COG1566@1|root,COG1566@2|Bacteria,1MU7I@1224|Proteobacteria,1RMAD@1236|Gammaproteobacteria,1JDGJ@118969|Legionellales	118969|Legionellales	V	HlyD membrane-fusion protein of T1SS	emrA	-	-	ko:K03543	-	M00701	-	-	ko00000,ko00002,ko02000	8.A.1.1	-	-	HlyD_D23
HYCHLAM_02320	contig_1	cds	442466	443899	-		RND transporter	SO:0001217, UniRef:UniRef50_A0A1G3ZFL0	1408445.JHXP01000007_gene488	2.99e-128	388	COG1538@1|root,COG1538@2|Bacteria,1MUZZ@1224|Proteobacteria,1RQEP@1236|Gammaproteobacteria,1JDMU@118969|Legionellales	118969|Legionellales	MU	Outer membrane efflux protein	-	-	-	-	-	-	-	-	-	-	-	-	OEP
HYCHLAM_02325	contig_1	cds	444132	444524	-		Thioesterase domain-containing protein	SO:0001217, UniRef:UniRef50_A0A1F9V4Q2	289376.THEYE_A0630	2.38e-17	79.7	COG2050@1|root,COG2050@2|Bacteria	2|Bacteria	Q	thiolester hydrolase activity	-	-	2.5.1.129	ko:K03186	ko00130,ko00627,ko00940,ko01100,ko01110,ko01120,ko01220,map00130,map00627,map00940,map01100,map01110,map01120,map01220	M00117	R01238,R02952,R03367,R04985,R04986,R11225	RC00391,RC00814,RC03392	ko00000,ko00001,ko00002,ko01000	-	-	-	4HBT
HYCHLAM_02330	contig_1	cds	444819	445415	+		hypothetical protein		716544.wcw_p0005	4.8e-48	162	COG1662@1|root,COG3677@1|root,COG1662@2|Bacteria,COG3677@2|Bacteria,2JGHG@204428|Chlamydiae	204428|Chlamydiae	L	Transposase and inactivated derivatives	-	-	-	-	-	-	-	-	-	-	-	-	DDE_Tnp_IS1
HYCHLAM_02335	contig_1	cds	445412	445585	+		hypothetical protein		472759.Nhal_3985	2.25e-11	60.8	COG1662@1|root,COG1662@2|Bacteria,1NFF1@1224|Proteobacteria,1SEGH@1236|Gammaproteobacteria,1WZDG@135613|Chromatiales	1236|Gammaproteobacteria	L	PFAM IS1 transposase	-	-	-	-	-	-	-	-	-	-	-	-	DDE_Tnp_IS1
HYCHLAM_02340	contig_1	cds	445575	445883	-		hypothetical protein
HYCHLAM_02345	contig_1	cds	446119	446334	-		hypothetical protein
HYCHLAM_02350	contig_1	cds	446409	446627	+		Putative transposase	SO:0001217, UniRef:UniRef50_D6YRS2	716544.wcw_p0004	1.13e-34	119	COG1662@1|root,COG1662@2|Bacteria,2JH86@204428|Chlamydiae	204428|Chlamydiae	L	Transposase and inactivated derivatives	-	-	-	-	-	-	-	-	-	-	-	-	DDE_Tnp_IS1
HYCHLAM_02355	contig_1	cds	446685	447473	+		Transposase IS4-like domain-containing protein	SO:0001217, UniRef:UniRef50_A0A6M2A230	316055.RPE_3042	7.92e-64	209	COG3039@1|root,COG3039@2|Bacteria,1MVDK@1224|Proteobacteria,2U401@28211|Alphaproteobacteria,3JW1T@41294|Bradyrhizobiaceae	28211|Alphaproteobacteria	L	Transposase DDE domain	-	-	-	ko:K07481	-	-	-	-	ko00000	-	-	-	DDE_Tnp_1,DUF772
HYCHLAM_02360	contig_1	cds	447801	448928	+		hypothetical protein	PFAM:PF00704.32
HYCHLAM_02365	contig_1	cds	449096	451420	-		hypothetical protein	PFAM:PF03797.23	244581.IM40_03870	5.41e-14	85.5	COG3210@1|root,COG4625@1|root,COG3210@2|Bacteria,COG4625@2|Bacteria,1MU92@1224|Proteobacteria,2TSB7@28211|Alphaproteobacteria	28211|Alphaproteobacteria	M	TIGRFAM outer membrane autotransporter barrel domain	-	-	-	-	-	-	-	-	-	-	-	-	Autotransporter,NHL,PATR,Peptidase_M10_C
HYCHLAM_02370	contig_1	cds	451744	452340	+		hypothetical protein		716544.wcw_p0005	4.8e-48	162	COG1662@1|root,COG3677@1|root,COG1662@2|Bacteria,COG3677@2|Bacteria,2JGHG@204428|Chlamydiae	204428|Chlamydiae	L	Transposase and inactivated derivatives	-	-	-	-	-	-	-	-	-	-	-	-	DDE_Tnp_IS1
HYCHLAM_02375	contig_1	cds	452337	452510	+		hypothetical protein		472759.Nhal_3985	2.25e-11	60.8	COG1662@1|root,COG1662@2|Bacteria,1NFF1@1224|Proteobacteria,1SEGH@1236|Gammaproteobacteria,1WZDG@135613|Chromatiales	1236|Gammaproteobacteria	L	PFAM IS1 transposase	-	-	-	-	-	-	-	-	-	-	-	-	DDE_Tnp_IS1
HYCHLAM_02380	contig_1	cds	452696	452869	-		hypothetical protein		472759.Nhal_3985	2.25e-11	60.8	COG1662@1|root,COG1662@2|Bacteria,1NFF1@1224|Proteobacteria,1SEGH@1236|Gammaproteobacteria,1WZDG@135613|Chromatiales	1236|Gammaproteobacteria	L	PFAM IS1 transposase	-	-	-	-	-	-	-	-	-	-	-	-	DDE_Tnp_IS1
HYCHLAM_02385	contig_1	cds	452866	453462	-		hypothetical protein		716544.wcw_p0005	4.8e-48	162	COG1662@1|root,COG3677@1|root,COG1662@2|Bacteria,COG3677@2|Bacteria,2JGHG@204428|Chlamydiae	204428|Chlamydiae	L	Transposase and inactivated derivatives	-	-	-	-	-	-	-	-	-	-	-	-	DDE_Tnp_IS1
HYCHLAM_02390	contig_1	cds	453479	454402	+		Alpha/beta hydrolase	SO:0001217, UniRef:UniRef50_A0A0H5DPW1	929562.Emtol_3851	7.3e-52	179	COG2267@1|root,COG2267@2|Bacteria,4NTHK@976|Bacteroidetes,47R8C@768503|Cytophagia	976|Bacteroidetes	I	Serine aminopeptidase, S33	-	-	-	-	-	-	-	-	-	-	-	-	Abhydrolase_1
HYCHLAM_02395	contig_1	cds	454738	454932	-		hypothetical protein
HYCHLAM_02400	contig_1	cds	455147	455362	-		hypothetical protein
HYCHLAM_02405	contig_1	cds	455437	455655	+		Putative transposase	SO:0001217, UniRef:UniRef50_D6YRS2	716544.wcw_p0004	1.13e-34	119	COG1662@1|root,COG1662@2|Bacteria,2JH86@204428|Chlamydiae	204428|Chlamydiae	L	Transposase and inactivated derivatives	-	-	-	-	-	-	-	-	-	-	-	-	DDE_Tnp_IS1
HYCHLAM_02410	contig_1	cds	455704	456915	+		hypothetical protein		272562.CA_C0183	8.93e-25	110	COG2971@1|root,COG2971@2|Bacteria,1V0VG@1239|Firmicutes,24BFK@186801|Clostridia,36WXX@31979|Clostridiaceae	186801|Clostridia	G	BadF BadG BcrA BcrD ATPase family	-	GO:0000166,GO:0003674,GO:0003824,GO:0005488,GO:0005524,GO:0005975,GO:0006040,GO:0006044,GO:0006082,GO:0006793,GO:0006796,GO:0008144,GO:0008150,GO:0008152,GO:0009987,GO:0016301,GO:0016310,GO:0016740,GO:0016772,GO:0017076,GO:0019200,GO:0019752,GO:0030554,GO:0032553,GO:0032555,GO:0032559,GO:0035639,GO:0036094,GO:0043167,GO:0043168,GO:0043436,GO:0044237,GO:0044238,GO:0044262,GO:0044281,GO:0045127,GO:…	-	-	-	-	-	-	-	-	-	-	BcrAD_BadFG
HYCHLAM_02415	contig_1	cds	456973	462639	+		hypothetical protein	PFAM:PF05860.17	1122236.KB905144_gene2269	1.99e-71	268	COG3210@1|root,COG3210@2|Bacteria,1MXIP@1224|Proteobacteria,2VJ6Y@28216|Betaproteobacteria	28216|Betaproteobacteria	U	TIGRFAM filamentous haemagglutinin family outer membrane protein	-	-	-	-	-	-	-	-	-	-	-	-	Glug,Haemagg_act
HYCHLAM_02420	contig_1	cds	462636	464261	+		hypothetical protein	PFAM:PF01103.27, PFAM:PF07244.19, PFAM:PF08479.15	1343158.SACS_1625	4.16e-55	203	COG2831@1|root,COG2831@2|Bacteria,1PRBP@1224|Proteobacteria,2U1SN@28211|Alphaproteobacteria	28211|Alphaproteobacteria	U	Haemolysin secretion/activation protein ShlB/FhaC/HecB	-	-	-	-	-	-	-	-	-	-	-	-	POTRA_2,ShlB
HYCHLAM_02425	contig_1	cds	464648	465952	+		hypothetical protein	PFAM:PF00479.26, PFAM:PF02781.20	1444712.BN1013_02013	2.5e-98	310	COG0364@1|root,COG0364@2|Bacteria,2JFEN@204428|Chlamydiae	204428|Chlamydiae	G	Catalyzes the oxidation of glucose 6-phosphate to 6- phosphogluconolactone	zwf	-	1.1.1.363,1.1.1.49	ko:K00036	ko00030,ko00480,ko01100,ko01110,ko01120,ko01130,ko01200,ko05230,map00030,map00480,map01100,map01110,map01120,map01130,map01200,map05230	M00004,M00006,M00008	R00835,R02736,R10907	RC00001,RC00066	ko00000,ko00001,ko00002,ko01000,ko04147	-	-	-	G6PD_C,G6PD_N
HYCHLAM_02430	contig_1	cds	465957	466715	+	aabA	putative NADP-dependent dehydrogenase in aabA 3'region	SO:0001217, UniRef:UniRef50_P39884	330084.JNYZ01000018_gene4339	1.69e-93	282	COG4221@1|root,COG4221@2|Bacteria,2GMGQ@201174|Actinobacteria,4DYP8@85010|Pseudonocardiales	201174|Actinobacteria	S	Short-chain alcohol dehydrogenase	-	-	1.1.1.381	ko:K16066	ko00240,ko00260,ko01100,map00240,map00260,map01100	-	R09289,R10851,R10852	RC00087,RC00525,RC03288	ko00000,ko00001,ko01000	-	-	-	adh_short
HYCHLAM_02435	contig_1	cds	466717	467952	+		Major facilitator superfamily (MFS) profile domain-containing protein	SO:0001217, UniRef:UniRef50_K2ED87	331113.SNE_A15410	7.35e-120	362	COG2271@1|root,COG2271@2|Bacteria,2JG9C@204428|Chlamydiae	204428|Chlamydiae	G	Major Facilitator Superfamily	-	-	-	-	-	-	-	-	-	-	-	-	MFS_1,Sugar_tr
HYCHLAM_02440	contig_1	cds	467980	468933	+		Putative diacylglycerol kinase catalytic domain protein	SO:0001217, UniRef:UniRef50_F8L779	292459.STH1214	4.48e-33	130	COG1597@1|root,COG1597@2|Bacteria,1TQAU@1239|Firmicutes,25CN4@186801|Clostridia	186801|Clostridia	I	PFAM diacylglycerol kinase catalytic region	-	-	-	-	-	-	-	-	-	-	-	-	DAGK_cat
HYCHLAM_02445	contig_1	cds	468951	470171	+		MFS transporter	SO:0001217, UniRef:UniRef50_A0A942IEA9	1444711.CCJF01000005_gene577	2.96e-46	171	COG0477@1|root,COG2814@2|Bacteria,2JG4R@204428|Chlamydiae	204428|Chlamydiae	EGP	Sugar (and other) transporter	-	-	-	ko:K08151	-	M00668	-	-	ko00000,ko00002,ko01504,ko02000	2.A.1.2.38,2.A.1.2.39,2.A.1.2.4,2.A.1.2.41,2.A.1.2.68,2.A.1.2.75	-	-	MFS_1
HYCHLAM_02450	contig_1	cds	470064	470828	-		2-C-methyl-D-erythritol 4-phosphate cytidylyltransferase	SO:0001217, UniRef:UniRef50_A0A1G3ZGE1	56780.SYN_01401	4.8e-32	124	COG1211@1|root,COG1211@2|Bacteria,1MY3B@1224|Proteobacteria,42RJ4@68525|delta/epsilon subdivisions,2WNQ3@28221|Deltaproteobacteria,2MQI3@213462|Syntrophobacterales	28221|Deltaproteobacteria	I	Catalyzes the formation of 4-diphosphocytidyl-2-C- methyl-D-erythritol from CTP and 2-C-methyl-D-erythritol 4- phosphate (MEP)	ispD	GO:0003674,GO:0003824,GO:0016740,GO:0016772,GO:0016779,GO:0050518,GO:0070567	2.7.7.60	ko:K00991	ko00900,ko01100,ko01110,ko01130,map00900,map01100,map01110,map01130	M00096	R05633	RC00002	ko00000,ko00001,ko00002,ko01000	-	-	-	IspD,adh_short
HYCHLAM_02455	contig_1	tRNA	470895	470967	+	trnT	tRNA-Thr(cgt)	SO:0000270
HYCHLAM_02460	contig_1	cds	471501	471767	-		hypothetical protein
[truncated: 2,575 more rows]

## Sheet: Supp. Table 6
Supplementary Table 6. Relative abundance of chlamydiae in wild-derived Hydra polyps and water samples.
[truncated: 288 more rows]
[truncated: 4 more columns]

## Sheet: Supp. Table 7
Supplementary Table 7. Prediction of biosynthetic gene clusters in E. hydrae.
Region	LocusTag	Product	NT	AA	Function
[truncated: 23 more rows]

## Sheet: Supp. Table 8
Supplementary Table 8. Pseudogenes in the E. hydrae genome.
[truncated: 483 more rows]

## Sheet: Supp. Table 9
Supplementary Table 9. Transposases encoded in the E. hydrae genome.
[truncated: 481 more rows]

[truncated: 3 more sheets: Supp. Table 10, Supp. Table 11, Supp. Table 13]
