# Supplementary material for: Stable association of a chlamydial symbiont with the freshwater predator hydra suggests broad host potential
Source: ISME J. 2026 Apr 30;20(1):wrag104. doi: 10.1093/ismejo/wrag104 (PMC13229535; doi:10.1093/ismejo/wrag104)
Supplement: Supplementary-Material_wrag104 [file supplementary-material_wrag104.zip › Supplementary_Table_12_wrag104.xlsx]

## Sheet: description
Supplementary Table 12. OrthoFinder results.
Supp. Table 12A	Orthogroups (OGs) across 225 chlamydial genomes
Supp. Table 12B	Number of genes present per OG in respective genomes
Supp. Table 12C	OGs unique for E. hydrae and the respective InterPro Scan results
Supp. Table 12D	OGs unique for members of Endochlamydiaceae
Supp. Table 12E	InterPro Scan results for the most common unique OG in Endochlamydiaceae

## Sheet: Supp. Table 12A
Orthogroup	1021942-13	1021942-14	1039689-34	1045192-5	1045240-7	1049244-12	1063924-70	1070360-7	1095360-24	1096102-30	1159587-4	17-3921_L77	3300005529-103	3300006056-100	3300006056-139	3300006177-14	3300009083-135	3300009084-136	3300009084-150	3300009703-49	3300009709-46	3300009787-37	3300010035-10	3300011418-10	3300011418-14	3300012931-71	3300013126-109	3300013132-109	3300013133-59	3300020740-2	3300020889-1	3300020970-2	7_bin48	8_bin5	ACE65	ACE_VER1	AMR_MDS_3053	AMR_MDS_5451	AcF125	AlinenLipids_bin-5835	Amazon_FNV_2010_10_1_1_2	BOG_genome_mining.12	BP7.bin23	BWMinHeated_Nextera29_MAG2	BWMinHeated_Nextera49_MAG1	BWMinHeated_Nextera75_MAG3	BWOrgControl_Nextera58_MAG3	BWSM_113	Bin61_76
OG0000000	1021942-13|GLLEOLEH_01783	1021942-14|LGBMDHFM_00985, 1021942-14|LGBMDHFM_01313		1045192-5|LKKCNNGL_00297, 1045192-5|LKKCNNGL_00568, 1045192-5|LKKCNNGL_00722, 1045192-5|LKKCNNGL_00832, 1045192-5|LKKCNNGL_00833, 1045192-5|LKKCNNGL_00834	1045240-7|NHDGFNMI_00221, 1045240-7|NHDGFNMI_00352, 1045240-7|NHDGFNMI_00667, 1045240-7|NHDGFNMI_00669, 1045240-7|NHDGFNMI_01009	1049244-12|DPKPGIHO_00334, 1049244-12|DPKPGIHO_00897	1063924-70|IDDGJEME_00423, 1063924-70|IDDGJEME_00424, 1063924-70|IDDGJEME_01139, 1063924-70|IDDGJEME_01140, 1063924-70|IDDGJEME_01141, 1063924-70|IDDGJEME_01288, 1063924-70|IDDGJEME_01569, 1063924-70|IDDGJEME_01571, 1063924-70|IDDGJEME_01572, 1063924-70|IDDGJEME_01573		1095360-24|OKJDMFIN_00118, 1095360-24|OKJDMFIN_00123, 1095360-24|OKJDMFIN_00124, 1095360-24|OKJDMFIN_00562, 1095360-24|OKJDMFIN_00786, 1095360-24|OKJDMFIN_00876, 1095360-24|OKJDMFIN_01160, 1095360-24|OKJDMFIN_01708	1096102-30|LBNIEKCL_00140, 1096102-30|LBNIEKCL_00378, 1096102-30|LBNIEKCL_00424, 1096102-30|LBNIEKCL_00425, 1096102-30|LBNIEKCL_00523, 1096102-30|LBNIEKCL_00685, 1096102-30|LBNIEKCL_00686, 1096102-30|LBNIEKCL_00687, 1096102-30|LBNIEKCL_00688, 1096102-30|LBNIEKCL_00689, 1096102-30|LBNIEKCL_00690, 1096102-30|LBNIEKCL_00691, 1096102-30|LBNIEKCL_00692, 1096102-30|LBNIEKCL_00693, 1096102-30|LBNIEKCL_0…	1159587-4|Ga0210389_10000625_14, 1159587-4|Ga0210389_10001086_7, 1159587-4|Ga0210389_10004115_3, 1159587-4|Ga0210389_10005155_1, 1159587-4|Ga0210389_10005455_12, 1159587-4|Ga0210389_10006757_11		3300005529-103|HANACOGF_00006, 3300005529-103|HANACOGF_00036, 3300005529-103|HANACOGF_00037, 3300005529-103|HANACOGF_00165, 3300005529-103|HANACOGF_00947, 3300005529-103|HANACOGF_00948, 3300005529-103|HANACOGF_00976, 3300005529-103|HANACOGF_01037, 3300005529-103|HANACOGF_01095, 3300005529-103|HANACOGF_01173, 3300005529-103|HANACOGF_01548, 3300005529-103|HANACOGF_01549	3300006056-100|IAMNDGCP_00088, 3300006056-100|IAMNDGCP_00123, 3300006056-100|IAMNDGCP_00124, 3300006056-100|IAMNDGCP_00267, 3300006056-100|IAMNDGCP_00426, 3300006056-100|IAMNDGCP_00427, 3300006056-100|IAMNDGCP_00428, 3300006056-100|IAMNDGCP_00725, 3300006056-100|IAMNDGCP_00738, 3300006056-100|IAMNDGCP_00833, 3300006056-100|IAMNDGCP_00950, 3300006056-100|IAMNDGCP_01007, 3300006056-100|IAMNDGCP_010…	3300006056-139|LLNDBGHI_00250, 3300006056-139|LLNDBGHI_00251	3300006177-14|ECKMPJFO_00202, 3300006177-14|ECKMPJFO_00299, 3300006177-14|ECKMPJFO_00332, 3300006177-14|ECKMPJFO_00490, 3300006177-14|ECKMPJFO_01421, 3300006177-14|ECKMPJFO_01762	3300009083-135|FEPLNKGK_00145, 3300009083-135|FEPLNKGK_01438	3300009084-136|FIBMPHPK_01014		3300009703-49|PEBAADJC_00460, 3300009703-49|PEBAADJC_00461, 3300009703-49|PEBAADJC_00462, 3300009703-49|PEBAADJC_00509, 3300009703-49|PEBAADJC_00719, 3300009703-49|PEBAADJC_00778, 3300009703-49|PEBAADJC_00974, 3300009703-49|PEBAADJC_00992, 3300009703-49|PEBAADJC_00993, 3300009703-49|PEBAADJC_01156, 3300009703-49|PEBAADJC_01380	3300009709-46|LMICHLKC_00131, 3300009709-46|LMICHLKC_00735, 3300009709-46|LMICHLKC_00736, 3300009709-46|LMICHLKC_00737, 3300009709-46|LMICHLKC_00841, 3300009709-46|LMICHLKC_00907, 3300009709-46|LMICHLKC_01445		3300010035-10|IKNAMKLF_00567		3300011418-14|HEOKIGJJ_00271, 3300011418-14|HEOKIGJJ_01162, 3300011418-14|HEOKIGJJ_01804, 3300011418-14|HEOKIGJJ_01805, 3300011418-14|HEOKIGJJ_01806, 3300011418-14|HEOKIGJJ_01807, 3300011418-14|HEOKIGJJ_01808, 3300011418-14|HEOKIGJJ_01809, 3300011418-14|HEOKIGJJ_01861	3300012931-71|GKFENFGF_00282, 3300012931-71|GKFENFGF_00283, 3300012931-71|GKFENFGF_00284, 3300012931-71|GKFENFGF_00670, 3300012931-71|GKFENFGF_00672, 3300012931-71|GKFENFGF_00713, 3300012931-71|GKFENFGF_00784, 3300012931-71|GKFENFGF_00785, 3300012931-71|GKFENFGF_00786, 3300012931-71|GKFENFGF_00958, 3300012931-71|GKFENFGF_01103, 3300012931-71|GKFENFGF_01235, 3300012931-71|GKFENFGF_01236, 330001293…	3300013126-109|KNBNGCFK_00515, 3300013126-109|KNBNGCFK_00516, 3300013126-109|KNBNGCFK_00517, 3300013126-109|KNBNGCFK_00703, 3300013126-109|KNBNGCFK_00704	3300013132-109|MOMFEKKI_00034, 3300013132-109|MOMFEKKI_00035, 3300013132-109|MOMFEKKI_00040, 3300013132-109|MOMFEKKI_00041, 3300013132-109|MOMFEKKI_00042, 3300013132-109|MOMFEKKI_00055, 3300013132-109|MOMFEKKI_00145, 3300013132-109|MOMFEKKI_00274, 3300013132-109|MOMFEKKI_00350, 3300013132-109|MOMFEKKI_00351, 3300013132-109|MOMFEKKI_00375, 3300013132-109|MOMFEKKI_00376, 3300013132-109|MOMFEKKI_003…	3300013133-59|PPLPNCIG_00138, 3300013133-59|PPLPNCIG_00409, 3300013133-59|PPLPNCIG_00728, 3300013133-59|PPLPNCIG_01226, 3300013133-59|PPLPNCIG_01324, 3300013133-59|PPLPNCIG_01349, 3300013133-59|PPLPNCIG_01350	3300020740-2|3300020740.a_Ga0207056_1185_4, 3300020740-2|3300020740.a_Ga0207056_1268_2	3300020889-1|3300020889.a_Ga0207113_1006_34, 3300020889-1|3300020889.a_Ga0207113_1042_32, 3300020889-1|3300020889.a_Ga0207113_1042_33, 3300020889-1|3300020889.a_Ga0207113_1042_34, 3300020889-1|3300020889.a_Ga0207113_1042_35, 3300020889-1|3300020889.a_Ga0207113_1042_36	3300020970-2|Ga0206972_1010_52, 3300020970-2|Ga0206972_1022_16, 3300020970-2|Ga0206972_1022_25, 3300020970-2|Ga0206972_1023_10, 3300020970-2|Ga0206972_1023_12, 3300020970-2|Ga0206972_1023_13, 3300020970-2|Ga0206972_1023_42, 3300020970-2|Ga0206972_1024_22, 3300020970-2|Ga0206972_1071_22, 3300020970-2|Ga0206972_1071_23, 3300020970-2|Ga0206972_1071_24, 3300020970-2|Ga0206972_1096_8	7_bin48|JIFKHO_03945, 7_bin48|JIFKHO_04435, 7_bin48|JIFKHO_04440, 7_bin48|JIFKHO_04445, 7_bin48|JIFKHO_04450, 7_bin48|JIFKHO_05315, 7_bin48|JIFKHO_05320, 7_bin48|JIFKHO_05325, 7_bin48|JIFKHO_05330, 7_bin48|JIFKHO_05335, 7_bin48|JIFKHO_05340, 7_bin48|JIFKHO_05345, 7_bin48|JIFKHO_06940, 7_bin48|JIFKHO_07585	8_bin5|LGHLDB_00870, 8_bin5|LGHLDB_02995, 8_bin5|LGHLDB_03000, 8_bin5|LGHLDB_03005, 8_bin5|LGHLDB_03655, 8_bin5|LGHLDB_03660, 8_bin5|LGHLDB_03670, 8_bin5|LGHLDB_04530, 8_bin5|LGHLDB_06245, 8_bin5|LGHLDB_06260		ACE_VER1|MBX3718028.1, ACE_VER1|MBX3718055.1, ACE_VER1|MBX3718056.1, ACE_VER1|MBX3718057.1, ACE_VER1|MBX3718058.1, ACE_VER1|MBX3718078.1, ACE_VER1|MBX3718238.1, ACE_VER1|MBX3718239.1, ACE_VER1|MBX3718424.1, ACE_VER1|MBX3718425.1, ACE_VER1|MBX3718426.1, ACE_VER1|MBX3718553.1, ACE_VER1|MBX3718635.1, ACE_VER1|MBX3718876.1, ACE_VER1|MBX3718944.1, ACE_VER1|MBX3719020.1, ACE_VER1|MBX3719100.1, ACE_VER1…	AMR_MDS_3053|HRW58459.1, AMR_MDS_3053|HRW58460.1, AMR_MDS_3053|HRW58689.1, AMR_MDS_3053|HRW58690.1, AMR_MDS_3053|HRW58691.1, AMR_MDS_3053|HRW58692.1, AMR_MDS_3053|HRW58693.1, AMR_MDS_3053|HRW58694.1	AMR_MDS_5451|HRD56206.1			Amazon_FNV_2010_10_1_1_2|PWU13865.1, Amazon_FNV_2010_10_1_1_2|PWU13866.1, Amazon_FNV_2010_10_1_1_2|PWU16641.1	BOG_genome_mining.12|KJNJCJ_00175, BOG_genome_mining.12|KJNJCJ_00180, BOG_genome_mining.12|KJNJCJ_00185, BOG_genome_mining.12|KJNJCJ_03690, BOG_genome_mining.12|KJNJCJ_03695, BOG_genome_mining.12|KJNJCJ_04650, BOG_genome_mining.12|KJNJCJ_05410, BOG_genome_mining.12|KJNJCJ_06070, BOG_genome_mining.12|KJNJCJ_06680, BOG_genome_mining.12|KJNJCJ_07610, BOG_genome_mining.12|KJNJCJ_07615, BOG_genome_min…	BP7.bin23|EFJMMN_01515, BP7.bin23|EFJMMN_02290, BP7.bin23|EFJMMN_02295, BP7.bin23|EFJMMN_02300, BP7.bin23|EFJMMN_02600, BP7.bin23|EFJMMN_03240, BP7.bin23|EFJMMN_05530, BP7.bin23|EFJMMN_05535, BP7.bin23|EFJMMN_05540	BWMinHeated_Nextera29_MAG2|DGABAA_00625, BWMinHeated_Nextera29_MAG2|DGABAA_00630, BWMinHeated_Nextera29_MAG2|DGABAA_04080, BWMinHeated_Nextera29_MAG2|DGABAA_04635, BWMinHeated_Nextera29_MAG2|DGABAA_05695, BWMinHeated_Nextera29_MAG2|DGABAA_05885	BWMinHeated_Nextera49_MAG1|DKNCPF_00095, BWMinHeated_Nextera49_MAG1|DKNCPF_00100, BWMinHeated_Nextera49_MAG1|DKNCPF_00105, BWMinHeated_Nextera49_MAG1|DKNCPF_00110, BWMinHeated_Nextera49_MAG1|DKNCPF_00305, BWMinHeated_Nextera49_MAG1|DKNCPF_00370, BWMinHeated_Nextera49_MAG1|DKNCPF_04220, BWMinHeated_Nextera49_MAG1|DKNCPF_04715, BWMinHeated_Nextera49_MAG1|DKNCPF_04765, BWMinHeated_Nextera49_MAG1|DKN…	BWMinHeated_Nextera75_MAG3|JHDLGO_02230, BWMinHeated_Nextera75_MAG3|JHDLGO_03270, BWMinHeated_Nextera75_MAG3|JHDLGO_06465	BWOrgControl_Nextera58_MAG3|HEJINJ_03275, BWOrgControl_Nextera58_MAG3|HEJINJ_03525, BWOrgControl_Nextera58_MAG3|HEJINJ_03805, BWOrgControl_Nextera58_MAG3|HEJINJ_03815, BWOrgControl_Nextera58_MAG3|HEJINJ_03930, BWOrgControl_Nextera58_MAG3|HEJINJ_03935, BWOrgControl_Nextera58_MAG3|HEJINJ_05515, BWOrgControl_Nextera58_MAG3|HEJINJ_05520, BWOrgControl_Nextera58_MAG3|HEJINJ_07835	BWSM_113|MBIMLD_03535, BWSM_113|MBIMLD_03590, BWSM_113|MBIMLD_03595, BWSM_113|MBIMLD_05335, BWSM_113|MBIMLD_05940, BWSM_113|MBIMLD_05945, BWSM_113|MBIMLD_05950, BWSM_113|MBIMLD_06060
OG0000001	1021942-13|GLLEOLEH_00130, 1021942-13|GLLEOLEH_00303, 1021942-13|GLLEOLEH_00570, 1021942-13|GLLEOLEH_01204, 1021942-13|GLLEOLEH_01224, 1021942-13|GLLEOLEH_01367, 1021942-13|GLLEOLEH_01423	1021942-14|LGBMDHFM_00006, 1021942-14|LGBMDHFM_00008, 1021942-14|LGBMDHFM_00839, 1021942-14|LGBMDHFM_00864	1039689-34|IOFDCPKP_00035, 1039689-34|IOFDCPKP_00036, 1039689-34|IOFDCPKP_01285, 1039689-34|IOFDCPKP_01360	1045192-5|LKKCNNGL_00656, 1045192-5|LKKCNNGL_01031	1045240-7|NHDGFNMI_00713, 1045240-7|NHDGFNMI_00810	1049244-12|DPKPGIHO_00667	1063924-70|IDDGJEME_00220, 1063924-70|IDDGJEME_00536, 1063924-70|IDDGJEME_01167, 1063924-70|IDDGJEME_01506	1070360-7|MNAFDIOF_00850, 1070360-7|MNAFDIOF_00876, 1070360-7|MNAFDIOF_01135, 1070360-7|MNAFDIOF_01277, 1070360-7|MNAFDIOF_01650, 1070360-7|MNAFDIOF_01934, 1070360-7|MNAFDIOF_02305, 1070360-7|MNAFDIOF_02326	1095360-24|OKJDMFIN_00285, 1095360-24|OKJDMFIN_00436, 1095360-24|OKJDMFIN_01047, 1095360-24|OKJDMFIN_01338	1096102-30|LBNIEKCL_00684, 1096102-30|LBNIEKCL_01219, 1096102-30|LBNIEKCL_01324, 1096102-30|LBNIEKCL_01671	1159587-4|Ga0210389_10015083_4	17-3921_L77|WP_201456887.1	3300005529-103|HANACOGF_00187, 3300005529-103|HANACOGF_00820, 3300005529-103|HANACOGF_01440, 3300005529-103|HANACOGF_01469, 3300005529-103|HANACOGF_01700	3300006056-100|IAMNDGCP_00353, 3300006056-100|IAMNDGCP_00933, 3300006056-100|IAMNDGCP_00934	3300006056-139|LLNDBGHI_00374	3300006177-14|ECKMPJFO_00352, 3300006177-14|ECKMPJFO_00520, 3300006177-14|ECKMPJFO_00692, 3300006177-14|ECKMPJFO_00763, 3300006177-14|ECKMPJFO_01467, 3300006177-14|ECKMPJFO_01507	3300009083-135|FEPLNKGK_00353, 3300009083-135|FEPLNKGK_00999, 3300009083-135|FEPLNKGK_01333, 3300009083-135|FEPLNKGK_01782, 3300009083-135|FEPLNKGK_01787, 3300009083-135|FEPLNKGK_01979	3300009084-136|FIBMPHPK_00170, 3300009084-136|FIBMPHPK_00201, 3300009084-136|FIBMPHPK_01544, 3300009084-136|FIBMPHPK_01930	3300009084-150|LAOBABEO_00288, 3300009084-150|LAOBABEO_00487, 3300009084-150|LAOBABEO_00808, 3300009084-150|LAOBABEO_01295, 3300009084-150|LAOBABEO_01451, 3300009084-150|LAOBABEO_01688	3300009703-49|PEBAADJC_00079, 3300009703-49|PEBAADJC_00392, 3300009703-49|PEBAADJC_00505, 3300009703-49|PEBAADJC_00637	3300009709-46|LMICHLKC_00369, 3300009709-46|LMICHLKC_01002, 3300009709-46|LMICHLKC_01438, 3300009709-46|LMICHLKC_01475	3300009787-37|NFOFENCB_01021, 3300009787-37|NFOFENCB_01597		3300011418-10|GGIABPDN_00012, 3300011418-10|GGIABPDN_00200, 3300011418-10|GGIABPDN_00785, 3300011418-10|GGIABPDN_00796, 3300011418-10|GGIABPDN_01006, 3300011418-10|GGIABPDN_02208, 3300011418-10|GGIABPDN_02224, 3300011418-10|GGIABPDN_02307	3300011418-14|HEOKIGJJ_00104, 3300011418-14|HEOKIGJJ_00263, 3300011418-14|HEOKIGJJ_00575, 3300011418-14|HEOKIGJJ_00954, 3300011418-14|HEOKIGJJ_01323, 3300011418-14|HEOKIGJJ_01326	3300012931-71|GKFENFGF_00114, 3300012931-71|GKFENFGF_00596	3300013126-109|KNBNGCFK_00771, 3300013126-109|KNBNGCFK_00791	3300013132-109|MOMFEKKI_00173, 3300013132-109|MOMFEKKI_00549, 3300013132-109|MOMFEKKI_00844	3300013133-59|PPLPNCIG_00021, 3300013133-59|PPLPNCIG_00460, 3300013133-59|PPLPNCIG_00647, 3300013133-59|PPLPNCIG_00753, 3300013133-59|PPLPNCIG_00784, 3300013133-59|PPLPNCIG_01427	3300020740-2|3300020740.a_Ga0207056_1004_60, 3300020740-2|3300020740.a_Ga0207056_1022_40, 3300020740-2|3300020740.a_Ga0207056_1033_15, 3300020740-2|3300020740.a_Ga0207056_1042_26, 3300020740-2|3300020740.a_Ga0207056_1063_8, 3300020740-2|3300020740.a_Ga0207056_1086_5, 3300020740-2|3300020740.a_Ga0207056_1087_17	3300020889-1|3300020889.a_Ga0207113_1051_17, 3300020889-1|3300020889.a_Ga0207113_1135_5, 3300020889-1|3300020889.a_Ga0207113_1173_8, 3300020889-1|3300020889.a_Ga0207113_1220_1, 3300020889-1|3300020889.a_Ga0207113_1298_1	3300020970-2|Ga0206972_1004_5, 3300020970-2|Ga0206972_1009_52, 3300020970-2|Ga0206972_1009_9, 3300020970-2|Ga0206972_1011_55, 3300020970-2|Ga0206972_1044_13, 3300020970-2|Ga0206972_1046_9, 3300020970-2|Ga0206972_1054_11, 3300020970-2|Ga0206972_1100_4, 3300020970-2|Ga0206972_1102_1, 3300020970-2|Ga0206972_1155_5, 3300020970-2|Ga0206972_1200_8	7_bin48|JIFKHO_00650, 7_bin48|JIFKHO_01290, 7_bin48|JIFKHO_02580, 7_bin48|JIFKHO_03520, 7_bin48|JIFKHO_07065, 7_bin48|JIFKHO_07650	8_bin5|LGHLDB_00320, 8_bin5|LGHLDB_01235, 8_bin5|LGHLDB_01370, 8_bin5|LGHLDB_01865, 8_bin5|LGHLDB_07240, 8_bin5|LGHLDB_07650	ACE65|ACE65_AC_00130, ACE65|ACE65_BB_00300, ACE65|ACE65_BP_00650	ACE_VER1|MBX3718035.1, ACE_VER1|MBX3719088.1, ACE_VER1|MBX3719341.1, ACE_VER1|MBX3719396.1, ACE_VER1|MBX3719400.1, ACE_VER1|MBX3719417.1, ACE_VER1|MBX3719451.1, ACE_VER1|MBX3719825.1, ACE_VER1|MBX3719926.1	AMR_MDS_3053|HRW58231.1, AMR_MDS_3053|HRW58346.1, AMR_MDS_3053|HRW58909.1	AMR_MDS_5451|HRD55264.1, AMR_MDS_5451|HRD55363.1, AMR_MDS_5451|HRD56374.1	AcF125|WP_213157850.1, AcF125|WP_213158290.1, AcF125|WP_213158469.1, AcF125|WP_213158570.1, AcF125|WP_283248313.1	AlinenLipids_bin-5835|AGNIBB_00950, AlinenLipids_bin-5835|AGNIBB_01075, AlinenLipids_bin-5835|AGNIBB_01435, AlinenLipids_bin-5835|AGNIBB_05690	Amazon_FNV_2010_10_1_1_2|PWU13440.1	BOG_genome_mining.12|KJNJCJ_00125, BOG_genome_mining.12|KJNJCJ_00545, BOG_genome_mining.12|KJNJCJ_03745, BOG_genome_mining.12|KJNJCJ_04660, BOG_genome_mining.12|KJNJCJ_06245	BP7.bin23|EFJMMN_03120, BP7.bin23|EFJMMN_05215, BP7.bin23|EFJMMN_06490, BP7.bin23|EFJMMN_07400, BP7.bin23|EFJMMN_08480	BWMinHeated_Nextera29_MAG2|DGABAA_01100, BWMinHeated_Nextera29_MAG2|DGABAA_02740, BWMinHeated_Nextera29_MAG2|DGABAA_04650, BWMinHeated_Nextera29_MAG2|DGABAA_05345	BWMinHeated_Nextera49_MAG1|DKNCPF_01535, BWMinHeated_Nextera49_MAG1|DKNCPF_03305, BWMinHeated_Nextera49_MAG1|DKNCPF_07705	BWMinHeated_Nextera75_MAG3|JHDLGO_01460, BWMinHeated_Nextera75_MAG3|JHDLGO_01740, BWMinHeated_Nextera75_MAG3|JHDLGO_04385, BWMinHeated_Nextera75_MAG3|JHDLGO_05665, BWMinHeated_Nextera75_MAG3|JHDLGO_05825, BWMinHeated_Nextera75_MAG3|JHDLGO_07055	BWOrgControl_Nextera58_MAG3|HEJINJ_03685, BWOrgControl_Nextera58_MAG3|HEJINJ_03720, BWOrgControl_Nextera58_MAG3|HEJINJ_04650	BWSM_113|MBIMLD_07495	Bin61_76|Bin61_76_00006, Bin61_76|Bin61_76_00362, Bin61_76|Bin61_76_00363, Bin61_76|Bin61_76_00566, Bin61_76|Bin61_76_00907, Bin61_76|Bin61_76_01063, Bin61_76|Bin61_76_01124, Bin61_76|Bin61_76_01142
OG0000002	1021942-13|GLLEOLEH_00222, 1021942-13|GLLEOLEH_00745, 1021942-13|GLLEOLEH_00763, 1021942-13|GLLEOLEH_00764, 1021942-13|GLLEOLEH_00769, 1021942-13|GLLEOLEH_01564, 1021942-13|GLLEOLEH_01679	1021942-14|LGBMDHFM_00016, 1021942-14|LGBMDHFM_00043, 1021942-14|LGBMDHFM_00044, 1021942-14|LGBMDHFM_00049, 1021942-14|LGBMDHFM_00415, 1021942-14|LGBMDHFM_00418, 1021942-14|LGBMDHFM_00438, 1021942-14|LGBMDHFM_00668	1039689-34|IOFDCPKP_00045, 1039689-34|IOFDCPKP_00728, 1039689-34|IOFDCPKP_00729		1045240-7|NHDGFNMI_01250		1063924-70|IDDGJEME_00205, 1063924-70|IDDGJEME_00206, 1063924-70|IDDGJEME_00207, 1063924-70|IDDGJEME_00212, 1063924-70|IDDGJEME_01155	1070360-7|MNAFDIOF_00531, 1070360-7|MNAFDIOF_01854, 1070360-7|MNAFDIOF_01855, 1070360-7|MNAFDIOF_01860, 1070360-7|MNAFDIOF_01869	1095360-24|OKJDMFIN_00399, 1095360-24|OKJDMFIN_00611, 1095360-24|OKJDMFIN_01694, 1095360-24|OKJDMFIN_01731, 1095360-24|OKJDMFIN_01735	1096102-30|LBNIEKCL_00517, 1096102-30|LBNIEKCL_00520, 1096102-30|LBNIEKCL_00531, 1096102-30|LBNIEKCL_00617, 1096102-30|LBNIEKCL_00822	1159587-4|Ga0210389_10002330_3, 1159587-4|Ga0210389_10002330_7, 1159587-4|Ga0210389_10002903_4, 1159587-4|Ga0210389_10037875_1		3300005529-103|HANACOGF_00209, 3300005529-103|HANACOGF_00212, 3300005529-103|HANACOGF_00386, 3300005529-103|HANACOGF_00955, 3300005529-103|HANACOGF_00966, 3300005529-103|HANACOGF_00969	3300006056-100|IAMNDGCP_00243, 3300006056-100|IAMNDGCP_00320, 3300006056-100|IAMNDGCP_00509, 3300006056-100|IAMNDGCP_01522		3300006177-14|ECKMPJFO_00726, 3300006177-14|ECKMPJFO_00985, 3300006177-14|ECKMPJFO_01455, 3300006177-14|ECKMPJFO_01456, 3300006177-14|ECKMPJFO_01475, 3300006177-14|ECKMPJFO_01483, 3300006177-14|ECKMPJFO_01684, 3300006177-14|ECKMPJFO_01687	3300009083-135|FEPLNKGK_00270, 3300009083-135|FEPLNKGK_01410, 3300009083-135|FEPLNKGK_01866	3300009084-136|FIBMPHPK_01415, 3300009084-136|FIBMPHPK_01547, 3300009084-136|FIBMPHPK_01572	3300009084-150|LAOBABEO_00347, 3300009084-150|LAOBABEO_00400	3300009703-49|PEBAADJC_00555, 3300009703-49|PEBAADJC_01237, 3300009703-49|PEBAADJC_01240, 3300009703-49|PEBAADJC_01261	3300009709-46|LMICHLKC_00311	3300009787-37|NFOFENCB_00035, 3300009787-37|NFOFENCB_00444, 3300009787-37|NFOFENCB_00653	3300010035-10|IKNAMKLF_00559	3300011418-10|GGIABPDN_00409, 3300011418-10|GGIABPDN_00410, 3300011418-10|GGIABPDN_00416, 3300011418-10|GGIABPDN_00569, 3300011418-10|GGIABPDN_00980, 3300011418-10|GGIABPDN_01906, 3300011418-10|GGIABPDN_01909, 3300011418-10|GGIABPDN_01915, 3300011418-10|GGIABPDN_01916	3300011418-14|HEOKIGJJ_00265, 3300011418-14|HEOKIGJJ_00984, 3300011418-14|HEOKIGJJ_01865	3300012931-71|GKFENFGF_00006, 3300012931-71|GKFENFGF_00168, 3300012931-71|GKFENFGF_00652, 3300012931-71|GKFENFGF_01126, 3300012931-71|GKFENFGF_01129, 3300012931-71|GKFENFGF_01682	3300013126-109|KNBNGCFK_00821	3300013132-109|MOMFEKKI_00368, 3300013132-109|MOMFEKKI_00471, 3300013132-109|MOMFEKKI_00472, 3300013132-109|MOMFEKKI_01189, 3300013132-109|MOMFEKKI_01192	3300013133-59|PPLPNCIG_00075, 3300013133-59|PPLPNCIG_00959, 3300013133-59|PPLPNCIG_00960, 3300013133-59|PPLPNCIG_01316, 3300013133-59|PPLPNCIG_01319, 3300013133-59|PPLPNCIG_01341	3300020740-2|3300020740.a_Ga0207056_1005_39, 3300020740-2|3300020740.a_Ga0207056_1023_3, 3300020740-2|3300020740.a_Ga0207056_1072_11	3300020889-1|3300020889.a_Ga0207113_1042_7, 3300020889-1|3300020889.a_Ga0207113_1051_19, 3300020889-1|3300020889.a_Ga0207113_1085_1, 3300020889-1|3300020889.a_Ga0207113_1095_6	3300020970-2|Ga0206972_1014_7, 3300020970-2|Ga0206972_1014_9, 3300020970-2|Ga0206972_1017_3, 3300020970-2|Ga0206972_1024_33, 3300020970-2|Ga0206972_1122_7, 3300020970-2|Ga0206972_1243_3, 3300020970-2|Ga0206972_1272_2	7_bin48|JIFKHO_00480, 7_bin48|JIFKHO_04500, 7_bin48|JIFKHO_04615, 7_bin48|JIFKHO_04640, 7_bin48|JIFKHO_05495	8_bin5|LGHLDB_00225, 8_bin5|LGHLDB_03160, 8_bin5|LGHLDB_03750, 8_bin5|LGHLDB_03755, 8_bin5|LGHLDB_03780, 8_bin5|LGHLDB_06800	ACE65|ACE65_AL_00340, ACE65|ACE65_BL_00670, ACE65|ACE65_BL_00790, ACE65|ACE65_BM_00270	ACE_VER1|MBX3718071.1, ACE_VER1|MBX3718138.1, ACE_VER1|MBX3718143.1, ACE_VER1|MBX3718158.1, ACE_VER1|MBX3719670.1	AMR_MDS_3053|HRW58067.1, AMR_MDS_3053|HRW58391.1, AMR_MDS_3053|HRW58648.1, AMR_MDS_3053|HRW58896.1	AMR_MDS_5451|HRD55039.1, AMR_MDS_5451|HRD55040.1, AMR_MDS_5451|HRD55851.1, AMR_MDS_5451|HRD56059.1	AcF125|WP_213156818.1, AcF125|WP_213156959.1, AcF125|WP_213157012.1, AcF125|WP_213157013.1, AcF125|WP_213157136.1, AcF125|WP_213157307.1	AlinenLipids_bin-5835|AGNIBB_01635, AlinenLipids_bin-5835|AGNIBB_02565, AlinenLipids_bin-5835|AGNIBB_02570, AlinenLipids_bin-5835|AGNIBB_02595, AlinenLipids_bin-5835|AGNIBB_03045, AlinenLipids_bin-5835|AGNIBB_04785, AlinenLipids_bin-5835|AGNIBB_04820, AlinenLipids_bin-5835|AGNIBB_04850	Amazon_FNV_2010_10_1_1_2|PWU13878.1, Amazon_FNV_2010_10_1_1_2|PWU14147.1, Amazon_FNV_2010_10_1_1_2|PWU14149.1	BOG_genome_mining.12|KJNJCJ_07525, BOG_genome_mining.12|KJNJCJ_07540, BOG_genome_mining.12|KJNJCJ_07580, BOG_genome_mining.12|KJNJCJ_08415, BOG_genome_mining.12|KJNJCJ_08430	BP7.bin23|EFJMMN_01740, BP7.bin23|EFJMMN_01755, BP7.bin23|EFJMMN_02785, BP7.bin23|EFJMMN_03105, BP7.bin23|EFJMMN_04630	BWMinHeated_Nextera29_MAG2|DGABAA_04715, BWMinHeated_Nextera29_MAG2|DGABAA_06645	BWMinHeated_Nextera49_MAG1|DKNCPF_03505, BWMinHeated_Nextera49_MAG1|DKNCPF_03595, BWMinHeated_Nextera49_MAG1|DKNCPF_07715	BWMinHeated_Nextera75_MAG3|JHDLGO_01260, BWMinHeated_Nextera75_MAG3|JHDLGO_03505, BWMinHeated_Nextera75_MAG3|JHDLGO_06095	BWOrgControl_Nextera58_MAG3|HEJINJ_03855, BWOrgControl_Nextera58_MAG3|HEJINJ_06990	BWSM_113|MBIMLD_05905, BWSM_113|MBIMLD_06125	Bin61_76|Bin61_76_00022, Bin61_76|Bin61_76_00029, Bin61_76|Bin61_76_00114, Bin61_76|Bin61_76_00700, Bin61_76|Bin61_76_00705, Bin61_76|Bin61_76_00706, Bin61_76|Bin61_76_00982, Bin61_76|Bin61_76_01014
OG0000003	1021942-13|GLLEOLEH_00259, 1021942-13|GLLEOLEH_00261, 1021942-13|GLLEOLEH_00811, 1021942-13|GLLEOLEH_01426, 1021942-13|GLLEOLEH_01428	1021942-14|LGBMDHFM_00852, 1021942-14|LGBMDHFM_00988, 1021942-14|LGBMDHFM_01091, 1021942-14|LGBMDHFM_01092		1045192-5|LKKCNNGL_00339, 1045192-5|LKKCNNGL_00693, 1045192-5|LKKCNNGL_00695, 1045192-5|LKKCNNGL_00916, 1045192-5|LKKCNNGL_00917, 1045192-5|LKKCNNGL_00919, 1045192-5|LKKCNNGL_01289, 1045192-5|LKKCNNGL_01290	1045240-7|NHDGFNMI_00162, 1045240-7|NHDGFNMI_00323	1049244-12|DPKPGIHO_00144, 1049244-12|DPKPGIHO_00554, 1049244-12|DPKPGIHO_00731, 1049244-12|DPKPGIHO_00732, 1049244-12|DPKPGIHO_00812	1063924-70|IDDGJEME_00087, 1063924-70|IDDGJEME_00193, 1063924-70|IDDGJEME_00239, 1063924-70|IDDGJEME_00864		1095360-24|OKJDMFIN_00324, 1095360-24|OKJDMFIN_00372, 1095360-24|OKJDMFIN_00644, 1095360-24|OKJDMFIN_00864, 1095360-24|OKJDMFIN_01322, 1095360-24|OKJDMFIN_01499, 1095360-24|OKJDMFIN_01741, 1095360-24|OKJDMFIN_01742	1096102-30|LBNIEKCL_00279, 1096102-30|LBNIEKCL_00414, 1096102-30|LBNIEKCL_00901, 1096102-30|LBNIEKCL_01016, 1096102-30|LBNIEKCL_01017	1159587-4|Ga0210389_10001178_6, 1159587-4|Ga0210389_10002988_6, 1159587-4|Ga0210389_10039481_1	17-3921_L77|WP_201456983.1, 17-3921_L77|WP_201456984.1, 17-3921_L77|WP_201456985.1, 17-3921_L77|WP_201456986.1	3300005529-103|HANACOGF_00412, 3300005529-103|HANACOGF_00647, 3300005529-103|HANACOGF_01334	3300006056-100|IAMNDGCP_00080, 3300006056-100|IAMNDGCP_00102, 3300006056-100|IAMNDGCP_00338, 3300006056-100|IAMNDGCP_00953, 3300006056-100|IAMNDGCP_01398, 3300006056-100|IAMNDGCP_01481	3300006056-139|LLNDBGHI_00002, 3300006056-139|LLNDBGHI_00411, 3300006056-139|LLNDBGHI_00412, 3300006056-139|LLNDBGHI_00484	3300006177-14|ECKMPJFO_00451, 3300006177-14|ECKMPJFO_00452, 3300006177-14|ECKMPJFO_01076, 3300006177-14|ECKMPJFO_01077, 3300006177-14|ECKMPJFO_01423				3300009703-49|PEBAADJC_00630, 3300009703-49|PEBAADJC_00747, 3300009703-49|PEBAADJC_01298	3300009709-46|LMICHLKC_00327, 3300009709-46|LMICHLKC_00950		3300010035-10|IKNAMKLF_00460, 3300010035-10|IKNAMKLF_01066	3300011418-10|GGIABPDN_00725, 3300011418-10|GGIABPDN_00727, 3300011418-10|GGIABPDN_00743, 3300011418-10|GGIABPDN_00744, 3300011418-10|GGIABPDN_02065, 3300011418-10|GGIABPDN_02066, 3300011418-10|GGIABPDN_02386		3300012931-71|GKFENFGF_00511, 3300012931-71|GKFENFGF_00646	3300013126-109|KNBNGCFK_00382, 3300013126-109|KNBNGCFK_00968	3300013132-109|MOMFEKKI_00077, 3300013132-109|MOMFEKKI_00161, 3300013132-109|MOMFEKKI_01228, 3300013132-109|MOMFEKKI_01229	3300013133-59|PPLPNCIG_00419, 3300013133-59|PPLPNCIG_00567, 3300013133-59|PPLPNCIG_00734, 3300013133-59|PPLPNCIG_00735	3300020740-2|3300020740.a_Ga0207056_1027_22	3300020889-1|3300020889.a_Ga0207113_1077_7	3300020970-2|Ga0206972_1017_14, 3300020970-2|Ga0206972_1040_24, 3300020970-2|Ga0206972_1041_18, 3300020970-2|Ga0206972_1124_3	7_bin48|JIFKHO_02015, 7_bin48|JIFKHO_02020, 7_bin48|JIFKHO_02335, 7_bin48|JIFKHO_03680, 7_bin48|JIFKHO_05385	8_bin5|LGHLDB_01270, 8_bin5|LGHLDB_01275, 8_bin5|LGHLDB_03710, 8_bin5|LGHLDB_04865	ACE65|ACE65_BT_00510	ACE_VER1|MBX3718103.1, ACE_VER1|MBX3718268.1, ACE_VER1|MBX3718295.1, ACE_VER1|MBX3718452.1, ACE_VER1|MBX3718734.1, ACE_VER1|MBX3718737.1, ACE_VER1|MBX3718738.1, ACE_VER1|MBX3719275.1, ACE_VER1|MBX3719276.1, ACE_VER1|MBX3719673.1, ACE_VER1|MBX3720086.1	AMR_MDS_3053|HRW58280.1				Amazon_FNV_2010_10_1_1_2|PWU13357.1, Amazon_FNV_2010_10_1_1_2|PWU13727.1, Amazon_FNV_2010_10_1_1_2|PWU14079.1, Amazon_FNV_2010_10_1_1_2|PWU15026.1, Amazon_FNV_2010_10_1_1_2|PWU15402.1, Amazon_FNV_2010_10_1_1_2|PWU15403.1, Amazon_FNV_2010_10_1_1_2|PWU15530.1, Amazon_FNV_2010_10_1_1_2|PWU15598.1, Amazon_FNV_2010_10_1_1_2|PWU16379.1, Amazon_FNV_2010_10_1_1_2|PWU16533.1	BOG_genome_mining.12|KJNJCJ_02140, BOG_genome_mining.12|KJNJCJ_05930, BOG_genome_mining.12|KJNJCJ_06205, BOG_genome_mining.12|KJNJCJ_08225	BP7.bin23|EFJMMN_07700, BP7.bin23|EFJMMN_08200	BWMinHeated_Nextera29_MAG2|DGABAA_06355, BWMinHeated_Nextera29_MAG2|DGABAA_06405, BWMinHeated_Nextera29_MAG2|DGABAA_08005	BWMinHeated_Nextera49_MAG1|DKNCPF_02300	BWMinHeated_Nextera75_MAG3|JHDLGO_00115, BWMinHeated_Nextera75_MAG3|JHDLGO_00960, BWMinHeated_Nextera75_MAG3|JHDLGO_00965, BWMinHeated_Nextera75_MAG3|JHDLGO_04160, BWMinHeated_Nextera75_MAG3|JHDLGO_06325, BWMinHeated_Nextera75_MAG3|JHDLGO_06390	BWOrgControl_Nextera58_MAG3|HEJINJ_05430, BWOrgControl_Nextera58_MAG3|HEJINJ_05715	BWSM_113|MBIMLD_04385, BWSM_113|MBIMLD_06985, BWSM_113|MBIMLD_07005, BWSM_113|MBIMLD_07065
OG0000004	1021942-13|GLLEOLEH_00330, 1021942-13|GLLEOLEH_00331, 1021942-13|GLLEOLEH_00542, 1021942-13|GLLEOLEH_00802, 1021942-13|GLLEOLEH_00919, 1021942-13|GLLEOLEH_01395	1021942-14|LGBMDHFM_00784, 1021942-14|LGBMDHFM_01153	1039689-34|IOFDCPKP_00300, 1039689-34|IOFDCPKP_00628, 1039689-34|IOFDCPKP_00629	1045192-5|LKKCNNGL_00387, 1045192-5|LKKCNNGL_00812, 1045192-5|LKKCNNGL_00936, 1045192-5|LKKCNNGL_01153, 1045192-5|LKKCNNGL_01161	1045240-7|NHDGFNMI_00482, 1045240-7|NHDGFNMI_00614, 1045240-7|NHDGFNMI_01019, 1045240-7|NHDGFNMI_01326	1049244-12|DPKPGIHO_00322, 1049244-12|DPKPGIHO_00378, 1049244-12|DPKPGIHO_00516, 1049244-12|DPKPGIHO_00545, 1049244-12|DPKPGIHO_00653	1063924-70|IDDGJEME_00251, 1063924-70|IDDGJEME_00252, 1063924-70|IDDGJEME_00449, 1063924-70|IDDGJEME_01424, 1063924-70|IDDGJEME_01441	1070360-7|MNAFDIOF_00805, 1070360-7|MNAFDIOF_01438, 1070360-7|MNAFDIOF_02234, 1070360-7|MNAFDIOF_02235	1095360-24|OKJDMFIN_00616, 1095360-24|OKJDMFIN_01732	1096102-30|LBNIEKCL_00065, 1096102-30|LBNIEKCL_00298, 1096102-30|LBNIEKCL_00299, 1096102-30|LBNIEKCL_00534, 1096102-30|LBNIEKCL_00869, 1096102-30|LBNIEKCL_01399	1159587-4|Ga0210389_10002330_6	17-3921_L77|WP_201456289.1	3300005529-103|HANACOGF_00445, 3300005529-103|HANACOGF_00960, 3300005529-103|HANACOGF_01350	3300006056-100|IAMNDGCP_00482, 3300006056-100|IAMNDGCP_00512, 3300006056-100|IAMNDGCP_00877, 3300006056-100|IAMNDGCP_01409, 3300006056-100|IAMNDGCP_01431	3300006056-139|LLNDBGHI_00743, 3300006056-139|LLNDBGHI_00915, 3300006056-139|LLNDBGHI_00933	3300006177-14|ECKMPJFO_00118, 3300006177-14|ECKMPJFO_00542, 3300006177-14|ECKMPJFO_00795	3300009083-135|FEPLNKGK_00620, 3300009083-135|FEPLNKGK_01497, 3300009083-135|FEPLNKGK_01744	3300009084-136|FIBMPHPK_00471, 3300009084-136|FIBMPHPK_01440, 3300009084-136|FIBMPHPK_01732	3300009084-150|LAOBABEO_00209, 3300009084-150|LAOBABEO_00821, 3300009084-150|LAOBABEO_01046, 3300009084-150|LAOBABEO_01499, 3300009084-150|LAOBABEO_01500	3300009703-49|PEBAADJC_00062, 3300009703-49|PEBAADJC_00370, 3300009703-49|PEBAADJC_00611, 3300009703-49|PEBAADJC_00626, 3300009703-49|PEBAADJC_01174, 3300009703-49|PEBAADJC_01175, 3300009703-49|PEBAADJC_01202	3300009709-46|LMICHLKC_00805, 3300009709-46|LMICHLKC_00892, 3300009709-46|LMICHLKC_01532, 3300009709-46|LMICHLKC_01533	3300009787-37|NFOFENCB_00207, 3300009787-37|NFOFENCB_00808, 3300009787-37|NFOFENCB_01102, 3300009787-37|NFOFENCB_01256	3300010035-10|IKNAMKLF_00525, 3300010035-10|IKNAMKLF_00582, 3300010035-10|IKNAMKLF_00816, 3300010035-10|IKNAMKLF_00950, 3300010035-10|IKNAMKLF_01027, 3300010035-10|IKNAMKLF_01073	3300011418-10|GGIABPDN_00281, 3300011418-10|GGIABPDN_00366, 3300011418-10|GGIABPDN_00367, 3300011418-10|GGIABPDN_01329, 3300011418-10|GGIABPDN_01646	3300011418-14|HEOKIGJJ_00142, 3300011418-14|HEOKIGJJ_00886, 3300011418-14|HEOKIGJJ_01147, 3300011418-14|HEOKIGJJ_01148, 3300011418-14|HEOKIGJJ_01883	3300012931-71|GKFENFGF_00149, 3300012931-71|GKFENFGF_01043, 3300012931-71|GKFENFGF_01112, 3300012931-71|GKFENFGF_01529	3300013126-109|KNBNGCFK_00129, 3300013126-109|KNBNGCFK_00132, 3300013126-109|KNBNGCFK_00964, 3300013126-109|KNBNGCFK_01064	3300013132-109|MOMFEKKI_00163		3300020740-2|3300020740.a_Ga0207056_1020_13	3300020889-1|3300020889.a_Ga0207113_1033_21, 3300020889-1|3300020889.a_Ga0207113_1084_14, 3300020889-1|3300020889.a_Ga0207113_1108_19, 3300020889-1|3300020889.a_Ga0207113_1279_3	3300020970-2|Ga0206972_1040_3, 3300020970-2|Ga0206972_1064_18	7_bin48|JIFKHO_01395, 7_bin48|JIFKHO_05470, 7_bin48|JIFKHO_05475, 7_bin48|JIFKHO_06945	8_bin5|LGHLDB_01390, 8_bin5|LGHLDB_01420, 8_bin5|LGHLDB_03880, 8_bin5|LGHLDB_03885, 8_bin5|LGHLDB_07595	ACE65|ACE65_AL_00300, ACE65|ACE65_AL_00310, ACE65|ACE65_BE_00740, ACE65|ACE65_CC_00050, ACE65|ACE65_CK_00850	ACE_VER1|MBX3718074.1, ACE_VER1|MBX3718272.1, ACE_VER1|MBX3718973.1, ACE_VER1|MBX3719403.1, ACE_VER1|MBX3720048.1	AMR_MDS_3053|HRW58543.1, AMR_MDS_3053|HRW58906.1, AMR_MDS_3053|HRW58934.1	AMR_MDS_5451|HRD55935.1, AMR_MDS_5451|HRD56074.1, AMR_MDS_5451|HRD56195.1	AcF125|WP_213157095.1, AcF125|WP_213157096.1, AcF125|WP_249274147.1	AlinenLipids_bin-5835|AGNIBB_00690, AlinenLipids_bin-5835|AGNIBB_00695, AlinenLipids_bin-5835|AGNIBB_01810, AlinenLipids_bin-5835|AGNIBB_02820	Amazon_FNV_2010_10_1_1_2|PWU13236.1, Amazon_FNV_2010_10_1_1_2|PWU16510.1	BOG_genome_mining.12|KJNJCJ_02530, BOG_genome_mining.12|KJNJCJ_05915, BOG_genome_mining.12|KJNJCJ_07565	BP7.bin23|EFJMMN_05560, BP7.bin23|EFJMMN_06830, BP7.bin23|EFJMMN_07695, BP7.bin23|EFJMMN_08090	BWMinHeated_Nextera29_MAG2|DGABAA_03360, BWMinHeated_Nextera29_MAG2|DGABAA_05590, BWMinHeated_Nextera29_MAG2|DGABAA_07390	BWMinHeated_Nextera49_MAG1|DKNCPF_02725, BWMinHeated_Nextera49_MAG1|DKNCPF_02730, BWMinHeated_Nextera49_MAG1|DKNCPF_02805, BWMinHeated_Nextera49_MAG1|DKNCPF_04840, BWMinHeated_Nextera49_MAG1|DKNCPF_04845	BWMinHeated_Nextera75_MAG3|JHDLGO_03145, BWMinHeated_Nextera75_MAG3|JHDLGO_04110, BWMinHeated_Nextera75_MAG3|JHDLGO_06500	BWOrgControl_Nextera58_MAG3|HEJINJ_01765, BWOrgControl_Nextera58_MAG3|HEJINJ_03290, BWOrgControl_Nextera58_MAG3|HEJINJ_03840, BWOrgControl_Nextera58_MAG3|HEJINJ_07905	BWSM_113|MBIMLD_01920, BWSM_113|MBIMLD_02370, BWSM_113|MBIMLD_02400, BWSM_113|MBIMLD_04435, BWSM_113|MBIMLD_04440	Bin61_76|Bin61_76_00408, Bin61_76|Bin61_76_01047, Bin61_76|Bin61_76_01048, Bin61_76|Bin61_76_01202
OG0000005	1021942-13|GLLEOLEH_00408, 1021942-13|GLLEOLEH_00582, 1021942-13|GLLEOLEH_00860, 1021942-13|GLLEOLEH_00896, 1021942-13|GLLEOLEH_01126	1021942-14|LGBMDHFM_00097						1070360-7|MNAFDIOF_01247	1095360-24|OKJDMFIN_00201, 1095360-24|OKJDMFIN_00202, 1095360-24|OKJDMFIN_00442, 1095360-24|OKJDMFIN_00443, 1095360-24|OKJDMFIN_00444, 1095360-24|OKJDMFIN_00445, 1095360-24|OKJDMFIN_00446, 1095360-24|OKJDMFIN_00544, 1095360-24|OKJDMFIN_00545, 1095360-24|OKJDMFIN_00962, 1095360-24|OKJDMFIN_01104	1096102-30|LBNIEKCL_00037, 1096102-30|LBNIEKCL_00038, 1096102-30|LBNIEKCL_00039, 1096102-30|LBNIEKCL_00040, 1096102-30|LBNIEKCL_00041, 1096102-30|LBNIEKCL_00042, 1096102-30|LBNIEKCL_00043, 1096102-30|LBNIEKCL_00044, 1096102-30|LBNIEKCL_00423, 1096102-30|LBNIEKCL_00710, 1096102-30|LBNIEKCL_01146, 1096102-30|LBNIEKCL_01285	1159587-4|Ga0210389_10001178_4, 1159587-4|Ga0210389_10004014_5, 1159587-4|Ga0210389_10004014_6, 1159587-4|Ga0210389_10004014_7, 1159587-4|Ga0210389_10004014_8, 1159587-4|Ga0210389_10004014_9, 1159587-4|Ga0210389_10006861_2		3300005529-103|HANACOGF_01213, 3300005529-103|HANACOGF_01369, 3300005529-103|HANACOGF_01525, 3300005529-103|HANACOGF_01526, 3300005529-103|HANACOGF_01527, 3300005529-103|HANACOGF_01528, 3300005529-103|HANACOGF_01529, 3300005529-103|HANACOGF_01530, 3300005529-103|HANACOGF_01531, 3300005529-103|HANACOGF_01536, 3300005529-103|HANACOGF_01643, 3300005529-103|HANACOGF_01644	3300006056-100|IAMNDGCP_00100, 3300006056-100|IAMNDGCP_00101, 3300006056-100|IAMNDGCP_01513, 3300006056-100|IAMNDGCP_01514		3300006177-14|ECKMPJFO_00461, 3300006177-14|ECKMPJFO_00462, 3300006177-14|ECKMPJFO_00463, 3300006177-14|ECKMPJFO_01673	3300009083-135|FEPLNKGK_00357	3300009084-136|FIBMPHPK_01419, 3300009084-136|FIBMPHPK_01546, 3300009084-136|FIBMPHPK_01926	3300009084-150|LAOBABEO_00071, 3300009084-150|LAOBABEO_01457	3300009703-49|PEBAADJC_00148, 3300009703-49|PEBAADJC_00657, 3300009703-49|PEBAADJC_01285, 3300009703-49|PEBAADJC_01286, 3300009703-49|PEBAADJC_01287, 3300009703-49|PEBAADJC_01529	3300009709-46|LMICHLKC_00040, 3300009709-46|LMICHLKC_00149, 3300009709-46|LMICHLKC_00874	3300009787-37|NFOFENCB_00627, 3300009787-37|NFOFENCB_01012	3300010035-10|IKNAMKLF_00459	3300011418-10|GGIABPDN_01179, 3300011418-10|GGIABPDN_01786, 3300011418-10|GGIABPDN_02325		3300012931-71|GKFENFGF_01824, 3300012931-71|GKFENFGF_01825, 3300012931-71|GKFENFGF_01826, 3300012931-71|GKFENFGF_01827		3300013132-109|MOMFEKKI_00209, 3300013132-109|MOMFEKKI_00210, 3300013132-109|MOMFEKKI_01230, 3300013132-109|MOMFEKKI_01231	3300013133-59|PPLPNCIG_00302, 3300013133-59|PPLPNCIG_00338, 3300013133-59|PPLPNCIG_00732, 3300013133-59|PPLPNCIG_00733	3300020740-2|3300020740.a_Ga0207056_1006_14, 3300020740-2|3300020740.a_Ga0207056_1051_18, 3300020740-2|3300020740.a_Ga0207056_1095_12	3300020889-1|3300020889.a_Ga0207113_1091_15, 3300020889-1|3300020889.a_Ga0207113_1099_13	3300020970-2|Ga0206972_1009_29, 3300020970-2|Ga0206972_1011_11, 3300020970-2|Ga0206972_1050_15, 3300020970-2|Ga0206972_1050_16, 3300020970-2|Ga0206972_1050_17, 3300020970-2|Ga0206972_1050_18, 3300020970-2|Ga0206972_1050_19, 3300020970-2|Ga0206972_1073_6, 3300020970-2|Ga0206972_1081_4, 3300020970-2|Ga0206972_1106_1, 3300020970-2|Ga0206972_1106_2, 3300020970-2|Ga0206972_1195_3	7_bin48|JIFKHO_02025		ACE65|ACE65_BB_00260, ACE65|ACE65_CW_00640	ACE_VER1|MBX3718212.1, ACE_VER1|MBX3718213.1, ACE_VER1|MBX3718361.1, ACE_VER1|MBX3718442.1, ACE_VER1|MBX3718870.1, ACE_VER1|MBX3718877.1, ACE_VER1|MBX3718955.1, ACE_VER1|MBX3719550.1, ACE_VER1|MBX3719566.1, ACE_VER1|MBX3719568.1, ACE_VER1|MBX3719569.1, ACE_VER1|MBX3719570.1, ACE_VER1|MBX3719571.1		AMR_MDS_5451|HRD55038.1, AMR_MDS_5451|HRD55855.1, AMR_MDS_5451|HRD56244.1	AcF125|WP_213156741.1, AcF125|WP_213157482.1		Amazon_FNV_2010_10_1_1_2|PWU15526.1	BOG_genome_mining.12|KJNJCJ_02465, BOG_genome_mining.12|KJNJCJ_02470, BOG_genome_mining.12|KJNJCJ_02475, BOG_genome_mining.12|KJNJCJ_02480, BOG_genome_mining.12|KJNJCJ_02485, BOG_genome_mining.12|KJNJCJ_03440, BOG_genome_mining.12|KJNJCJ_03445, BOG_genome_mining.12|KJNJCJ_03450, BOG_genome_mining.12|KJNJCJ_05425	BP7.bin23|EFJMMN_01600, BP7.bin23|EFJMMN_08225, BP7.bin23|EFJMMN_08230, BP7.bin23|EFJMMN_08235, BP7.bin23|EFJMMN_08240	BWMinHeated_Nextera29_MAG2|DGABAA_00225, BWMinHeated_Nextera29_MAG2|DGABAA_00230, BWMinHeated_Nextera29_MAG2|DGABAA_00235, BWMinHeated_Nextera29_MAG2|DGABAA_00240, BWMinHeated_Nextera29_MAG2|DGABAA_06340	BWMinHeated_Nextera49_MAG1|DKNCPF_00250, BWMinHeated_Nextera49_MAG1|DKNCPF_03935, BWMinHeated_Nextera49_MAG1|DKNCPF_07530	BWMinHeated_Nextera75_MAG3|JHDLGO_00480, BWMinHeated_Nextera75_MAG3|JHDLGO_00485, BWMinHeated_Nextera75_MAG3|JHDLGO_02225	BWOrgControl_Nextera58_MAG3|HEJINJ_00505, BWOrgControl_Nextera58_MAG3|HEJINJ_00510, BWOrgControl_Nextera58_MAG3|HEJINJ_00515, BWOrgControl_Nextera58_MAG3|HEJINJ_01425, BWOrgControl_Nextera58_MAG3|HEJINJ_04805	BWSM_113|MBIMLD_07060, BWSM_113|MBIMLD_07070, BWSM_113|MBIMLD_07075
OG0000006	1021942-13|GLLEOLEH_00016, 1021942-13|GLLEOLEH_00376, 1021942-13|GLLEOLEH_00531, 1021942-13|GLLEOLEH_00877, 1021942-13|GLLEOLEH_01160, 1021942-13|GLLEOLEH_01523	1021942-14|LGBMDHFM_00534, 1021942-14|LGBMDHFM_01212	1039689-34|IOFDCPKP_01358	1045192-5|LKKCNNGL_00360, 1045192-5|LKKCNNGL_00379, 1045192-5|LKKCNNGL_01006		1049244-12|DPKPGIHO_00609, 1049244-12|DPKPGIHO_00627	1063924-70|IDDGJEME_00399, 1063924-70|IDDGJEME_01074	1070360-7|MNAFDIOF_01644, 1070360-7|MNAFDIOF_01791, 1070360-7|MNAFDIOF_02103, 1070360-7|MNAFDIOF_02108	1095360-24|OKJDMFIN_00200, 1095360-24|OKJDMFIN_00207, 1095360-24|OKJDMFIN_01073, 1095360-24|OKJDMFIN_01105	1096102-30|LBNIEKCL_00746, 1096102-30|LBNIEKCL_00783, 1096102-30|LBNIEKCL_01251, 1096102-30|LBNIEKCL_01486	1159587-4|Ga0210389_10003473_16, 1159587-4|Ga0210389_10005794_5		3300005529-103|HANACOGF_00291, 3300005529-103|HANACOGF_00701, 3300005529-103|HANACOGF_00910, 3300005529-103|HANACOGF_01610, 3300005529-103|HANACOGF_01685	3300006056-100|IAMNDGCP_01418, 3300006056-100|IAMNDGCP_01542	3300006056-139|LLNDBGHI_00030, 3300006056-139|LLNDBGHI_00380	3300006177-14|ECKMPJFO_00115, 3300006177-14|ECKMPJFO_00644	3300009083-135|FEPLNKGK_00008, 3300009083-135|FEPLNKGK_00650, 3300009083-135|FEPLNKGK_02068	3300009084-136|FIBMPHPK_00898, 3300009084-136|FIBMPHPK_00909, 3300009084-136|FIBMPHPK_01362	3300009084-150|LAOBABEO_00803, 3300009084-150|LAOBABEO_00905, 3300009084-150|LAOBABEO_00945, 3300009084-150|LAOBABEO_01547	3300009703-49|PEBAADJC_00324, 3300009703-49|PEBAADJC_00415, 3300009703-49|PEBAADJC_00622	3300009709-46|LMICHLKC_00987, 3300009709-46|LMICHLKC_01304, 3300009709-46|LMICHLKC_01345	3300009787-37|NFOFENCB_01184, 3300009787-37|NFOFENCB_01218	3300010035-10|IKNAMKLF_00981	3300011418-10|GGIABPDN_00866	3300011418-14|HEOKIGJJ_00613, 3300011418-14|HEOKIGJJ_00823, 3300011418-14|HEOKIGJJ_01079, 3300011418-14|HEOKIGJJ_01763, 3300011418-14|HEOKIGJJ_01818	3300012931-71|GKFENFGF_00315, 3300012931-71|GKFENFGF_00520, 3300012931-71|GKFENFGF_01072, 3300012931-71|GKFENFGF_01307	3300013126-109|KNBNGCFK_00925	3300013132-109|MOMFEKKI_00280, 3300013132-109|MOMFEKKI_00764, 3300013132-109|MOMFEKKI_01429	3300013133-59|PPLPNCIG_00008, 3300013133-59|PPLPNCIG_00170, 3300013133-59|PPLPNCIG_00853, 3300013133-59|PPLPNCIG_01146	3300020740-2|3300020740.a_Ga0207056_1004_57, 3300020740-2|3300020740.a_Ga0207056_1033_24, 3300020740-2|3300020740.a_Ga0207056_1078_12, 3300020740-2|3300020740.a_Ga0207056_1086_17, 3300020740-2|3300020740.a_Ga0207056_1192_7	3300020889-1|3300020889.a_Ga0207113_1026_41, 3300020889-1|3300020889.a_Ga0207113_1084_20, 3300020889-1|3300020889.a_Ga0207113_1103_10, 3300020889-1|3300020889.a_Ga0207113_1106_5, 3300020889-1|3300020889.a_Ga0207113_1201_10, 3300020889-1|3300020889.a_Ga0207113_1311_4	3300020970-2|Ga0206972_1010_17, 3300020970-2|Ga0206972_1024_23, 3300020970-2|Ga0206972_1044_17, 3300020970-2|Ga0206972_1046_4, 3300020970-2|Ga0206972_1091_1, 3300020970-2|Ga0206972_1179_11	7_bin48|JIFKHO_01260, 7_bin48|JIFKHO_01340, 7_bin48|JIFKHO_01540, 7_bin48|JIFKHO_01925	8_bin5|LGHLDB_01585, 8_bin5|LGHLDB_02735, 8_bin5|LGHLDB_06930	ACE65|ACE65_AO_00350, ACE65|ACE65_AO_00600, ACE65|ACE65_CM_00350	ACE_VER1|MBX3718102.1, ACE_VER1|MBX3718439.1, ACE_VER1|MBX3718945.1, ACE_VER1|MBX3719012.1, ACE_VER1|MBX3719308.1, ACE_VER1|MBX3719355.1, ACE_VER1|MBX3719713.1, ACE_VER1|MBX3719788.1, ACE_VER1|MBX3719923.1, ACE_VER1|MBX3719996.1	AMR_MDS_3053|HRW58101.1, AMR_MDS_3053|HRW58425.1, AMR_MDS_3053|HRW58477.1, AMR_MDS_3053|HRW58515.1, AMR_MDS_3053|HRW58657.1, AMR_MDS_3053|HRW58911.1	AMR_MDS_5451|HRD55601.1, AMR_MDS_5451|HRD56350.1, AMR_MDS_5451|HRD56371.1	AcF125|WP_213157782.1, AcF125|WP_213158020.1, AcF125|WP_213158315.1, AcF125|WP_213158367.1, AcF125|WP_283248316.1	AlinenLipids_bin-5835|AGNIBB_04295	Amazon_FNV_2010_10_1_1_2|PWU13898.1, Amazon_FNV_2010_10_1_1_2|PWU14527.1, Amazon_FNV_2010_10_1_1_2|PWU15161.1, Amazon_FNV_2010_10_1_1_2|PWU15183.1, Amazon_FNV_2010_10_1_1_2|PWU15439.1	BOG_genome_mining.12|KJNJCJ_04190, BOG_genome_mining.12|KJNJCJ_07325	BP7.bin23|EFJMMN_01355, BP7.bin23|EFJMMN_01510, BP7.bin23|EFJMMN_06180, BP7.bin23|EFJMMN_06770, BP7.bin23|EFJMMN_07395, BP7.bin23|EFJMMN_07430	BWMinHeated_Nextera29_MAG2|DGABAA_00010, BWMinHeated_Nextera29_MAG2|DGABAA_07110	BWMinHeated_Nextera49_MAG1|DKNCPF_03430, BWMinHeated_Nextera49_MAG1|DKNCPF_04570, BWMinHeated_Nextera49_MAG1|DKNCPF_06905	BWMinHeated_Nextera75_MAG3|JHDLGO_01385, BWMinHeated_Nextera75_MAG3|JHDLGO_06235	BWOrgControl_Nextera58_MAG3|HEJINJ_06255, BWOrgControl_Nextera58_MAG3|HEJINJ_06950	BWSM_113|MBIMLD_02570, BWSM_113|MBIMLD_05710	Bin61_76|Bin61_76_00113
OG0000007	1021942-13|GLLEOLEH_00013, 1021942-13|GLLEOLEH_01018, 1021942-13|GLLEOLEH_01088, 1021942-13|GLLEOLEH_01421	1021942-14|LGBMDHFM_00060, 1021942-14|LGBMDHFM_00644, 1021942-14|LGBMDHFM_01271	1039689-34|IOFDCPKP_00071, 1039689-34|IOFDCPKP_00405, 1039689-34|IOFDCPKP_01005	1045192-5|LKKCNNGL_00131, 1045192-5|LKKCNNGL_00132, 1045192-5|LKKCNNGL_00756, 1045192-5|LKKCNNGL_01061	1045240-7|NHDGFNMI_00405, 1045240-7|NHDGFNMI_00937, 1045240-7|NHDGFNMI_01047	1049244-12|DPKPGIHO_00615, 1049244-12|DPKPGIHO_00749, 1049244-12|DPKPGIHO_00789, 1049244-12|DPKPGIHO_00920	1063924-70|IDDGJEME_00168, 1063924-70|IDDGJEME_01076, 1063924-70|IDDGJEME_01479	1070360-7|MNAFDIOF_01339, 1070360-7|MNAFDIOF_01341, 1070360-7|MNAFDIOF_02308	1095360-24|OKJDMFIN_01158, 1095360-24|OKJDMFIN_01317, 1095360-24|OKJDMFIN_01335	1096102-30|LBNIEKCL_00353, 1096102-30|LBNIEKCL_00981, 1096102-30|LBNIEKCL_01538	1159587-4|Ga0210389_10001178_18, 1159587-4|Ga0210389_10008446_2, 1159587-4|Ga0210389_10013840_6	17-3921_L77|WP_201456612.1, 17-3921_L77|WP_201457134.1	3300005529-103|HANACOGF_00533, 3300005529-103|HANACOGF_00676, 3300005529-103|HANACOGF_00792	3300006056-100|IAMNDGCP_00221, 3300006056-100|IAMNDGCP_00301, 3300006056-100|IAMNDGCP_01160	3300006056-139|LLNDBGHI_00795, 3300006056-139|LLNDBGHI_00970	3300006177-14|ECKMPJFO_00008, 3300006177-14|ECKMPJFO_00298, 3300006177-14|ECKMPJFO_01165	3300009083-135|FEPLNKGK_00656, 3300009083-135|FEPLNKGK_01276, 3300009083-135|FEPLNKGK_01277	3300009084-136|FIBMPHPK_00246, 3300009084-136|FIBMPHPK_01381, 3300009084-136|FIBMPHPK_01382, 3300009084-136|FIBMPHPK_01975	3300009084-150|LAOBABEO_00344, 3300009084-150|LAOBABEO_00345	3300009703-49|PEBAADJC_00446, 3300009703-49|PEBAADJC_01653, 3300009703-49|PEBAADJC_01700	3300009709-46|LMICHLKC_01084, 3300009709-46|LMICHLKC_01325, 3300009709-46|LMICHLKC_01347	3300009787-37|NFOFENCB_00767, 3300009787-37|NFOFENCB_00768, 3300009787-37|NFOFENCB_01320	3300010035-10|IKNAMKLF_00012, 3300010035-10|IKNAMKLF_00405	3300011418-10|GGIABPDN_01537, 3300011418-10|GGIABPDN_01997	3300011418-14|HEOKIGJJ_01237, 3300011418-14|HEOKIGJJ_01661, 3300011418-14|HEOKIGJJ_01662, 3300011418-14|HEOKIGJJ_01891	3300012931-71|GKFENFGF_00081, 3300012931-71|GKFENFGF_01260, 3300012931-71|GKFENFGF_01432	3300013126-109|KNBNGCFK_00101, 3300013126-109|KNBNGCFK_00169, 3300013126-109|KNBNGCFK_00662	3300013132-109|MOMFEKKI_00285, 3300013132-109|MOMFEKKI_00633, 3300013132-109|MOMFEKKI_01140	3300013133-59|PPLPNCIG_00833, 3300013133-59|PPLPNCIG_00937, 3300013133-59|PPLPNCIG_01284	3300020740-2|3300020740.a_Ga0207056_1006_61, 3300020740-2|3300020740.a_Ga0207056_1018_22, 3300020740-2|3300020740.a_Ga0207056_1039_13, 3300020740-2|3300020740.a_Ga0207056_1042_12	3300020889-1|3300020889.a_Ga0207113_1104_1, 3300020889-1|3300020889.a_Ga0207113_1113_3, 3300020889-1|3300020889.a_Ga0207113_1125_18	3300020970-2|Ga0206972_1023_34, 3300020970-2|Ga0206972_1065_13, 3300020970-2|Ga0206972_1065_14, 3300020970-2|Ga0206972_1186_6	7_bin48|JIFKHO_00365, 7_bin48|JIFKHO_02465, 7_bin48|JIFKHO_05715	8_bin5|LGHLDB_02315, 8_bin5|LGHLDB_04070, 8_bin5|LGHLDB_05680	ACE65|ACE65_CK_00410, ACE65|ACE65_CW_00020, ACE65|ACE65_CW_00030	ACE_VER1|MBX3718463.1, ACE_VER1|MBX3718938.1, ACE_VER1|MBX3719138.1	AMR_MDS_3053|HRW58137.1, AMR_MDS_3053|HRW58495.1	AMR_MDS_5451|HRD55598.1, AMR_MDS_5451|HRD56032.1, AMR_MDS_5451|HRD56033.1	AcF125|WP_213156862.1, AcF125|WP_213157176.1, AcF125|WP_213158309.1	AlinenLipids_bin-5835|AGNIBB_01175, AlinenLipids_bin-5835|AGNIBB_01185, AlinenLipids_bin-5835|AGNIBB_01505, AlinenLipids_bin-5835|AGNIBB_03285	Amazon_FNV_2010_10_1_1_2|PWU14597.1, Amazon_FNV_2010_10_1_1_2|PWU15871.1	BOG_genome_mining.12|KJNJCJ_00375, BOG_genome_mining.12|KJNJCJ_06145, BOG_genome_mining.12|KJNJCJ_08170	BP7.bin23|EFJMMN_00125, BP7.bin23|EFJMMN_01110, BP7.bin23|EFJMMN_04270, BP7.bin23|EFJMMN_04585	BWMinHeated_Nextera29_MAG2|DGABAA_00425	BWMinHeated_Nextera49_MAG1|DKNCPF_07635, BWMinHeated_Nextera49_MAG1|DKNCPF_07640, BWMinHeated_Nextera49_MAG1|DKNCPF_07645	BWMinHeated_Nextera75_MAG3|JHDLGO_00890, BWMinHeated_Nextera75_MAG3|JHDLGO_02440, BWMinHeated_Nextera75_MAG3|JHDLGO_06330, BWMinHeated_Nextera75_MAG3|JHDLGO_06415	BWOrgControl_Nextera58_MAG3|HEJINJ_00645, BWOrgControl_Nextera58_MAG3|HEJINJ_04875, BWOrgControl_Nextera58_MAG3|HEJINJ_05565	BWSM_113|MBIMLD_01055, BWSM_113|MBIMLD_03380, BWSM_113|MBIMLD_04715	Bin61_76|Bin61_76_00504, Bin61_76|Bin61_76_00708, Bin61_76|Bin61_76_01273, Bin61_76|Bin61_76_01275
OG0000008	1021942-13|GLLEOLEH_00734, 1021942-13|GLLEOLEH_01038, 1021942-13|GLLEOLEH_01820	1021942-14|LGBMDHFM_00164, 1021942-14|LGBMDHFM_01005	1039689-34|IOFDCPKP_00718					1070360-7|MNAFDIOF_00702, 1070360-7|MNAFDIOF_00875, 1070360-7|MNAFDIOF_00924, 1070360-7|MNAFDIOF_00932, 1070360-7|MNAFDIOF_01168, 1070360-7|MNAFDIOF_01171, 1070360-7|MNAFDIOF_01345, 1070360-7|MNAFDIOF_01346, 1070360-7|MNAFDIOF_01380, 1070360-7|MNAFDIOF_01648, 1070360-7|MNAFDIOF_02017, 1070360-7|MNAFDIOF_02039	1095360-24|OKJDMFIN_00146, 1095360-24|OKJDMFIN_00282, 1095360-24|OKJDMFIN_00304, 1095360-24|OKJDMFIN_00401, 1095360-24|OKJDMFIN_01125	1096102-30|LBNIEKCL_00002, 1096102-30|LBNIEKCL_00257, 1096102-30|LBNIEKCL_00260, 1096102-30|LBNIEKCL_01096, 1096102-30|LBNIEKCL_01206	1159587-4|Ga0210389_10002473_9, 1159587-4|Ga0210389_10002635_5, 1159587-4|Ga0210389_10002668_4, 1159587-4|Ga0210389_10003212_10, 1159587-4|Ga0210389_10003473_13, 1159587-4|Ga0210389_10005756_12, 1159587-4|Ga0210389_10013165_4, 1159587-4|Ga0210389_10016211_4, 1159587-4|Ga0210389_10074042_3			3300006056-100|IAMNDGCP_00017, 3300006056-100|IAMNDGCP_00021, 3300006056-100|IAMNDGCP_00069, 3300006056-100|IAMNDGCP_00099, 3300006056-100|IAMNDGCP_00179, 3300006056-100|IAMNDGCP_00186, 3300006056-100|IAMNDGCP_00429, 3300006056-100|IAMNDGCP_00499, 3300006056-100|IAMNDGCP_00971, 3300006056-100|IAMNDGCP_00986, 3300006056-100|IAMNDGCP_01019, 3300006056-100|IAMNDGCP_01089, 3300006056-100|IAMNDGCP_012…			3300009083-135|FEPLNKGK_01174	3300009084-136|FIBMPHPK_00680, 3300009084-136|FIBMPHPK_00681, 3300009084-136|FIBMPHPK_00682, 3300009084-136|FIBMPHPK_00683	3300009084-150|LAOBABEO_00028, 3300009084-150|LAOBABEO_00029, 3300009084-150|LAOBABEO_00046, 3300009084-150|LAOBABEO_00047, 3300009084-150|LAOBABEO_00073, 3300009084-150|LAOBABEO_00090, 3300009084-150|LAOBABEO_00091, 3300009084-150|LAOBABEO_00497, 3300009084-150|LAOBABEO_00700, 3300009084-150|LAOBABEO_00701, 3300009084-150|LAOBABEO_00714, 3300009084-150|LAOBABEO_01236, 3300009084-150|LAOBABEO_012…	3300009703-49|PEBAADJC_00645, 3300009703-49|PEBAADJC_01711	3300009709-46|LMICHLKC_00026, 3300009709-46|LMICHLKC_00027, 3300009709-46|LMICHLKC_00386, 3300009709-46|LMICHLKC_00870, 3300009709-46|LMICHLKC_00885, 3300009709-46|LMICHLKC_00934, 3300009709-46|LMICHLKC_01078, 3300009709-46|LMICHLKC_01079, 3300009709-46|LMICHLKC_01178, 3300009709-46|LMICHLKC_01216	3300009787-37|NFOFENCB_00252, 3300009787-37|NFOFENCB_01162		3300011418-10|GGIABPDN_00189, 3300011418-10|GGIABPDN_00495, 3300011418-10|GGIABPDN_01547, 3300011418-10|GGIABPDN_01655, 3300011418-10|GGIABPDN_01665, 3300011418-10|GGIABPDN_01700, 3300011418-10|GGIABPDN_01917, 3300011418-10|GGIABPDN_02074, 3300011418-10|GGIABPDN_02300	3300011418-14|HEOKIGJJ_00750, 3300011418-14|HEOKIGJJ_01113, 3300011418-14|HEOKIGJJ_01172	3300012931-71|GKFENFGF_01745		3300013132-109|MOMFEKKI_00064, 3300013132-109|MOMFEKKI_00947	3300013133-59|PPLPNCIG_00305, 3300013133-59|PPLPNCIG_00354, 3300013133-59|PPLPNCIG_00462, 3300013133-59|PPLPNCIG_00537, 3300013133-59|PPLPNCIG_00932	3300020740-2|3300020740.a_Ga0207056_1001_63, 3300020740-2|3300020740.a_Ga0207056_1004_7, 3300020740-2|3300020740.a_Ga0207056_1011_10, 3300020740-2|3300020740.a_Ga0207056_1085_8, 3300020740-2|3300020740.a_Ga0207056_1185_2	3300020889-1|3300020889.a_Ga0207113_1023_42, 3300020889-1|3300020889.a_Ga0207113_1077_4, 3300020889-1|3300020889.a_Ga0207113_1110_3, 3300020889-1|3300020889.a_Ga0207113_1130_10, 3300020889-1|3300020889.a_Ga0207113_1131_9, 3300020889-1|3300020889.a_Ga0207113_1192_6, 3300020889-1|3300020889.a_Ga0207113_1226_6	3300020970-2|Ga0206972_1150_8	7_bin48|JIFKHO_04085, 7_bin48|JIFKHO_06235			ACE_VER1|MBX3718616.1, ACE_VER1|MBX3719309.1, ACE_VER1|MBX3720194.1	AMR_MDS_3053|HRW58214.1				Amazon_FNV_2010_10_1_1_2|PWU14321.1	BOG_genome_mining.12|KJNJCJ_03010, BOG_genome_mining.12|KJNJCJ_03370, BOG_genome_mining.12|KJNJCJ_03535, BOG_genome_mining.12|KJNJCJ_03540, BOG_genome_mining.12|KJNJCJ_03685, BOG_genome_mining.12|KJNJCJ_03935, BOG_genome_mining.12|KJNJCJ_06130, BOG_genome_mining.12|KJNJCJ_07880	BP7.bin23|EFJMMN_00385, BP7.bin23|EFJMMN_01025, BP7.bin23|EFJMMN_02175, BP7.bin23|EFJMMN_03360, BP7.bin23|EFJMMN_03600, BP7.bin23|EFJMMN_06835, BP7.bin23|EFJMMN_07065	BWMinHeated_Nextera29_MAG2|DGABAA_04560, BWMinHeated_Nextera29_MAG2|DGABAA_07990	BWMinHeated_Nextera49_MAG1|DKNCPF_01605, BWMinHeated_Nextera49_MAG1|DKNCPF_02130, BWMinHeated_Nextera49_MAG1|DKNCPF_03515, BWMinHeated_Nextera49_MAG1|DKNCPF_05080, BWMinHeated_Nextera49_MAG1|DKNCPF_06130, BWMinHeated_Nextera49_MAG1|DKNCPF_06735, BWMinHeated_Nextera49_MAG1|DKNCPF_07085		BWOrgControl_Nextera58_MAG3|HEJINJ_01435, BWOrgControl_Nextera58_MAG3|HEJINJ_03235, BWOrgControl_Nextera58_MAG3|HEJINJ_06510, BWOrgControl_Nextera58_MAG3|HEJINJ_07100, BWOrgControl_Nextera58_MAG3|HEJINJ_08110	BWSM_113|MBIMLD_05535
OG0000009	1021942-13|GLLEOLEH_00417, 1021942-13|GLLEOLEH_00722, 1021942-13|GLLEOLEH_00926	1021942-14|LGBMDHFM_00165, 1021942-14|LGBMDHFM_00246, 1021942-14|LGBMDHFM_00370	1039689-34|IOFDCPKP_00957	1045192-5|LKKCNNGL_00396, 1045192-5|LKKCNNGL_00539, 1045192-5|LKKCNNGL_00775	1045240-7|NHDGFNMI_00953, 1045240-7|NHDGFNMI_00965, 1045240-7|NHDGFNMI_01102	1049244-12|DPKPGIHO_00127, 1049244-12|DPKPGIHO_00642, 1049244-12|DPKPGIHO_00878	1063924-70|IDDGJEME_00341, 1063924-70|IDDGJEME_00918, 1063924-70|IDDGJEME_01564	1070360-7|MNAFDIOF_00934, 1070360-7|MNAFDIOF_01477, 1070360-7|MNAFDIOF_01594	1095360-24|OKJDMFIN_00213, 1095360-24|OKJDMFIN_00529, 1095360-24|OKJDMFIN_01235	1096102-30|LBNIEKCL_01290	1159587-4|Ga0210389_10001577_2, 1159587-4|Ga0210389_10006034_3, 1159587-4|Ga0210389_10008054_7	17-3921_L77|WP_201456354.1, 17-3921_L77|WP_201456458.1, 17-3921_L77|WP_201457014.1	3300005529-103|HANACOGF_00047, 3300005529-103|HANACOGF_00827, 3300005529-103|HANACOGF_01410	3300006056-100|IAMNDGCP_00920, 3300006056-100|IAMNDGCP_00939, 3300006056-100|IAMNDGCP_01457	3300006056-139|LLNDBGHI_00281	3300006177-14|ECKMPJFO_00155, 3300006177-14|ECKMPJFO_00175, 3300006177-14|ECKMPJFO_01511	3300009083-135|FEPLNKGK_00877, 3300009083-135|FEPLNKGK_01123, 3300009083-135|FEPLNKGK_01602	3300009084-136|FIBMPHPK_00146, 3300009084-136|FIBMPHPK_00956, 3300009084-136|FIBMPHPK_01875	3300009084-150|LAOBABEO_00198, 3300009084-150|LAOBABEO_01063, 3300009084-150|LAOBABEO_01503	3300009703-49|PEBAADJC_00647, 3300009703-49|PEBAADJC_01192, 3300009703-49|PEBAADJC_01497	3300009709-46|LMICHLKC_00056, 3300009709-46|LMICHLKC_00863, 3300009709-46|LMICHLKC_01140	3300009787-37|NFOFENCB_00424, 3300009787-37|NFOFENCB_00703, 3300009787-37|NFOFENCB_01440	3300010035-10|IKNAMKLF_00097, 3300010035-10|IKNAMKLF_00150, 3300010035-10|IKNAMKLF_00547	3300011418-10|GGIABPDN_00120, 3300011418-10|GGIABPDN_01463, 3300011418-10|GGIABPDN_01698	3300011418-14|HEOKIGJJ_01051, 3300011418-14|HEOKIGJJ_01365, 3300011418-14|HEOKIGJJ_01542	3300012931-71|GKFENFGF_00766, 3300012931-71|GKFENFGF_01508, 3300012931-71|GKFENFGF_01766	3300013126-109|KNBNGCFK_00814	3300013132-109|MOMFEKKI_00854, 3300013132-109|MOMFEKKI_00944, 3300013132-109|MOMFEKKI_01163	3300013133-59|PPLPNCIG_00054, 3300013133-59|PPLPNCIG_00804, 3300013133-59|PPLPNCIG_01001	3300020740-2|3300020740.a_Ga0207056_1001_14, 3300020740-2|3300020740.a_Ga0207056_1064_3, 3300020740-2|3300020740.a_Ga0207056_1130_4	3300020889-1|3300020889.a_Ga0207113_1006_27, 3300020889-1|3300020889.a_Ga0207113_1066_4, 3300020889-1|3300020889.a_Ga0207113_1135_15	3300020970-2|Ga0206972_1009_45, 3300020970-2|Ga0206972_1106_16	7_bin48|JIFKHO_00645, 7_bin48|JIFKHO_03670, 7_bin48|JIFKHO_05580	8_bin5|LGHLDB_00090, 8_bin5|LGHLDB_01070, 8_bin5|LGHLDB_03965	ACE65|ACE65_BL_00050, ACE65|ACE65_BM_00370, ACE65|ACE65_CD_00280	ACE_VER1|MBX3718234.1, ACE_VER1|MBX3719078.1, ACE_VER1|MBX3720120.1	AMR_MDS_3053|HRW58108.1, AMR_MDS_3053|HRW58318.1, AMR_MDS_3053|HRW58363.1	AMR_MDS_5451|HRD55160.1, AMR_MDS_5451|HRD55284.1, AMR_MDS_5451|HRD55576.1	AcF125|WP_213157166.1, AcF125|WP_213157763.1, AcF125|WP_213158408.1	AlinenLipids_bin-5835|AGNIBB_03110, AlinenLipids_bin-5835|AGNIBB_03445, AlinenLipids_bin-5835|AGNIBB_04035	Amazon_FNV_2010_10_1_1_2|PWU14637.1	BOG_genome_mining.12|KJNJCJ_00755, BOG_genome_mining.12|KJNJCJ_03365, BOG_genome_mining.12|KJNJCJ_03785	BP7.bin23|EFJMMN_03575, BP7.bin23|EFJMMN_04355, BP7.bin23|EFJMMN_06420	BWMinHeated_Nextera29_MAG2|DGABAA_06110, BWMinHeated_Nextera29_MAG2|DGABAA_06525, BWMinHeated_Nextera29_MAG2|DGABAA_07645	BWMinHeated_Nextera49_MAG1|DKNCPF_00145, BWMinHeated_Nextera49_MAG1|DKNCPF_04890	BWMinHeated_Nextera75_MAG3|JHDLGO_01160, BWMinHeated_Nextera75_MAG3|JHDLGO_01590, BWMinHeated_Nextera75_MAG3|JHDLGO_06185	BWOrgControl_Nextera58_MAG3|HEJINJ_03390, BWOrgControl_Nextera58_MAG3|HEJINJ_04605, BWOrgControl_Nextera58_MAG3|HEJINJ_06330	BWSM_113|MBIMLD_03220, BWSM_113|MBIMLD_04335, BWSM_113|MBIMLD_04890	Bin61_76|Bin61_76_00742, Bin61_76|Bin61_76_00943, Bin61_76|Bin61_76_01024
OG0000010		1021942-14|LGBMDHFM_00039, 1021942-14|LGBMDHFM_00041, 1021942-14|LGBMDHFM_00352, 1021942-14|LGBMDHFM_00493, 1021942-14|LGBMDHFM_01039					1063924-70|IDDGJEME_00814	1070360-7|MNAFDIOF_00398, 1070360-7|MNAFDIOF_01098, 1070360-7|MNAFDIOF_01335, 1070360-7|MNAFDIOF_02043	1095360-24|OKJDMFIN_00614, 1095360-24|OKJDMFIN_00646	1096102-30|LBNIEKCL_00098, 1096102-30|LBNIEKCL_00173, 1096102-30|LBNIEKCL_01110, 1096102-30|LBNIEKCL_01111	1159587-4|Ga0210389_10002067_1		3300005529-103|HANACOGF_00328, 3300005529-103|HANACOGF_01482	3300006056-100|IAMNDGCP_00089, 3300006056-100|IAMNDGCP_00672, 3300006056-100|IAMNDGCP_00887	3300006056-139|LLNDBGHI_00051, 3300006056-139|LLNDBGHI_00052, 3300006056-139|LLNDBGHI_00053, 3300006056-139|LLNDBGHI_00413, 3300006056-139|LLNDBGHI_00475, 3300006056-139|LLNDBGHI_00546, 3300006056-139|LLNDBGHI_00853, 3300006056-139|LLNDBGHI_00863, 3300006056-139|LLNDBGHI_00864, 3300006056-139|LLNDBGHI_00899, 3300006056-139|LLNDBGHI_00946, 3300006056-139|LLNDBGHI_00947	3300006177-14|ECKMPJFO_00827, 3300006177-14|ECKMPJFO_01088, 3300006177-14|ECKMPJFO_01153, 3300006177-14|ECKMPJFO_01337, 3300006177-14|ECKMPJFO_01338, 3300006177-14|ECKMPJFO_01626, 3300006177-14|ECKMPJFO_01676	3300009083-135|FEPLNKGK_01412	3300009084-136|FIBMPHPK_01417	3300009084-150|LAOBABEO_00765	3300009703-49|PEBAADJC_00742, 3300009703-49|PEBAADJC_00743, 3300009703-49|PEBAADJC_00744, 3300009703-49|PEBAADJC_00745, 3300009703-49|PEBAADJC_00945, 3300009703-49|PEBAADJC_01067, 3300009703-49|PEBAADJC_01068, 3300009703-49|PEBAADJC_01167	3300009709-46|LMICHLKC_00998, 3300009709-46|LMICHLKC_01205, 3300009709-46|LMICHLKC_01242	3300009787-37|NFOFENCB_00723	3300010035-10|IKNAMKLF_00001, 3300010035-10|IKNAMKLF_00002, 3300010035-10|IKNAMKLF_00004, 3300010035-10|IKNAMKLF_00085, 3300010035-10|IKNAMKLF_00449, 3300010035-10|IKNAMKLF_00465, 3300010035-10|IKNAMKLF_00532, 3300010035-10|IKNAMKLF_00533, 3300010035-10|IKNAMKLF_01060, 3300010035-10|IKNAMKLF_01145		3300011418-14|HEOKIGJJ_00216, 3300011418-14|HEOKIGJJ_00457, 3300011418-14|HEOKIGJJ_00771, 3300011418-14|HEOKIGJJ_00780, 3300011418-14|HEOKIGJJ_01307, 3300011418-14|HEOKIGJJ_01404, 3300011418-14|HEOKIGJJ_01405, 3300011418-14|HEOKIGJJ_01406, 3300011418-14|HEOKIGJJ_01407	3300012931-71|GKFENFGF_00070, 3300012931-71|GKFENFGF_00288, 3300012931-71|GKFENFGF_00405, 3300012931-71|GKFENFGF_00440, 3300012931-71|GKFENFGF_00456, 3300012931-71|GKFENFGF_00607, 3300012931-71|GKFENFGF_00719, 3300012931-71|GKFENFGF_00894, 3300012931-71|GKFENFGF_00968, 3300012931-71|GKFENFGF_01033, 3300012931-71|GKFENFGF_01137, 3300012931-71|GKFENFGF_01270, 3300012931-71|GKFENFGF_01361, 330001293…	3300013126-109|KNBNGCFK_00135, 3300013126-109|KNBNGCFK_00136				3300020889-1|3300020889.a_Ga0207113_1006_50, 3300020889-1|3300020889.a_Ga0207113_1085_13	3300020970-2|Ga0206972_1010_44, 3300020970-2|Ga0206972_1014_19, 3300020970-2|Ga0206972_1028_6, 3300020970-2|Ga0206972_1073_15	7_bin48|JIFKHO_02275, 7_bin48|JIFKHO_03915	8_bin5|LGHLDB_02650, 8_bin5|LGHLDB_06830, 8_bin5|LGHLDB_06865, 8_bin5|LGHLDB_06870		ACE_VER1|MBX3718840.1, ACE_VER1|MBX3718841.1, ACE_VER1|MBX3718852.1, ACE_VER1|MBX3719197.1, ACE_VER1|MBX3719415.1, ACE_VER1|MBX3719453.1, ACE_VER1|MBX3719765.1, ACE_VER1|MBX3719969.1		AMR_MDS_5451|HRD55853.1		AlinenLipids_bin-5835|AGNIBB_04385, AlinenLipids_bin-5835|AGNIBB_05570	Amazon_FNV_2010_10_1_1_2|PWU13691.1, Amazon_FNV_2010_10_1_1_2|PWU14784.1	BOG_genome_mining.12|KJNJCJ_01825, BOG_genome_mining.12|KJNJCJ_06660, BOG_genome_mining.12|KJNJCJ_09290	BP7.bin23|EFJMMN_02305, BP7.bin23|EFJMMN_03620, BP7.bin23|EFJMMN_04720, BP7.bin23|EFJMMN_04725	BWMinHeated_Nextera29_MAG2|DGABAA_02390, BWMinHeated_Nextera29_MAG2|DGABAA_02425, BWMinHeated_Nextera29_MAG2|DGABAA_07720	BWMinHeated_Nextera49_MAG1|DKNCPF_07475	BWMinHeated_Nextera75_MAG3|JHDLGO_01605	BWOrgControl_Nextera58_MAG3|HEJINJ_00330, BWOrgControl_Nextera58_MAG3|HEJINJ_00680, BWOrgControl_Nextera58_MAG3|HEJINJ_01980, BWOrgControl_Nextera58_MAG3|HEJINJ_02170, BWOrgControl_Nextera58_MAG3|HEJINJ_02305, BWOrgControl_Nextera58_MAG3|HEJINJ_02690, BWOrgControl_Nextera58_MAG3|HEJINJ_02705, BWOrgControl_Nextera58_MAG3|HEJINJ_02985, BWOrgControl_Nextera58_MAG3|HEJINJ_02995, BWOrgControl_Nextera5…	BWSM_113|MBIMLD_01210, BWSM_113|MBIMLD_01720, BWSM_113|MBIMLD_03805, BWSM_113|MBIMLD_04790, BWSM_113|MBIMLD_05825
OG0000011	1021942-13|GLLEOLEH_00151, 1021942-13|GLLEOLEH_01393, 1021942-13|GLLEOLEH_01730	1021942-14|LGBMDHFM_00551, 1021942-14|LGBMDHFM_00658	1039689-34|IOFDCPKP_00084, 1039689-34|IOFDCPKP_00186, 1039689-34|IOFDCPKP_00977, 1039689-34|IOFDCPKP_01116, 1039689-34|IOFDCPKP_01118	1045192-5|LKKCNNGL_00862	1045240-7|NHDGFNMI_00607	1049244-12|DPKPGIHO_00165	1063924-70|IDDGJEME_00573, 1063924-70|IDDGJEME_00671, 1063924-70|IDDGJEME_00676, 1063924-70|IDDGJEME_00677, 1063924-70|IDDGJEME_00678, 1063924-70|IDDGJEME_00679, 1063924-70|IDDGJEME_00681, 1063924-70|IDDGJEME_00902, 1063924-70|IDDGJEME_00904, 1063924-70|IDDGJEME_01462	1070360-7|MNAFDIOF_01181	1095360-24|OKJDMFIN_00726	1096102-30|LBNIEKCL_00923	1159587-4|Ga0210389_10003187_2	17-3921_L77|WP_201456531.1	3300005529-103|HANACOGF_00597, 3300005529-103|HANACOGF_00611, 3300005529-103|HANACOGF_01426, 3300005529-103|HANACOGF_01427	3300006056-100|IAMNDGCP_00027, 3300006056-100|IAMNDGCP_01503	3300006056-139|LLNDBGHI_00202, 3300006056-139|LLNDBGHI_00434, 3300006056-139|LLNDBGHI_01061	3300006177-14|ECKMPJFO_00672	3300009083-135|FEPLNKGK_01474, 3300009083-135|FEPLNKGK_01612	3300009084-136|FIBMPHPK_00062, 3300009084-136|FIBMPHPK_00485, 3300009084-136|FIBMPHPK_01046	3300009084-150|LAOBABEO_00681, 3300009084-150|LAOBABEO_00995, 3300009084-150|LAOBABEO_00996, 3300009084-150|LAOBABEO_00998, 3300009084-150|LAOBABEO_00999, 3300009084-150|LAOBABEO_01317	3300009703-49|PEBAADJC_00200, 3300009703-49|PEBAADJC_00403, 3300009703-49|PEBAADJC_00405	3300009709-46|LMICHLKC_00473, 3300009709-46|LMICHLKC_00655	3300009787-37|NFOFENCB_01139	3300010035-10|IKNAMKLF_00676	3300011418-10|GGIABPDN_01525, 3300011418-10|GGIABPDN_01989	3300011418-14|HEOKIGJJ_01254		3300013126-109|KNBNGCFK_00994	3300013132-109|MOMFEKKI_00550, 3300013132-109|MOMFEKKI_00593, 3300013132-109|MOMFEKKI_00743, 3300013132-109|MOMFEKKI_00831, 3300013132-109|MOMFEKKI_00832, 3300013132-109|MOMFEKKI_01342, 3300013132-109|MOMFEKKI_01406, 3300013132-109|MOMFEKKI_01444	3300013133-59|PPLPNCIG_00034, 3300013133-59|PPLPNCIG_00129, 3300013133-59|PPLPNCIG_00130, 3300013133-59|PPLPNCIG_01230, 3300013133-59|PPLPNCIG_01231	3300020740-2|3300020740.a_Ga0207056_1016_14	3300020889-1|3300020889.a_Ga0207113_1040_11, 3300020889-1|3300020889.a_Ga0207113_1104_3, 3300020889-1|3300020889.a_Ga0207113_1109_14	3300020970-2|Ga0206972_1002_47, 3300020970-2|Ga0206972_1058_17	7_bin48|JIFKHO_01135, 7_bin48|JIFKHO_01755, 7_bin48|JIFKHO_06145, 7_bin48|JIFKHO_06400, 7_bin48|JIFKHO_07145, 7_bin48|JIFKHO_07900, 7_bin48|JIFKHO_07915, 7_bin48|JIFKHO_07925, 7_bin48|JIFKHO_07930	8_bin5|LGHLDB_02105, 8_bin5|LGHLDB_03310, 8_bin5|LGHLDB_05070, 8_bin5|LGHLDB_05440, 8_bin5|LGHLDB_05460, 8_bin5|LGHLDB_05890, 8_bin5|LGHLDB_08015, 8_bin5|LGHLDB_08020, 8_bin5|LGHLDB_08225, 8_bin5|LGHLDB_08230, 8_bin5|LGHLDB_08235	ACE65|ACE65_BQ_00040, ACE65|ACE65_BX_00310	ACE_VER1|MBX3718608.1, ACE_VER1|MBX3718627.1, ACE_VER1|MBX3718636.1, ACE_VER1|MBX3718637.1, ACE_VER1|MBX3718642.1, ACE_VER1|MBX3718643.1, ACE_VER1|MBX3719606.1, ACE_VER1|MBX3719844.1, ACE_VER1|MBX3719959.1	AMR_MDS_3053|HRW57985.1, AMR_MDS_3053|HRW58266.1, AMR_MDS_3053|HRW58821.1	AMR_MDS_5451|HRD54872.1, AMR_MDS_5451|HRD55406.1	AcF125|WP_213157523.1, AcF125|WP_213157980.1, AcF125|WP_213157983.1	AlinenLipids_bin-5835|AGNIBB_01440, AlinenLipids_bin-5835|AGNIBB_01450, AlinenLipids_bin-5835|AGNIBB_05165	Amazon_FNV_2010_10_1_1_2|PWU13344.1	BOG_genome_mining.12|KJNJCJ_02965, BOG_genome_mining.12|KJNJCJ_04530, BOG_genome_mining.12|KJNJCJ_04760, BOG_genome_mining.12|KJNJCJ_07750	BP7.bin23|EFJMMN_01275, BP7.bin23|EFJMMN_02595, BP7.bin23|EFJMMN_04395, BP7.bin23|EFJMMN_05750, BP7.bin23|EFJMMN_07600	BWMinHeated_Nextera29_MAG2|DGABAA_02170, BWMinHeated_Nextera29_MAG2|DGABAA_03235, BWMinHeated_Nextera29_MAG2|DGABAA_05570, BWMinHeated_Nextera29_MAG2|DGABAA_05575, BWMinHeated_Nextera29_MAG2|DGABAA_07625, BWMinHeated_Nextera29_MAG2|DGABAA_07630	BWMinHeated_Nextera49_MAG1|DKNCPF_01595	BWMinHeated_Nextera75_MAG3|JHDLGO_04065, BWMinHeated_Nextera75_MAG3|JHDLGO_04070, BWMinHeated_Nextera75_MAG3|JHDLGO_04075, BWMinHeated_Nextera75_MAG3|JHDLGO_06335, BWMinHeated_Nextera75_MAG3|JHDLGO_06340, BWMinHeated_Nextera75_MAG3|JHDLGO_06345, BWMinHeated_Nextera75_MAG3|JHDLGO_06905	BWOrgControl_Nextera58_MAG3|HEJINJ_01390, BWOrgControl_Nextera58_MAG3|HEJINJ_05185, BWOrgControl_Nextera58_MAG3|HEJINJ_08210, BWOrgControl_Nextera58_MAG3|HEJINJ_08230, BWOrgControl_Nextera58_MAG3|HEJINJ_08235, BWOrgControl_Nextera58_MAG3|HEJINJ_08240	BWSM_113|MBIMLD_00765, BWSM_113|MBIMLD_00770, BWSM_113|MBIMLD_00775, BWSM_113|MBIMLD_00780, BWSM_113|MBIMLD_03905	Bin61_76|Bin61_76_00098, Bin61_76|Bin61_76_00358, Bin61_76|Bin61_76_00987
OG0000012	1021942-13|GLLEOLEH_00454, 1021942-13|GLLEOLEH_00665, 1021942-13|GLLEOLEH_01676	1021942-14|LGBMDHFM_00075, 1021942-14|LGBMDHFM_00432, 1021942-14|LGBMDHFM_00951	1039689-34|IOFDCPKP_00130	1045192-5|LKKCNNGL_00221, 1045192-5|LKKCNNGL_00309	1045240-7|NHDGFNMI_00997	1049244-12|DPKPGIHO_00770, 1049244-12|DPKPGIHO_00800	1063924-70|IDDGJEME_00392, 1063924-70|IDDGJEME_01498	1070360-7|MNAFDIOF_01157	1095360-24|OKJDMFIN_01170	1096102-30|LBNIEKCL_00621, 1096102-30|LBNIEKCL_01043, 1096102-30|LBNIEKCL_01109	1159587-4|Ga0210389_10003675_9	17-3921_L77|WP_201456378.1	3300005529-103|HANACOGF_00088, 3300005529-103|HANACOGF_01073	3300006056-100|IAMNDGCP_00331, 3300006056-100|IAMNDGCP_01217, 3300006056-100|IAMNDGCP_01658	3300006056-139|LLNDBGHI_00735	3300006177-14|ECKMPJFO_00846	3300009083-135|FEPLNKGK_00771, 3300009083-135|FEPLNKGK_01574, 3300009083-135|FEPLNKGK_01790, 3300009083-135|FEPLNKGK_01958	3300009084-136|FIBMPHPK_00342, 3300009084-136|FIBMPHPK_01494, 3300009084-136|FIBMPHPK_01595, 3300009084-136|FIBMPHPK_01976	3300009084-150|LAOBABEO_00444, 3300009084-150|LAOBABEO_00926, 3300009084-150|LAOBABEO_00927, 3300009084-150|LAOBABEO_01221	3300009703-49|PEBAADJC_00274, 3300009703-49|PEBAADJC_00496	3300009709-46|LMICHLKC_01067	3300009787-37|NFOFENCB_01364, 3300009787-37|NFOFENCB_01620	3300010035-10|IKNAMKLF_00018, 3300010035-10|IKNAMKLF_00228	3300011418-10|GGIABPDN_00853, 3300011418-10|GGIABPDN_01213, 3300011418-10|GGIABPDN_01272, 3300011418-10|GGIABPDN_01898, 3300011418-10|GGIABPDN_02052, 3300011418-10|GGIABPDN_02379	3300011418-14|HEOKIGJJ_00117, 3300011418-14|HEOKIGJJ_00223, 3300011418-14|HEOKIGJJ_00876, 3300011418-14|HEOKIGJJ_01634	3300012931-71|GKFENFGF_00069, 3300012931-71|GKFENFGF_00975, 3300012931-71|GKFENFGF_01098	3300013126-109|KNBNGCFK_00492	3300013132-109|MOMFEKKI_00600	3300013133-59|PPLPNCIG_00046, 3300013133-59|PPLPNCIG_00649, 3300013133-59|PPLPNCIG_01264	3300020740-2|3300020740.a_Ga0207056_1001_62, 3300020740-2|3300020740.a_Ga0207056_1007_37, 3300020740-2|3300020740.a_Ga0207056_1016_26, 3300020740-2|3300020740.a_Ga0207056_1046_8	3300020889-1|3300020889.a_Ga0207113_1006_45, 3300020889-1|3300020889.a_Ga0207113_1040_4	3300020970-2|Ga0206972_1004_48, 3300020970-2|Ga0206972_1033_13	7_bin48|JIFKHO_00455, 7_bin48|JIFKHO_04325, 7_bin48|JIFKHO_05110	8_bin5|LGHLDB_02405, 8_bin5|LGHLDB_03480, 8_bin5|LGHLDB_04470	ACE65|ACE65_AW_00070, ACE65|ACE65_BO_00670, ACE65|ACE65_CK_00610	ACE_VER1|MBX3718371.1, ACE_VER1|MBX3719039.1, ACE_VER1|MBX3719119.1	AMR_MDS_3053|HRW58881.1	AMR_MDS_5451|HRD55248.1, AMR_MDS_5451|HRD55249.1, AMR_MDS_5451|HRD55250.1, AMR_MDS_5451|HRD55334.1, AMR_MDS_5451|HRD55645.1	AcF125|WP_213156952.1, AcF125|WP_213157242.1, AcF125|WP_213157774.1, AcF125|WP_249274162.1	AlinenLipids_bin-5835|AGNIBB_05500	Amazon_FNV_2010_10_1_1_2|PWU15557.1	BOG_genome_mining.12|KJNJCJ_00480	BP7.bin23|EFJMMN_01885, BP7.bin23|EFJMMN_01940, BP7.bin23|EFJMMN_06610		BWMinHeated_Nextera49_MAG1|DKNCPF_00635, BWMinHeated_Nextera49_MAG1|DKNCPF_06985, BWMinHeated_Nextera49_MAG1|DKNCPF_07100	BWMinHeated_Nextera75_MAG3|JHDLGO_00980, BWMinHeated_Nextera75_MAG3|JHDLGO_02425	BWOrgControl_Nextera58_MAG3|HEJINJ_07555	BWSM_113|MBIMLD_04005, BWSM_113|MBIMLD_05995	Bin61_76|Bin61_76_01091
OG0000013	1021942-13|GLLEOLEH_00203	1021942-14|LGBMDHFM_00020, 1021942-14|LGBMDHFM_01139	1039689-34|IOFDCPKP_00552, 1039689-34|IOFDCPKP_00784		1045240-7|NHDGFNMI_00543		1063924-70|IDDGJEME_00326, 1063924-70|IDDGJEME_00868			1096102-30|LBNIEKCL_00340, 1096102-30|LBNIEKCL_00576	1159587-4|Ga0210389_10001372_1, 1159587-4|Ga0210389_10004197_9		3300005529-103|HANACOGF_00751, 3300005529-103|HANACOGF_00752	3300006056-100|IAMNDGCP_00908, 3300006056-100|IAMNDGCP_00967, 3300006056-100|IAMNDGCP_00968, 3300006056-100|IAMNDGCP_01545	3300006056-139|LLNDBGHI_00427, 3300006056-139|LLNDBGHI_00455	3300006177-14|ECKMPJFO_00528, 3300006177-14|ECKMPJFO_01740	3300009083-135|FEPLNKGK_00135, 3300009083-135|FEPLNKGK_00485, 3300009083-135|FEPLNKGK_01017, 3300009083-135|FEPLNKGK_01632, 3300009083-135|FEPLNKGK_01691	3300009084-136|FIBMPHPK_00595, 3300009084-136|FIBMPHPK_01191, 3300009084-136|FIBMPHPK_01556	3300009084-150|LAOBABEO_00692, 3300009084-150|LAOBABEO_00693, 3300009084-150|LAOBABEO_01141, 3300009084-150|LAOBABEO_01142, 3300009084-150|LAOBABEO_01423, 3300009084-150|LAOBABEO_01508	3300009703-49|PEBAADJC_01062	3300009709-46|LMICHLKC_01292	3300009787-37|NFOFENCB_00170, 3300009787-37|NFOFENCB_00321, 3300009787-37|NFOFENCB_01270	3300010035-10|IKNAMKLF_00825	3300011418-10|GGIABPDN_00157, 3300011418-10|GGIABPDN_00249, 3300011418-10|GGIABPDN_00304, 3300011418-10|GGIABPDN_00456, 3300011418-10|GGIABPDN_00475, 3300011418-10|GGIABPDN_00578, 3300011418-10|GGIABPDN_00971, 3300011418-10|GGIABPDN_01187, 3300011418-10|GGIABPDN_01486, 3300011418-10|GGIABPDN_01619, 3300011418-10|GGIABPDN_01644, 3300011418-10|GGIABPDN_01737, 3300011418-10|GGIABPDN_01973	3300011418-14|HEOKIGJJ_01057, 3300011418-14|HEOKIGJJ_01335, 3300011418-14|HEOKIGJJ_01707, 3300011418-14|HEOKIGJJ_01735, 3300011418-14|HEOKIGJJ_01736	3300012931-71|GKFENFGF_00671		3300013132-109|MOMFEKKI_00453		3300020740-2|3300020740.a_Ga0207056_1004_46, 3300020740-2|3300020740.a_Ga0207056_1007_4, 3300020740-2|3300020740.a_Ga0207056_1013_30, 3300020740-2|3300020740.a_Ga0207056_1013_31, 3300020740-2|3300020740.a_Ga0207056_1015_3, 3300020740-2|3300020740.a_Ga0207056_1039_19, 3300020740-2|3300020740.a_Ga0207056_1075_16, 3300020740-2|3300020740.a_Ga0207056_1081_3, 3300020740-2|3300020740.a_Ga0207056_1190_6…	3300020889-1|3300020889.a_Ga0207113_1159_5, 3300020889-1|3300020889.a_Ga0207113_1184_8, 3300020889-1|3300020889.a_Ga0207113_1197_12	3300020970-2|Ga0206972_1002_4, 3300020970-2|Ga0206972_1044_12	7_bin48|JIFKHO_01335, 7_bin48|JIFKHO_03370, 7_bin48|JIFKHO_04870	8_bin5|LGHLDB_00165, 8_bin5|LGHLDB_01295, 8_bin5|LGHLDB_06420	ACE65|ACE65_BE_00020, ACE65|ACE65_BX_00510, ACE65|ACE65_CO_00190	ACE_VER1|MBX3718393.1, ACE_VER1|MBX3719208.1, ACE_VER1|MBX3719350.1, ACE_VER1|MBX3719773.1	AMR_MDS_3053|HRW58424.1, AMR_MDS_3053|HRW58437.1, AMR_MDS_3053|HRW58529.1, AMR_MDS_3053|HRW58905.1	AMR_MDS_5451|HRD54962.1, AMR_MDS_5451|HRD55809.1, AMR_MDS_5451|HRD55810.1, AMR_MDS_5451|HRD56201.1, AMR_MDS_5451|HRD56269.1, AMR_MDS_5451|HRD56276.1, AMR_MDS_5451|HRD56298.1	AcF125|WP_213157005.1, AcF125|WP_249274151.1	AlinenLipids_bin-5835|AGNIBB_00535	Amazon_FNV_2010_10_1_1_2|PWU14876.1, Amazon_FNV_2010_10_1_1_2|PWU14877.1, Amazon_FNV_2010_10_1_1_2|PWU14878.1	BOG_genome_mining.12|KJNJCJ_01180, BOG_genome_mining.12|KJNJCJ_02880	BP7.bin23|EFJMMN_03715, BP7.bin23|EFJMMN_06570	BWMinHeated_Nextera29_MAG2|DGABAA_01730, BWMinHeated_Nextera29_MAG2|DGABAA_02230	BWMinHeated_Nextera49_MAG1|DKNCPF_00185, BWMinHeated_Nextera49_MAG1|DKNCPF_07045	BWMinHeated_Nextera75_MAG3|JHDLGO_07345, BWMinHeated_Nextera75_MAG3|JHDLGO_07350	BWOrgControl_Nextera58_MAG3|HEJINJ_06780	BWSM_113|MBIMLD_03105, BWSM_113|MBIMLD_03665	Bin61_76|Bin61_76_01308
OG0000014	1021942-13|GLLEOLEH_00313, 1021942-13|GLLEOLEH_00711	1021942-14|LGBMDHFM_00381, 1021942-14|LGBMDHFM_00786, 1021942-14|LGBMDHFM_01104	1039689-34|IOFDCPKP_00370, 1039689-34|IOFDCPKP_00620, 1039689-34|IOFDCPKP_01009, 1039689-34|IOFDCPKP_01115	1045192-5|LKKCNNGL_01008, 1045192-5|LKKCNNGL_01347	1045240-7|NHDGFNMI_00209, 1045240-7|NHDGFNMI_00754	1049244-12|DPKPGIHO_00806	1063924-70|IDDGJEME_00571, 1063924-70|IDDGJEME_00616, 1063924-70|IDDGJEME_00928	1070360-7|MNAFDIOF_00529, 1070360-7|MNAFDIOF_02179, 1070360-7|MNAFDIOF_02272	1095360-24|OKJDMFIN_00543, 1095360-24|OKJDMFIN_01668	1096102-30|LBNIEKCL_00427, 1096102-30|LBNIEKCL_00480, 1096102-30|LBNIEKCL_01596		17-3921_L77|WP_201456693.1	3300005529-103|HANACOGF_00062, 3300005529-103|HANACOGF_01575	3300006056-100|IAMNDGCP_00279, 3300006056-100|IAMNDGCP_00564, 3300006056-100|IAMNDGCP_00989	3300006056-139|LLNDBGHI_00160, 3300006056-139|LLNDBGHI_00473	3300006177-14|ECKMPJFO_00604, 3300006177-14|ECKMPJFO_00805, 3300006177-14|ECKMPJFO_01539, 3300006177-14|ECKMPJFO_01755	3300009083-135|FEPLNKGK_00799, 3300009083-135|FEPLNKGK_01391, 3300009083-135|FEPLNKGK_01700	3300009084-136|FIBMPHPK_00164, 3300009084-136|FIBMPHPK_00408, 3300009084-136|FIBMPHPK_00829	3300009084-150|LAOBABEO_01218, 3300009084-150|LAOBABEO_01531	3300009703-49|PEBAADJC_00469, 3300009703-49|PEBAADJC_01085, 3300009703-49|PEBAADJC_01206	3300009709-46|LMICHLKC_00043, 3300009709-46|LMICHLKC_00212	3300009787-37|NFOFENCB_00075, 3300009787-37|NFOFENCB_01049	3300010035-10|IKNAMKLF_00538	3300011418-10|GGIABPDN_01707, 3300011418-10|GGIABPDN_01798	3300011418-14|HEOKIGJJ_00926, 3300011418-14|HEOKIGJJ_01751	3300012931-71|GKFENFGF_00702, 3300012931-71|GKFENFGF_01108, 3300012931-71|GKFENFGF_01754, 3300012931-71|GKFENFGF_01813	3300013126-109|KNBNGCFK_00038, 3300013126-109|KNBNGCFK_00675, 3300013126-109|KNBNGCFK_00732	3300013132-109|MOMFEKKI_01154, 3300013132-109|MOMFEKKI_01466	3300013133-59|PPLPNCIG_00508, 3300013133-59|PPLPNCIG_00818	3300020740-2|3300020740.a_Ga0207056_1018_11, 3300020740-2|3300020740.a_Ga0207056_1073_8	3300020889-1|3300020889.a_Ga0207113_1023_50, 3300020889-1|3300020889.a_Ga0207113_1163_1	3300020970-2|Ga0206972_1004_62, 3300020970-2|Ga0206972_1106_4	7_bin48|JIFKHO_03980, 7_bin48|JIFKHO_05630	8_bin5|LGHLDB_02510, 8_bin5|LGHLDB_04010, 8_bin5|LGHLDB_05895	ACE65|ACE65_BR_00860	ACE_VER1|MBX3718216.1, ACE_VER1|MBX3719779.1, ACE_VER1|MBX3720093.1	AMR_MDS_3053|HRW58115.1, AMR_MDS_3053|HRW58173.1, AMR_MDS_3053|HRW58670.1	AMR_MDS_5451|HRD55466.1, AMR_MDS_5451|HRD55953.1, AMR_MDS_5451|HRD56067.1, AMR_MDS_5451|HRD56068.1	AcF125|WP_213156996.1, AcF125|WP_249274120.1	AlinenLipids_bin-5835|AGNIBB_03080, AlinenLipids_bin-5835|AGNIBB_03600	Amazon_FNV_2010_10_1_1_2|PWU14274.1, Amazon_FNV_2010_10_1_1_2|PWU15112.1	BOG_genome_mining.12|KJNJCJ_03430, BOG_genome_mining.12|KJNJCJ_09100	BP7.bin23|EFJMMN_02540, BP7.bin23|EFJMMN_03470, BP7.bin23|EFJMMN_08655		BWMinHeated_Nextera49_MAG1|DKNCPF_01680, BWMinHeated_Nextera49_MAG1|DKNCPF_05810	BWMinHeated_Nextera75_MAG3|JHDLGO_01300, BWMinHeated_Nextera75_MAG3|JHDLGO_04635	BWOrgControl_Nextera58_MAG3|HEJINJ_03465, BWOrgControl_Nextera58_MAG3|HEJINJ_07285	BWSM_113|MBIMLD_04645, BWSM_113|MBIMLD_05045, BWSM_113|MBIMLD_06860	Bin61_76|Bin61_76_00240, Bin61_76|Bin61_76_01019
OG0000015	1021942-13|GLLEOLEH_00264, 1021942-13|GLLEOLEH_00265, 1021942-13|GLLEOLEH_01225	1021942-14|LGBMDHFM_00921, 1021942-14|LGBMDHFM_00922		1045192-5|LKKCNNGL_00516, 1045192-5|LKKCNNGL_00517	1045240-7|NHDGFNMI_00360, 1045240-7|NHDGFNMI_01388	1049244-12|DPKPGIHO_00956, 1049244-12|DPKPGIHO_00957	1063924-70|IDDGJEME_01212, 1063924-70|IDDGJEME_01213	1070360-7|MNAFDIOF_00485, 1070360-7|MNAFDIOF_02064	1095360-24|OKJDMFIN_00906, 1095360-24|OKJDMFIN_00907	1096102-30|LBNIEKCL_00897, 1096102-30|LBNIEKCL_00898	1159587-4|Ga0210389_10002067_10, 1159587-4|Ga0210389_10002067_11	17-3921_L77|WP_201456549.1, 17-3921_L77|WP_201456550.1, 17-3921_L77|WP_201456989.1, 17-3921_L77|WP_201456990.1	3300005529-103|HANACOGF_00643, 3300005529-103|HANACOGF_00644	3300006056-100|IAMNDGCP_01485, 3300006056-100|IAMNDGCP_01486	3300006056-139|LLNDBGHI_00232, 3300006056-139|LLNDBGHI_00233	3300006177-14|ECKMPJFO_00324, 3300006177-14|ECKMPJFO_00325, 3300006177-14|ECKMPJFO_00329	3300009083-135|FEPLNKGK_01406, 3300009083-135|FEPLNKGK_01407	3300009084-136|FIBMPHPK_00842, 3300009084-136|FIBMPHPK_00843	3300009084-150|LAOBABEO_01028	3300009703-49|PEBAADJC_01469, 3300009703-49|PEBAADJC_01470	3300009709-46|LMICHLKC_00761		3300010035-10|IKNAMKLF_01130, 3300010035-10|IKNAMKLF_01131	3300011418-10|GGIABPDN_00346, 3300011418-10|GGIABPDN_00347, 3300011418-10|GGIABPDN_00721, 3300011418-10|GGIABPDN_00722	3300011418-14|HEOKIGJJ_01139, 3300011418-14|HEOKIGJJ_01140	3300012931-71|GKFENFGF_00346, 3300012931-71|GKFENFGF_00347	3300013126-109|KNBNGCFK_00332, 3300013126-109|KNBNGCFK_00333	3300013132-109|MOMFEKKI_00073, 3300013132-109|MOMFEKKI_00074	3300013133-59|PPLPNCIG_00191, 3300013133-59|PPLPNCIG_00570, 3300013133-59|PPLPNCIG_00571	3300020740-2|3300020740.a_Ga0207056_1015_22, 3300020740-2|3300020740.a_Ga0207056_1039_2, 3300020740-2|3300020740.a_Ga0207056_1039_3	3300020889-1|3300020889.a_Ga0207113_1216_3, 3300020889-1|3300020889.a_Ga0207113_1216_4, 3300020889-1|3300020889.a_Ga0207113_1249_4, 3300020889-1|3300020889.a_Ga0207113_1249_5	3300020970-2|Ga0206972_1004_59, 3300020970-2|Ga0206972_1124_6, 3300020970-2|Ga0206972_1124_7	7_bin48|JIFKHO_02315, 7_bin48|JIFKHO_02320	8_bin5|LGHLDB_05210, 8_bin5|LGHLDB_05215		ACE_VER1|MBX3718568.1, ACE_VER1|MBX3719676.1, ACE_VER1|MBX3719677.1	AMR_MDS_3053|HRW58903.1, AMR_MDS_3053|HRW58904.1	AMR_MDS_5451|HRD54954.1, AMR_MDS_5451|HRD54955.1			Amazon_FNV_2010_10_1_1_2|PWU16601.1, Amazon_FNV_2010_10_1_1_2|PWU16602.1	BOG_genome_mining.12|KJNJCJ_02120, BOG_genome_mining.12|KJNJCJ_02125	BP7.bin23|EFJMMN_04520	BWMinHeated_Nextera29_MAG2|DGABAA_05005, BWMinHeated_Nextera29_MAG2|DGABAA_06420, BWMinHeated_Nextera29_MAG2|DGABAA_06430	BWMinHeated_Nextera49_MAG1|DKNCPF_04775, BWMinHeated_Nextera49_MAG1|DKNCPF_04780	BWMinHeated_Nextera75_MAG3|JHDLGO_00130, BWMinHeated_Nextera75_MAG3|JHDLGO_00135, BWMinHeated_Nextera75_MAG3|JHDLGO_04200	BWOrgControl_Nextera58_MAG3|HEJINJ_05700	BWSM_113|MBIMLD_06200, BWSM_113|MBIMLD_06205
OG0000016	1021942-13|GLLEOLEH_00661, 1021942-13|GLLEOLEH_01504, 1021942-13|GLLEOLEH_01601, 1021942-13|GLLEOLEH_01739	1021942-14|LGBMDHFM_00580	1039689-34|IOFDCPKP_00662	1045192-5|LKKCNNGL_00790, 1045192-5|LKKCNNGL_01246			1063924-70|IDDGJEME_00243, 1063924-70|IDDGJEME_00270, 1063924-70|IDDGJEME_00655, 1063924-70|IDDGJEME_00980	1070360-7|MNAFDIOF_01154, 1070360-7|MNAFDIOF_01666	1095360-24|OKJDMFIN_01515, 1095360-24|OKJDMFIN_01517	1096102-30|LBNIEKCL_00495, 1096102-30|LBNIEKCL_00497, 1096102-30|LBNIEKCL_00578, 1096102-30|LBNIEKCL_01102	1159587-4|Ga0210389_10002702_1		3300005529-103|HANACOGF_00110, 3300005529-103|HANACOGF_00330, 3300005529-103|HANACOGF_00404, 3300005529-103|HANACOGF_01307, 3300005529-103|HANACOGF_01474	3300006056-100|IAMNDGCP_00052, 3300006056-100|IAMNDGCP_00958, 3300006056-100|IAMNDGCP_01567	3300006056-139|LLNDBGHI_00407	3300006177-14|ECKMPJFO_00894, 3300006177-14|ECKMPJFO_01091, 3300006177-14|ECKMPJFO_01331, 3300006177-14|ECKMPJFO_01398		3300009084-136|FIBMPHPK_01100		3300009703-49|PEBAADJC_00590, 3300009703-49|PEBAADJC_00710, 3300009703-49|PEBAADJC_00711, 3300009703-49|PEBAADJC_00712, 3300009703-49|PEBAADJC_01389, 3300009703-49|PEBAADJC_01431, 3300009703-49|PEBAADJC_01594	3300009709-46|LMICHLKC_00079		3300010035-10|IKNAMKLF_00505	3300011418-10|GGIABPDN_01150, 3300011418-10|GGIABPDN_02334		3300012931-71|GKFENFGF_00110, 3300012931-71|GKFENFGF_00632, 3300012931-71|GKFENFGF_00733, 3300012931-71|GKFENFGF_00795	3300013126-109|KNBNGCFK_00557	3300013132-109|MOMFEKKI_00410, 3300013132-109|MOMFEKKI_00490	3300013133-59|PPLPNCIG_01061	3300020740-2|3300020740.a_Ga0207056_1033_7		3300020970-2|Ga0206972_1002_82, 3300020970-2|Ga0206972_1010_60, 3300020970-2|Ga0206972_1041_26, 3300020970-2|Ga0206972_1070_10	7_bin48|JIFKHO_04080, 7_bin48|JIFKHO_05025, 7_bin48|JIFKHO_05270	8_bin5|LGHLDB_03405, 8_bin5|LGHLDB_03565, 8_bin5|LGHLDB_04660, 8_bin5|LGHLDB_04815		ACE_VER1|MBX3718014.1, ACE_VER1|MBX3718016.1, ACE_VER1|MBX3718319.1, ACE_VER1|MBX3718383.1, ACE_VER1|MBX3718399.1, ACE_VER1|MBX3718742.1, ACE_VER1|MBX3719504.1, ACE_VER1|MBX3719702.1	AMR_MDS_3053|HRW58671.1		AcF125|WP_213158333.1	AlinenLipids_bin-5835|AGNIBB_00825, AlinenLipids_bin-5835|AGNIBB_03270, AlinenLipids_bin-5835|AGNIBB_05685	Amazon_FNV_2010_10_1_1_2|PWU13747.1, Amazon_FNV_2010_10_1_1_2|PWU14915.1, Amazon_FNV_2010_10_1_1_2|PWU15560.1	BOG_genome_mining.12|KJNJCJ_00875, BOG_genome_mining.12|KJNJCJ_01070, BOG_genome_mining.12|KJNJCJ_01575	BP7.bin23|EFJMMN_01430, BP7.bin23|EFJMMN_06935	BWMinHeated_Nextera29_MAG2|DGABAA_02840, BWMinHeated_Nextera29_MAG2|DGABAA_07925		BWMinHeated_Nextera75_MAG3|JHDLGO_04375, BWMinHeated_Nextera75_MAG3|JHDLGO_04900, BWMinHeated_Nextera75_MAG3|JHDLGO_07375	BWOrgControl_Nextera58_MAG3|HEJINJ_03120, BWOrgControl_Nextera58_MAG3|HEJINJ_07250	BWSM_113|MBIMLD_03395, BWSM_113|MBIMLD_03585, BWSM_113|MBIMLD_05515, BWSM_113|MBIMLD_07030	Bin61_76|Bin61_76_00431, Bin61_76|Bin61_76_00563, Bin61_76|Bin61_76_01217
OG0000017	1021942-13|GLLEOLEH_00396, 1021942-13|GLLEOLEH_00943, 1021942-13|GLLEOLEH_01450	1021942-14|LGBMDHFM_00089, 1021942-14|LGBMDHFM_01077	1039689-34|IOFDCPKP_01081	1045192-5|LKKCNNGL_00532, 1045192-5|LKKCNNGL_01339	1045240-7|NHDGFNMI_00495	1049244-12|DPKPGIHO_00193, 1049244-12|DPKPGIHO_00194, 1049244-12|DPKPGIHO_00885	1063924-70|IDDGJEME_00817, 1063924-70|IDDGJEME_01379	1070360-7|MNAFDIOF_00573, 1070360-7|MNAFDIOF_01039	1095360-24|OKJDMFIN_00273, 1095360-24|OKJDMFIN_00315, 1095360-24|OKJDMFIN_01115, 1095360-24|OKJDMFIN_01286, 1095360-24|OKJDMFIN_01435	1096102-30|LBNIEKCL_00391	1159587-4|Ga0210389_10017221_4	17-3921_L77|WP_201456795.1, 17-3921_L77|WP_201457161.1	3300005529-103|HANACOGF_00825, 3300005529-103|HANACOGF_01170	3300006056-100|IAMNDGCP_00385, 3300006056-100|IAMNDGCP_01402	3300006056-139|LLNDBGHI_00526, 3300006056-139|LLNDBGHI_01000	3300006177-14|ECKMPJFO_01033	3300009083-135|FEPLNKGK_00221, 3300009083-135|FEPLNKGK_00222, 3300009083-135|FEPLNKGK_00552, 3300009083-135|FEPLNKGK_01599	3300009084-136|FIBMPHPK_00210, 3300009084-136|FIBMPHPK_00678, 3300009084-136|FIBMPHPK_01947	3300009084-150|LAOBABEO_00262, 3300009084-150|LAOBABEO_00480, 3300009084-150|LAOBABEO_00585, 3300009084-150|LAOBABEO_00586, 3300009084-150|LAOBABEO_00587, 3300009084-150|LAOBABEO_00588	3300009703-49|PEBAADJC_01568, 3300009703-49|PEBAADJC_01620	3300009709-46|LMICHLKC_00920, 3300009709-46|LMICHLKC_01301	3300009787-37|NFOFENCB_00269, 3300009787-37|NFOFENCB_00879	3300010035-10|IKNAMKLF_00554	3300011418-10|GGIABPDN_00168, 3300011418-10|GGIABPDN_02037, 3300011418-10|GGIABPDN_02302	3300011418-14|HEOKIGJJ_00212, 3300011418-14|HEOKIGJJ_00309	3300012931-71|GKFENFGF_01218, 3300012931-71|GKFENFGF_01514	3300013126-109|KNBNGCFK_00435	3300013132-109|MOMFEKKI_00661, 3300013132-109|MOMFEKKI_00761	3300013133-59|PPLPNCIG_00353, 3300013133-59|PPLPNCIG_00711	3300020740-2|3300020740.a_Ga0207056_1002_44, 3300020740-2|3300020740.a_Ga0207056_1008_26, 3300020740-2|3300020740.a_Ga0207056_1011_5	3300020889-1|3300020889.a_Ga0207113_1026_10, 3300020889-1|3300020889.a_Ga0207113_1066_13, 3300020889-1|3300020889.a_Ga0207113_1183_5	3300020970-2|Ga0206972_1011_14, 3300020970-2|Ga0206972_1022_36, 3300020970-2|Ga0206972_1027_17	7_bin48|JIFKHO_00225, 7_bin48|JIFKHO_07230	8_bin5|LGHLDB_07370, 8_bin5|LGHLDB_08010	ACE65|ACE65_BG_00520, ACE65|ACE65_BR_00230, ACE65|ACE65_BS_00370, ACE65|ACE65_CQ_00740	ACE_VER1|MBX3718878.1, ACE_VER1|MBX3719170.1	AMR_MDS_3053|HRW58504.1, AMR_MDS_3053|HRW58537.1	AMR_MDS_5451|HRD54856.1, AMR_MDS_5451|HRD55557.1, AMR_MDS_5451|HRD55558.1	AcF125|WP_213157321.1, AcF125|WP_213158184.1	AlinenLipids_bin-5835|AGNIBB_01910, AlinenLipids_bin-5835|AGNIBB_03370	Amazon_FNV_2010_10_1_1_2|PWU13578.1, Amazon_FNV_2010_10_1_1_2|PWU16167.1, Amazon_FNV_2010_10_1_1_2|PWU16256.1	BOG_genome_mining.12|KJNJCJ_00205, BOG_genome_mining.12|KJNJCJ_05420	BP7.bin23|EFJMMN_01370, BP7.bin23|EFJMMN_05565		BWMinHeated_Nextera49_MAG1|DKNCPF_00785, BWMinHeated_Nextera49_MAG1|DKNCPF_04350, BWMinHeated_Nextera49_MAG1|DKNCPF_05340	BWMinHeated_Nextera75_MAG3|JHDLGO_00750, BWMinHeated_Nextera75_MAG3|JHDLGO_02925	BWOrgControl_Nextera58_MAG3|HEJINJ_01805, BWOrgControl_Nextera58_MAG3|HEJINJ_02715	BWSM_113|MBIMLD_00105, BWSM_113|MBIMLD_02185, BWSM_113|MBIMLD_02495, BWSM_113|MBIMLD_06590	Bin61_76|Bin61_76_00972, Bin61_76|Bin61_76_01295
OG0000018	1021942-13|GLLEOLEH_01556, 1021942-13|GLLEOLEH_01702, 1021942-13|GLLEOLEH_01775	1021942-14|LGBMDHFM_00409, 1021942-14|LGBMDHFM_00566, 1021942-14|LGBMDHFM_01135	1039689-34|IOFDCPKP_00722, 1039689-34|IOFDCPKP_01109	1045192-5|LKKCNNGL_00525		1049244-12|DPKPGIHO_00069	1063924-70|IDDGJEME_00381, 1063924-70|IDDGJEME_01130, 1063924-70|IDDGJEME_01151, 1063924-70|IDDGJEME_01454	1070360-7|MNAFDIOF_00500, 1070360-7|MNAFDIOF_00707, 1070360-7|MNAFDIOF_00710	1095360-24|OKJDMFIN_00570, 1095360-24|OKJDMFIN_00762, 1095360-24|OKJDMFIN_01686	1096102-30|LBNIEKCL_00306, 1096102-30|LBNIEKCL_00508, 1096102-30|LBNIEKCL_00980, 1096102-30|LBNIEKCL_01360	1159587-4|Ga0210389_10002903_10, 1159587-4|Ga0210389_10005155_9		3300005529-103|HANACOGF_00627, 3300005529-103|HANACOGF_00795, 3300005529-103|HANACOGF_01402	3300006056-100|IAMNDGCP_00108, 3300006056-100|IAMNDGCP_01216, 3300006056-100|IAMNDGCP_01606		3300006177-14|ECKMPJFO_00481, 3300006177-14|ECKMPJFO_01063, 3300006177-14|ECKMPJFO_01488, 3300006177-14|ECKMPJFO_01677	3300009083-135|FEPLNKGK_01408	3300009084-136|FIBMPHPK_01413	3300009084-150|LAOBABEO_01677	3300009703-49|PEBAADJC_00232, 3300009703-49|PEBAADJC_01231, 3300009703-49|PEBAADJC_01739	3300009709-46|LMICHLKC_00457, 3300009709-46|LMICHLKC_01007	3300009787-37|NFOFENCB_00385	3300010035-10|IKNAMKLF_00079	3300011418-10|GGIABPDN_00757, 3300011418-10|GGIABPDN_01144	3300011418-14|HEOKIGJJ_00990	3300012931-71|GKFENFGF_00067, 3300012931-71|GKFENFGF_00495, 3300012931-71|GKFENFGF_00514, 3300012931-71|GKFENFGF_00657, 3300012931-71|GKFENFGF_01601		3300013132-109|MOMFEKKI_01185, 3300013132-109|MOMFEKKI_01300, 3300013132-109|MOMFEKKI_01365	3300013133-59|PPLPNCIG_00402, 3300013133-59|PPLPNCIG_00404, 3300013133-59|PPLPNCIG_00877, 3300013133-59|PPLPNCIG_01150, 3300013133-59|PPLPNCIG_01311	3300020740-2|3300020740.a_Ga0207056_1013_19	3300020889-1|3300020889.a_Ga0207113_1040_7	3300020970-2|Ga0206972_1002_86, 3300020970-2|Ga0206972_1023_28, 3300020970-2|Ga0206972_1071_4	7_bin48|JIFKHO_04355, 7_bin48|JIFKHO_04690, 7_bin48|JIFKHO_05485, 7_bin48|JIFKHO_05545, 7_bin48|JIFKHO_06570	8_bin5|LGHLDB_02250, 8_bin5|LGHLDB_02950, 8_bin5|LGHLDB_03180	ACE65|ACE65_BR_00420	ACE_VER1|MBX3718033.1, ACE_VER1|MBX3718179.1, ACE_VER1|MBX3718659.1	AMR_MDS_3053|HRW58013.1, AMR_MDS_3053|HRW58062.1, AMR_MDS_3053|HRW58384.1, AMR_MDS_3053|HRW58932.1	AMR_MDS_5451|HRD55849.1	AcF125|WP_213156899.1	AlinenLipids_bin-5835|AGNIBB_05450	Amazon_FNV_2010_10_1_1_2|PWU14154.1, Amazon_FNV_2010_10_1_1_2|PWU14155.1, Amazon_FNV_2010_10_1_1_2|PWU14814.1	BOG_genome_mining.12|KJNJCJ_01835, BOG_genome_mining.12|KJNJCJ_07685, BOG_genome_mining.12|KJNJCJ_08470	BP7.bin23|EFJMMN_01140, BP7.bin23|EFJMMN_01780, BP7.bin23|EFJMMN_07710	BWMinHeated_Nextera29_MAG2|DGABAA_04120, BWMinHeated_Nextera29_MAG2|DGABAA_04315, BWMinHeated_Nextera29_MAG2|DGABAA_04740, BWMinHeated_Nextera29_MAG2|DGABAA_05550, BWMinHeated_Nextera29_MAG2|DGABAA_05565, BWMinHeated_Nextera29_MAG2|DGABAA_05605	BWMinHeated_Nextera49_MAG1|DKNCPF_00075	BWMinHeated_Nextera75_MAG3|JHDLGO_04025, BWMinHeated_Nextera75_MAG3|JHDLGO_06430, BWMinHeated_Nextera75_MAG3|JHDLGO_07175	BWOrgControl_Nextera58_MAG3|HEJINJ_03245, BWOrgControl_Nextera58_MAG3|HEJINJ_03270, BWOrgControl_Nextera58_MAG3|HEJINJ_03305, BWOrgControl_Nextera58_MAG3|HEJINJ_03330, BWOrgControl_Nextera58_MAG3|HEJINJ_07005, BWOrgControl_Nextera58_MAG3|HEJINJ_08270, BWOrgControl_Nextera58_MAG3|HEJINJ_08395	BWSM_113|MBIMLD_00220, BWSM_113|MBIMLD_05990, BWSM_113|MBIMLD_06095	Bin61_76|Bin61_76_00199
OG0000019	1021942-13|GLLEOLEH_00647	1021942-14|LGBMDHFM_00676	1039689-34|IOFDCPKP_00279, 1039689-34|IOFDCPKP_00679, 1039689-34|IOFDCPKP_00922	1045192-5|LKKCNNGL_00940	1045240-7|NHDGFNMI_00258, 1045240-7|NHDGFNMI_01233	1049244-12|DPKPGIHO_00541	1063924-70|IDDGJEME_00163, 1063924-70|IDDGJEME_00783, 1063924-70|IDDGJEME_00832	1070360-7|MNAFDIOF_01058, 1070360-7|MNAFDIOF_01264	1095360-24|OKJDMFIN_00218, 1095360-24|OKJDMFIN_00403	1096102-30|LBNIEKCL_00826, 1096102-30|LBNIEKCL_01047	1159587-4|Ga0210389_10015587_2	17-3921_L77|WP_201456901.1, 17-3921_L77|WP_201456929.1	3300005529-103|HANACOGF_01220	3300006056-100|IAMNDGCP_01013	3300006056-139|LLNDBGHI_00126	3300006177-14|ECKMPJFO_00029, 3300006177-14|ECKMPJFO_00730	3300009083-135|FEPLNKGK_00732, 3300009083-135|FEPLNKGK_01679, 3300009083-135|FEPLNKGK_02020	3300009084-136|FIBMPHPK_00365, 3300009084-136|FIBMPHPK_01657, 3300009084-136|FIBMPHPK_01799	3300009084-150|LAOBABEO_00338, 3300009084-150|LAOBABEO_00434	3300009703-49|PEBAADJC_00191, 3300009703-49|PEBAADJC_00560	3300009709-46|LMICHLKC_00037, 3300009709-46|LMICHLKC_00338, 3300009709-46|LMICHLKC_00731, 3300009709-46|LMICHLKC_00991	3300009787-37|NFOFENCB_00191, 3300009787-37|NFOFENCB_00793, 3300009787-37|NFOFENCB_00805, 3300009787-37|NFOFENCB_00828, 3300009787-37|NFOFENCB_01059	3300010035-10|IKNAMKLF_00278	3300011418-10|GGIABPDN_00022, 3300011418-10|GGIABPDN_01248, 3300011418-10|GGIABPDN_01677, 3300011418-10|GGIABPDN_02350, 3300011418-10|GGIABPDN_02363	3300011418-14|HEOKIGJJ_00192, 3300011418-14|HEOKIGJJ_01393	3300012931-71|GKFENFGF_01686	3300013126-109|KNBNGCFK_00400	3300013132-109|MOMFEKKI_00907	3300013133-59|PPLPNCIG_00331	3300020740-2|3300020740.a_Ga0207056_1005_7, 3300020740-2|3300020740.a_Ga0207056_1008_17, 3300020740-2|3300020740.a_Ga0207056_1014_19, 3300020740-2|3300020740.a_Ga0207056_1022_12, 3300020740-2|3300020740.a_Ga0207056_1023_19, 3300020740-2|3300020740.a_Ga0207056_1086_14, 3300020740-2|3300020740.a_Ga0207056_1120_2	3300020889-1|3300020889.a_Ga0207113_1046_16, 3300020889-1|3300020889.a_Ga0207113_1065_15, 3300020889-1|3300020889.a_Ga0207113_1085_16	3300020970-2|Ga0206972_1079_15, 3300020970-2|Ga0206972_1151_8	7_bin48|JIFKHO_03140	8_bin5|LGHLDB_05640, 8_bin5|LGHLDB_06065, 8_bin5|LGHLDB_06985	ACE65|ACE65_AS_00390, ACE65|ACE65_BB_00190	ACE_VER1|MBX3719244.1, ACE_VER1|MBX3719381.1, ACE_VER1|MBX3720026.1	AMR_MDS_3053|HRW58861.1	AMR_MDS_5451|HRD54820.1, AMR_MDS_5451|HRD55877.1, AMR_MDS_5451|HRD55948.1	AcF125|WP_213158044.1, AcF125|WP_283248342.1	AlinenLipids_bin-5835|AGNIBB_00720, AlinenLipids_bin-5835|AGNIBB_01730, AlinenLipids_bin-5835|AGNIBB_02165	Amazon_FNV_2010_10_1_1_2|PWU14456.1	BOG_genome_mining.12|KJNJCJ_01470, BOG_genome_mining.12|KJNJCJ_07710	BP7.bin23|EFJMMN_02935, BP7.bin23|EFJMMN_03500, BP7.bin23|EFJMMN_05830, BP7.bin23|EFJMMN_05855	BWMinHeated_Nextera29_MAG2|DGABAA_00470, BWMinHeated_Nextera29_MAG2|DGABAA_01440	BWMinHeated_Nextera49_MAG1|DKNCPF_02050, BWMinHeated_Nextera49_MAG1|DKNCPF_02420	BWMinHeated_Nextera75_MAG3|JHDLGO_03730	BWOrgControl_Nextera58_MAG3|HEJINJ_01570, BWOrgControl_Nextera58_MAG3|HEJINJ_02095	BWSM_113|MBIMLD_05180	Bin61_76|Bin61_76_00996, Bin61_76|Bin61_76_01042, Bin61_76|Bin61_76_01132
OG0000020	1021942-13|GLLEOLEH_00230, 1021942-13|GLLEOLEH_01092, 1021942-13|GLLEOLEH_01287, 1021942-13|GLLEOLEH_01317	1021942-14|LGBMDHFM_00346, 1021942-14|LGBMDHFM_00636, 1021942-14|LGBMDHFM_00807, 1021942-14|LGBMDHFM_00939		1045192-5|LKKCNNGL_00529, 1045192-5|LKKCNNGL_01168		1049244-12|DPKPGIHO_00780	1063924-70|IDDGJEME_00068, 1063924-70|IDDGJEME_00382, 1063924-70|IDDGJEME_00717, 1063924-70|IDDGJEME_00912, 1063924-70|IDDGJEME_01100	1070360-7|MNAFDIOF_01712, 1070360-7|MNAFDIOF_02145	1095360-24|OKJDMFIN_00784, 1095360-24|OKJDMFIN_00926, 1095360-24|OKJDMFIN_01438	1096102-30|LBNIEKCL_00469, 1096102-30|LBNIEKCL_00854, 1096102-30|LBNIEKCL_00955, 1096102-30|LBNIEKCL_01031, 1096102-30|LBNIEKCL_01138, 1096102-30|LBNIEKCL_01282	1159587-4|Ga0210389_10000958_12, 1159587-4|Ga0210389_10000958_15	17-3921_L77|WP_201456898.1	3300005529-103|HANACOGF_00429, 3300005529-103|HANACOGF_01000, 3300005529-103|HANACOGF_01497	3300006056-100|IAMNDGCP_00841, 3300006056-100|IAMNDGCP_01029, 3300006056-100|IAMNDGCP_01355	3300006056-139|LLNDBGHI_00457, 3300006056-139|LLNDBGHI_00458, 3300006056-139|LLNDBGHI_00461	3300006177-14|ECKMPJFO_00309, 3300006177-14|ECKMPJFO_00505, 3300006177-14|ECKMPJFO_00854, 3300006177-14|ECKMPJFO_01597	3300009083-135|FEPLNKGK_01931			3300009703-49|PEBAADJC_00185, 3300009703-49|PEBAADJC_00506, 3300009703-49|PEBAADJC_00894, 3300009703-49|PEBAADJC_01455	3300009709-46|LMICHLKC_00436			3300011418-10|GGIABPDN_00260		3300012931-71|GKFENFGF_01268, 3300012931-71|GKFENFGF_01331, 3300012931-71|GKFENFGF_01586	3300013126-109|KNBNGCFK_00318, 3300013126-109|KNBNGCFK_00747, 3300013126-109|KNBNGCFK_00755	3300013132-109|MOMFEKKI_00242, 3300013132-109|MOMFEKKI_00294, 3300013132-109|MOMFEKKI_00311, 3300013132-109|MOMFEKKI_00978	3300013133-59|PPLPNCIG_00241, 3300013133-59|PPLPNCIG_00720, 3300013133-59|PPLPNCIG_01022, 3300013133-59|PPLPNCIG_01030			3300020970-2|Ga0206972_1011_6, 3300020970-2|Ga0206972_1128_3, 3300020970-2|Ga0206972_1195_1	7_bin48|JIFKHO_02390, 7_bin48|JIFKHO_02535, 7_bin48|JIFKHO_03040	8_bin5|LGHLDB_00990, 8_bin5|LGHLDB_03955, 8_bin5|LGHLDB_05555, 8_bin5|LGHLDB_05730, 8_bin5|LGHLDB_05950		ACE_VER1|MBX3718106.1, ACE_VER1|MBX3718927.1, ACE_VER1|MBX3719643.1, ACE_VER1|MBX3720065.1, ACE_VER1|MBX3720087.1	AMR_MDS_3053|HRW58076.1, AMR_MDS_3053|HRW58134.1, AMR_MDS_3053|HRW58761.1, AMR_MDS_3053|HRW58792.1				Amazon_FNV_2010_10_1_1_2|PWU14417.1, Amazon_FNV_2010_10_1_1_2|PWU14425.1	BOG_genome_mining.12|KJNJCJ_01390, BOG_genome_mining.12|KJNJCJ_04280, BOG_genome_mining.12|KJNJCJ_08000, BOG_genome_mining.12|KJNJCJ_08545	BP7.bin23|EFJMMN_00005, BP7.bin23|EFJMMN_04540, BP7.bin23|EFJMMN_07060	BWMinHeated_Nextera29_MAG2|DGABAA_00720, BWMinHeated_Nextera29_MAG2|DGABAA_02650, BWMinHeated_Nextera29_MAG2|DGABAA_06030, BWMinHeated_Nextera29_MAG2|DGABAA_06875		BWMinHeated_Nextera75_MAG3|JHDLGO_01630, BWMinHeated_Nextera75_MAG3|JHDLGO_03470, BWMinHeated_Nextera75_MAG3|JHDLGO_03815	BWOrgControl_Nextera58_MAG3|HEJINJ_08215	BWSM_113|MBIMLD_01850, BWSM_113|MBIMLD_04250, BWSM_113|MBIMLD_05115, BWSM_113|MBIMLD_05770
OG0000021	1021942-13|GLLEOLEH_00404, 1021942-13|GLLEOLEH_00781	1021942-14|LGBMDHFM_00011, 1021942-14|LGBMDHFM_00177, 1021942-14|LGBMDHFM_00297	1039689-34|IOFDCPKP_00573	1045192-5|LKKCNNGL_00671		1049244-12|DPKPGIHO_00700	1063924-70|IDDGJEME_00223, 1063924-70|IDDGJEME_01550	1070360-7|MNAFDIOF_01323	1095360-24|OKJDMFIN_00231, 1095360-24|OKJDMFIN_00608, 1095360-24|OKJDMFIN_01192, 1095360-24|OKJDMFIN_01337	1096102-30|LBNIEKCL_01302	1159587-4|Ga0210389_10001719_5, 1159587-4|Ga0210389_10002909_12	17-3921_L77|WP_201456819.1	3300005529-103|HANACOGF_00515, 3300005529-103|HANACOGF_01422	3300006056-100|IAMNDGCP_00657, 3300006056-100|IAMNDGCP_01417	3300006056-139|LLNDBGHI_00091, 3300006056-139|LLNDBGHI_00173	3300006177-14|ECKMPJFO_00160, 3300006177-14|ECKMPJFO_01470	3300009083-135|FEPLNKGK_00830, 3300009083-135|FEPLNKGK_00889	3300009084-136|FIBMPHPK_00831, 3300009084-136|FIBMPHPK_01344	3300009084-150|LAOBABEO_00181, 3300009084-150|LAOBABEO_01158	3300009703-49|PEBAADJC_01177, 3300009703-49|PEBAADJC_01354	3300009709-46|LMICHLKC_00363, 3300009709-46|LMICHLKC_01129	3300009787-37|NFOFENCB_00382, 3300009787-37|NFOFENCB_01532	3300010035-10|IKNAMKLF_00344	3300011418-10|GGIABPDN_00079, 3300011418-10|GGIABPDN_00527, 3300011418-10|GGIABPDN_01477, 3300011418-10|GGIABPDN_01614, 3300011418-10|GGIABPDN_01911, 3300011418-10|GGIABPDN_01933	3300011418-14|HEOKIGJJ_00598, 3300011418-14|HEOKIGJJ_01464, 3300011418-14|HEOKIGJJ_01607	3300012931-71|GKFENFGF_00009, 3300012931-71|GKFENFGF_01087	3300013126-109|KNBNGCFK_00546, 3300013126-109|KNBNGCFK_00802	3300013132-109|MOMFEKKI_00187, 3300013132-109|MOMFEKKI_00200, 3300013132-109|MOMFEKKI_00860	3300013133-59|PPLPNCIG_00141, 3300013133-59|PPLPNCIG_01147, 3300013133-59|PPLPNCIG_01443	3300020740-2|3300020740.a_Ga0207056_1027_3, 3300020740-2|3300020740.a_Ga0207056_1027_4, 3300020740-2|3300020740.a_Ga0207056_1035_15, 3300020740-2|3300020740.a_Ga0207056_1068_12, 3300020740-2|3300020740.a_Ga0207056_1074_17, 3300020740-2|3300020740.a_Ga0207056_1085_5	3300020889-1|3300020889.a_Ga0207113_1011_62, 3300020889-1|3300020889.a_Ga0207113_1068_14, 3300020889-1|3300020889.a_Ga0207113_1083_26	3300020970-2|Ga0206972_1009_59, 3300020970-2|Ga0206972_1071_27	7_bin48|JIFKHO_03605	8_bin5|LGHLDB_01145, 8_bin5|LGHLDB_02760, 8_bin5|LGHLDB_03790	ACE65|ACE65_CD_00440	ACE_VER1|MBX3718751.1, ACE_VER1|MBX3720105.1	AMR_MDS_3053|HRW58333.1	AMR_MDS_5451|HRD54927.1, AMR_MDS_5451|HRD55272.1	AcF125|WP_213157752.1, AcF125|WP_213158462.1	AlinenLipids_bin-5835|AGNIBB_01380, AlinenLipids_bin-5835|AGNIBB_02880		BOG_genome_mining.12|KJNJCJ_00645, BOG_genome_mining.12|KJNJCJ_07670, BOG_genome_mining.12|KJNJCJ_08945	BP7.bin23|EFJMMN_06575	BWMinHeated_Nextera29_MAG2|DGABAA_01325, BWMinHeated_Nextera29_MAG2|DGABAA_06580	BWMinHeated_Nextera49_MAG1|DKNCPF_07380	BWMinHeated_Nextera75_MAG3|JHDLGO_01245, BWMinHeated_Nextera75_MAG3|JHDLGO_01535, BWMinHeated_Nextera75_MAG3|JHDLGO_04020, BWMinHeated_Nextera75_MAG3|JHDLGO_04735	BWOrgControl_Nextera58_MAG3|HEJINJ_04280, BWOrgControl_Nextera58_MAG3|HEJINJ_06835	BWSM_113|MBIMLD_04185, BWSM_113|MBIMLD_07560	Bin61_76|Bin61_76_00023, Bin61_76|Bin61_76_00215, Bin61_76|Bin61_76_01228
OG0000022	1021942-13|GLLEOLEH_01546, 1021942-13|GLLEOLEH_01653	1021942-14|LGBMDHFM_00217, 1021942-14|LGBMDHFM_00399	1039689-34|IOFDCPKP_00828, 1039689-34|IOFDCPKP_01068	1045192-5|LKKCNNGL_00308	1045240-7|NHDGFNMI_00930	1049244-12|DPKPGIHO_00050	1063924-70|IDDGJEME_00432, 1063924-70|IDDGJEME_00545	1070360-7|MNAFDIOF_01301, 1070360-7|MNAFDIOF_01988, 1070360-7|MNAFDIOF_02112	1095360-24|OKJDMFIN_01582, 1095360-24|OKJDMFIN_01745	1096102-30|LBNIEKCL_00266, 1096102-30|LBNIEKCL_00868, 1096102-30|LBNIEKCL_01182	1159587-4|Ga0210389_10009923_6, 1159587-4|Ga0210389_10013165_3	17-3921_L77|WP_201456411.1	3300005529-103|HANACOGF_00141, 3300005529-103|HANACOGF_01387	3300006056-100|IAMNDGCP_00024, 3300006056-100|IAMNDGCP_00205	3300006056-139|LLNDBGHI_00056, 3300006056-139|LLNDBGHI_00265	3300006177-14|ECKMPJFO_00997, 3300006177-14|ECKMPJFO_01658	3300009083-135|FEPLNKGK_00127, 3300009083-135|FEPLNKGK_00579, 3300009083-135|FEPLNKGK_01593	3300009084-136|FIBMPHPK_00505, 3300009084-136|FIBMPHPK_00834, 3300009084-136|FIBMPHPK_00984, 3300009084-136|FIBMPHPK_00985, 3300009084-136|FIBMPHPK_00986	3300009084-150|LAOBABEO_01126, 3300009084-150|LAOBABEO_01159	3300009703-49|PEBAADJC_01223, 3300009703-49|PEBAADJC_01335	3300009709-46|LMICHLKC_01430	3300009787-37|NFOFENCB_00301	3300010035-10|IKNAMKLF_00965, 3300010035-10|IKNAMKLF_01111	3300011418-10|GGIABPDN_00301, 3300011418-10|GGIABPDN_01228, 3300011418-10|GGIABPDN_01830, 3300011418-10|GGIABPDN_02273	3300011418-14|HEOKIGJJ_00612, 3300011418-14|HEOKIGJJ_01678	3300012931-71|GKFENFGF_00483	3300013126-109|KNBNGCFK_00351, 3300013126-109|KNBNGCFK_00639	3300013132-109|MOMFEKKI_01173, 3300013132-109|MOMFEKKI_01259	3300013133-59|PPLPNCIG_00596, 3300013133-59|PPLPNCIG_00782, 3300013133-59|PPLPNCIG_01464	3300020740-2|3300020740.a_Ga0207056_1006_35, 3300020740-2|3300020740.a_Ga0207056_1007_40	3300020889-1|3300020889.a_Ga0207113_1023_40, 3300020889-1|3300020889.a_Ga0207113_1040_21	3300020970-2|Ga0206972_1023_7, 3300020970-2|Ga0206972_1100_17	7_bin48|JIFKHO_02175, 7_bin48|JIFKHO_04740, 7_bin48|JIFKHO_07640	8_bin5|LGHLDB_03225, 8_bin5|LGHLDB_04775, 8_bin5|LGHLDB_05020	ACE65|ACE65_BT_00110	ACE_VER1|MBX3718120.1, ACE_VER1|MBX3718194.1, ACE_VER1|MBX3718782.1, ACE_VER1|MBX3720169.1	AMR_MDS_3053|HRW58609.1, AMR_MDS_3053|HRW58633.1	AMR_MDS_5451|HRD55123.1, AMR_MDS_5451|HRD55756.1	AcF125|WP_213156942.1, AcF125|WP_213157810.1, AcF125|WP_213157839.1	AlinenLipids_bin-5835|AGNIBB_05045	Amazon_FNV_2010_10_1_1_2|PWU13575.1, Amazon_FNV_2010_10_1_1_2|PWU15398.1	BOG_genome_mining.12|KJNJCJ_03520, BOG_genome_mining.12|KJNJCJ_05045	BP7.bin23|EFJMMN_00195, BP7.bin23|EFJMMN_05620	BWMinHeated_Nextera29_MAG2|DGABAA_04790, BWMinHeated_Nextera29_MAG2|DGABAA_07550	BWMinHeated_Nextera49_MAG1|DKNCPF_00415, BWMinHeated_Nextera49_MAG1|DKNCPF_02545	BWMinHeated_Nextera75_MAG3|JHDLGO_00305	BWOrgControl_Nextera58_MAG3|HEJINJ_05660, BWOrgControl_Nextera58_MAG3|HEJINJ_07210	BWSM_113|MBIMLD_07435	Bin61_76|Bin61_76_00678
OG0000023	1021942-13|GLLEOLEH_01602, 1021942-13|GLLEOLEH_01682, 1021942-13|GLLEOLEH_01683	1021942-14|LGBMDHFM_01241	1039689-34|IOFDCPKP_00149, 1039689-34|IOFDCPKP_00154, 1039689-34|IOFDCPKP_00155, 1039689-34|IOFDCPKP_00158, 1039689-34|IOFDCPKP_00164, 1039689-34|IOFDCPKP_00165		1045240-7|NHDGFNMI_00103	1049244-12|DPKPGIHO_00941	1063924-70|IDDGJEME_00064, 1063924-70|IDDGJEME_00269, 1063924-70|IDDGJEME_00277, 1063924-70|IDDGJEME_00278, 1063924-70|IDDGJEME_01344	1070360-7|MNAFDIOF_00922, 1070360-7|MNAFDIOF_00923	1095360-24|OKJDMFIN_00681	1096102-30|LBNIEKCL_00577	1159587-4|Ga0210389_10008397_8	17-3921_L77|WP_201456488.1	3300005529-103|HANACOGF_00111	3300006056-100|IAMNDGCP_00369	3300006056-139|LLNDBGHI_00706	3300006177-14|ECKMPJFO_01328	3300009083-135|FEPLNKGK_00158, 3300009083-135|FEPLNKGK_01108, 3300009083-135|FEPLNKGK_01395	3300009084-136|FIBMPHPK_01862	3300009084-150|LAOBABEO_01431	3300009703-49|PEBAADJC_01432	3300009709-46|LMICHLKC_01401	3300009787-37|NFOFENCB_00116, 3300009787-37|NFOFENCB_00495	3300010035-10|IKNAMKLF_00064	3300011418-10|GGIABPDN_01935	3300011418-14|HEOKIGJJ_00914, 3300011418-14|HEOKIGJJ_01768	3300012931-71|GKFENFGF_01365	3300013126-109|KNBNGCFK_00839	3300013132-109|MOMFEKKI_00347	3300013133-59|PPLPNCIG_00069, 3300013133-59|PPLPNCIG_00071, 3300013133-59|PPLPNCIG_00940, 3300013133-59|PPLPNCIG_01159	3300020740-2|3300020740.a_Ga0207056_1004_5, 3300020740-2|3300020740.a_Ga0207056_1032_13, 3300020740-2|3300020740.a_Ga0207056_1060_2, 3300020740-2|3300020740.a_Ga0207056_1124_10, 3300020740-2|3300020740.a_Ga0207056_1124_11, 3300020740-2|3300020740.a_Ga0207056_1144_10		3300020970-2|Ga0206972_1070_11	7_bin48|JIFKHO_05020, 7_bin48|JIFKHO_06170, 7_bin48|JIFKHO_06195	8_bin5|LGHLDB_00940, 8_bin5|LGHLDB_03400, 8_bin5|LGHLDB_05845, 8_bin5|LGHLDB_05850, 8_bin5|LGHLDB_06550, 8_bin5|LGHLDB_06575	ACE65|ACE65_AN_00200	ACE_VER1|MBX3718401.1, ACE_VER1|MBX3718444.1, ACE_VER1|MBX3718445.1	AMR_MDS_3053|HRW58483.1	AMR_MDS_5451|HRD56180.1, AMR_MDS_5451|HRD56181.1	AcF125|WP_213157100.1, AcF125|WP_213157989.1, AcF125|WP_213157991.1	AlinenLipids_bin-5835|AGNIBB_03545	Amazon_FNV_2010_10_1_1_2|PWU14207.1	BOG_genome_mining.12|KJNJCJ_03055	BP7.bin23|EFJMMN_04110	BWMinHeated_Nextera29_MAG2|DGABAA_03885			BWOrgControl_Nextera58_MAG3|HEJINJ_01205, BWOrgControl_Nextera58_MAG3|HEJINJ_06715	BWSM_113|MBIMLD_04625	Bin61_76|Bin61_76_00229
OG0000024	1021942-13|GLLEOLEH_00204, 1021942-13|GLLEOLEH_00205, 1021942-13|GLLEOLEH_00206, 1021942-13|GLLEOLEH_00207	1021942-14|LGBMDHFM_00027, 1021942-14|LGBMDHFM_00029	1039689-34|IOFDCPKP_00551, 1039689-34|IOFDCPKP_00781, 1039689-34|IOFDCPKP_00782, 1039689-34|IOFDCPKP_00783			1049244-12|DPKPGIHO_00016, 1049244-12|DPKPGIHO_00400, 1049244-12|DPKPGIHO_01008	1063924-70|IDDGJEME_00166, 1063924-70|IDDGJEME_00869, 1063924-70|IDDGJEME_00870, 1063924-70|IDDGJEME_00871, 1063924-70|IDDGJEME_00872, 1063924-70|IDDGJEME_00873	1070360-7|MNAFDIOF_00312, 1070360-7|MNAFDIOF_00871, 1070360-7|MNAFDIOF_00872, 1070360-7|MNAFDIOF_01435, 1070360-7|MNAFDIOF_01563, 1070360-7|MNAFDIOF_01820, 1070360-7|MNAFDIOF_02119	1095360-24|OKJDMFIN_00364	1096102-30|LBNIEKCL_00338, 1096102-30|LBNIEKCL_00339, 1096102-30|LBNIEKCL_00574, 1096102-30|LBNIEKCL_00575	1159587-4|Ga0210389_10001372_2		3300005529-103|HANACOGF_00470, 3300005529-103|HANACOGF_00748, 3300005529-103|HANACOGF_00753	3300006056-100|IAMNDGCP_00966	3300006056-139|LLNDBGHI_00524	3300006177-14|ECKMPJFO_00379, 3300006177-14|ECKMPJFO_01010		3300009084-136|FIBMPHPK_01553, 3300009084-136|FIBMPHPK_01554, 3300009084-136|FIBMPHPK_01555	3300009084-150|LAOBABEO_01424	3300009703-49|PEBAADJC_00174, 3300009703-49|PEBAADJC_01063	3300009709-46|LMICHLKC_01293	3300009787-37|NFOFENCB_01271		3300011418-10|GGIABPDN_00158, 3300011418-10|GGIABPDN_01188, 3300011418-10|GGIABPDN_01189, 3300011418-10|GGIABPDN_01620, 3300011418-10|GGIABPDN_01738	3300011418-14|HEOKIGJJ_00001, 3300011418-14|HEOKIGJJ_00002, 3300011418-14|HEOKIGJJ_00003, 3300011418-14|HEOKIGJJ_01058, 3300011418-14|HEOKIGJJ_01060, 3300011418-14|HEOKIGJJ_01737	3300012931-71|GKFENFGF_01735, 3300012931-71|GKFENFGF_01736	3300013126-109|KNBNGCFK_00310, 3300013126-109|KNBNGCFK_00743	3300013132-109|MOMFEKKI_00452		3300020740-2|3300020740.a_Ga0207056_1004_47, 3300020740-2|3300020740.a_Ga0207056_1081_4, 3300020740-2|3300020740.a_Ga0207056_1081_7	3300020889-1|3300020889.a_Ga0207113_1100_2, 3300020889-1|3300020889.a_Ga0207113_1100_3, 3300020889-1|3300020889.a_Ga0207113_1106_7, 3300020889-1|3300020889.a_Ga0207113_1184_7, 3300020889-1|3300020889.a_Ga0207113_1197_11, 3300020889-1|3300020889.a_Ga0207113_1201_7, 3300020889-1|3300020889.a_Ga0207113_1344_2	3300020970-2|Ga0206972_1002_1, 3300020970-2|Ga0206972_1002_2, 3300020970-2|Ga0206972_1002_3	7_bin48|JIFKHO_04875, 7_bin48|JIFKHO_04880, 7_bin48|JIFKHO_04885	8_bin5|LGHLDB_01300, 8_bin5|LGHLDB_05690	ACE65|ACE65_CO_00170, ACE65|ACE65_CO_00180	ACE_VER1|MBX3718392.1		AMR_MDS_5451|HRD55808.1	AcF125|WP_213157333.1, AcF125|WP_213157334.1, AcF125|WP_213158335.1	AlinenLipids_bin-5835|AGNIBB_00530	Amazon_FNV_2010_10_1_1_2|PWU15113.1	BOG_genome_mining.12|KJNJCJ_02980, BOG_genome_mining.12|KJNJCJ_02985, BOG_genome_mining.12|KJNJCJ_03840, BOG_genome_mining.12|KJNJCJ_04980, BOG_genome_mining.12|KJNJCJ_06025, BOG_genome_mining.12|KJNJCJ_06045, BOG_genome_mining.12|KJNJCJ_06050, BOG_genome_mining.12|KJNJCJ_06700, BOG_genome_mining.12|KJNJCJ_06710	BP7.bin23|EFJMMN_00250, BP7.bin23|EFJMMN_03700, BP7.bin23|EFJMMN_03705, BP7.bin23|EFJMMN_03770	BWMinHeated_Nextera29_MAG2|DGABAA_01720, BWMinHeated_Nextera29_MAG2|DGABAA_01725, BWMinHeated_Nextera29_MAG2|DGABAA_02225	BWMinHeated_Nextera49_MAG1|DKNCPF_03660, BWMinHeated_Nextera49_MAG1|DKNCPF_07050, BWMinHeated_Nextera49_MAG1|DKNCPF_07390	BWMinHeated_Nextera75_MAG3|JHDLGO_04460, BWMinHeated_Nextera75_MAG3|JHDLGO_04465, BWMinHeated_Nextera75_MAG3|JHDLGO_04470	BWOrgControl_Nextera58_MAG3|HEJINJ_06785, BWOrgControl_Nextera58_MAG3|HEJINJ_06790, BWOrgControl_Nextera58_MAG3|HEJINJ_06795	BWSM_113|MBIMLD_03100, BWSM_113|MBIMLD_03670	Bin61_76|Bin61_76_01307
OG0000025	1021942-13|GLLEOLEH_00457, 1021942-13|GLLEOLEH_01535, 1021942-13|GLLEOLEH_01684	1021942-14|LGBMDHFM_00388	1039689-34|IOFDCPKP_00153, 1039689-34|IOFDCPKP_00159, 1039689-34|IOFDCPKP_00166, 1039689-34|IOFDCPKP_00167, 1039689-34|IOFDCPKP_00168, 1039689-34|IOFDCPKP_00174, 1039689-34|IOFDCPKP_00183		1045240-7|NHDGFNMI_00671	1049244-12|DPKPGIHO_00048	1063924-70|IDDGJEME_00309, 1063924-70|IDDGJEME_00314, 1063924-70|IDDGJEME_00315, 1063924-70|IDDGJEME_00601, 1063924-70|IDDGJEME_00767, 1063924-70|IDDGJEME_01340	1070360-7|MNAFDIOF_00996	1095360-24|OKJDMFIN_00553	1096102-30|LBNIEKCL_00058	1159587-4|Ga0210389_10027494_2	17-3921_L77|WP_201456641.1	3300005529-103|HANACOGF_01375	3300006056-100|IAMNDGCP_00852	3300006056-139|LLNDBGHI_00001, 3300006056-139|LLNDBGHI_00685	3300006177-14|ECKMPJFO_00889, 3300006177-14|ECKMPJFO_01451	3300009083-135|FEPLNKGK_00919, 3300009083-135|FEPLNKGK_01109, 3300009083-135|FEPLNKGK_01394, 3300009083-135|FEPLNKGK_01858	3300009084-136|FIBMPHPK_00539	3300009084-150|LAOBABEO_00204, 3300009084-150|LAOBABEO_00979, 3300009084-150|LAOBABEO_01669	3300009703-49|PEBAADJC_01213, 3300009703-49|PEBAADJC_01691	3300009709-46|LMICHLKC_00025	3300009787-37|NFOFENCB_00046, 3300009787-37|NFOFENCB_00603	3300010035-10|IKNAMKLF_00896	3300011418-10|GGIABPDN_00074, 3300011418-10|GGIABPDN_00455, 3300011418-10|GGIABPDN_01098, 3300011418-10|GGIABPDN_02126	3300011418-14|HEOKIGJJ_00898, 3300011418-14|HEOKIGJJ_01714	3300012931-71|GKFENFGF_01146, 3300012931-71|GKFENFGF_01740	3300013126-109|KNBNGCFK_00648	3300013132-109|MOMFEKKI_00460	3300013133-59|PPLPNCIG_00070, 3300013133-59|PPLPNCIG_00941, 3300013133-59|PPLPNCIG_01452	3300020740-2|3300020740.a_Ga0207056_1004_4, 3300020740-2|3300020740.a_Ga0207056_1010_11, 3300020740-2|3300020740.a_Ga0207056_1124_6		3300020970-2|Ga0206972_1149_5	7_bin48|JIFKHO_01895, 7_bin48|JIFKHO_01900, 7_bin48|JIFKHO_04795, 7_bin48|JIFKHO_06175, 7_bin48|JIFKHO_06200	8_bin5|LGHLDB_00205, 8_bin5|LGHLDB_00210, 8_bin5|LGHLDB_00240, 8_bin5|LGHLDB_00935, 8_bin5|LGHLDB_03270, 8_bin5|LGHLDB_06570	ACE65|ACE65_BR_00760	ACE_VER1|MBX3718207.1, ACE_VER1|MBX3718446.1	AMR_MDS_3053|HRW58120.1, AMR_MDS_3053|HRW58806.1	AMR_MDS_5451|HRD55314.1	AcF125|WP_213157250.1, AcF125|WP_213158653.1	AlinenLipids_bin-5835|AGNIBB_05395	Amazon_FNV_2010_10_1_1_2|PWU14305.1	BOG_genome_mining.12|KJNJCJ_03475	BP7.bin23|EFJMMN_01715, BP7.bin23|EFJMMN_03420	BWMinHeated_Nextera29_MAG2|DGABAA_06315	BWMinHeated_Nextera49_MAG1|DKNCPF_01890, BWMinHeated_Nextera49_MAG1|DKNCPF_01895, BWMinHeated_Nextera49_MAG1|DKNCPF_06555		BWOrgControl_Nextera58_MAG3|HEJINJ_03505	BWSM_113|MBIMLD_07455	Bin61_76|Bin61_76_00184
OG0000026	1021942-13|GLLEOLEH_00880, 1021942-13|GLLEOLEH_01284		1039689-34|IOFDCPKP_00217, 1039689-34|IOFDCPKP_00218	1045192-5|LKKCNNGL_00591, 1045192-5|LKKCNNGL_00592, 1045192-5|LKKCNNGL_01005	1045240-7|NHDGFNMI_00166, 1045240-7|NHDGFNMI_01332	1049244-12|DPKPGIHO_00644, 1049244-12|DPKPGIHO_00832	1063924-70|IDDGJEME_00290	1070360-7|MNAFDIOF_00440, 1070360-7|MNAFDIOF_02336				17-3921_L77|WP_201456372.1, 17-3921_L77|WP_201456687.1		3300006056-100|IAMNDGCP_01538	3300006056-139|LLNDBGHI_00667	3300006177-14|ECKMPJFO_00218	3300009083-135|FEPLNKGK_00449, 3300009083-135|FEPLNKGK_00464	3300009084-136|FIBMPHPK_00061, 3300009084-136|FIBMPHPK_00134, 3300009084-136|FIBMPHPK_00635, 3300009084-136|FIBMPHPK_00636, 3300009084-136|FIBMPHPK_01856	3300009084-150|LAOBABEO_00652	3300009703-49|PEBAADJC_00067, 3300009703-49|PEBAADJC_00328, 3300009703-49|PEBAADJC_00329, 3300009703-49|PEBAADJC_00330, 3300009703-49|PEBAADJC_00331	3300009709-46|LMICHLKC_00182, 3300009709-46|LMICHLKC_00359, 3300009709-46|LMICHLKC_00745	3300009787-37|NFOFENCB_00123, 3300009787-37|NFOFENCB_01177	3300010035-10|IKNAMKLF_00467, 3300010035-10|IKNAMKLF_00468, 3300010035-10|IKNAMKLF_00469	3300011418-10|GGIABPDN_00211, 3300011418-10|GGIABPDN_01149, 3300011418-10|GGIABPDN_01810	3300011418-14|HEOKIGJJ_00356, 3300011418-14|HEOKIGJJ_01376, 3300011418-14|HEOKIGJJ_01377, 3300011418-14|HEOKIGJJ_01811	3300012931-71|GKFENFGF_00192	3300013126-109|KNBNGCFK_00920			3300020740-2|3300020740.a_Ga0207056_1032_4, 3300020740-2|3300020740.a_Ga0207056_1039_1, 3300020740-2|3300020740.a_Ga0207056_1054_6	3300020889-1|3300020889.a_Ga0207113_1011_14, 3300020889-1|3300020889.a_Ga0207113_1031_8, 3300020889-1|3300020889.a_Ga0207113_1112_11, 3300020889-1|3300020889.a_Ga0207113_1112_12	3300020970-2|Ga0206972_1016_27	7_bin48|JIFKHO_01555, 7_bin48|JIFKHO_03755	8_bin5|LGHLDB_01595	ACE65|ACE65_AL_00370, ACE65|ACE65_CJ_00050, ACE65|ACE65_CQ_00900, ACE65|ACE65_CQ_00910	ACE_VER1|MBX3719784.1	AMR_MDS_3053|HRW58936.1	AMR_MDS_5451|HRD55196.1	AcF125|WP_213156775.1, AcF125|WP_213156776.1, AcF125|WP_213158118.1, AcF125|WP_249274126.1, AcF125|WP_249274144.1, AcF125|WP_249274164.1, AcF125|WP_283248315.1, AcF125|WP_283248331.1	AlinenLipids_bin-5835|AGNIBB_03890	Amazon_FNV_2010_10_1_1_2|PWU14643.1, Amazon_FNV_2010_10_1_1_2|PWU15198.1	BOG_genome_mining.12|KJNJCJ_04175	BP7.bin23|EFJMMN_06615	BWMinHeated_Nextera29_MAG2|DGABAA_05710	BWMinHeated_Nextera49_MAG1|DKNCPF_01990, BWMinHeated_Nextera49_MAG1|DKNCPF_01995, BWMinHeated_Nextera49_MAG1|DKNCPF_02100			BWSM_113|MBIMLD_02590	Bin61_76|Bin61_76_00314
OG0000027	1021942-13|GLLEOLEH_01497, 1021942-13|GLLEOLEH_01604	1021942-14|LGBMDHFM_00252, 1021942-14|LGBMDHFM_01243	1039689-34|IOFDCPKP_00259, 1039689-34|IOFDCPKP_01126	1045192-5|LKKCNNGL_00854, 1045192-5|LKKCNNGL_01042	1045240-7|NHDGFNMI_00104, 1045240-7|NHDGFNMI_01197	1049244-12|DPKPGIHO_00211, 1049244-12|DPKPGIHO_00254	1063924-70|IDDGJEME_00267, 1063924-70|IDDGJEME_01260	1070360-7|MNAFDIOF_00357, 1070360-7|MNAFDIOF_01026	1095360-24|OKJDMFIN_00683, 1095360-24|OKJDMFIN_01225	1096102-30|LBNIEKCL_00572, 1096102-30|LBNIEKCL_01657	1159587-4|Ga0210389_10003487_6	17-3921_L77|WP_201456351.1, 17-3921_L77|WP_201456455.1	3300005529-103|HANACOGF_00113, 3300005529-103|HANACOGF_00839	3300006056-100|IAMNDGCP_00370, 3300006056-100|IAMNDGCP_01365	3300006056-139|LLNDBGHI_00707, 3300006056-139|LLNDBGHI_00748	3300006177-14|ECKMPJFO_01326	3300009083-135|FEPLNKGK_00384, 3300009083-135|FEPLNKGK_01339	3300009084-136|FIBMPHPK_00796, 3300009084-136|FIBMPHPK_00964	3300009084-150|LAOBABEO_01085, 3300009084-150|LAOBABEO_01763	3300009703-49|PEBAADJC_00954, 3300009703-49|PEBAADJC_01433	3300009709-46|LMICHLKC_00090, 3300009709-46|LMICHLKC_01399	3300009787-37|NFOFENCB_00692, 3300009787-37|NFOFENCB_01419	3300010035-10|IKNAMKLF_00056, 3300010035-10|IKNAMKLF_00243	3300011418-10|GGIABPDN_01451, 3300011418-10|GGIABPDN_01941	3300011418-14|HEOKIGJJ_00562, 3300011418-14|HEOKIGJJ_00910	3300012931-71|GKFENFGF_00773, 3300012931-71|GKFENFGF_01367	3300013126-109|KNBNGCFK_00083, 3300013126-109|KNBNGCFK_00840	3300013132-109|MOMFEKKI_00349, 3300013132-109|MOMFEKKI_00934	3300013133-59|PPLPNCIG_00058, 3300013133-59|PPLPNCIG_00270	3300020740-2|3300020740.a_Ga0207056_1023_10, 3300020740-2|3300020740.a_Ga0207056_1161_5	3300020889-1|3300020889.a_Ga0207113_1066_24, 3300020889-1|3300020889.a_Ga0207113_1192_3	3300020970-2|Ga0206972_1070_19	7_bin48|JIFKHO_00700, 7_bin48|JIFKHO_05015	8_bin5|LGHLDB_03390, 8_bin5|LGHLDB_07195	ACE65|ACE65_AN_00150, ACE65|ACE65_BM_00580	ACE_VER1|MBX3718403.1, ACE_VER1|MBX3719070.1	AMR_MDS_3053|HRW58326.1, AMR_MDS_3053|HRW58484.1	AMR_MDS_5451|HRD55106.1, AMR_MDS_5451|HRD55167.1	AcF125|WP_213157117.1, AcF125|WP_213158399.1	AlinenLipids_bin-5835|AGNIBB_00245, AlinenLipids_bin-5835|AGNIBB_03560	Amazon_FNV_2010_10_1_1_2|PWU14209.1, Amazon_FNV_2010_10_1_1_2|PWU14730.1	BOG_genome_mining.12|KJNJCJ_03045, BOG_genome_mining.12|KJNJCJ_06635	BP7.bin23|EFJMMN_04115, BP7.bin23|EFJMMN_04420	BWMinHeated_Nextera29_MAG2|DGABAA_03870	BWMinHeated_Nextera49_MAG1|DKNCPF_06505	BWMinHeated_Nextera75_MAG3|JHDLGO_01190	BWOrgControl_Nextera58_MAG3|HEJINJ_00355, BWOrgControl_Nextera58_MAG3|HEJINJ_01190	BWSM_113|MBIMLD_02815, BWSM_113|MBIMLD_04620	Bin61_76|Bin61_76_00232, Bin61_76|Bin61_76_00461
OG0000028	1021942-13|GLLEOLEH_00300, 1021942-13|GLLEOLEH_00504	1021942-14|LGBMDHFM_00517, 1021942-14|LGBMDHFM_00930	1039689-34|IOFDCPKP_00981, 1039689-34|IOFDCPKP_01244	1045192-5|LKKCNNGL_00128, 1045192-5|LKKCNNGL_01243	1045240-7|NHDGFNMI_00735, 1045240-7|NHDGFNMI_01053	1049244-12|DPKPGIHO_00410, 1049244-12|DPKPGIHO_00489	1063924-70|IDDGJEME_00363, 1063924-70|IDDGJEME_01190	1070360-7|MNAFDIOF_00963, 1070360-7|MNAFDIOF_01624	1095360-24|OKJDMFIN_00122, 1095360-24|OKJDMFIN_01282	1096102-30|LBNIEKCL_00877, 1096102-30|LBNIEKCL_00941	1159587-4|Ga0210389_10005310_3, 1159587-4|Ga0210389_10067983_4	17-3921_L77|WP_201456241.1		3300006056-100|IAMNDGCP_00002, 3300006056-100|IAMNDGCP_00522, 3300006056-100|IAMNDGCP_01252	3300006056-139|LLNDBGHI_00364, 3300006056-139|LLNDBGHI_00769	3300006177-14|ECKMPJFO_01005, 3300006177-14|ECKMPJFO_01598	3300009083-135|FEPLNKGK_00254, 3300009083-135|FEPLNKGK_01624	3300009084-136|FIBMPHPK_00417, 3300009084-136|FIBMPHPK_00872	3300009084-150|LAOBABEO_00322, 3300009084-150|LAOBABEO_01200	3300009703-49|PEBAADJC_00739, 3300009703-49|PEBAADJC_01495	3300009709-46|LMICHLKC_00373, 3300009709-46|LMICHLKC_01055	3300009787-37|NFOFENCB_00162	3300010035-10|IKNAMKLF_00712, 3300010035-10|IKNAMKLF_00942	3300011418-10|GGIABPDN_01029, 3300011418-10|GGIABPDN_02196	3300011418-14|HEOKIGJJ_00323, 3300011418-14|HEOKIGJJ_01483	3300012931-71|GKFENFGF_00539, 3300012931-71|GKFENFGF_00540	3300013126-109|KNBNGCFK_00343, 3300013126-109|KNBNGCFK_00982	3300013132-109|MOMFEKKI_01267, 3300013132-109|MOMFEKKI_01359	3300013133-59|PPLPNCIG_00022, 3300013133-59|PPLPNCIG_00589	3300020740-2|3300020740.a_Ga0207056_1054_10, 3300020740-2|3300020740.a_Ga0207056_1068_3	3300020889-1|3300020889.a_Ga0207113_1131_10, 3300020889-1|3300020889.a_Ga0207113_1264_1	3300020970-2|Ga0206972_1002_27, 3300020970-2|Ga0206972_1095_8	7_bin48|JIFKHO_02210, 7_bin48|JIFKHO_06295	8_bin5|LGHLDB_02040, 8_bin5|LGHLDB_05075	ACE65|ACE65_BC_00070, ACE65|ACE65_BM_00080	ACE_VER1|MBX3718590.1, ACE_VER1|MBX3719711.1	AMR_MDS_3053|HRW58249.1, AMR_MDS_3053|HRW58728.1	AMR_MDS_5451|HRD55058.1, AMR_MDS_5451|HRD56356.1	AcF125|WP_213158536.1, AcF125|WP_283248324.1	AlinenLipids_bin-5835|AGNIBB_05530	Amazon_FNV_2010_10_1_1_2|PWU16421.1	BOG_genome_mining.12|KJNJCJ_01205, BOG_genome_mining.12|KJNJCJ_01210, BOG_genome_mining.12|KJNJCJ_01215, BOG_genome_mining.12|KJNJCJ_03150, BOG_genome_mining.12|KJNJCJ_05075	BP7.bin23|EFJMMN_00230, BP7.bin23|EFJMMN_02970	BWMinHeated_Nextera29_MAG2|DGABAA_03130	BWMinHeated_Nextera49_MAG1|DKNCPF_01150, BWMinHeated_Nextera49_MAG1|DKNCPF_07125	BWMinHeated_Nextera75_MAG3|JHDLGO_03625, BWMinHeated_Nextera75_MAG3|JHDLGO_05280	BWOrgControl_Nextera58_MAG3|HEJINJ_05630	BWSM_113|MBIMLD_00750, BWSM_113|MBIMLD_07235	Bin61_76|Bin61_76_00968, Bin61_76|Bin61_76_01097
OG0000029	1021942-13|GLLEOLEH_00491, 1021942-13|GLLEOLEH_00492	1021942-14|LGBMDHFM_00462, 1021942-14|LGBMDHFM_00463	1039689-34|IOFDCPKP_00649, 1039689-34|IOFDCPKP_00950	1045192-5|LKKCNNGL_01201, 1045192-5|LKKCNNGL_01202	1045240-7|NHDGFNMI_00557, 1045240-7|NHDGFNMI_00558	1049244-12|DPKPGIHO_00599, 1049244-12|DPKPGIHO_00600	1063924-70|IDDGJEME_00734, 1063924-70|IDDGJEME_00841, 1063924-70|IDDGJEME_00842	1070360-7|MNAFDIOF_02120, 1070360-7|MNAFDIOF_02277, 1070360-7|MNAFDIOF_02278	1095360-24|OKJDMFIN_00380, 1095360-24|OKJDMFIN_00381	1096102-30|LBNIEKCL_00815, 1096102-30|LBNIEKCL_01238	1159587-4|Ga0210389_10002473_2, 1159587-4|Ga0210389_10002473_3	17-3921_L77|WP_201456748.1	3300005529-103|HANACOGF_01229, 3300005529-103|HANACOGF_01230	3300006056-100|IAMNDGCP_00695, 3300006056-100|IAMNDGCP_01530, 3300006056-100|IAMNDGCP_01531	3300006056-139|LLNDBGHI_00120, 3300006056-139|LLNDBGHI_00121, 3300006056-139|LLNDBGHI_00603	3300006177-14|ECKMPJFO_00717, 3300006177-14|ECKMPJFO_00718	3300009083-135|FEPLNKGK_01685, 3300009083-135|FEPLNKGK_01686	3300009084-136|FIBMPHPK_00813, 3300009084-136|FIBMPHPK_00814	3300009084-150|LAOBABEO_01647, 3300009084-150|LAOBABEO_01648	3300009703-49|PEBAADJC_00543, 3300009703-49|PEBAADJC_00544, 3300009703-49|PEBAADJC_01509	3300009709-46|LMICHLKC_00922, 3300009709-46|LMICHLKC_01220	3300009787-37|NFOFENCB_01586, 3300009787-37|NFOFENCB_01588	3300010035-10|IKNAMKLF_00122, 3300010035-10|IKNAMKLF_00123	3300011418-10|GGIABPDN_01572	3300011418-14|HEOKIGJJ_01550, 3300011418-14|HEOKIGJJ_01551, 3300011418-14|HEOKIGJJ_01552	3300012931-71|GKFENFGF_01816, 3300012931-71|GKFENFGF_01817	3300013126-109|KNBNGCFK_00075, 3300013126-109|KNBNGCFK_00213, 3300013126-109|KNBNGCFK_00214	3300013132-109|MOMFEKKI_00821, 3300013132-109|MOMFEKKI_00822	3300013133-59|PPLPNCIG_00160, 3300013133-59|PPLPNCIG_00161		3300020889-1|3300020889.a_Ga0207113_1199_8, 3300020889-1|3300020889.a_Ga0207113_1199_9	3300020970-2|Ga0206972_1118_10, 3300020970-2|Ga0206972_1118_9	7_bin48|JIFKHO_03200, 7_bin48|JIFKHO_03205	8_bin5|LGHLDB_00405, 8_bin5|LGHLDB_06115, 8_bin5|LGHLDB_06120	ACE65|ACE65_CD_00100, ACE65|ACE65_CD_00110	ACE_VER1|MBX3720040.1, ACE_VER1|MBX3720041.1	AMR_MDS_3053|HRW58150.1, AMR_MDS_3053|HRW58151.1, AMR_MDS_3053|HRW58426.1	AMR_MDS_5451|HRD55666.1, AMR_MDS_5451|HRD55667.1	AcF125|WP_213158550.1, AcF125|WP_213158551.1		Amazon_FNV_2010_10_1_1_2|PWU15317.1, Amazon_FNV_2010_10_1_1_2|PWU15318.1	BOG_genome_mining.12|KJNJCJ_05825, BOG_genome_mining.12|KJNJCJ_05830	BP7.bin23|EFJMMN_05800, BP7.bin23|EFJMMN_05805	BWMinHeated_Nextera29_MAG2|DGABAA_01485, BWMinHeated_Nextera29_MAG2|DGABAA_01490	BWMinHeated_Nextera49_MAG1|DKNCPF_00720, BWMinHeated_Nextera49_MAG1|DKNCPF_00725	BWMinHeated_Nextera75_MAG3|JHDLGO_03540, BWMinHeated_Nextera75_MAG3|JHDLGO_03545	BWOrgControl_Nextera58_MAG3|HEJINJ_01670, BWOrgControl_Nextera58_MAG3|HEJINJ_01675	BWSM_113|MBIMLD_05230, BWSM_113|MBIMLD_05235	Bin61_76|Bin61_76_00762
OG0000030	1021942-13|GLLEOLEH_00218, 1021942-13|GLLEOLEH_01009	1021942-14|LGBMDHFM_01353					1063924-70|IDDGJEME_00652, 1063924-70|IDDGJEME_00785	1070360-7|MNAFDIOF_00385, 1070360-7|MNAFDIOF_01549	1095360-24|OKJDMFIN_00861	1096102-30|LBNIEKCL_01050, 1096102-30|LBNIEKCL_01394			3300005529-103|HANACOGF_01176, 3300005529-103|HANACOGF_01475	3300006056-100|IAMNDGCP_01564	3300006056-139|LLNDBGHI_00404, 3300006056-139|LLNDBGHI_01043	3300006177-14|ECKMPJFO_00769, 3300006177-14|ECKMPJFO_00814, 3300006177-14|ECKMPJFO_00958	3300009083-135|FEPLNKGK_01681, 3300009083-135|FEPLNKGK_02002	3300009084-136|FIBMPHPK_00363, 3300009084-136|FIBMPHPK_01180	3300009084-150|LAOBABEO_00854	3300009703-49|PEBAADJC_00985	3300009709-46|LMICHLKC_00818, 3300009709-46|LMICHLKC_00989, 3300009709-46|LMICHLKC_01027, 3300009709-46|LMICHLKC_01309	3300009787-37|NFOFENCB_00042, 3300009787-37|NFOFENCB_00281, 3300009787-37|NFOFENCB_00795, 3300009787-37|NFOFENCB_01084		3300011418-10|GGIABPDN_00432, 3300011418-10|GGIABPDN_00976, 3300011418-10|GGIABPDN_01320, 3300011418-10|GGIABPDN_01659, 3300011418-10|GGIABPDN_02365	3300011418-14|HEOKIGJJ_00123, 3300011418-14|HEOKIGJJ_00190, 3300011418-14|HEOKIGJJ_01802, 3300011418-14|HEOKIGJJ_01894	3300012931-71|GKFENFGF_00587, 3300012931-71|GKFENFGF_01634	3300013126-109|KNBNGCFK_00392	3300013132-109|MOMFEKKI_00244	3300013133-59|PPLPNCIG_00167, 3300013133-59|PPLPNCIG_00443	3300020740-2|3300020740.a_Ga0207056_1014_21, 3300020740-2|3300020740.a_Ga0207056_1015_15, 3300020740-2|3300020740.a_Ga0207056_1022_10, 3300020740-2|3300020740.a_Ga0207056_1039_10, 3300020740-2|3300020740.a_Ga0207056_1120_4	3300020889-1|3300020889.a_Ga0207113_1006_49, 3300020889-1|3300020889.a_Ga0207113_1026_50, 3300020889-1|3300020889.a_Ga0207113_1065_17, 3300020889-1|3300020889.a_Ga0207113_1085_18	3300020970-2|Ga0206972_1009_37, 3300020970-2|Ga0206972_1017_6, 3300020970-2|Ga0206972_1151_10	7_bin48|JIFKHO_01120	8_bin5|LGHLDB_04800, 8_bin5|LGHLDB_05630	ACE65|ACE65_AS_00410, ACE65|ACE65_BM_00500	ACE_VER1|MBX3718113.1, ACE_VER1|MBX3719181.1, ACE_VER1|MBX3719242.1	AMR_MDS_3053|HRW58104.1	AMR_MDS_5451|HRD54965.1, AMR_MDS_5451|HRD55950.1, AMR_MDS_5451|HRD56107.1, AMR_MDS_5451|HRD56108.1	AcF125|WP_213157993.1, AcF125|WP_213158312.1, AcF125|WP_249274108.1	AlinenLipids_bin-5835|AGNIBB_04885	Amazon_FNV_2010_10_1_1_2|PWU16175.1	BOG_genome_mining.12|KJNJCJ_00090, BOG_genome_mining.12|KJNJCJ_07440, BOG_genome_mining.12|KJNJCJ_09210	BP7.bin23|EFJMMN_01400, BP7.bin23|EFJMMN_03380, BP7.bin23|EFJMMN_03740, BP7.bin23|EFJMMN_06750	BWMinHeated_Nextera29_MAG2|DGABAA_00410, BWMinHeated_Nextera29_MAG2|DGABAA_07705, BWMinHeated_Nextera29_MAG2|DGABAA_07825, BWMinHeated_Nextera29_MAG2|DGABAA_07860	BWMinHeated_Nextera49_MAG1|DKNCPF_01230, BWMinHeated_Nextera49_MAG1|DKNCPF_01445, BWMinHeated_Nextera49_MAG1|DKNCPF_02430, BWMinHeated_Nextera49_MAG1|DKNCPF_03740	BWMinHeated_Nextera75_MAG3|JHDLGO_03485, BWMinHeated_Nextera75_MAG3|JHDLGO_04970, BWMinHeated_Nextera75_MAG3|JHDLGO_07270, BWMinHeated_Nextera75_MAG3|JHDLGO_07370	BWOrgControl_Nextera58_MAG3|HEJINJ_02085, BWOrgControl_Nextera58_MAG3|HEJINJ_02110, BWOrgControl_Nextera58_MAG3|HEJINJ_03920, BWOrgControl_Nextera58_MAG3|HEJINJ_04245	BWSM_113|MBIMLD_07015	Bin61_76|Bin61_76_00754, Bin61_76|Bin61_76_00998
OG0000031	1021942-13|GLLEOLEH_00371, 1021942-13|GLLEOLEH_01519	1021942-14|LGBMDHFM_00575, 1021942-14|LGBMDHFM_00882	1039689-34|IOFDCPKP_00213, 1039689-34|IOFDCPKP_00850	1045192-5|LKKCNNGL_00437	1045240-7|NHDGFNMI_00113	1049244-12|DPKPGIHO_00659	1063924-70|IDDGJEME_01028, 1063924-70|IDDGJEME_01472	1070360-7|MNAFDIOF_00409, 1070360-7|MNAFDIOF_00683	1095360-24|OKJDMFIN_00774, 1095360-24|OKJDMFIN_01071	1096102-30|LBNIEKCL_00744, 1096102-30|LBNIEKCL_01004	1159587-4|Ga0210389_10010860_5, 1159587-4|Ga0210389_10053729_4	17-3921_L77|WP_201456515.1, 17-3921_L77|WP_201456827.1	3300005529-103|HANACOGF_00288, 3300005529-103|HANACOGF_00640	3300006056-100|IAMNDGCP_00091, 3300006056-100|IAMNDGCP_01010	3300006056-139|LLNDBGHI_00208	3300006177-14|ECKMPJFO_00640, 3300006177-14|ECKMPJFO_01046	3300009083-135|FEPLNKGK_00705, 3300009083-135|FEPLNKGK_01534	3300009084-136|FIBMPHPK_00895, 3300009084-136|FIBMPHPK_01331	3300009084-150|LAOBABEO_00943, 3300009084-150|LAOBABEO_01571	3300009703-49|PEBAADJC_00411, 3300009703-49|PEBAADJC_01719	3300009709-46|LMICHLKC_00486, 3300009709-46|LMICHLKC_01179	3300009787-37|NFOFENCB_00312, 3300009787-37|NFOFENCB_01415	3300010035-10|IKNAMKLF_00173	3300011418-10|GGIABPDN_00273, 3300011418-10|GGIABPDN_02228	3300011418-14|HEOKIGJJ_00689, 3300011418-14|HEOKIGJJ_00820	3300012931-71|GKFENFGF_00525, 3300012931-71|GKFENFGF_01642	3300013126-109|KNBNGCFK_01029	3300013132-109|MOMFEKKI_00782, 3300013132-109|MOMFEKKI_01292	3300013133-59|PPLPNCIG_00887, 3300013133-59|PPLPNCIG_01409	3300020740-2|3300020740.a_Ga0207056_1017_5, 3300020740-2|3300020740.a_Ga0207056_1144_6	3300020889-1|3300020889.a_Ga0207113_1011_7, 3300020889-1|3300020889.a_Ga0207113_1135_12	3300020970-2|Ga0206972_1275_3	7_bin48|JIFKHO_03440, 7_bin48|JIFKHO_06635	8_bin5|LGHLDB_02285, 8_bin5|LGHLDB_06335	ACE65|ACE65_AO_00310, ACE65|ACE65_BU_00270	ACE_VER1|MBX3718682.1, ACE_VER1|MBX3719313.1	AMR_MDS_3053|HRW58879.1, AMR_MDS_3053|HRW58928.1	AMR_MDS_5451|HRD54984.1, AMR_MDS_5451|HRD56368.1	AcF125|WP_213157790.1, AcF125|WP_213158506.1	AlinenLipids_bin-5835|AGNIBB_01330, AlinenLipids_bin-5835|AGNIBB_05585	Amazon_FNV_2010_10_1_1_2|PWU14979.1, Amazon_FNV_2010_10_1_1_2|PWU15443.1	BOG_genome_mining.12|KJNJCJ_01905, BOG_genome_mining.12|KJNJCJ_07310	BP7.bin23|EFJMMN_07760	BWMinHeated_Nextera29_MAG2|DGABAA_03070, BWMinHeated_Nextera29_MAG2|DGABAA_04420	BWMinHeated_Nextera49_MAG1|DKNCPF_00475	BWMinHeated_Nextera75_MAG3|JHDLGO_03315	BWOrgControl_Nextera58_MAG3|HEJINJ_06190, BWOrgControl_Nextera58_MAG3|HEJINJ_06920	BWSM_113|MBIMLD_00265, BWSM_113|MBIMLD_05440	Bin61_76|Bin61_76_00046, Bin61_76|Bin61_76_00286
OG0000032	1021942-13|GLLEOLEH_01374, 1021942-13|GLLEOLEH_01758	1021942-14|LGBMDHFM_00894, 1021942-14|LGBMDHFM_01365	1039689-34|IOFDCPKP_00641, 1039689-34|IOFDCPKP_01340	1045192-5|LKKCNNGL_00162, 1045192-5|LKKCNNGL_01263	1045240-7|NHDGFNMI_00597, 1045240-7|NHDGFNMI_00729	1049244-12|DPKPGIHO_00112, 1049244-12|DPKPGIHO_00308	1063924-70|IDDGJEME_01585	1070360-7|MNAFDIOF_00248, 1070360-7|MNAFDIOF_00441	1095360-24|OKJDMFIN_00578, 1095360-24|OKJDMFIN_01089	1096102-30|LBNIEKCL_00761	1159587-4|Ga0210389_10001766_9	17-3921_L77|WP_201456384.1, 17-3921_L77|WP_201456833.1	3300005529-103|HANACOGF_00729, 3300005529-103|HANACOGF_01513	3300006056-100|IAMNDGCP_01228	3300006056-139|LLNDBGHI_00139, 3300006056-139|LLNDBGHI_00533	3300006177-14|ECKMPJFO_00654, 3300006177-14|ECKMPJFO_01717	3300009083-135|FEPLNKGK_01097, 3300009083-135|FEPLNKGK_01398, 3300009083-135|FEPLNKGK_01733	3300009084-136|FIBMPHPK_00608, 3300009084-136|FIBMPHPK_00904	3300009084-150|LAOBABEO_00618, 3300009084-150|LAOBABEO_01017	3300009703-49|PEBAADJC_00245, 3300009703-49|PEBAADJC_00424	3300009709-46|LMICHLKC_00164, 3300009709-46|LMICHLKC_00412	3300009787-37|NFOFENCB_01220, 3300009787-37|NFOFENCB_01674	3300010035-10|IKNAMKLF_00421	3300011418-10|GGIABPDN_02059, 3300011418-10|GGIABPDN_02244	3300011418-14|HEOKIGJJ_00728, 3300011418-14|HEOKIGJJ_01144	3300012931-71|GKFENFGF_01654	3300013126-109|KNBNGCFK_00058, 3300013126-109|KNBNGCFK_00288	3300013132-109|MOMFEKKI_00394, 3300013132-109|MOMFEKKI_00502	3300013133-59|PPLPNCIG_00224, 3300013133-59|PPLPNCIG_01087	3300020740-2|3300020740.a_Ga0207056_1165_7	3300020889-1|3300020889.a_Ga0207113_1068_6, 3300020889-1|3300020889.a_Ga0207113_1138_3	3300020970-2|Ga0206972_1046_19, 3300020970-2|Ga0206972_1055_11	7_bin48|JIFKHO_01640, 7_bin48|JIFKHO_04275	8_bin5|LGHLDB_01660, 8_bin5|LGHLDB_02900	ACE65|ACE65_AO_00400, ACE65|ACE65_CQ_00200	ACE_VER1|MBX3718019.1, ACE_VER1|MBX3719292.1	AMR_MDS_3053|HRW58060.1	AMR_MDS_5451|HRD54947.1, AMR_MDS_5451|HRD56149.1	AcF125|WP_213157474.1, AcF125|WP_213158113.1	AlinenLipids_bin-5835|AGNIBB_01015, AlinenLipids_bin-5835|AGNIBB_01270	Amazon_FNV_2010_10_1_1_2|PWU13184.1, Amazon_FNV_2010_10_1_1_2|PWU16288.1	BOG_genome_mining.12|KJNJCJ_07395, BOG_genome_mining.12|KJNJCJ_09640	BP7.bin23|EFJMMN_01615, BP7.bin23|EFJMMN_07990	BWMinHeated_Nextera29_MAG2|DGABAA_00070, BWMinHeated_Nextera29_MAG2|DGABAA_04205	BWMinHeated_Nextera49_MAG1|DKNCPF_03090	BWMinHeated_Nextera75_MAG3|JHDLGO_04850, BWMinHeated_Nextera75_MAG3|JHDLGO_05990	BWOrgControl_Nextera58_MAG3|HEJINJ_08345	BWSM_113|MBIMLD_01090, BWSM_113|MBIMLD_06035	Bin61_76|Bin61_76_00341, Bin61_76|Bin61_76_01037
OG0000033	1021942-13|GLLEOLEH_01701	1021942-14|LGBMDHFM_00567	1039689-34|IOFDCPKP_00204	1045192-5|LKKCNNGL_00965		1049244-12|DPKPGIHO_00129	1063924-70|IDDGJEME_00661, 1063924-70|IDDGJEME_01455	1070360-7|MNAFDIOF_00378, 1070360-7|MNAFDIOF_01134, 1070360-7|MNAFDIOF_01918	1095360-24|OKJDMFIN_00765, 1095360-24|OKJDMFIN_01035	1096102-30|LBNIEKCL_00982, 1096102-30|LBNIEKCL_01183, 1096102-30|LBNIEKCL_01461	1159587-4|Ga0210389_10008582_3	17-3921_L77|WP_201456946.1, 17-3921_L77|WP_201456979.1	3300005529-103|HANACOGF_00629	3300006056-100|IAMNDGCP_01094, 3300006056-100|IAMNDGCP_01607	3300006056-139|LLNDBGHI_00808	3300006177-14|ECKMPJFO_00316, 3300006177-14|ECKMPJFO_01062	3300009083-135|FEPLNKGK_01207, 3300009083-135|FEPLNKGK_01499, 3300009083-135|FEPLNKGK_01552	3300009084-136|FIBMPHPK_01324, 3300009084-136|FIBMPHPK_01734	3300009084-150|LAOBABEO_01564, 3300009084-150|LAOBABEO_01690	3300009703-49|PEBAADJC_01278, 3300009703-49|PEBAADJC_01737	3300009709-46|LMICHLKC_00803	3300009787-37|NFOFENCB_00115	3300010035-10|IKNAMKLF_00167, 3300010035-10|IKNAMKLF_00510	3300011418-10|GGIABPDN_00266, 3300011418-10|GGIABPDN_01857	3300011418-14|HEOKIGJJ_00042, 3300011418-14|HEOKIGJJ_00624	3300012931-71|GKFENFGF_00515, 3300012931-71|GKFENFGF_01182	3300013126-109|KNBNGCFK_01023	3300013132-109|MOMFEKKI_00888, 3300013132-109|MOMFEKKI_01299	3300013133-59|PPLPNCIG_00561, 3300013133-59|PPLPNCIG_00878	3300020740-2|3300020740.a_Ga0207056_1001_61		3300020970-2|Ga0206972_1028_9, 3300020970-2|Ga0206972_1093_15, 3300020970-2|Ga0206972_1147_4	7_bin48|JIFKHO_06585	8_bin5|LGHLDB_02255, 8_bin5|LGHLDB_04845, 8_bin5|LGHLDB_05305	ACE65|ACE65_AS_00370, ACE65|ACE65_BU_00360, ACE65|ACE65_CC_00030	ACE_VER1|MBX3718661.1, ACE_VER1|MBX3718669.1, ACE_VER1|MBX3719745.1	AMR_MDS_3053|HRW58014.1, AMR_MDS_3053|HRW58799.1	AMR_MDS_5451|HRD54921.1, AMR_MDS_5451|HRD54991.1, AMR_MDS_5451|HRD55207.1, AMR_MDS_5451|HRD56012.1	AcF125|WP_213158628.1	AlinenLipids_bin-5835|AGNIBB_01700	Amazon_FNV_2010_10_1_1_2|PWU14982.1, Amazon_FNV_2010_10_1_1_2|PWU15714.1	BOG_genome_mining.12|KJNJCJ_01840	BP7.bin23|EFJMMN_01825, BP7.bin23|EFJMMN_07720	BWMinHeated_Nextera29_MAG2|DGABAA_04360	BWMinHeated_Nextera49_MAG1|DKNCPF_03330, BWMinHeated_Nextera49_MAG1|DKNCPF_03535	BWMinHeated_Nextera75_MAG3|JHDLGO_02220, BWMinHeated_Nextera75_MAG3|JHDLGO_03365	BWOrgControl_Nextera58_MAG3|HEJINJ_08150	BWSM_113|MBIMLD_00235, BWSM_113|MBIMLD_03260	Bin61_76|Bin61_76_00486
OG0000034	1021942-13|GLLEOLEH_00019, 1021942-13|GLLEOLEH_00220, 1021942-13|GLLEOLEH_00317, 1021942-13|GLLEOLEH_00925	1021942-14|LGBMDHFM_01355					1063924-70|IDDGJEME_00161, 1063924-70|IDDGJEME_00238, 1063924-70|IDDGJEME_00654, 1063924-70|IDDGJEME_00973	1070360-7|MNAFDIOF_01551, 1070360-7|MNAFDIOF_01577, 1070360-7|MNAFDIOF_02144	1095360-24|OKJDMFIN_00417, 1095360-24|OKJDMFIN_01513	1096102-30|LBNIEKCL_00176, 1096102-30|LBNIEKCL_00478, 1096102-30|LBNIEKCL_01396, 1096102-30|LBNIEKCL_01423	1159587-4|Ga0210389_10002702_3, 1159587-4|Ga0210389_10003777_2, 1159587-4|Ga0210389_10005455_13, 1159587-4|Ga0210389_10016068_6		3300005529-103|HANACOGF_00474, 3300005529-103|HANACOGF_01178, 3300005529-103|HANACOGF_01477, 3300005529-103|HANACOGF_01572	3300006056-100|IAMNDGCP_01515, 3300006056-100|IAMNDGCP_01566	3300006056-139|LLNDBGHI_00406	3300006177-14|ECKMPJFO_00771, 3300006177-14|ECKMPJFO_00816, 3300006177-14|ECKMPJFO_01309				3300009703-49|PEBAADJC_00984, 3300009703-49|PEBAADJC_01126, 3300009703-49|PEBAADJC_01147, 3300009703-49|PEBAADJC_01616	3300009709-46|LMICHLKC_01025, 3300009709-46|LMICHLKC_01311	3300009787-37|NFOFENCB_00044		3300011418-10|GGIABPDN_00974, 3300011418-10|GGIABPDN_01310, 3300011418-10|GGIABPDN_01318, 3300011418-10|GGIABPDN_01503	3300011418-14|HEOKIGJJ_00861		3300013126-109|KNBNGCFK_00381, 3300013126-109|KNBNGCFK_00390	3300013132-109|MOMFEKKI_00556, 3300013132-109|MOMFEKKI_00769, 3300013132-109|MOMFEKKI_01176, 3300013132-109|MOMFEKKI_01232	3300013133-59|PPLPNCIG_00169, 3300013133-59|PPLPNCIG_00731, 3300013133-59|PPLPNCIG_01076, 3300013133-59|PPLPNCIG_01224			3300020970-2|Ga0206972_1004_57, 3300020970-2|Ga0206972_1009_35, 3300020970-2|Ga0206972_1014_5, 3300020970-2|Ga0206972_1017_4, 3300020970-2|Ga0206972_1028_2	7_bin48|JIFKHO_02030, 7_bin48|JIFKHO_07460	8_bin5|LGHLDB_01960, 8_bin5|LGHLDB_04645, 8_bin5|LGHLDB_04810, 8_bin5|LGHLDB_04870	ACE65|ACE65_AE_00270	ACE_VER1|MBX3718115.1, ACE_VER1|MBX3718358.1, ACE_VER1|MBX3719183.1, ACE_VER1|MBX3720091.1		AMR_MDS_5451|HRD56110.1	AcF125|WP_213156948.1	AlinenLipids_bin-5835|AGNIBB_00310, AlinenLipids_bin-5835|AGNIBB_05525	Amazon_FNV_2010_10_1_1_2|PWU16177.1	BOG_genome_mining.12|KJNJCJ_00080, BOG_genome_mining.12|KJNJCJ_09115, BOG_genome_mining.12|KJNJCJ_09220	BP7.bin23|EFJMMN_03750	BWMinHeated_Nextera29_MAG2|DGABAA_00420, BWMinHeated_Nextera29_MAG2|DGABAA_06755, BWMinHeated_Nextera29_MAG2|DGABAA_07715	BWMinHeated_Nextera49_MAG1|DKNCPF_01435	BWMinHeated_Nextera75_MAG3|JHDLGO_03495, BWMinHeated_Nextera75_MAG3|JHDLGO_04625, BWMinHeated_Nextera75_MAG3|JHDLGO_07360	BWOrgControl_Nextera58_MAG3|HEJINJ_02405, BWOrgControl_Nextera58_MAG3|HEJINJ_03910, BWOrgControl_Nextera58_MAG3|HEJINJ_04235	BWSM_113|MBIMLD_07025, BWSM_113|MBIMLD_07080	Bin61_76|Bin61_76_00301, Bin61_76|Bin61_76_00752, Bin61_76|Bin61_76_01096
OG0000035	1021942-13|GLLEOLEH_00276	1021942-14|LGBMDHFM_00196	1039689-34|IOFDCPKP_00098, 1039689-34|IOFDCPKP_00399, 1039689-34|IOFDCPKP_00561				1063924-70|IDDGJEME_00228			1096102-30|LBNIEKCL_01082	1159587-4|Ga0210389_10004498_9	17-3921_L77|WP_201456244.1, 17-3921_L77|WP_201456429.1	3300005529-103|HANACOGF_00714		3300006056-139|LLNDBGHI_00661	3300006177-14|ECKMPJFO_00438	3300009083-135|FEPLNKGK_00438, 3300009083-135|FEPLNKGK_00727, 3300009083-135|FEPLNKGK_00856, 3300009083-135|FEPLNKGK_01708, 3300009083-135|FEPLNKGK_02051	3300009084-136|FIBMPHPK_00188, 3300009084-136|FIBMPHPK_00625, 3300009084-136|FIBMPHPK_00921, 3300009084-136|FIBMPHPK_01227, 3300009084-136|FIBMPHPK_01838	3300009084-150|LAOBABEO_00216, 3300009084-150|LAOBABEO_00239, 3300009084-150|LAOBABEO_00241, 3300009084-150|LAOBABEO_00323, 3300009084-150|LAOBABEO_00695	3300009703-49|PEBAADJC_01308	3300009709-46|LMICHLKC_00277, 3300009709-46|LMICHLKC_00357, 3300009709-46|LMICHLKC_01199, 3300009709-46|LMICHLKC_01236	3300009787-37|NFOFENCB_00970, 3300009787-37|NFOFENCB_00972, 3300009787-37|NFOFENCB_01577	3300010035-10|IKNAMKLF_00831	3300011418-10|GGIABPDN_00046, 3300011418-10|GGIABPDN_01091, 3300011418-10|GGIABPDN_02185	3300011418-14|HEOKIGJJ_00137, 3300011418-14|HEOKIGJJ_00221, 3300011418-14|HEOKIGJJ_00791, 3300011418-14|HEOKIGJJ_01485, 3300011418-14|HEOKIGJJ_01611, 3300011418-14|HEOKIGJJ_01615	3300012931-71|GKFENFGF_00051	3300013126-109|KNBNGCFK_00368	3300013132-109|MOMFEKKI_01243	3300013133-59|PPLPNCIG_01051	3300020740-2|3300020740.a_Ga0207056_1005_40, 3300020740-2|3300020740.a_Ga0207056_1019_9, 3300020740-2|3300020740.a_Ga0207056_1020_30, 3300020740-2|3300020740.a_Ga0207056_1020_32	3300020889-1|3300020889.a_Ga0207113_1026_24, 3300020889-1|3300020889.a_Ga0207113_1035_35, 3300020889-1|3300020889.a_Ga0207113_1035_37, 3300020889-1|3300020889.a_Ga0207113_1083_11, 3300020889-1|3300020889.a_Ga0207113_1091_6, 3300020889-1|3300020889.a_Ga0207113_1159_7	3300020970-2|Ga0206972_1050_4	7_bin48|JIFKHO_02085	8_bin5|LGHLDB_04920	ACE65|ACE65_AL_00510, ACE65|ACE65_AL_00520, ACE65|ACE65_BC_00060, ACE65|ACE65_CQ_00260	ACE_VER1|MBX3719594.1		AMR_MDS_5451|HRD54832.1, AMR_MDS_5451|HRD55387.1, AMR_MDS_5451|HRD55390.1, AMR_MDS_5451|HRD55946.1	AcF125|WP_213157342.1, AcF125|WP_213157344.1, AcF125|WP_213157377.1, AcF125|WP_213158224.1, AcF125|WP_213158422.1, AcF125|WP_213158537.1	AlinenLipids_bin-5835|AGNIBB_01065, AlinenLipids_bin-5835|AGNIBB_02095, AlinenLipids_bin-5835|AGNIBB_02830, AlinenLipids_bin-5835|AGNIBB_05780	Amazon_FNV_2010_10_1_1_2|PWU14050.1	BOG_genome_mining.12|KJNJCJ_08075	BP7.bin23|EFJMMN_08710	BWMinHeated_Nextera29_MAG2|DGABAA_01160	BWMinHeated_Nextera49_MAG1|DKNCPF_06450, BWMinHeated_Nextera49_MAG1|DKNCPF_07135	BWMinHeated_Nextera75_MAG3|JHDLGO_00425	BWOrgControl_Nextera58_MAG3|HEJINJ_02590	BWSM_113|MBIMLD_07125	Bin61_76|Bin61_76_00086, Bin61_76|Bin61_76_00188, Bin61_76|Bin61_76_00725, Bin61_76|Bin61_76_00958
OG0000036	1021942-13|GLLEOLEH_01111, 1021942-13|GLLEOLEH_01375, 1021942-13|GLLEOLEH_01591	1021942-14|LGBMDHFM_01366	1039689-34|IOFDCPKP_00526	1045192-5|LKKCNNGL_00161	1045240-7|NHDGFNMI_00730	1049244-12|DPKPGIHO_00307	1063924-70|IDDGJEME_00569, 1063924-70|IDDGJEME_01119	1070360-7|MNAFDIOF_00249, 1070360-7|MNAFDIOF_02341	1095360-24|OKJDMFIN_00577, 1095360-24|OKJDMFIN_01458	1096102-30|LBNIEKCL_01059, 1096102-30|LBNIEKCL_01350	1159587-4|Ga0210389_10001766_8, 1159587-4|Ga0210389_10003473_3, 1159587-4|Ga0210389_10005412_6	17-3921_L77|WP_201456383.1	3300005529-103|HANACOGF_00451, 3300005529-103|HANACOGF_01514	3300006056-100|IAMNDGCP_01227, 3300006056-100|IAMNDGCP_01489	3300006056-139|LLNDBGHI_00456, 3300006056-139|LLNDBGHI_00534	3300006177-14|ECKMPJFO_01262, 3300006177-14|ECKMPJFO_01505, 3300006177-14|ECKMPJFO_01716	3300009083-135|FEPLNKGK_01399, 3300009083-135|FEPLNKGK_01663	3300009084-136|FIBMPHPK_00607, 3300009084-136|FIBMPHPK_01309	3300009084-150|LAOBABEO_00619	3300009703-49|PEBAADJC_00244, 3300009703-49|PEBAADJC_00634	3300009709-46|LMICHLKC_00163, 3300009709-46|LMICHLKC_01031	3300009787-37|NFOFENCB_01675	3300010035-10|IKNAMKLF_01041	3300011418-10|GGIABPDN_02060	3300011418-14|HEOKIGJJ_00659, 3300011418-14|HEOKIGJJ_01112, 3300011418-14|HEOKIGJJ_01143	3300012931-71|GKFENFGF_00245, 3300012931-71|GKFENFGF_01589	3300013126-109|KNBNGCFK_00059, 3300013126-109|KNBNGCFK_00313	3300013132-109|MOMFEKKI_00393	3300013133-59|PPLPNCIG_00086	3300020740-2|3300020740.a_Ga0207056_1165_6	3300020889-1|3300020889.a_Ga0207113_1068_7	3300020970-2|Ga0206972_1010_63, 3300020970-2|Ga0206972_1055_10, 3300020970-2|Ga0206972_1064_21, 3300020970-2|Ga0206972_1075_9	7_bin48|JIFKHO_04280	8_bin5|LGHLDB_02905, 8_bin5|LGHLDB_05905		ACE_VER1|MBX3718020.1, ACE_VER1|MBX3718991.1, ACE_VER1|MBX3719028.1, ACE_VER1|MBX3719790.1	AMR_MDS_3053|HRW58277.1	AMR_MDS_5451|HRD54948.1, AMR_MDS_5451|HRD55004.1	AcF125|WP_213157473.1	AlinenLipids_bin-5835|AGNIBB_01010, AlinenLipids_bin-5835|AGNIBB_01280, AlinenLipids_bin-5835|AGNIBB_03895	Amazon_FNV_2010_10_1_1_2|PWU13810.1, Amazon_FNV_2010_10_1_1_2|PWU16287.1	BOG_genome_mining.12|KJNJCJ_02545, BOG_genome_mining.12|KJNJCJ_09635	BP7.bin23|EFJMMN_07995	BWMinHeated_Nextera29_MAG2|DGABAA_02620, BWMinHeated_Nextera29_MAG2|DGABAA_04200	BWMinHeated_Nextera49_MAG1|DKNCPF_00210	BWMinHeated_Nextera75_MAG3|JHDLGO_03420, BWMinHeated_Nextera75_MAG3|JHDLGO_04855	BWOrgControl_Nextera58_MAG3|HEJINJ_00050, BWOrgControl_Nextera58_MAG3|HEJINJ_02190	BWSM_113|MBIMLD_05070, BWSM_113|MBIMLD_06030	Bin61_76|Bin61_76_00315, Bin61_76|Bin61_76_01036
OG0000037	1021942-13|GLLEOLEH_01246, 1021942-13|GLLEOLEH_01361	1021942-14|LGBMDHFM_01124, 1021942-14|LGBMDHFM_01286	1039689-34|IOFDCPKP_00134, 1039689-34|IOFDCPKP_00187	1045192-5|LKKCNNGL_00382, 1045192-5|LKKCNNGL_00900	1045240-7|NHDGFNMI_00758	1049244-12|DPKPGIHO_00529, 1049244-12|DPKPGIHO_00673	1063924-70|IDDGJEME_00519, 1063924-70|IDDGJEME_01061	1070360-7|MNAFDIOF_00224, 1070360-7|MNAFDIOF_01448	1095360-24|OKJDMFIN_01358, 1095360-24|OKJDMFIN_01755	1096102-30|LBNIEKCL_00023, 1096102-30|LBNIEKCL_00251	1159587-4|Ga0210389_10001766_20, 1159587-4|Ga0210389_10007739_3	17-3921_L77|WP_201456671.1	3300005529-103|HANACOGF_00579, 3300005529-103|HANACOGF_01016	3300006056-100|IAMNDGCP_00811, 3300006056-100|IAMNDGCP_01144	3300006056-139|LLNDBGHI_00095, 3300006056-139|LLNDBGHI_01025	3300006177-14|ECKMPJFO_01628, 3300006177-14|ECKMPJFO_01728	3300009083-135|FEPLNKGK_00786, 3300009083-135|FEPLNKGK_01283	3300009084-136|FIBMPHPK_00257, 3300009084-136|FIBMPHPK_01372	3300009084-150|LAOBABEO_00835, 3300009084-150|LAOBABEO_01331	3300009703-49|PEBAADJC_00089, 3300009703-49|PEBAADJC_00258	3300009709-46|LMICHLKC_00174, 3300009709-46|LMICHLKC_01386	3300009787-37|NFOFENCB_01327, 3300009787-37|NFOFENCB_01517	3300010035-10|IKNAMKLF_00535, 3300010035-10|IKNAMKLF_01028	3300011418-10|GGIABPDN_00166, 3300011418-10|GGIABPDN_00223	3300011418-14|HEOKIGJJ_01099, 3300011418-14|HEOKIGJJ_01192	3300012931-71|GKFENFGF_00617, 3300012931-71|GKFENFGF_01018	3300013126-109|KNBNGCFK_00045, 3300013126-109|KNBNGCFK_00862	3300013132-109|MOMFEKKI_00405, 3300013132-109|MOMFEKKI_01123	3300013133-59|PPLPNCIG_00213, 3300013133-59|PPLPNCIG_01218	3300020740-2|3300020740.a_Ga0207056_1005_11, 3300020740-2|3300020740.a_Ga0207056_1078_3	3300020889-1|3300020889.a_Ga0207113_1031_25, 3300020889-1|3300020889.a_Ga0207113_1135_7	3300020970-2|Ga0206972_1024_36, 3300020970-2|Ga0206972_1055_22	7_bin48|JIFKHO_04215, 7_bin48|JIFKHO_05785	8_bin5|LGHLDB_02840, 8_bin5|LGHLDB_04140	ACE65|ACE65_AK_00050, ACE65|ACE65_CK_00190	ACE_VER1|MBX3718481.1, ACE_VER1|MBX3720140.1	AMR_MDS_3053|HRW58267.1, AMR_MDS_3053|HRW58914.1	AMR_MDS_5451|HRD55588.1, AMR_MDS_5451|HRD55610.1	AcF125|WP_213157245.1, AcF125|WP_213157467.1		Amazon_FNV_2010_10_1_1_2|PWU13411.1, Amazon_FNV_2010_10_1_1_2|PWU16233.1	BOG_genome_mining.12|KJNJCJ_08655	BP7.bin23|EFJMMN_07280, BP7.bin23|EFJMMN_07930	BWMinHeated_Nextera29_MAG2|DGABAA_01965, BWMinHeated_Nextera29_MAG2|DGABAA_04255	BWMinHeated_Nextera49_MAG1|DKNCPF_05240, BWMinHeated_Nextera49_MAG1|DKNCPF_06205	BWMinHeated_Nextera75_MAG3|JHDLGO_01855, BWMinHeated_Nextera75_MAG3|JHDLGO_04795	BWOrgControl_Nextera58_MAG3|HEJINJ_02270, BWOrgControl_Nextera58_MAG3|HEJINJ_07150	BWSM_113|MBIMLD_01190, BWSM_113|MBIMLD_04795
OG0000038	1021942-13|GLLEOLEH_00017, 1021942-13|GLLEOLEH_01630	1021942-14|LGBMDHFM_00652, 1021942-14|LGBMDHFM_00722	1039689-34|IOFDCPKP_00408, 1039689-34|IOFDCPKP_00671	1045192-5|LKKCNNGL_00186, 1045192-5|LKKCNNGL_00804, 1045192-5|LKKCNNGL_00807	1045240-7|NHDGFNMI_00446, 1045240-7|NHDGFNMI_01310, 1045240-7|NHDGFNMI_01312	1049244-12|DPKPGIHO_00634, 1049244-12|DPKPGIHO_00981, 1049244-12|DPKPGIHO_00985	1063924-70|IDDGJEME_00612	1070360-7|MNAFDIOF_01261, 1070360-7|MNAFDIOF_01416	1095360-24|OKJDMFIN_00697	1096102-30|LBNIEKCL_01431, 1096102-30|LBNIEKCL_01432	1159587-4|Ga0210389_10001659_12	17-3921_L77|WP_201456695.1, 17-3921_L77|WP_201456894.1	3300005529-103|HANACOGF_01192	3300006056-100|IAMNDGCP_00347, 3300006056-100|IAMNDGCP_01619, 3300006056-100|IAMNDGCP_01625	3300006056-139|LLNDBGHI_00948	3300006177-14|ECKMPJFO_00292	3300009083-135|FEPLNKGK_00535, 3300009083-135|FEPLNKGK_00648, 3300009083-135|FEPLNKGK_00950	3300009084-136|FIBMPHPK_01106, 3300009084-136|FIBMPHPK_01364, 3300009084-136|FIBMPHPK_01614	3300009084-150|LAOBABEO_00464	3300009703-49|PEBAADJC_00440, 3300009703-49|PEBAADJC_00475, 3300009703-49|PEBAADJC_01170	3300009709-46|LMICHLKC_00747, 3300009709-46|LMICHLKC_01395	3300009787-37|NFOFENCB_00122, 3300009787-37|NFOFENCB_01176	3300010035-10|IKNAMKLF_00376	3300011418-10|GGIABPDN_01794, 3300011418-10|GGIABPDN_01922	3300011418-14|HEOKIGJJ_00628, 3300011418-14|HEOKIGJJ_01757	3300012931-71|GKFENFGF_00264, 3300012931-71|GKFENFGF_00731	3300013126-109|KNBNGCFK_00736	3300013132-109|MOMFEKKI_01432	3300013133-59|PPLPNCIG_00504, 3300013133-59|PPLPNCIG_00795	3300020740-2|3300020740.a_Ga0207056_1134_8, 3300020740-2|3300020740.a_Ga0207056_1151_5	3300020889-1|3300020889.a_Ga0207113_1134_7, 3300020889-1|3300020889.a_Ga0207113_1146_6	3300020970-2|Ga0206972_1058_19	7_bin48|JIFKHO_03955, 7_bin48|JIFKHO_05700	8_bin5|LGHLDB_00850, 8_bin5|LGHLDB_02490	ACE65|ACE65_AJ_00090, ACE65|ACE65_CK_00740	ACE_VER1|MBX3719824.1	AMR_MDS_3053|HRW58454.1	AMR_MDS_5451|HRD55458.1, AMR_MDS_5451|HRD55603.1, AMR_MDS_5451|HRD55644.1	AcF125|WP_213156985.1, AcF125|WP_213157008.1, AcF125|WP_213158212.1	AlinenLipids_bin-5835|AGNIBB_02640, AlinenLipids_bin-5835|AGNIBB_02955	Amazon_FNV_2010_10_1_1_2|PWU13828.1, Amazon_FNV_2010_10_1_1_2|PWU16598.1	BOG_genome_mining.12|KJNJCJ_00995	BP7.bin23|EFJMMN_08575	BWMinHeated_Nextera29_MAG2|DGABAA_02535	BWMinHeated_Nextera49_MAG1|DKNCPF_03780, BWMinHeated_Nextera49_MAG1|DKNCPF_07450			BWSM_113|MBIMLD_04700, BWSM_113|MBIMLD_06840	Bin61_76|Bin61_76_00919
OG0000039	1021942-13|GLLEOLEH_01334		1039689-34|IOFDCPKP_00535, 1039689-34|IOFDCPKP_00608, 1039689-34|IOFDCPKP_00753					1070360-7|MNAFDIOF_01522	1095360-24|OKJDMFIN_00159, 1095360-24|OKJDMFIN_00479	1096102-30|LBNIEKCL_00656, 1096102-30|LBNIEKCL_01270, 1096102-30|LBNIEKCL_01383, 1096102-30|LBNIEKCL_01607	1159587-4|Ga0210389_10002473_13, 1159587-4|Ga0210389_10003473_10, 1159587-4|Ga0210389_10005701_1, 1159587-4|Ga0210389_10005701_2, 1159587-4|Ga0210389_10008684_7		3300005529-103|HANACOGF_01401, 3300005529-103|HANACOGF_01573	3300006056-100|IAMNDGCP_00126, 3300006056-100|IAMNDGCP_00566, 3300006056-100|IAMNDGCP_00849, 3300006056-100|IAMNDGCP_00929, 3300006056-100|IAMNDGCP_01450		3300006177-14|ECKMPJFO_01242	3300009083-135|FEPLNKGK_00834, 3300009083-135|FEPLNKGK_01043, 3300009083-135|FEPLNKGK_01044, 3300009083-135|FEPLNKGK_01225	3300009084-136|FIBMPHPK_01223	3300009084-150|LAOBABEO_00304, 3300009084-150|LAOBABEO_00305	3300009703-49|PEBAADJC_00682, 3300009703-49|PEBAADJC_00738, 3300009703-49|PEBAADJC_00995	3300009709-46|LMICHLKC_00515, 3300009709-46|LMICHLKC_00516, 3300009709-46|LMICHLKC_00681, 3300009709-46|LMICHLKC_01215		3300010035-10|IKNAMKLF_00384	3300011418-10|GGIABPDN_00357, 3300011418-10|GGIABPDN_00747, 3300011418-10|GGIABPDN_01167, 3300011418-10|GGIABPDN_01325, 3300011418-10|GGIABPDN_01835, 3300011418-10|GGIABPDN_02088	3300011418-14|HEOKIGJJ_00741, 3300011418-14|HEOKIGJJ_00866, 3300011418-14|HEOKIGJJ_01614, 3300011418-14|HEOKIGJJ_01765, 3300011418-14|HEOKIGJJ_01794	3300012931-71|GKFENFGF_01750	3300013126-109|KNBNGCFK_00004		3300013133-59|PPLPNCIG_00515, 3300013133-59|PPLPNCIG_01074, 3300013133-59|PPLPNCIG_01142	3300020740-2|3300020740.a_Ga0207056_1004_62, 3300020740-2|3300020740.a_Ga0207056_1009_24, 3300020740-2|3300020740.a_Ga0207056_1048_10, 3300020740-2|3300020740.a_Ga0207056_1050_20, 3300020740-2|3300020740.a_Ga0207056_1135_6	3300020889-1|3300020889.a_Ga0207113_1042_21, 3300020889-1|3300020889.a_Ga0207113_1125_1, 3300020889-1|3300020889.a_Ga0207113_1138_1	3300020970-2|Ga0206972_1002_13, 3300020970-2|Ga0206972_1022_35, 3300020970-2|Ga0206972_1022_38, 3300020970-2|Ga0206972_1028_20, 3300020970-2|Ga0206972_1058_10			ACE65|ACE65_BG_00600	ACE_VER1|MBX3718573.1, ACE_VER1|MBX3719567.1	AMR_MDS_3053|HRW58247.1		AcF125|WP_213158368.1, AcF125|WP_213158483.1		Amazon_FNV_2010_10_1_1_2|PWU14507.1, Amazon_FNV_2010_10_1_1_2|PWU15766.1, Amazon_FNV_2010_10_1_1_2|PWU16318.1	BOG_genome_mining.12|KJNJCJ_01050, BOG_genome_mining.12|KJNJCJ_04520, BOG_genome_mining.12|KJNJCJ_04775, BOG_genome_mining.12|KJNJCJ_08535, BOG_genome_mining.12|KJNJCJ_09260	BP7.bin23|EFJMMN_02705, BP7.bin23|EFJMMN_05170, BP7.bin23|EFJMMN_05175, BP7.bin23|EFJMMN_07180, BP7.bin23|EFJMMN_07345, BP7.bin23|EFJMMN_08625	BWMinHeated_Nextera29_MAG2|DGABAA_02910, BWMinHeated_Nextera29_MAG2|DGABAA_06090, BWMinHeated_Nextera29_MAG2|DGABAA_07325, BWMinHeated_Nextera29_MAG2|DGABAA_07795	BWMinHeated_Nextera49_MAG1|DKNCPF_00235, BWMinHeated_Nextera49_MAG1|DKNCPF_01810, BWMinHeated_Nextera49_MAG1|DKNCPF_02925, BWMinHeated_Nextera49_MAG1|DKNCPF_03065, BWMinHeated_Nextera49_MAG1|DKNCPF_03995	BWMinHeated_Nextera75_MAG3|JHDLGO_01655	BWOrgControl_Nextera58_MAG3|HEJINJ_01995, BWOrgControl_Nextera58_MAG3|HEJINJ_03200, BWOrgControl_Nextera58_MAG3|HEJINJ_04915, BWOrgControl_Nextera58_MAG3|HEJINJ_05315	BWSM_113|MBIMLD_02710
OG0000040	1021942-13|GLLEOLEH_00216, 1021942-13|GLLEOLEH_01127, 1021942-13|GLLEOLEH_01473	1021942-14|LGBMDHFM_00085, 1021942-14|LGBMDHFM_00955		1045192-5|LKKCNNGL_00597	1045240-7|NHDGFNMI_00742	1049244-12|DPKPGIHO_00118	1063924-70|IDDGJEME_01386	1070360-7|MNAFDIOF_01034	1095360-24|OKJDMFIN_00145, 1095360-24|OKJDMFIN_00281, 1095360-24|OKJDMFIN_00449	1096102-30|LBNIEKCL_00400	1159587-4|Ga0210389_10001086_4, 1159587-4|Ga0210389_10020644_5	17-3921_L77|WP_201456255.1	3300005529-103|HANACOGF_01524, 3300005529-103|HANACOGF_01645	3300006056-100|IAMNDGCP_01376	3300006056-139|LLNDBGHI_00924, 3300006056-139|LLNDBGHI_00927	3300006177-14|ECKMPJFO_00834, 3300006177-14|ECKMPJFO_01127, 3300006177-14|ECKMPJFO_01215	3300009083-135|FEPLNKGK_01325, 3300009083-135|FEPLNKGK_01326	3300009084-136|FIBMPHPK_00234, 3300009084-136|FIBMPHPK_00235	3300009084-150|LAOBABEO_00667, 3300009084-150|LAOBABEO_00668	3300009703-49|PEBAADJC_00895, 3300009703-49|PEBAADJC_01510, 3300009703-49|PEBAADJC_01562	3300009709-46|LMICHLKC_00150, 3300009709-46|LMICHLKC_00912	3300009787-37|NFOFENCB_00141, 3300009787-37|NFOFENCB_00142		3300011418-10|GGIABPDN_00139, 3300011418-10|GGIABPDN_00140	3300011418-14|HEOKIGJJ_00636, 3300011418-14|HEOKIGJJ_00637	3300012931-71|GKFENFGF_00129, 3300012931-71|GKFENFGF_00285	3300013126-109|KNBNGCFK_00151, 3300013126-109|KNBNGCFK_01098	3300013132-109|MOMFEKKI_00626, 3300013132-109|MOMFEKKI_00754	3300013133-59|PPLPNCIG_00257, 3300013133-59|PPLPNCIG_00614	3300020740-2|3300020740.a_Ga0207056_1064_16, 3300020740-2|3300020740.a_Ga0207056_1064_17, 3300020740-2|3300020740.a_Ga0207056_1064_18	3300020889-1|3300020889.a_Ga0207113_1132_12, 3300020889-1|3300020889.a_Ga0207113_1132_13	3300020970-2|Ga0206972_1011_5, 3300020970-2|Ga0206972_1022_32	7_bin48|JIFKHO_07190	8_bin5|LGHLDB_07405	ACE65|ACE65_BG_00390, ACE65|ACE65_BG_00400	ACE_VER1|MBX3718865.1, ACE_VER1|MBX3719565.1, ACE_VER1|MBX3719908.1	AMR_MDS_3053|HRW58054.1, AMR_MDS_3053|HRW58991.1	AMR_MDS_5451|HRD54846.1, AMR_MDS_5451|HRD54847.1	AcF125|WP_213158050.1, AcF125|WP_213158052.1	AlinenLipids_bin-5835|AGNIBB_01845, AlinenLipids_bin-5835|AGNIBB_01850, AlinenLipids_bin-5835|AGNIBB_03915	Amazon_FNV_2010_10_1_1_2|PWU15525.1	BOG_genome_mining.12|KJNJCJ_05455, BOG_genome_mining.12|KJNJCJ_08400	BP7.bin23|EFJMMN_00885, BP7.bin23|EFJMMN_04715, BP7.bin23|EFJMMN_05545	BWMinHeated_Nextera29_MAG2|DGABAA_06270	BWMinHeated_Nextera49_MAG1|DKNCPF_06085, BWMinHeated_Nextera49_MAG1|DKNCPF_06090	BWMinHeated_Nextera75_MAG3|JHDLGO_02355, BWMinHeated_Nextera75_MAG3|JHDLGO_02875	BWOrgControl_Nextera58_MAG3|HEJINJ_04095, BWOrgControl_Nextera58_MAG3|HEJINJ_07855	BWSM_113|MBIMLD_00130	Bin61_76|Bin61_76_00319, Bin61_76|Bin61_76_00783, Bin61_76|Bin61_76_00784
OG0000041	1021942-13|GLLEOLEH_00241, 1021942-13|GLLEOLEH_01269, 1021942-13|GLLEOLEH_01389	1021942-14|LGBMDHFM_01050, 1021942-14|LGBMDHFM_01099		1045192-5|LKKCNNGL_01193		1049244-12|DPKPGIHO_00632, 1049244-12|DPKPGIHO_00866	1063924-70|IDDGJEME_00298, 1063924-70|IDDGJEME_00466, 1063924-70|IDDGJEME_00709, 1063924-70|IDDGJEME_00726, 1063924-70|IDDGJEME_00737	1070360-7|MNAFDIOF_00412, 1070360-7|MNAFDIOF_00492, 1070360-7|MNAFDIOF_00508, 1070360-7|MNAFDIOF_02100	1095360-24|OKJDMFIN_00634	1096102-30|LBNIEKCL_00441, 1096102-30|LBNIEKCL_01240, 1096102-30|LBNIEKCL_01373			3300005529-103|HANACOGF_00188	3300006056-100|IAMNDGCP_00071, 3300006056-100|IAMNDGCP_00687, 3300006056-100|IAMNDGCP_00850, 3300006056-100|IAMNDGCP_01493	3300006056-139|LLNDBGHI_00949	3300006177-14|ECKMPJFO_01531		3300009084-136|FIBMPHPK_00677	3300009084-150|LAOBABEO_01712, 3300009084-150|LAOBABEO_01713	3300009703-49|PEBAADJC_00162, 3300009703-49|PEBAADJC_00772, 3300009703-49|PEBAADJC_01154, 3300009703-49|PEBAADJC_01155	3300009709-46|LMICHLKC_00408, 3300009709-46|LMICHLKC_00512	3300009787-37|NFOFENCB_01121	3300010035-10|IKNAMKLF_00630, 3300010035-10|IKNAMKLF_00935	3300011418-10|GGIABPDN_00514, 3300011418-10|GGIABPDN_01818		3300012931-71|GKFENFGF_00667	3300013126-109|KNBNGCFK_00613	3300013132-109|MOMFEKKI_01028, 3300013132-109|MOMFEKKI_01034, 3300013132-109|MOMFEKKI_01054, 3300013132-109|MOMFEKKI_01377, 3300013132-109|MOMFEKKI_01378, 3300013132-109|MOMFEKKI_01393	3300013133-59|PPLPNCIG_00171, 3300013133-59|PPLPNCIG_01071, 3300013133-59|PPLPNCIG_01107, 3300013133-59|PPLPNCIG_01108, 3300013133-59|PPLPNCIG_01242, 3300013133-59|PPLPNCIG_01248	3300020740-2|3300020740.a_Ga0207056_1016_20, 3300020740-2|3300020740.a_Ga0207056_1086_10	3300020889-1|3300020889.a_Ga0207113_1130_6	3300020970-2|Ga0206972_1179_3	7_bin48|JIFKHO_02505, 7_bin48|JIFKHO_06135, 7_bin48|JIFKHO_06215, 7_bin48|JIFKHO_07490, 7_bin48|JIFKHO_07515, 7_bin48|JIFKHO_07675	8_bin5|LGHLDB_00285, 8_bin5|LGHLDB_00360, 8_bin5|LGHLDB_05780, 8_bin5|LGHLDB_06505, 8_bin5|LGHLDB_06510, 8_bin5|LGHLDB_08290		ACE_VER1|MBX3718335.1	AMR_MDS_3053|HRW58522.1	AMR_MDS_5451|HRD55034.1		AlinenLipids_bin-5835|AGNIBB_04415	Amazon_FNV_2010_10_1_1_2|PWU14919.1	BOG_genome_mining.12|KJNJCJ_07105	BP7.bin23|EFJMMN_01450, BP7.bin23|EFJMMN_05290	BWMinHeated_Nextera29_MAG2|DGABAA_01840	BWMinHeated_Nextera49_MAG1|DKNCPF_06960	BWMinHeated_Nextera75_MAG3|JHDLGO_02190		BWSM_113|MBIMLD_00975, BWSM_113|MBIMLD_00980, BWSM_113|MBIMLD_02385, BWSM_113|MBIMLD_05800, BWSM_113|MBIMLD_06385	Bin61_76|Bin61_76_00824
OG0000042	1021942-13|GLLEOLEH_00416, 1021942-13|GLLEOLEH_00723	1021942-14|LGBMDHFM_00166, 1021942-14|LGBMDHFM_00369	1039689-34|IOFDCPKP_00958	1045192-5|LKKCNNGL_00540	1045240-7|NHDGFNMI_00952	1049244-12|DPKPGIHO_00128, 1049244-12|DPKPGIHO_00641	1063924-70|IDDGJEME_00917, 1063924-70|IDDGJEME_01563	1070360-7|MNAFDIOF_00933, 1070360-7|MNAFDIOF_01476	1095360-24|OKJDMFIN_00214, 1095360-24|OKJDMFIN_00528	1096102-30|LBNIEKCL_01291	1159587-4|Ga0210389_10008054_8	17-3921_L77|WP_201457013.1	3300005529-103|HANACOGF_00046, 3300005529-103|HANACOGF_01411	3300006056-100|IAMNDGCP_00940, 3300006056-100|IAMNDGCP_01458	3300006056-139|LLNDBGHI_00280	3300006177-14|ECKMPJFO_00174, 3300006177-14|ECKMPJFO_01512	3300009083-135|FEPLNKGK_00878, 3300009083-135|FEPLNKGK_01603	3300009084-136|FIBMPHPK_00145, 3300009084-136|FIBMPHPK_01876	3300009084-150|LAOBABEO_00197, 3300009084-150|LAOBABEO_01502	3300009703-49|PEBAADJC_01496	3300009709-46|LMICHLKC_00057, 3300009709-46|LMICHLKC_01139	3300009787-37|NFOFENCB_00425, 3300009787-37|NFOFENCB_01441	3300010035-10|IKNAMKLF_00098, 3300010035-10|IKNAMKLF_00548	3300011418-10|GGIABPDN_00119, 3300011418-10|GGIABPDN_01697	3300011418-14|HEOKIGJJ_01050, 3300011418-14|HEOKIGJJ_01541	3300012931-71|GKFENFGF_01509, 3300012931-71|GKFENFGF_01767	3300013126-109|KNBNGCFK_00813	3300013132-109|MOMFEKKI_00855, 3300013132-109|MOMFEKKI_01164	3300013133-59|PPLPNCIG_00803, 3300013133-59|PPLPNCIG_01002	3300020740-2|3300020740.a_Ga0207056_1001_13, 3300020740-2|3300020740.a_Ga0207056_1130_5	3300020889-1|3300020889.a_Ga0207113_1006_28, 3300020889-1|3300020889.a_Ga0207113_1066_5	3300020970-2|Ga0206972_1009_46, 3300020970-2|Ga0206972_1106_17	7_bin48|JIFKHO_03665, 7_bin48|JIFKHO_05575	8_bin5|LGHLDB_01075, 8_bin5|LGHLDB_03960	ACE65|ACE65_BL_00040, ACE65|ACE65_CD_00290	ACE_VER1|MBX3718235.1, ACE_VER1|MBX3720119.1	AMR_MDS_3053|HRW58364.1	AMR_MDS_5451|HRD55283.1, AMR_MDS_5451|HRD55575.1	AcF125|WP_213157167.1, AcF125|WP_213157762.1	AlinenLipids_bin-5835|AGNIBB_03115, AlinenLipids_bin-5835|AGNIBB_03440	Amazon_FNV_2010_10_1_1_2|PWU14636.1, Amazon_FNV_2010_10_1_1_2|PWU16495.1	BOG_genome_mining.12|KJNJCJ_00750, BOG_genome_mining.12|KJNJCJ_03360	BP7.bin23|EFJMMN_03580, BP7.bin23|EFJMMN_06415	BWMinHeated_Nextera29_MAG2|DGABAA_06105, BWMinHeated_Nextera29_MAG2|DGABAA_06530	BWMinHeated_Nextera49_MAG1|DKNCPF_00140, BWMinHeated_Nextera49_MAG1|DKNCPF_04885	BWMinHeated_Nextera75_MAG3|JHDLGO_01585, BWMinHeated_Nextera75_MAG3|JHDLGO_06180	BWOrgControl_Nextera58_MAG3|HEJINJ_03385, BWOrgControl_Nextera58_MAG3|HEJINJ_06325	BWSM_113|MBIMLD_03225, BWSM_113|MBIMLD_04885	Bin61_76|Bin61_76_00743, Bin61_76|Bin61_76_01025
OG0000043	1021942-13|GLLEOLEH_00897, 1021942-13|GLLEOLEH_01474	1021942-14|LGBMDHFM_00084, 1021942-14|LGBMDHFM_00313	1039689-34|IOFDCPKP_01352	1045192-5|LKKCNNGL_00710	1045240-7|NHDGFNMI_00741, 1045240-7|NHDGFNMI_00978	1049244-12|DPKPGIHO_00117	1063924-70|IDDGJEME_01387	1070360-7|MNAFDIOF_02069	1095360-24|OKJDMFIN_00283, 1095360-24|OKJDMFIN_00819	1096102-30|LBNIEKCL_00277, 1096102-30|LBNIEKCL_00401	1159587-4|Ga0210389_10006861_4, 1159587-4|Ga0210389_10020644_4	17-3921_L77|WP_201456645.1	3300005529-103|HANACOGF_00787, 3300005529-103|HANACOGF_01453	3300006056-100|IAMNDGCP_00692	3300006056-139|LLNDBGHI_00304	3300006177-14|ECKMPJFO_01216, 3300006177-14|ECKMPJFO_01294	3300009083-135|FEPLNKGK_01178, 3300009083-135|FEPLNKGK_01324	3300009084-136|FIBMPHPK_00233, 3300009084-136|FIBMPHPK_01260	3300009084-150|LAOBABEO_00666, 3300009084-150|LAOBABEO_01110	3300009703-49|PEBAADJC_00034, 3300009703-49|PEBAADJC_01561	3300009709-46|LMICHLKC_00075, 3300009709-46|LMICHLKC_00911	3300009787-37|NFOFENCB_00085, 3300009787-37|NFOFENCB_00812	3300010035-10|IKNAMKLF_00654	3300011418-10|GGIABPDN_02112	3300011418-14|HEOKIGJJ_00638, 3300011418-14|HEOKIGJJ_01196	3300012931-71|GKFENFGF_00357, 3300012931-71|GKFENFGF_01378	3300013126-109|KNBNGCFK_01049	3300013132-109|MOMFEKKI_00753, 3300013132-109|MOMFEKKI_01214	3300013133-59|PPLPNCIG_00615, 3300013133-59|PPLPNCIG_00994	3300020740-2|3300020740.a_Ga0207056_1064_19	3300020889-1|3300020889.a_Ga0207113_1103_4, 3300020889-1|3300020889.a_Ga0207113_1132_14	3300020970-2|Ga0206972_1011_4, 3300020970-2|Ga0206972_1104_5	7_bin48|JIFKHO_06820, 7_bin48|JIFKHO_07185	8_bin5|LGHLDB_07410, 8_bin5|LGHLDB_07705	ACE65|ACE65_BG_00380, ACE65|ACE65_BL_00400	ACE_VER1|MBX3718769.1, ACE_VER1|MBX3718864.1	AMR_MDS_3053|HRW58055.1, AMR_MDS_3053|HRW58854.1, AMR_MDS_3053|HRW58997.1	AMR_MDS_5451|HRD54844.1, AMR_MDS_5451|HRD54845.1, AMR_MDS_5451|HRD54911.1	AcF125|WP_213158053.1, AcF125|WP_249274138.1	AlinenLipids_bin-5835|AGNIBB_01840, AlinenLipids_bin-5835|AGNIBB_04070	Amazon_FNV_2010_10_1_1_2|PWU16651.1	BOG_genome_mining.12|KJNJCJ_04050, BOG_genome_mining.12|KJNJCJ_05465	BP7.bin23|EFJMMN_01900, BP7.bin23|EFJMMN_07010	BWMinHeated_Nextera29_MAG2|DGABAA_06275, BWMinHeated_Nextera29_MAG2|DGABAA_06705	BWMinHeated_Nextera49_MAG1|DKNCPF_06080, BWMinHeated_Nextera49_MAG1|DKNCPF_06580	BWMinHeated_Nextera75_MAG3|JHDLGO_02870	BWOrgControl_Nextera58_MAG3|HEJINJ_04100	BWSM_113|MBIMLD_00135, BWSM_113|MBIMLD_00440	Bin61_76|Bin61_76_00782, Bin61_76|Bin61_76_00950
OG0000044	1021942-13|GLLEOLEH_00321, 1021942-13|GLLEOLEH_01654	1021942-14|LGBMDHFM_00216, 1021942-14|LGBMDHFM_01094	1039689-34|IOFDCPKP_00829	1045192-5|LKKCNNGL_00803	1045240-7|NHDGFNMI_01309	1049244-12|DPKPGIHO_00986	1063924-70|IDDGJEME_00544, 1063924-70|IDDGJEME_00611	1070360-7|MNAFDIOF_01260	1095360-24|OKJDMFIN_01583, 1095360-24|OKJDMFIN_01662	1096102-30|LBNIEKCL_00867, 1096102-30|LBNIEKCL_01040	1159587-4|Ga0210389_10013165_2, 1159587-4|Ga0210389_10030397_1	17-3921_L77|WP_201456696.1, 17-3921_L77|WP_201456849.1	3300005529-103|HANACOGF_00142, 3300005529-103|HANACOGF_01568	3300006056-100|IAMNDGCP_00023, 3300006056-100|IAMNDGCP_01626	3300006056-139|LLNDBGHI_00057	3300006177-14|ECKMPJFO_00996, 3300006177-14|ECKMPJFO_01759	3300009083-135|FEPLNKGK_01594	3300009084-136|FIBMPHPK_00118, 3300009084-136|FIBMPHPK_00833	3300009084-150|LAOBABEO_01013, 3300009084-150|LAOBABEO_01014, 3300009084-150|LAOBABEO_01160	3300009703-49|PEBAADJC_00479, 3300009703-49|PEBAADJC_01332	3300009709-46|LMICHLKC_00217, 3300009709-46|LMICHLKC_00732		3300010035-10|IKNAMKLF_00615, 3300010035-10|IKNAMKLF_00966	3300011418-10|GGIABPDN_01793, 3300011418-10|GGIABPDN_02272	3300011418-14|HEOKIGJJ_01528, 3300011418-14|HEOKIGJJ_01621	3300012931-71|GKFENFGF_00710	3300013126-109|KNBNGCFK_00352	3300013132-109|MOMFEKKI_01258	3300013133-59|PPLPNCIG_00503, 3300013133-59|PPLPNCIG_00597	3300020740-2|3300020740.a_Ga0207056_1007_41, 3300020740-2|3300020740.a_Ga0207056_1176_4	3300020889-1|3300020889.a_Ga0207113_1040_22	3300020970-2|Ga0206972_1004_53, 3300020970-2|Ga0206972_1100_18	7_bin48|JIFKHO_02170, 7_bin48|JIFKHO_03950	8_bin5|LGHLDB_02485, 8_bin5|LGHLDB_05015	ACE65|ACE65_BT_00090, ACE65|ACE65_CK_00630	ACE_VER1|MBX3720080.1, ACE_VER1|MBX3720168.1	AMR_MDS_3053|HRW58455.1	AMR_MDS_5451|HRD55755.1, AMR_MDS_5451|HRD56029.1	AcF125|WP_213157811.1, AcF125|WP_249274140.1	AlinenLipids_bin-5835|AGNIBB_04545	Amazon_FNV_2010_10_1_1_2|PWU15110.1, Amazon_FNV_2010_10_1_1_2|PWU15397.1	BOG_genome_mining.12|KJNJCJ_05050, BOG_genome_mining.12|KJNJCJ_09145	BP7.bin23|EFJMMN_00190, BP7.bin23|EFJMMN_02565	BWMinHeated_Nextera29_MAG2|DGABAA_01875, BWMinHeated_Nextera29_MAG2|DGABAA_07555	BWMinHeated_Nextera49_MAG1|DKNCPF_02550, BWMinHeated_Nextera49_MAG1|DKNCPF_06185	BWMinHeated_Nextera75_MAG3|JHDLGO_00310, BWMinHeated_Nextera75_MAG3|JHDLGO_07540	BWOrgControl_Nextera58_MAG3|HEJINJ_05665	BWSM_113|MBIMLD_06825	Bin61_76|Bin61_76_00509
OG0000045	1021942-13|GLLEOLEH_00299, 1021942-13|GLLEOLEH_00999	1021942-14|LGBMDHFM_00516	1039689-34|IOFDCPKP_00982, 1039689-34|IOFDCPKP_01049, 1039689-34|IOFDCPKP_01051	1045192-5|LKKCNNGL_00129	1045240-7|NHDGFNMI_01052	1049244-12|DPKPGIHO_00409	1063924-70|IDDGJEME_00362, 1063924-70|IDDGJEME_00982	1070360-7|MNAFDIOF_01623	1095360-24|OKJDMFIN_00121, 1095360-24|OKJDMFIN_00856	1096102-30|LBNIEKCL_00942, 1096102-30|LBNIEKCL_01384, 1096102-30|LBNIEKCL_01533	1159587-4|Ga0210389_10005310_2		3300005529-103|HANACOGF_00189	3300006056-100|IAMNDGCP_00523, 3300006056-100|IAMNDGCP_00524, 3300006056-100|IAMNDGCP_01031	3300006056-139|LLNDBGHI_00767	3300006177-14|ECKMPJFO_00199, 3300006177-14|ECKMPJFO_01599	3300009083-135|FEPLNKGK_00635, 3300009083-135|FEPLNKGK_01320	3300009084-136|FIBMPHPK_00314, 3300009084-136|FIBMPHPK_01796	3300009084-150|LAOBABEO_00961, 3300009084-150|LAOBABEO_01199	3300009703-49|PEBAADJC_00614, 3300009703-49|PEBAADJC_00740	3300009709-46|LMICHLKC_00372, 3300009709-46|LMICHLKC_00889, 3300009709-46|LMICHLKC_01156	3300009787-37|NFOFENCB_00282, 3300009787-37|NFOFENCB_00352, 3300009787-37|NFOFENCB_01006	3300010035-10|IKNAMKLF_00713	3300011418-10|GGIABPDN_01030, 3300011418-10|GGIABPDN_01777	3300011418-14|HEOKIGJJ_00153, 3300011418-14|HEOKIGJJ_00324	3300012931-71|GKFENFGF_00541, 3300012931-71|GKFENFGF_00793, 3300012931-71|GKFENFGF_00999	3300013126-109|KNBNGCFK_00981	3300013132-109|MOMFEKKI_00981, 3300013132-109|MOMFEKKI_01362	3300013133-59|PPLPNCIG_00020, 3300013133-59|PPLPNCIG_01027	3300020740-2|3300020740.a_Ga0207056_1002_6, 3300020740-2|3300020740.a_Ga0207056_1268_1		3300020970-2|Ga0206972_1002_26	7_bin48|JIFKHO_03025, 7_bin48|JIFKHO_06290	8_bin5|LGHLDB_02035, 8_bin5|LGHLDB_04670	ACE65|ACE65_BB_00240, ACE65|ACE65_BM_00090	ACE_VER1|MBX3718589.1, ACE_VER1|MBX3718964.1, ACE_VER1|MBX3719007.1	AMR_MDS_3053|HRW58145.1, AMR_MDS_3053|HRW58729.1	AMR_MDS_5451|HRD55526.1, AMR_MDS_5451|HRD56220.1	AcF125|WP_213157224.1, AcF125|WP_213157480.1, AcF125|WP_213158353.1	AlinenLipids_bin-5835|AGNIBB_05095	Amazon_FNV_2010_10_1_1_2|PWU15777.1	BOG_genome_mining.12|KJNJCJ_03145, BOG_genome_mining.12|KJNJCJ_07090	BP7.bin23|EFJMMN_02410, BP7.bin23|EFJMMN_02975	BWMinHeated_Nextera29_MAG2|DGABAA_03125, BWMinHeated_Nextera29_MAG2|DGABAA_06895	BWMinHeated_Nextera49_MAG1|DKNCPF_01160, BWMinHeated_Nextera49_MAG1|DKNCPF_06680	BWMinHeated_Nextera75_MAG3|JHDLGO_04760, BWMinHeated_Nextera75_MAG3|JHDLGO_04885, BWMinHeated_Nextera75_MAG3|JHDLGO_05285	BWOrgControl_Nextera58_MAG3|HEJINJ_08380	BWSM_113|MBIMLD_00745	Bin61_76|Bin61_76_00804
OG0000046	1021942-13|GLLEOLEH_00729, 1021942-13|GLLEOLEH_01454	1021942-14|LGBMDHFM_00288, 1021942-14|LGBMDHFM_00491	1039689-34|IOFDCPKP_01370	1045192-5|LKKCNNGL_00794	1045240-7|NHDGFNMI_00845	1049244-12|DPKPGIHO_00076	1063924-70|IDDGJEME_01420, 1063924-70|IDDGJEME_01576	1070360-7|MNAFDIOF_02245	1095360-24|OKJDMFIN_00526, 1095360-24|OKJDMFIN_00947	1096102-30|LBNIEKCL_00141, 1096102-30|LBNIEKCL_00446	1159587-4|Ga0210389_10003212_1, 1159587-4|Ga0210389_10006034_1, 1159587-4|Ga0210389_10013394_8	17-3921_L77|WP_201456463.1	3300005529-103|HANACOGF_00548, 3300005529-103|HANACOGF_00807	3300006056-100|IAMNDGCP_00485, 3300006056-100|IAMNDGCP_00823	3300006056-139|LLNDBGHI_00170, 3300006056-139|LLNDBGHI_00648	3300006177-14|ECKMPJFO_01269, 3300006177-14|ECKMPJFO_01508	3300009083-135|FEPLNKGK_00074, 3300009083-135|FEPLNKGK_00874	3300009084-136|FIBMPHPK_00150, 3300009084-136|FIBMPHPK_01627	3300009084-150|LAOBABEO_00126, 3300009084-150|LAOBABEO_01776	3300009703-49|PEBAADJC_00070, 3300009703-49|PEBAADJC_01190	3300009709-46|LMICHLKC_00902, 3300009709-46|LMICHLKC_01538	3300009787-37|NFOFENCB_00427	3300010035-10|IKNAMKLF_00583	3300011418-10|GGIABPDN_01693	3300011418-14|HEOKIGJJ_01744	3300012931-71|GKFENFGF_00170, 3300012931-71|GKFENFGF_01773	3300013126-109|KNBNGCFK_00119, 3300013126-109|KNBNGCFK_01066	3300013132-109|MOMFEKKI_00720, 3300013132-109|MOMFEKKI_00948	3300013133-59|PPLPNCIG_00082, 3300013133-59|PPLPNCIG_01398	3300020740-2|3300020740.a_Ga0207056_1008_24	3300020889-1|3300020889.a_Ga0207113_1023_47, 3300020889-1|3300020889.a_Ga0207113_1179_4	3300020970-2|Ga0206972_1013_42, 3300020970-2|Ga0206972_1122_11	7_bin48|JIFKHO_05430, 7_bin48|JIFKHO_06960	8_bin5|LGHLDB_03935, 8_bin5|LGHLDB_07580	ACE65|ACE65_AZ_00060, ACE65|ACE65_BL_00740	ACE_VER1|MBX3718240.1, ACE_VER1|MBX3718808.1	AMR_MDS_3053|HRW58105.1, AMR_MDS_3053|HRW58581.1	AMR_MDS_5451|HRD55289.1, AMR_MDS_5451|HRD55797.1	AcF125|WP_213156989.1, AcF125|WP_213158122.1	AlinenLipids_bin-5835|AGNIBB_01000	Amazon_FNV_2010_10_1_1_2|PWU16325.1, Amazon_FNV_2010_10_1_1_2|PWU16496.1	BOG_genome_mining.12|KJNJCJ_03930, BOG_genome_mining.12|KJNJCJ_06675	BP7.bin23|EFJMMN_01010, BP7.bin23|EFJMMN_03610	BWMinHeated_Nextera29_MAG2|DGABAA_05170	BWMinHeated_Nextera49_MAG1|DKNCPF_00125	BWMinHeated_Nextera75_MAG3|JHDLGO_05640, BWMinHeated_Nextera75_MAG3|JHDLGO_06170	BWOrgControl_Nextera58_MAG3|HEJINJ_03180, BWOrgControl_Nextera58_MAG3|HEJINJ_06055	BWSM_113|MBIMLD_01935, BWSM_113|MBIMLD_04865	Bin61_76|Bin61_76_01034
OG0000047	1021942-13|GLLEOLEH_00904, 1021942-13|GLLEOLEH_00905	1021942-14|LGBMDHFM_00305, 1021942-14|LGBMDHFM_00306	1039689-34|IOFDCPKP_01343	1045192-5|LKKCNNGL_00910, 1045192-5|LKKCNNGL_00911	1045240-7|NHDGFNMI_01157, 1045240-7|NHDGFNMI_01158	1049244-12|DPKPGIHO_00178, 1049244-12|DPKPGIHO_00179	1063924-70|IDDGJEME_00493, 1063924-70|IDDGJEME_00494	1070360-7|MNAFDIOF_01560	1095360-24|OKJDMFIN_00675, 1095360-24|OKJDMFIN_00676	1096102-30|LBNIEKCL_00271, 1096102-30|LBNIEKCL_00272	1159587-4|Ga0210389_10006861_10, 1159587-4|Ga0210389_10006861_9	17-3921_L77|WP_201456650.1	3300005529-103|HANACOGF_01447, 3300005529-103|HANACOGF_01448	3300006056-100|IAMNDGCP_01057, 3300006056-100|IAMNDGCP_01058, 3300006056-100|IAMNDGCP_01467	3300006056-139|LLNDBGHI_00309, 3300006056-139|LLNDBGHI_00310	3300006177-14|ECKMPJFO_01288, 3300006177-14|ECKMPJFO_01289	3300009083-135|FEPLNKGK_00866, 3300009083-135|FEPLNKGK_01026	3300009084-136|FIBMPHPK_00090	3300009084-150|LAOBABEO_01104, 3300009084-150|LAOBABEO_01105	3300009703-49|PEBAADJC_00041, 3300009703-49|PEBAADJC_00042	3300009709-46|LMICHLKC_00068, 3300009709-46|LMICHLKC_00069	3300009787-37|NFOFENCB_00786	3300010035-10|IKNAMKLF_00648, 3300010035-10|IKNAMKLF_00649	3300011418-10|GGIABPDN_00389, 3300011418-10|GGIABPDN_02105	3300011418-14|HEOKIGJJ_01187, 3300011418-14|HEOKIGJJ_01770	3300012931-71|GKFENFGF_01178, 3300012931-71|GKFENFGF_01179	3300013126-109|KNBNGCFK_01052, 3300013126-109|KNBNGCFK_01053	3300013132-109|MOMFEKKI_01220, 3300013132-109|MOMFEKKI_01221	3300013133-59|PPLPNCIG_00903, 3300013133-59|PPLPNCIG_00904	3300020740-2|3300020740.a_Ga0207056_1086_6, 3300020740-2|3300020740.a_Ga0207056_1133_2	3300020889-1|3300020889.a_Ga0207113_1046_27, 3300020889-1|3300020889.a_Ga0207113_1132_22, 3300020889-1|3300020889.a_Ga0207113_1250_4	3300020970-2|Ga0206972_1027_3, 3300020970-2|Ga0206972_1027_4	7_bin48|JIFKHO_06850, 7_bin48|JIFKHO_06855	8_bin5|LGHLDB_07670, 8_bin5|LGHLDB_07675	ACE65|ACE65_BL_00310	ACE_VER1|MBX3718775.1, ACE_VER1|MBX3718776.1	AMR_MDS_3053|HRW58407.1, AMR_MDS_3053|HRW58408.1	AMR_MDS_5451|HRD54904.1	AcF125|WP_213157131.1	AlinenLipids_bin-5835|AGNIBB_04100	Amazon_FNV_2010_10_1_1_2|PWU16643.1, Amazon_FNV_2010_10_1_1_2|PWU16644.1	BOG_genome_mining.12|KJNJCJ_04020, BOG_genome_mining.12|KJNJCJ_04025	BP7.bin23|EFJMMN_05370, BP7.bin23|EFJMMN_05375	BWMinHeated_Nextera29_MAG2|DGABAA_02335, BWMinHeated_Nextera29_MAG2|DGABAA_05265, BWMinHeated_Nextera29_MAG2|DGABAA_05270	BWMinHeated_Nextera49_MAG1|DKNCPF_07515			BWSM_113|MBIMLD_00470, BWSM_113|MBIMLD_00475	Bin61_76|Bin61_76_00644
OG0000048	1021942-13|GLLEOLEH_00563, 1021942-13|GLLEOLEH_00825	1021942-14|LGBMDHFM_00832, 1021942-14|LGBMDHFM_00961	1039689-34|IOFDCPKP_00476, 1039689-34|IOFDCPKP_01312	1045192-5|LKKCNNGL_00002, 1045192-5|LKKCNNGL_00058	1045240-7|NHDGFNMI_00621	1049244-12|DPKPGIHO_00483, 1049244-12|DPKPGIHO_00590	1063924-70|IDDGJEME_01359	1070360-7|MNAFDIOF_01266, 1070360-7|MNAFDIOF_01516	1095360-24|OKJDMFIN_00355, 1095360-24|OKJDMFIN_01523	1096102-30|LBNIEKCL_00660, 1096102-30|LBNIEKCL_01529	1159587-4|Ga0210389_10024776_4, 1159587-4|Ga0210389_10029929_1, 1159587-4|Ga0210389_10056117_2	17-3921_L77|WP_201456434.1	3300005529-103|HANACOGF_00361, 3300005529-103|HANACOGF_01311	3300006056-100|IAMNDGCP_00964, 3300006056-100|IAMNDGCP_01547	3300006056-139|LLNDBGHI_00568	3300006177-14|ECKMPJFO_01385	3300009083-135|FEPLNKGK_01529, 3300009083-135|FEPLNKGK_01965	3300009084-136|FIBMPHPK_00890, 3300009084-136|FIBMPHPK_01052	3300009084-150|LAOBABEO_00938, 3300009084-150|LAOBABEO_01420	3300009703-49|PEBAADJC_01396	3300009709-46|LMICHLKC_01170	3300009787-37|NFOFENCB_00302	3300010035-10|IKNAMKLF_00446, 3300010035-10|IKNAMKLF_00880	3300011418-10|GGIABPDN_01082	3300011418-14|HEOKIGJJ_00943	3300012931-71|GKFENFGF_00979, 3300012931-71|GKFENFGF_01671	3300013126-109|KNBNGCFK_00693	3300013132-109|MOMFEKKI_00220, 3300013132-109|MOMFEKKI_00539	3300013133-59|PPLPNCIG_00761, 3300013133-59|PPLPNCIG_01067	3300020740-2|3300020740.a_Ga0207056_1017_1, 3300020740-2|3300020740.a_Ga0207056_1020_5	3300020889-1|3300020889.a_Ga0207113_1011_2, 3300020889-1|3300020889.a_Ga0207113_1102_22	3300020970-2|Ga0206972_1017_37, 3300020970-2|Ga0206972_1050_28	7_bin48|JIFKHO_05235	8_bin5|LGHLDB_03595	ACE65|ACE65_AO_00260, ACE65|ACE65_BE_01180	ACE_VER1|MBX3718333.1, ACE_VER1|MBX3719533.1	AMR_MDS_3053|HRW58246.1, AMR_MDS_3053|HRW58678.1	AMR_MDS_5451|HRD55701.1, AMR_MDS_5451|HRD56166.1, AMR_MDS_5451|HRD56167.1	AcF125|WP_213157028.1, AcF125|WP_213157795.1	AlinenLipids_bin-5835|AGNIBB_01265	Amazon_FNV_2010_10_1_1_2|PWU14910.1, Amazon_FNV_2010_10_1_1_2|PWU15515.1	BOG_genome_mining.12|KJNJCJ_01550, BOG_genome_mining.12|KJNJCJ_02380	BP7.bin23|EFJMMN_00430, BP7.bin23|EFJMMN_08310	BWMinHeated_Nextera29_MAG2|DGABAA_04000, BWMinHeated_Nextera29_MAG2|DGABAA_04585	BWMinHeated_Nextera49_MAG1|DKNCPF_07190	BWMinHeated_Nextera75_MAG3|JHDLGO_00585	BWOrgControl_Nextera58_MAG3|HEJINJ_01460, BWOrgControl_Nextera58_MAG3|HEJINJ_06535	BWSM_113|MBIMLD_01670, BWSM_113|MBIMLD_06430	Bin61_76|Bin61_76_00651
OG0000049	1021942-13|GLLEOLEH_00649, 1021942-13|GLLEOLEH_00815	1021942-14|LGBMDHFM_00981	1039689-34|IOFDCPKP_00272, 1039689-34|IOFDCPKP_00487	1045192-5|LKKCNNGL_00796, 1045192-5|LKKCNNGL_00941	1045240-7|NHDGFNMI_00878, 1045240-7|NHDGFNMI_01174	1049244-12|DPKPGIHO_00240, 1049244-12|DPKPGIHO_00993	1063924-70|IDDGJEME_00633, 1063924-70|IDDGJEME_00834	1070360-7|MNAFDIOF_00970, 1070360-7|MNAFDIOF_01953	1095360-24|OKJDMFIN_01503	1096102-30|LBNIEKCL_00680, 1096102-30|LBNIEKCL_00824	1159587-4|Ga0210389_10002702_11	17-3921_L77|WP_201456489.1	3300005529-103|HANACOGF_01222, 3300005529-103|HANACOGF_01324	3300006056-100|IAMNDGCP_00954, 3300006056-100|IAMNDGCP_01520		3300006177-14|ECKMPJFO_01417	3300009083-135|FEPLNKGK_01518, 3300009083-135|FEPLNKGK_01917	3300009084-136|FIBMPHPK_01096, 3300009084-136|FIBMPHPK_01756	3300009084-150|LAOBABEO_00705, 3300009084-150|LAOBABEO_01407	3300009703-49|PEBAADJC_00558, 3300009703-49|PEBAADJC_01384	3300009709-46|LMICHLKC_00337, 3300009709-46|LMICHLKC_01095	3300009787-37|NFOFENCB_00389, 3300009787-37|NFOFENCB_01031	3300010035-10|IKNAMKLF_00030, 3300010035-10|IKNAMKLF_00280	3300011418-10|GGIABPDN_00239, 3300011418-10|GGIABPDN_02347	3300011418-14|HEOKIGJJ_00956	3300012931-71|GKFENFGF_00963, 3300012931-71|GKFENFGF_01684	3300013126-109|KNBNGCFK_00700	3300013132-109|MOMFEKKI_00415, 3300013132-109|MOMFEKKI_00829	3300013133-59|PPLPNCIG_00333, 3300013133-59|PPLPNCIG_01018	3300020740-2|3300020740.a_Ga0207056_1113_3	3300020889-1|3300020889.a_Ga0207113_1006_40, 3300020889-1|3300020889.a_Ga0207113_1134_12	3300020970-2|Ga0206972_1079_17	7_bin48|JIFKHO_03150, 7_bin48|JIFKHO_05300	8_bin5|LGHLDB_03535, 8_bin5|LGHLDB_06075	ACE65|ACE65_AX_00040, ACE65|ACE65_BJ_00350	ACE_VER1|MBX3718308.1, ACE_VER1|MBX3720028.1	AMR_MDS_3053|HRW58697.1	AMR_MDS_5451|HRD55709.1, AMR_MDS_5451|HRD56207.1	AcF125|WP_249274253.1	AlinenLipids_bin-5835|AGNIBB_01090	Amazon_FNV_2010_10_1_1_2|PWU14454.1, Amazon_FNV_2010_10_1_1_2|PWU16538.1	BOG_genome_mining.12|KJNJCJ_01480, BOG_genome_mining.12|KJNJCJ_03865	BP7.bin23|EFJMMN_01470, BP7.bin23|EFJMMN_04640	BWMinHeated_Nextera29_MAG2|DGABAA_01450, BWMinHeated_Nextera29_MAG2|DGABAA_06955	BWMinHeated_Nextera49_MAG1|DKNCPF_03145	BWMinHeated_Nextera75_MAG3|JHDLGO_03740, BWMinHeated_Nextera75_MAG3|JHDLGO_04180	BWOrgControl_Nextera58_MAG3|HEJINJ_01580, BWOrgControl_Nextera58_MAG3|HEJINJ_05400	BWSM_113|MBIMLD_03565, BWSM_113|MBIMLD_05190	Bin61_76|Bin61_76_00121
OG0000050	1021942-13|GLLEOLEH_00594, 1021942-13|GLLEOLEH_00709, 1021942-13|GLLEOLEH_01732	1021942-14|LGBMDHFM_00140, 1021942-14|LGBMDHFM_00720	1039689-34|IOFDCPKP_00343, 1039689-34|IOFDCPKP_01093	1045192-5|LKKCNNGL_01025	1045240-7|NHDGFNMI_00973	1049244-12|DPKPGIHO_00611	1063924-70|IDDGJEME_01444	1070360-7|MNAFDIOF_02018	1095360-24|OKJDMFIN_00535, 1095360-24|OKJDMFIN_01012	1096102-30|LBNIEKCL_01443	1159587-4|Ga0210389_10000958_9	17-3921_L77|WP_201456734.1	3300005529-103|HANACOGF_01664	3300006056-100|IAMNDGCP_01434	3300006056-139|LLNDBGHI_00082, 3300006056-139|LLNDBGHI_00601	3300006177-14|ECKMPJFO_00074, 3300006177-14|ECKMPJFO_00297	3300009083-135|FEPLNKGK_00362	3300009084-136|FIBMPHPK_00548	3300009084-150|LAOBABEO_01042, 3300009084-150|LAOBABEO_01279		3300009709-46|LMICHLKC_00667, 3300009709-46|LMICHLKC_01353	3300009787-37|NFOFENCB_00097	3300010035-10|IKNAMKLF_00521	3300011418-10|GGIABPDN_00400, 3300011418-10|GGIABPDN_00401, 3300011418-10|GGIABPDN_00937, 3300011418-10|GGIABPDN_02305	3300011418-14|HEOKIGJJ_00051, 3300011418-14|HEOKIGJJ_00103	3300012931-71|GKFENFGF_00289, 3300012931-71|GKFENFGF_00506, 3300012931-71|GKFENFGF_01527	3300013126-109|KNBNGCFK_00424	3300013132-109|MOMFEKKI_00253, 3300013132-109|MOMFEKKI_00619	3300013133-59|PPLPNCIG_00187		3300020889-1|3300020889.a_Ga0207113_1035_19, 3300020889-1|3300020889.a_Ga0207113_1277_4	3300020970-2|Ga0206972_1009_60	7_bin48|JIFKHO_01380	8_bin5|LGHLDB_00750, 8_bin5|LGHLDB_01405	ACE65|ACE65_BS_00480, ACE65|ACE65_CY_00090	ACE_VER1|MBX3719722.1	AMR_MDS_3053|HRW58470.1, AMR_MDS_3053|HRW58516.1	AMR_MDS_5451|HRD55302.1	AcF125|WP_213158302.1	AlinenLipids_bin-5835|AGNIBB_02845	Amazon_FNV_2010_10_1_1_2|PWU13234.1, Amazon_FNV_2010_10_1_1_2|PWU14113.1, Amazon_FNV_2010_10_1_1_2|PWU15022.1	BOG_genome_mining.12|KJNJCJ_04405, BOG_genome_mining.12|KJNJCJ_09505	BP7.bin23|EFJMMN_00600, BP7.bin23|EFJMMN_02280, BP7.bin23|EFJMMN_07085	BWMinHeated_Nextera29_MAG2|DGABAA_00930	BWMinHeated_Nextera49_MAG1|DKNCPF_00950	BWMinHeated_Nextera75_MAG3|JHDLGO_05780	BWOrgControl_Nextera58_MAG3|HEJINJ_05880	BWSM_113|MBIMLD_02415	Bin61_76|Bin61_76_01199
OG0000051	1021942-13|GLLEOLEH_00362, 1021942-13|GLLEOLEH_01711	1021942-14|LGBMDHFM_00555, 1021942-14|LGBMDHFM_00584	1039689-34|IOFDCPKP_00079	1045192-5|LKKCNNGL_00474	1045240-7|NHDGFNMI_00545	1049244-12|DPKPGIHO_00964	1063924-70|IDDGJEME_01446	1070360-7|MNAFDIOF_01914	1095360-24|OKJDMFIN_00744, 1095360-24|OKJDMFIN_00794	1096102-30|LBNIEKCL_00974	1159587-4|Ga0210389_10002988_14, 1159587-4|Ga0210389_10004471_8	17-3921_L77|WP_201456396.1	3300005529-103|HANACOGF_00622, 3300005529-103|HANACOGF_00767	3300006056-100|IAMNDGCP_01571, 3300006056-100|IAMNDGCP_01595	3300006056-139|LLNDBGHI_00353, 3300006056-139|LLNDBGHI_00678	3300006177-14|ECKMPJFO_01553, 3300006177-14|ECKMPJFO_01775	3300009083-135|FEPLNKGK_01036, 3300009083-135|FEPLNKGK_01661	3300009084-136|FIBMPHPK_00263, 3300009084-136|FIBMPHPK_00522, 3300009084-136|FIBMPHPK_01311	3300009084-150|LAOBABEO_00048, 3300009084-150|LAOBABEO_01338	3300009703-49|PEBAADJC_00003, 3300009703-49|PEBAADJC_00880	3300009709-46|LMICHLKC_00695, 3300009709-46|LMICHLKC_00809	3300009787-37|NFOFENCB_00182, 3300009787-37|NFOFENCB_00217, 3300009787-37|NFOFENCB_00236	3300010035-10|IKNAMKLF_00187	3300011418-10|GGIABPDN_02080	3300011418-14|HEOKIGJJ_01351, 3300011418-14|HEOKIGJJ_01824	3300012931-71|GKFENFGF_01012	3300013126-109|KNBNGCFK_01018	3300013132-109|MOMFEKKI_01314	3300013133-59|PPLPNCIG_00842, 3300013133-59|PPLPNCIG_00869	3300020740-2|3300020740.a_Ga0207056_1004_34, 3300020740-2|3300020740.a_Ga0207056_1226_1	3300020889-1|3300020889.a_Ga0207113_1078_19, 3300020889-1|3300020889.a_Ga0207113_1083_14	3300020970-2|Ga0206972_1002_75, 3300020970-2|Ga0206972_1073_9	7_bin48|JIFKHO_06545, 7_bin48|JIFKHO_06685	8_bin5|LGHLDB_02225	ACE65|ACE65_AL_00410, ACE65|ACE65_BO_00310	ACE_VER1|MBX3718653.1, ACE_VER1|MBX3718703.1	AMR_MDS_3053|HRW58005.1	AMR_MDS_5451|HRD55002.1, AMR_MDS_5451|HRD55450.1	AcF125|WP_213157191.1, AcF125|WP_213158616.1	AlinenLipids_bin-5835|AGNIBB_00540	Amazon_FNV_2010_10_1_1_2|PWU14506.1, Amazon_FNV_2010_10_1_1_2|PWU14965.1	BOG_genome_mining.12|KJNJCJ_00785, BOG_genome_mining.12|KJNJCJ_01970, BOG_genome_mining.12|KJNJCJ_04085	BP7.bin23|EFJMMN_01255, BP7.bin23|EFJMMN_03350, BP7.bin23|EFJMMN_07820	BWMinHeated_Nextera29_MAG2|DGABAA_04485, BWMinHeated_Nextera29_MAG2|DGABAA_06335, BWMinHeated_Nextera29_MAG2|DGABAA_07420	BWMinHeated_Nextera49_MAG1|DKNCPF_07755	BWMinHeated_Nextera75_MAG3|JHDLGO_03250	BWOrgControl_Nextera58_MAG3|HEJINJ_02930, BWOrgControl_Nextera58_MAG3|HEJINJ_07810, BWOrgControl_Nextera58_MAG3|HEJINJ_07815	BWSM_113|MBIMLD_00195	Bin61_76|Bin61_76_01309
OG0000052	1021942-13|GLLEOLEH_00372, 1021942-13|GLLEOLEH_01490	1021942-14|LGBMDHFM_00261, 1021942-14|LGBMDHFM_00574	1039689-34|IOFDCPKP_00211, 1039689-34|IOFDCPKP_00251	1045192-5|LKKCNNGL_00438	1045240-7|NHDGFNMI_00112		1063924-70|IDDGJEME_01266	1070360-7|MNAFDIOF_01922	1095360-24|OKJDMFIN_00773, 1095360-24|OKJDMFIN_01219	1096102-30|LBNIEKCL_01003, 1096102-30|LBNIEKCL_01650	1159587-4|Ga0210389_10007326_1, 1159587-4|Ga0210389_10053729_5	17-3921_L77|WP_201456349.1, 17-3921_L77|WP_201456514.1	3300005529-103|HANACOGF_00639, 3300005529-103|HANACOGF_01065	3300006056-100|IAMNDGCP_00090, 3300006056-100|IAMNDGCP_01358	3300006056-139|LLNDBGHI_00813	3300006177-14|ECKMPJFO_01048, 3300006177-14|ECKMPJFO_01618	3300009083-135|FEPLNKGK_01546	3300009084-136|FIBMPHPK_01330	3300009084-150|LAOBABEO_01570	3300009703-49|PEBAADJC_00962, 3300009703-49|PEBAADJC_01729	3300009709-46|LMICHLKC_00096, 3300009709-46|LMICHLKC_01177	3300009787-37|NFOFENCB_01676	3300010035-10|IKNAMKLF_00174	3300011418-10|GGIABPDN_00272, 3300011418-10|GGIABPDN_01445	3300011418-14|HEOKIGJJ_00688	3300012931-71|GKFENFGF_00524, 3300012931-71|GKFENFGF_00781	3300013126-109|KNBNGCFK_01028	3300013132-109|MOMFEKKI_00928, 3300013132-109|MOMFEKKI_01294	3300013133-59|PPLPNCIG_00278, 3300013133-59|PPLPNCIG_00885	3300020740-2|3300020740.a_Ga0207056_1144_7	3300020889-1|3300020889.a_Ga0207113_1042_15	3300020970-2|Ga0206972_1275_4	7_bin48|JIFKHO_00735, 7_bin48|JIFKHO_06625	8_bin5|LGHLDB_02280, 8_bin5|LGHLDB_07160	ACE65|ACE65_AR_00100, ACE65|ACE65_BU_00280	ACE_VER1|MBX3718681.1, ACE_VER1|MBX3719062.1	AMR_MDS_3053|HRW58927.1	AMR_MDS_5451|HRD54985.1	AcF125|WP_213157742.1, AcF125|WP_213158505.1	AlinenLipids_bin-5835|AGNIBB_00875, AlinenLipids_bin-5835|AGNIBB_04050	Amazon_FNV_2010_10_1_1_2|PWU14725.1, Amazon_FNV_2010_10_1_1_2|PWU14978.1	BOG_genome_mining.12|KJNJCJ_01900, BOG_genome_mining.12|KJNJCJ_06610	BP7.bin23|EFJMMN_05700, BP7.bin23|EFJMMN_07755	BWMinHeated_Nextera29_MAG2|DGABAA_04410	BWMinHeated_Nextera49_MAG1|DKNCPF_00480, BWMinHeated_Nextera49_MAG1|DKNCPF_05540	BWMinHeated_Nextera75_MAG3|JHDLGO_01220, BWMinHeated_Nextera75_MAG3|JHDLGO_03330	BWOrgControl_Nextera58_MAG3|HEJINJ_00320, BWOrgControl_Nextera58_MAG3|HEJINJ_06195	BWSM_113|MBIMLD_00260, BWSM_113|MBIMLD_02790	Bin61_76|Bin61_76_00946
OG0000053	1021942-13|GLLEOLEH_00670, 1021942-13|GLLEOLEH_01158	1021942-14|LGBMDHFM_00736, 1021942-14|LGBMDHFM_00737, 1021942-14|LGBMDHFM_01171				1049244-12|DPKPGIHO_00225, 1049244-12|DPKPGIHO_00757		1070360-7|MNAFDIOF_00717									3300009083-135|FEPLNKGK_00752, 3300009083-135|FEPLNKGK_01011, 3300009083-135|FEPLNKGK_01012, 3300009083-135|FEPLNKGK_01013, 3300009083-135|FEPLNKGK_01357					3300009787-37|NFOFENCB_00047, 3300009787-37|NFOFENCB_00194, 3300009787-37|NFOFENCB_00267, 3300009787-37|NFOFENCB_00383, 3300009787-37|NFOFENCB_00501, 3300009787-37|NFOFENCB_00542, 3300009787-37|NFOFENCB_00706, 3300009787-37|NFOFENCB_00760, 3300009787-37|NFOFENCB_00761, 3300009787-37|NFOFENCB_00799, 3300009787-37|NFOFENCB_00928, 3300009787-37|NFOFENCB_00929, 3300009787-37|NFOFENCB_01148, 330000978…	3300010035-10|IKNAMKLF_00418, 3300010035-10|IKNAMKLF_00885					3300013132-109|MOMFEKKI_00033							ACE65|ACE65_AQ_00090, ACE65|ACE65_BL_00540, ACE65|ACE65_BM_00510, ACE65|ACE65_BM_00550, ACE65|ACE65_BV_00250	ACE_VER1|MBX3719393.1, ACE_VER1|MBX3719438.1			AcF125|WP_213156725.1, AcF125|WP_213156909.1, AcF125|WP_213157360.1, AcF125|WP_213157858.1, AcF125|WP_249274156.1, AcF125|WP_249274157.1		Amazon_FNV_2010_10_1_1_2|PWU13111.1, Amazon_FNV_2010_10_1_1_2|PWU13163.1, Amazon_FNV_2010_10_1_1_2|PWU13275.1, Amazon_FNV_2010_10_1_1_2|PWU13276.1, Amazon_FNV_2010_10_1_1_2|PWU13514.1, Amazon_FNV_2010_10_1_1_2|PWU13515.1, Amazon_FNV_2010_10_1_1_2|PWU13516.1, Amazon_FNV_2010_10_1_1_2|PWU13761.1, Amazon_FNV_2010_10_1_1_2|PWU13763.1, Amazon_FNV_2010_10_1_1_2|PWU13805.1, Amazon_FNV_2010_10_1_1_2|PWU1…		BP7.bin23|EFJMMN_06085
OG0000054	1021942-13|GLLEOLEH_00502, 1021942-13|GLLEOLEH_01007	1021942-14|LGBMDHFM_00932	1039689-34|IOFDCPKP_00789, 1039689-34|IOFDCPKP_00793			1049244-12|DPKPGIHO_00246	1063924-70|IDDGJEME_00084	1070360-7|MNAFDIOF_02149	1095360-24|OKJDMFIN_00857, 1095360-24|OKJDMFIN_01284		1159587-4|Ga0210389_10008684_2		3300005529-103|HANACOGF_00686	3300006056-100|IAMNDGCP_01258	3300006056-139|LLNDBGHI_01046	3300006177-14|ECKMPJFO_01139, 3300006177-14|ECKMPJFO_01396	3300009083-135|FEPLNKGK_02004	3300009084-136|FIBMPHPK_01182	3300009084-150|LAOBABEO_00865, 3300009084-150|LAOBABEO_00901	3300009703-49|PEBAADJC_00991, 3300009703-49|PEBAADJC_01490	3300009709-46|LMICHLKC_00782	3300009787-37|NFOFENCB_00285, 3300009787-37|NFOFENCB_00807, 3300009787-37|NFOFENCB_01086		3300011418-10|GGIABPDN_00431, 3300011418-10|GGIABPDN_00489, 3300011418-10|GGIABPDN_00611, 3300011418-10|GGIABPDN_01650	3300011418-14|HEOKIGJJ_00125, 3300011418-14|HEOKIGJJ_00182, 3300011418-14|HEOKIGJJ_01784	3300012931-71|GKFENFGF_00582, 3300012931-71|GKFENFGF_00972, 3300012931-71|GKFENFGF_01632, 3300012931-71|GKFENFGF_01809	3300013126-109|KNBNGCFK_00207, 3300013126-109|KNBNGCFK_00942	3300013132-109|MOMFEKKI_00249, 3300013132-109|MOMFEKKI_01035	3300013133-59|PPLPNCIG_00441, 3300013133-59|PPLPNCIG_01249	3300020740-2|3300020740.a_Ga0207056_1004_10, 3300020740-2|3300020740.a_Ga0207056_1015_19, 3300020740-2|3300020740.a_Ga0207056_1039_12, 3300020740-2|3300020740.a_Ga0207056_1195_2	3300020889-1|3300020889.a_Ga0207113_1006_47, 3300020889-1|3300020889.a_Ga0207113_1026_46	3300020970-2|Ga0206972_1004_42, 3300020970-2|Ga0206972_1095_2	7_bin48|JIFKHO_01100, 7_bin48|JIFKHO_07530	8_bin5|LGHLDB_01055	ACE65|ACE65_BM_00480, ACE65|ACE65_CD_00830	ACE_VER1|MBX3718161.1, ACE_VER1|MBX3719706.1	AMR_MDS_3053|HRW58708.1, AMR_MDS_3053|HRW58745.1, AMR_MDS_3053|HRW58969.1	AMR_MDS_5451|HRD54969.1	AcF125|WP_249274269.1	AlinenLipids_bin-5835|AGNIBB_00485, AlinenLipids_bin-5835|AGNIBB_00755	Amazon_FNV_2010_10_1_1_2|PWU16425.1	BOG_genome_mining.12|KJNJCJ_05115, BOG_genome_mining.12|KJNJCJ_07460	BP7.bin23|EFJMMN_01410, BP7.bin23|EFJMMN_03905, BP7.bin23|EFJMMN_06760, BP7.bin23|EFJMMN_07675		BWMinHeated_Nextera49_MAG1|DKNCPF_02075, BWMinHeated_Nextera49_MAG1|DKNCPF_03750	BWMinHeated_Nextera75_MAG3|JHDLGO_03615, BWMinHeated_Nextera75_MAG3|JHDLGO_04960, BWMinHeated_Nextera75_MAG3|JHDLGO_07290	BWOrgControl_Nextera58_MAG3|HEJINJ_02125	BWSM_113|MBIMLD_07250	Bin61_76|Bin61_76_00735
OG0000055	1021942-13|GLLEOLEH_00701, 1021942-13|GLLEOLEH_01261	1021942-14|LGBMDHFM_01297	1039689-34|IOFDCPKP_01171	1045192-5|LKKCNNGL_01386	1045240-7|NHDGFNMI_00693	1049244-12|DPKPGIHO_00374	1063924-70|IDDGJEME_01048	1070360-7|MNAFDIOF_01270	1095360-24|OKJDMFIN_01371, 1095360-24|OKJDMFIN_01464	1096102-30|LBNIEKCL_00236, 1096102-30|LBNIEKCL_01057	1159587-4|Ga0210389_10003272_6	17-3921_L77|WP_201456568.1	3300005529-103|HANACOGF_00015, 3300005529-103|HANACOGF_00453, 3300005529-103|HANACOGF_00761, 3300005529-103|HANACOGF_01519	3300006056-100|IAMNDGCP_00173, 3300006056-100|IAMNDGCP_00261, 3300006056-100|IAMNDGCP_00471, 3300006056-100|IAMNDGCP_00792, 3300006056-100|IAMNDGCP_01198, 3300006056-100|IAMNDGCP_01275, 3300006056-100|IAMNDGCP_01331	3300006056-139|LLNDBGHI_00875, 3300006056-139|LLNDBGHI_01035	3300006177-14|ECKMPJFO_01114	3300009083-135|FEPLNKGK_01818	3300009084-136|FIBMPHPK_00027, 3300009084-136|FIBMPHPK_00220, 3300009084-136|FIBMPHPK_00242, 3300009084-136|FIBMPHPK_00243, 3300009084-136|FIBMPHPK_01304, 3300009084-136|FIBMPHPK_01683	3300009084-150|LAOBABEO_00055, 3300009084-150|LAOBABEO_00129, 3300009084-150|LAOBABEO_01029	3300009703-49|PEBAADJC_00100	3300009709-46|LMICHLKC_00385, 3300009709-46|LMICHLKC_00624, 3300009709-46|LMICHLKC_01028	3300009787-37|NFOFENCB_00240	3300010035-10|IKNAMKLF_00765	3300011418-10|GGIABPDN_00630, 3300011418-10|GGIABPDN_00886, 3300011418-10|GGIABPDN_02012	3300011418-14|HEOKIGJJ_00783, 3300011418-14|HEOKIGJJ_01828, 3300011418-14|HEOKIGJJ_01832	3300012931-71|GKFENFGF_00231	3300013126-109|KNBNGCFK_00871	3300013132-109|MOMFEKKI_01110	3300013133-59|PPLPNCIG_01206	3300020740-2|3300020740.a_Ga0207056_1004_52, 3300020740-2|3300020740.a_Ga0207056_1009_18, 3300020740-2|3300020740.a_Ga0207056_1014_5	3300020889-1|3300020889.a_Ga0207113_1083_3	3300020970-2|Ga0206972_1058_25, 3300020970-2|Ga0206972_1087_11	7_bin48|JIFKHO_05850	8_bin5|LGHLDB_04200	ACE65|ACE65_BO_00240	ACE_VER1|MBX3718497.1, ACE_VER1|MBX3719795.1	AMR_MDS_3053|HRW58371.1	AMR_MDS_5451|HRD55008.1	AcF125|WP_213156888.1	AlinenLipids_bin-5835|AGNIBB_02655, AlinenLipids_bin-5835|AGNIBB_04375	Amazon_FNV_2010_10_1_1_2|PWU13812.1, Amazon_FNV_2010_10_1_1_2|PWU14541.1, Amazon_FNV_2010_10_1_1_2|PWU14780.1, Amazon_FNV_2010_10_1_1_2|PWU14781.1	BOG_genome_mining.12|KJNJCJ_02570, BOG_genome_mining.12|KJNJCJ_04470, BOG_genome_mining.12|KJNJCJ_04805	BP7.bin23|EFJMMN_01810, BP7.bin23|EFJMMN_08070	BWMinHeated_Nextera29_MAG2|DGABAA_02040, BWMinHeated_Nextera29_MAG2|DGABAA_02610		BWMinHeated_Nextera75_MAG3|JHDLGO_01920, BWMinHeated_Nextera75_MAG3|JHDLGO_04005	BWOrgControl_Nextera58_MAG3|HEJINJ_00875, BWOrgControl_Nextera58_MAG3|HEJINJ_04175	BWSM_113|MBIMLD_01455	Bin61_76|Bin61_76_00880, Bin61_76|Bin61_76_00922
OG0000056	1021942-13|GLLEOLEH_00640, 1021942-13|GLLEOLEH_00733, 1021942-13|GLLEOLEH_01388								1095360-24|OKJDMFIN_00270, 1095360-24|OKJDMFIN_00463, 1095360-24|OKJDMFIN_00497, 1095360-24|OKJDMFIN_00884, 1095360-24|OKJDMFIN_01296	1096102-30|LBNIEKCL_01046, 1096102-30|LBNIEKCL_01337	1159587-4|Ga0210389_10008582_1			3300006056-100|IAMNDGCP_00329, 3300006056-100|IAMNDGCP_00565, 3300006056-100|IAMNDGCP_00569, 3300006056-100|IAMNDGCP_00628, 3300006056-100|IAMNDGCP_00784, 3300006056-100|IAMNDGCP_00789, 3300006056-100|IAMNDGCP_00991, 3300006056-100|IAMNDGCP_01076, 3300006056-100|IAMNDGCP_01233, 3300006056-100|IAMNDGCP_01310			3300009083-135|FEPLNKGK_00916	3300009084-136|FIBMPHPK_00040			3300009709-46|LMICHLKC_00196, 3300009709-46|LMICHLKC_01127, 3300009709-46|LMICHLKC_01275, 3300009709-46|LMICHLKC_01284	3300009787-37|NFOFENCB_00811		3300011418-10|GGIABPDN_00549, 3300011418-10|GGIABPDN_00810, 3300011418-10|GGIABPDN_02076	3300011418-14|HEOKIGJJ_00950	3300012931-71|GKFENFGF_00820	3300013126-109|KNBNGCFK_00817	3300013132-109|MOMFEKKI_01478	3300013133-59|PPLPNCIG_00093, 3300013133-59|PPLPNCIG_00265, 3300013133-59|PPLPNCIG_00738	3300020740-2|3300020740.a_Ga0207056_1004_20, 3300020740-2|3300020740.a_Ga0207056_1009_13, 3300020740-2|3300020740.a_Ga0207056_1010_40, 3300020740-2|3300020740.a_Ga0207056_1022_28, 3300020740-2|3300020740.a_Ga0207056_1023_22, 3300020740-2|3300020740.a_Ga0207056_1036_1, 3300020740-2|3300020740.a_Ga0207056_1067_19, 3300020740-2|3300020740.a_Ga0207056_1085_6, 3300020740-2|3300020740.a_Ga0207056_1111_…	3300020889-1|3300020889.a_Ga0207113_1077_16, 3300020889-1|3300020889.a_Ga0207113_1099_5, 3300020889-1|3300020889.a_Ga0207113_1176_6	3300020970-2|Ga0206972_1002_45, 3300020970-2|Ga0206972_1013_24, 3300020970-2|Ga0206972_1070_3, 3300020970-2|Ga0206972_1200_5			ACE65|ACE65_BU_00300	ACE_VER1|MBX3719873.1					Amazon_FNV_2010_10_1_1_2|PWU15779.1, Amazon_FNV_2010_10_1_1_2|PWU15780.1	BOG_genome_mining.12|KJNJCJ_07465	BP7.bin23|EFJMMN_03400, BP7.bin23|EFJMMN_04360	BWMinHeated_Nextera29_MAG2|DGABAA_00750, BWMinHeated_Nextera29_MAG2|DGABAA_02185	BWMinHeated_Nextera49_MAG1|DKNCPF_02560, BWMinHeated_Nextera49_MAG1|DKNCPF_03325		BWOrgControl_Nextera58_MAG3|HEJINJ_03250, BWOrgControl_Nextera58_MAG3|HEJINJ_04295, BWOrgControl_Nextera58_MAG3|HEJINJ_06010	BWSM_113|MBIMLD_01580, BWSM_113|MBIMLD_06325, BWSM_113|MBIMLD_06695
OG0000057	1021942-13|GLLEOLEH_01254, 1021942-13|GLLEOLEH_01255		1039689-34|IOFDCPKP_01163	1045192-5|LKKCNNGL_00177, 1045192-5|LKKCNNGL_00178	1045240-7|NHDGFNMI_00272, 1045240-7|NHDGFNMI_00273	1049244-12|DPKPGIHO_00033, 1049244-12|DPKPGIHO_00034	1063924-70|IDDGJEME_01052, 1063924-70|IDDGJEME_01053	1070360-7|MNAFDIOF_01306, 1070360-7|MNAFDIOF_01307	1095360-24|OKJDMFIN_01364	1096102-30|LBNIEKCL_00242	1159587-4|Ga0210389_10003272_1, 1159587-4|Ga0210389_10009868_1	17-3921_L77|WP_201456654.1, 17-3921_L77|WP_201456655.1	3300005529-103|HANACOGF_00023, 3300005529-103|HANACOGF_00024	3300006056-100|IAMNDGCP_00798, 3300006056-100|IAMNDGCP_00799	3300006056-139|LLNDBGHI_01033	3300006177-14|ECKMPJFO_01107	3300009083-135|FEPLNKGK_00602, 3300009083-135|FEPLNKGK_00608	3300009084-136|FIBMPHPK_01422, 3300009084-136|FIBMPHPK_01423	3300009084-150|LAOBABEO_00379, 3300009084-150|LAOBABEO_01101	3300009703-49|PEBAADJC_00096	3300009709-46|LMICHLKC_01375, 3300009709-46|LMICHLKC_01376	3300009787-37|NFOFENCB_00258, 3300009787-37|NFOFENCB_00259	3300010035-10|IKNAMKLF_00768, 3300010035-10|IKNAMKLF_00769	3300011418-10|GGIABPDN_00849, 3300011418-10|GGIABPDN_00850	3300011418-14|HEOKIGJJ_01102	3300012931-71|GKFENFGF_00625	3300013126-109|KNBNGCFK_00868	3300013132-109|MOMFEKKI_01116, 3300013132-109|MOMFEKKI_01117	3300013133-59|PPLPNCIG_01211, 3300013133-59|PPLPNCIG_01212	3300020740-2|3300020740.a_Ga0207056_1119_2	3300020889-1|3300020889.a_Ga0207113_1163_10, 3300020889-1|3300020889.a_Ga0207113_1163_9	3300020970-2|Ga0206972_1087_4, 3300020970-2|Ga0206972_1087_5	7_bin48|JIFKHO_05820, 7_bin48|JIFKHO_05825	8_bin5|LGHLDB_04180, 8_bin5|LGHLDB_04185	ACE65|ACE65_CW_00400, ACE65|ACE65_CW_00420	ACE_VER1|MBX3718491.1, ACE_VER1|MBX3718492.1	AMR_MDS_3053|HRW58367.1	AMR_MDS_5451|HRD55859.1, AMR_MDS_5451|HRD55860.1	AcF125|WP_213156735.1	AlinenLipids_bin-5835|AGNIBB_05205	Amazon_FNV_2010_10_1_1_2|PWU13402.1, Amazon_FNV_2010_10_1_1_2|PWU13403.1	BOG_genome_mining.12|KJNJCJ_07155, BOG_genome_mining.12|KJNJCJ_07160		BWMinHeated_Nextera29_MAG2|DGABAA_02005	BWMinHeated_Nextera49_MAG1|DKNCPF_05170, BWMinHeated_Nextera49_MAG1|DKNCPF_05175	BWMinHeated_Nextera75_MAG3|JHDLGO_01890, BWMinHeated_Nextera75_MAG3|JHDLGO_01895	BWOrgControl_Nextera58_MAG3|HEJINJ_00810, BWOrgControl_Nextera58_MAG3|HEJINJ_00815	BWSM_113|MBIMLD_00020, BWSM_113|MBIMLD_00025	Bin61_76|Bin61_76_00886
OG0000058	1021942-13|GLLEOLEH_00414, 1021942-13|GLLEOLEH_01210	1021942-14|LGBMDHFM_00168, 1021942-14|LGBMDHFM_00233	1039689-34|IOFDCPKP_00960, 1039689-34|IOFDCPKP_01137	1045192-5|LKKCNNGL_00228, 1045192-5|LKKCNNGL_00542, 1045192-5|LKKCNNGL_01331	1045240-7|NHDGFNMI_00361	1049244-12|DPKPGIHO_00292	1063924-70|IDDGJEME_01561	1070360-7|MNAFDIOF_00699, 1070360-7|MNAFDIOF_01603	1095360-24|OKJDMFIN_00216, 1095360-24|OKJDMFIN_01246	1096102-30|LBNIEKCL_01293, 1096102-30|LBNIEKCL_01678	1159587-4|Ga0210389_10001577_15, 1159587-4|Ga0210389_10008054_10		3300005529-103|HANACOGF_01413, 3300005529-103|HANACOGF_01544	3300006056-100|IAMNDGCP_00946, 3300006056-100|IAMNDGCP_01632	3300006056-139|LLNDBGHI_00278	3300006177-14|ECKMPJFO_00172, 3300006177-14|ECKMPJFO_00912	3300009083-135|FEPLNKGK_00265, 3300009083-135|FEPLNKGK_00880	3300009084-136|FIBMPHPK_00143, 3300009084-136|FIBMPHPK_01558	3300009084-150|LAOBABEO_00192	3300009703-49|PEBAADJC_00018, 3300009703-49|PEBAADJC_01346	3300009709-46|LMICHLKC_00107, 3300009709-46|LMICHLKC_01137	3300009787-37|NFOFENCB_00103, 3300009787-37|NFOFENCB_01057	3300010035-10|IKNAMKLF_00597	3300011418-10|GGIABPDN_00117, 3300011418-10|GGIABPDN_01012	3300011418-14|HEOKIGJJ_00280	3300012931-71|GKFENFGF_00755, 3300012931-71|GKFENFGF_01638	3300013126-109|KNBNGCFK_00811	3300013132-109|MOMFEKKI_00197, 3300013132-109|MOMFEKKI_00839	3300013133-59|PPLPNCIG_01004, 3300013133-59|PPLPNCIG_01378	3300020740-2|3300020740.a_Ga0207056_1001_10	3300020889-1|3300020889.a_Ga0207113_1026_25, 3300020889-1|3300020889.a_Ga0207113_1033_36	3300020970-2|Ga0206972_1004_17, 3300020970-2|Ga0206972_1009_48	7_bin48|JIFKHO_03655	8_bin5|LGHLDB_01085	ACE65|ACE65_CD_00350	ACE_VER1|MBX3719095.1, ACE_VER1|MBX3720117.1	AMR_MDS_3053|HRW58570.1	AMR_MDS_5451|HRD55045.1, AMR_MDS_5451|HRD55281.1	AcF125|WP_213157760.1	AlinenLipids_bin-5835|AGNIBB_04005	Amazon_FNV_2010_10_1_1_2|PWU13548.1, Amazon_FNV_2010_10_1_1_2|PWU14635.1	BOG_genome_mining.12|KJNJCJ_00735, BOG_genome_mining.12|KJNJCJ_03720	BP7.bin23|EFJMMN_00920	BWMinHeated_Nextera29_MAG2|DGABAA_02765, BWMinHeated_Nextera29_MAG2|DGABAA_06540	BWMinHeated_Nextera49_MAG1|DKNCPF_06530	BWMinHeated_Nextera75_MAG3|JHDLGO_01090, BWMinHeated_Nextera75_MAG3|JHDLGO_01575	BWOrgControl_Nextera58_MAG3|HEJINJ_04695, BWOrgControl_Nextera58_MAG3|HEJINJ_06315	BWSM_113|MBIMLD_04295, BWSM_113|MBIMLD_07605	Bin61_76|Bin61_76_00937
OG0000059	1021942-13|GLLEOLEH_01286, 1021942-13|GLLEOLEH_01525	1021942-14|LGBMDHFM_00788, 1021942-14|LGBMDHFM_00789	1039689-34|IOFDCPKP_00572	1045192-5|LKKCNNGL_00040, 1045192-5|LKKCNNGL_00366, 1045192-5|LKKCNNGL_01312	1045240-7|NHDGFNMI_00304	1049244-12|DPKPGIHO_00202, 1049244-12|DPKPGIHO_00239	1063924-70|IDDGJEME_00378, 1063924-70|IDDGJEME_00738, 1063924-70|IDDGJEME_00985, 1063924-70|IDDGJEME_01026, 1063924-70|IDDGJEME_01027, 1063924-70|IDDGJEME_01329, 1063924-70|IDDGJEME_01514	1070360-7|MNAFDIOF_01885	1095360-24|OKJDMFIN_01729	1096102-30|LBNIEKCL_01058, 1096102-30|LBNIEKCL_01260		17-3921_L77|WP_236558924.1	3300005529-103|HANACOGF_00447, 3300005529-103|HANACOGF_01489	3300006056-100|IAMNDGCP_00145, 3300006056-100|IAMNDGCP_01318		3300006177-14|ECKMPJFO_00050, 3300006177-14|ECKMPJFO_00807, 3300006177-14|ECKMPJFO_00808	3300009083-135|FEPLNKGK_00566	3300009084-136|FIBMPHPK_01770		3300009703-49|PEBAADJC_00768, 3300009703-49|PEBAADJC_01079, 3300009703-49|PEBAADJC_01080	3300009709-46|LMICHLKC_00299		3300010035-10|IKNAMKLF_00191, 3300010035-10|IKNAMKLF_00952	3300011418-10|GGIABPDN_00213		3300012931-71|GKFENFGF_00732, 3300012931-71|GKFENFGF_00898, 3300012931-71|GKFENFGF_00899, 3300012931-71|GKFENFGF_01434	3300013126-109|KNBNGCFK_00300	3300013132-109|MOMFEKKI_00880	3300013133-59|PPLPNCIG_00551, 3300013133-59|PPLPNCIG_01435	3300020740-2|3300020740.a_Ga0207056_1078_6		3300020970-2|Ga0206972_1009_19, 3300020970-2|Ga0206972_1064_23	7_bin48|JIFKHO_02795, 7_bin48|JIFKHO_03560	8_bin5|LGHLDB_05355, 8_bin5|LGHLDB_06330, 8_bin5|LGHLDB_06615		ACE_VER1|MBX3719126.1, ACE_VER1|MBX3719379.1, ACE_VER1|MBX3719794.1, ACE_VER1|MBX3720007.1	AMR_MDS_3053|HRW58171.1	AMR_MDS_5451|HRD54933.1	AcF125|WP_213156897.1	AlinenLipids_bin-5835|AGNIBB_00370, AlinenLipids_bin-5835|AGNIBB_02515	Amazon_FNV_2010_10_1_1_2|PWU13811.1	BOG_genome_mining.12|KJNJCJ_02565, BOG_genome_mining.12|KJNJCJ_07720, BOG_genome_mining.12|KJNJCJ_09250	BP7.bin23|EFJMMN_04465, BP7.bin23|EFJMMN_06680, BP7.bin23|EFJMMN_08640, BP7.bin23|EFJMMN_08645	BWMinHeated_Nextera29_MAG2|DGABAA_00530, BWMinHeated_Nextera29_MAG2|DGABAA_02615, BWMinHeated_Nextera29_MAG2|DGABAA_02790		BWMinHeated_Nextera75_MAG3|JHDLGO_03920, BWMinHeated_Nextera75_MAG3|JHDLGO_07390	BWOrgControl_Nextera58_MAG3|HEJINJ_01415, BWOrgControl_Nextera58_MAG3|HEJINJ_03575	BWSM_113|MBIMLD_03285, BWSM_113|MBIMLD_04980	Bin61_76|Bin61_76_00335, Bin61_76|Bin61_76_01254
OG0000060	1021942-13|GLLEOLEH_00342, 1021942-13|GLLEOLEH_00344	1021942-14|LGBMDHFM_00597, 1021942-14|LGBMDHFM_00598	1039689-34|IOFDCPKP_00180	1045192-5|LKKCNNGL_00275, 1045192-5|LKKCNNGL_00277	1045240-7|NHDGFNMI_00437	1049244-12|DPKPGIHO_00692, 1049244-12|DPKPGIHO_00694	1063924-70|IDDGJEME_01000, 1063924-70|IDDGJEME_01001	1070360-7|MNAFDIOF_00890, 1070360-7|MNAFDIOF_00892	1095360-24|OKJDMFIN_00812, 1095360-24|OKJDMFIN_00813	1096102-30|LBNIEKCL_01264, 1096102-30|LBNIEKCL_01266	1159587-4|Ga0210389_10029287_2, 1159587-4|Ga0210389_10029287_3		3300005529-103|HANACOGF_00040, 3300005529-103|HANACOGF_00042	3300006056-100|IAMNDGCP_01239, 3300006056-100|IAMNDGCP_01241	3300006056-139|LLNDBGHI_00909	3300006177-14|ECKMPJFO_00884, 3300006177-14|ECKMPJFO_00886	3300009083-135|FEPLNKGK_00914, 3300009083-135|FEPLNKGK_00915	3300009084-136|FIBMPHPK_00536, 3300009084-136|FIBMPHPK_00537	3300009084-150|LAOBABEO_00357, 3300009084-150|LAOBABEO_00358, 3300009084-150|LAOBABEO_00359	3300009703-49|PEBAADJC_01687, 3300009703-49|PEBAADJC_01689	3300009709-46|LMICHLKC_00087, 3300009709-46|LMICHLKC_00570		3300010035-10|IKNAMKLF_00661, 3300010035-10|IKNAMKLF_00663		3300011418-14|HEOKIGJJ_00231	3300012931-71|GKFENFGF_00444, 3300012931-71|GKFENFGF_00446	3300013126-109|KNBNGCFK_01044, 3300013126-109|KNBNGCFK_01045	3300013132-109|MOMFEKKI_01204, 3300013132-109|MOMFEKKI_01205	3300013133-59|PPLPNCIG_00985, 3300013133-59|PPLPNCIG_00987	3300020740-2|3300020740.a_Ga0207056_1007_10, 3300020740-2|3300020740.a_Ga0207056_1007_9		3300020970-2|Ga0206972_1017_30, 3300020970-2|Ga0206972_1017_32	7_bin48|JIFKHO_06760, 7_bin48|JIFKHO_06770	8_bin5|LGHLDB_07770, 8_bin5|LGHLDB_07775	ACE65|ACE65_CH_00110, ACE65|ACE65_CH_00120	ACE_VER1|MBX3718748.1, ACE_VER1|MBX3718750.1	AMR_MDS_3053|HRW58808.1	AMR_MDS_5451|HRD55316.1, AMR_MDS_5451|HRD55317.1, AMR_MDS_5451|HRD55318.1	AcF125|WP_213157927.1, AcF125|WP_213157931.1, AcF125|WP_213157932.1		Amazon_FNV_2010_10_1_1_2|PWU14086.1, Amazon_FNV_2010_10_1_1_2|PWU14088.1	BOG_genome_mining.12|KJNJCJ_07820, BOG_genome_mining.12|KJNJCJ_07830	BP7.bin23|EFJMMN_07880, BP7.bin23|EFJMMN_07890	BWMinHeated_Nextera29_MAG2|DGABAA_07015, BWMinHeated_Nextera29_MAG2|DGABAA_07025	BWMinHeated_Nextera49_MAG1|DKNCPF_02455, BWMinHeated_Nextera49_MAG1|DKNCPF_02460	BWMinHeated_Nextera75_MAG3|JHDLGO_03160, BWMinHeated_Nextera75_MAG3|JHDLGO_03170	BWOrgControl_Nextera58_MAG3|HEJINJ_02800, BWOrgControl_Nextera58_MAG3|HEJINJ_02805	BWSM_113|MBIMLD_00395, BWSM_113|MBIMLD_00400
OG0000061	1021942-13|GLLEOLEH_00314, 1021942-13|GLLEOLEH_00703	1021942-14|LGBMDHFM_00364, 1021942-14|LGBMDHFM_01103		1045192-5|LKKCNNGL_01348		1049244-12|DPKPGIHO_00807	1063924-70|IDDGJEME_00513, 1063924-70|IDDGJEME_00615	1070360-7|MNAFDIOF_02128, 1070360-7|MNAFDIOF_02180	1095360-24|OKJDMFIN_01463, 1095360-24|OKJDMFIN_01667	1096102-30|LBNIEKCL_00479, 1096102-30|LBNIEKCL_01056	1159587-4|Ga0210389_10005412_12		3300005529-103|HANACOGF_00454, 3300005529-103|HANACOGF_01574	3300006056-100|IAMNDGCP_00563, 3300006056-100|IAMNDGCP_01471		3300006177-14|ECKMPJFO_00833, 3300006177-14|ECKMPJFO_01756	3300009083-135|FEPLNKGK_00798, 3300009083-135|FEPLNKGK_01843	3300009084-136|FIBMPHPK_00165, 3300009084-136|FIBMPHPK_01471	3300009084-150|LAOBABEO_01219, 3300009084-150|LAOBABEO_01537	3300009703-49|PEBAADJC_00470, 3300009703-49|PEBAADJC_00640	3300009709-46|LMICHLKC_00213, 3300009709-46|LMICHLKC_00722	3300009787-37|NFOFENCB_00226, 3300009787-37|NFOFENCB_01048	3300010035-10|IKNAMKLF_00375	3300011418-10|GGIABPDN_00681, 3300011418-10|GGIABPDN_01797	3300011418-14|HEOKIGJJ_00932, 3300011418-14|HEOKIGJJ_01752	3300012931-71|GKFENFGF_00703, 3300012931-71|GKFENFGF_01204	3300013126-109|KNBNGCFK_00291, 3300013126-109|KNBNGCFK_00733	3300013132-109|MOMFEKKI_01000, 3300013132-109|MOMFEKKI_01465	3300013133-59|PPLPNCIG_00507, 3300013133-59|PPLPNCIG_00946	3300020740-2|3300020740.a_Ga0207056_1041_4, 3300020740-2|3300020740.a_Ga0207056_1073_9	3300020889-1|3300020889.a_Ga0207113_1023_51, 3300020889-1|3300020889.a_Ga0207113_1171_8	3300020970-2|Ga0206972_1004_61, 3300020970-2|Ga0206972_1058_24	7_bin48|JIFKHO_02970, 7_bin48|JIFKHO_03975	8_bin5|LGHLDB_02505, 8_bin5|LGHLDB_05260	ACE65|ACE65_AN_00350, ACE65|ACE65_CP_00400	ACE_VER1|MBX3719798.1, ACE_VER1|MBX3720092.1	AMR_MDS_3053|HRW58354.1, AMR_MDS_3053|HRW58449.1	AMR_MDS_5451|HRD55138.1, AMR_MDS_5451|HRD55467.1	AcF125|WP_213157327.1, AcF125|WP_249274180.1	AlinenLipids_bin-5835|AGNIBB_01580, AlinenLipids_bin-5835|AGNIBB_03610	Amazon_FNV_2010_10_1_1_2|PWU13813.1, Amazon_FNV_2010_10_1_1_2|PWU15106.1	BOG_genome_mining.12|KJNJCJ_02575, BOG_genome_mining.12|KJNJCJ_09105	BP7.bin23|EFJMMN_00880, BP7.bin23|EFJMMN_02545	BWMinHeated_Nextera29_MAG2|DGABAA_02605	BWMinHeated_Nextera49_MAG1|DKNCPF_01685, BWMinHeated_Nextera49_MAG1|DKNCPF_07295	BWMinHeated_Nextera75_MAG3|JHDLGO_04010, BWMinHeated_Nextera75_MAG3|JHDLGO_04630	BWOrgControl_Nextera58_MAG3|HEJINJ_07280	BWSM_113|MBIMLD_06150, BWSM_113|MBIMLD_06855	Bin61_76|Bin61_76_00242, Bin61_76|Bin61_76_00668
OG0000062	1021942-13|GLLEOLEH_01494, 1021942-13|GLLEOLEH_01567	1021942-14|LGBMDHFM_00255	1039689-34|IOFDCPKP_00257, 1039689-34|IOFDCPKP_00262, 1039689-34|IOFDCPKP_00291	1045192-5|LKKCNNGL_01045, 1045192-5|LKKCNNGL_01088	1045240-7|NHDGFNMI_00459, 1045240-7|NHDGFNMI_01200	1049244-12|DPKPGIHO_00109, 1049244-12|DPKPGIHO_00420	1063924-70|IDDGJEME_01262		1095360-24|OKJDMFIN_01222	1096102-30|LBNIEKCL_00255, 1096102-30|LBNIEKCL_01654	1159587-4|Ga0210389_10003487_9	17-3921_L77|WP_201456350.1	3300005529-103|HANACOGF_00664, 3300005529-103|HANACOGF_00842	3300006056-100|IAMNDGCP_01362, 3300006056-100|IAMNDGCP_01563	3300006056-139|LLNDBGHI_00132, 3300006056-139|LLNDBGHI_01064	3300006177-14|ECKMPJFO_00011, 3300006177-14|ECKMPJFO_01083	3300009083-135|FEPLNKGK_01342	3300009084-136|FIBMPHPK_00967	3300009084-150|LAOBABEO_00989	3300009703-49|PEBAADJC_00957	3300009709-46|LMICHLKC_00093, 3300009709-46|LMICHLKC_01339	3300009787-37|NFOFENCB_00689, 3300009787-37|NFOFENCB_01147	3300010035-10|IKNAMKLF_00246, 3300010035-10|IKNAMKLF_00504	3300011418-10|GGIABPDN_01448	3300011418-14|HEOKIGJJ_00565, 3300011418-14|HEOKIGJJ_00881	3300012931-71|GKFENFGF_00776	3300013126-109|KNBNGCFK_00086, 3300013126-109|KNBNGCFK_00393	3300013132-109|MOMFEKKI_00767, 3300013132-109|MOMFEKKI_00931	3300013133-59|PPLPNCIG_00273, 3300013133-59|PPLPNCIG_00744	3300020740-2|3300020740.a_Ga0207056_1051_4, 3300020740-2|3300020740.a_Ga0207056_1120_8	3300020889-1|3300020889.a_Ga0207113_1066_27	3300020970-2|Ga0206972_1024_41	7_bin48|JIFKHO_00715, 7_bin48|JIFKHO_01950	8_bin5|LGHLDB_04790, 8_bin5|LGHLDB_07185	ACE65|ACE65_AR_00070	ACE_VER1|MBX3718477.1, ACE_VER1|MBX3719067.1	AMR_MDS_3053|HRW58329.1	AMR_MDS_5451|HRD55176.1	AcF125|WP_213157745.1	AlinenLipids_bin-5835|AGNIBB_00260, AlinenLipids_bin-5835|AGNIBB_03475	Amazon_FNV_2010_10_1_1_2|PWU13415.1, Amazon_FNV_2010_10_1_1_2|PWU14727.1	BOG_genome_mining.12|KJNJCJ_06620	BP7.bin23|EFJMMN_02645, BP7.bin23|EFJMMN_04825	BWMinHeated_Nextera29_MAG2|DGABAA_01945	BWMinHeated_Nextera49_MAG1|DKNCPF_05510, BWMinHeated_Nextera49_MAG1|DKNCPF_06490	BWMinHeated_Nextera75_MAG3|JHDLGO_01205, BWMinHeated_Nextera75_MAG3|JHDLGO_06760	BWOrgControl_Nextera58_MAG3|HEJINJ_00340, BWOrgControl_Nextera58_MAG3|HEJINJ_07130	BWSM_113|MBIMLD_02800, BWSM_113|MBIMLD_06980	Bin61_76|Bin61_76_00216, Bin61_76|Bin61_76_00458
OG0000063	1021942-13|GLLEOLEH_00361, 1021942-13|GLLEOLEH_01649	1021942-14|LGBMDHFM_00585	1039689-34|IOFDCPKP_00445	1045192-5|LKKCNNGL_01069, 1045192-5|LKKCNNGL_01363	1045240-7|NHDGFNMI_00367	1049244-12|DPKPGIHO_00432, 1049244-12|DPKPGIHO_00891	1063924-70|IDDGJEME_00123	1070360-7|MNAFDIOF_01297	1095360-24|OKJDMFIN_00594, 1095360-24|OKJDMFIN_00795	1096102-30|LBNIEKCL_00872, 1096102-30|LBNIEKCL_01022	1159587-4|Ga0210389_10002988_12		3300005529-103|HANACOGF_00138, 3300005529-103|HANACOGF_00766		3300006056-139|LLNDBGHI_00677, 3300006056-139|LLNDBGHI_00860	3300006177-14|ECKMPJFO_01000, 3300006177-14|ECKMPJFO_01776	3300009083-135|FEPLNKGK_01658, 3300009083-135|FEPLNKGK_01659	3300009084-136|FIBMPHPK_01313, 3300009084-136|FIBMPHPK_01314, 3300009084-136|FIBMPHPK_01315, 3300009084-136|FIBMPHPK_01316	3300009084-150|LAOBABEO_00045	3300009703-49|PEBAADJC_00004, 3300009703-49|PEBAADJC_01338	3300009709-46|LMICHLKC_00696, 3300009709-46|LMICHLKC_00728	3300009787-37|NFOFENCB_00234, 3300009787-37|NFOFENCB_00235	3300010035-10|IKNAMKLF_00181	3300011418-10|GGIABPDN_02142		3300012931-71|GKFENFGF_00534	3300013126-109|KNBNGCFK_00349, 3300013126-109|KNBNGCFK_01035	3300013132-109|MOMFEKKI_01261, 3300013132-109|MOMFEKKI_01280	3300013133-59|PPLPNCIG_00594, 3300013133-59|PPLPNCIG_00973		3300020889-1|3300020889.a_Ga0207113_1031_23	3300020970-2|Ga0206972_1073_8, 3300020970-2|Ga0206972_1100_14	7_bin48|JIFKHO_02185, 7_bin48|JIFKHO_06690	8_bin5|LGHLDB_05030, 8_bin5|LGHLDB_07835	ACE65|ACE65_BO_00330, ACE65|ACE65_BO_00390, ACE65|ACE65_BO_00420, ACE65|ACE65_BO_00430, ACE65|ACE65_BO_00440	ACE_VER1|MBX3718704.1, ACE_VER1|MBX3720173.1		AMR_MDS_5451|HRD55000.1, AMR_MDS_5451|HRD55001.1	AcF125|WP_213157859.1, AcF125|WP_213157860.1		Amazon_FNV_2010_10_1_1_2|PWU14508.1, Amazon_FNV_2010_10_1_1_2|PWU15401.1	BOG_genome_mining.12|KJNJCJ_01975, BOG_genome_mining.12|KJNJCJ_05030	BP7.bin23|EFJMMN_00210, BP7.bin23|EFJMMN_07825	BWMinHeated_Nextera29_MAG2|DGABAA_04490	BWMinHeated_Nextera49_MAG1|DKNCPF_02020	BWMinHeated_Nextera75_MAG3|JHDLGO_00290, BWMinHeated_Nextera75_MAG3|JHDLGO_03245	BWOrgControl_Nextera58_MAG3|HEJINJ_02925, BWOrgControl_Nextera58_MAG3|HEJINJ_05645	BWSM_113|MBIMLD_07215
OG0000064	1021942-13|GLLEOLEH_00426, 1021942-13|GLLEOLEH_01691	1021942-14|LGBMDHFM_00341	1039689-34|IOFDCPKP_00769, 1039689-34|IOFDCPKP_01011			1049244-12|DPKPGIHO_00436	1063924-70|IDDGJEME_00684, 1063924-70|IDDGJEME_01059	1070360-7|MNAFDIOF_00676	1095360-24|OKJDMFIN_00011, 1095360-24|OKJDMFIN_01471	1096102-30|LBNIEKCL_00294, 1096102-30|LBNIEKCL_00712	1159587-4|Ga0210389_10008054_1	17-3921_L77|WP_201456366.1	3300005529-103|HANACOGF_00902, 3300005529-103|HANACOGF_01660	3300006056-100|IAMNDGCP_00805, 3300006056-100|IAMNDGCP_01312	3300006056-139|LLNDBGHI_00653, 3300006056-139|LLNDBGHI_00673	3300006177-14|ECKMPJFO_00939	3300009083-135|FEPLNKGK_00132, 3300009083-135|FEPLNKGK_01290	3300009084-136|FIBMPHPK_00598, 3300009084-136|FIBMPHPK_01369	3300009084-150|LAOBABEO_00739, 3300009084-150|LAOBABEO_01345	3300009703-49|PEBAADJC_00706	3300009709-46|LMICHLKC_00852, 3300009709-46|LMICHLKC_01388	3300009787-37|NFOFENCB_00079	3300010035-10|IKNAMKLF_00786	3300011418-10|GGIABPDN_01513, 3300011418-10|GGIABPDN_01860	3300011418-14|HEOKIGJJ_01018, 3300011418-14|HEOKIGJJ_01298	3300012931-71|GKFENFGF_01153	3300013126-109|KNBNGCFK_00526, 3300013126-109|KNBNGCFK_01144	3300013132-109|MOMFEKKI_00689, 3300013132-109|MOMFEKKI_01042	3300013133-59|PPLPNCIG_00676, 3300013133-59|PPLPNCIG_00776	3300020740-2|3300020740.a_Ga0207056_1018_33, 3300020740-2|3300020740.a_Ga0207056_1063_14	3300020889-1|3300020889.a_Ga0207113_1134_17, 3300020889-1|3300020889.a_Ga0207113_1191_6	3300020970-2|Ga0206972_1082_8	7_bin48|JIFKHO_00050, 7_bin48|JIFKHO_07605	8_bin5|LGHLDB_04150, 8_bin5|LGHLDB_08210	ACE65|ACE65_AL_00150	ACE_VER1|MBX3718485.1, ACE_VER1|MBX3719892.1	AMR_MDS_3053|HRW58415.1	AMR_MDS_5451|HRD55606.1, AMR_MDS_5451|HRD56288.1	AcF125|WP_213156905.1, AcF125|WP_249274261.1	AlinenLipids_bin-5835|AGNIBB_03690, AlinenLipids_bin-5835|AGNIBB_05230	Amazon_FNV_2010_10_1_1_2|PWU14867.1	BOG_genome_mining.12|KJNJCJ_03705, BOG_genome_mining.12|KJNJCJ_06290	BP7.bin23|EFJMMN_05405	BWMinHeated_Nextera29_MAG2|DGABAA_05805, BWMinHeated_Nextera29_MAG2|DGABAA_07530	BWMinHeated_Nextera49_MAG1|DKNCPF_05885, BWMinHeated_Nextera49_MAG1|DKNCPF_06235	BWMinHeated_Nextera75_MAG3|JHDLGO_01640, BWMinHeated_Nextera75_MAG3|JHDLGO_04605	BWOrgControl_Nextera58_MAG3|HEJINJ_07800	BWSM_113|MBIMLD_06770	Bin61_76|Bin61_76_00248, Bin61_76|Bin61_76_00891
OG0000065	1021942-13|GLLEOLEH_00503, 1021942-13|GLLEOLEH_00957, 1021942-13|GLLEOLEH_01008	1021942-14|LGBMDHFM_00931	1039689-34|IOFDCPKP_00788			1049244-12|DPKPGIHO_00245	1063924-70|IDDGJEME_00083	1070360-7|MNAFDIOF_02150	1095360-24|OKJDMFIN_01283		1159587-4|Ga0210389_10008684_1		3300005529-103|HANACOGF_00687	3300006056-100|IAMNDGCP_01257	3300006056-139|LLNDBGHI_00634	3300006177-14|ECKMPJFO_01138	3300009083-135|FEPLNKGK_02003	3300009084-136|FIBMPHPK_01181	3300009084-150|LAOBABEO_00900	3300009703-49|PEBAADJC_01491, 3300009703-49|PEBAADJC_01595	3300009709-46|LMICHLKC_00781	3300009787-37|NFOFENCB_00283, 3300009787-37|NFOFENCB_00284, 3300009787-37|NFOFENCB_01085		3300011418-10|GGIABPDN_00490, 3300011418-10|GGIABPDN_00612	3300011418-14|HEOKIGJJ_00124, 3300011418-14|HEOKIGJJ_00180, 3300011418-14|HEOKIGJJ_00181	3300012931-71|GKFENFGF_01633, 3300012931-71|GKFENFGF_01810	3300013126-109|KNBNGCFK_00208	3300013132-109|MOMFEKKI_01036	3300013133-59|PPLPNCIG_00442, 3300013133-59|PPLPNCIG_01250	3300020740-2|3300020740.a_Ga0207056_1002_29, 3300020740-2|3300020740.a_Ga0207056_1004_8, 3300020740-2|3300020740.a_Ga0207056_1004_9, 3300020740-2|3300020740.a_Ga0207056_1039_11, 3300020740-2|3300020740.a_Ga0207056_1195_1	3300020889-1|3300020889.a_Ga0207113_1006_48	3300020970-2|Ga0206972_1004_41, 3300020970-2|Ga0206972_1095_3	7_bin48|JIFKHO_04120, 7_bin48|JIFKHO_07535	8_bin5|LGHLDB_01050, 8_bin5|LGHLDB_02795	ACE65|ACE65_AN_00040, ACE65|ACE65_BM_00490, ACE65|ACE65_CD_00840	ACE_VER1|MBX3718160.1, ACE_VER1|MBX3719707.1	AMR_MDS_3053|HRW58248.1, AMR_MDS_3053|HRW58601.1, AMR_MDS_3053|HRW58709.1, AMR_MDS_3053|HRW58744.1	AMR_MDS_5451|HRD54966.1, AMR_MDS_5451|HRD54967.1, AMR_MDS_5451|HRD54968.1, AMR_MDS_5451|HRD56279.1	AcF125|WP_213158313.1	AlinenLipids_bin-5835|AGNIBB_00750	Amazon_FNV_2010_10_1_1_2|PWU16424.1	BOG_genome_mining.12|KJNJCJ_05110	BP7.bin23|EFJMMN_01405, BP7.bin23|EFJMMN_06755, BP7.bin23|EFJMMN_07670	BWMinHeated_Nextera29_MAG2|DGABAA_07830	BWMinHeated_Nextera49_MAG1|DKNCPF_02080, BWMinHeated_Nextera49_MAG1|DKNCPF_03745, BWMinHeated_Nextera49_MAG1|DKNCPF_07500	BWMinHeated_Nextera75_MAG3|JHDLGO_03620, BWMinHeated_Nextera75_MAG3|JHDLGO_04965	BWOrgControl_Nextera58_MAG3|HEJINJ_02120	BWSM_113|MBIMLD_07245	Bin61_76|Bin61_76_00734
OG0000066			1039689-34|IOFDCPKP_00750, 1039689-34|IOFDCPKP_01003, 1039689-34|IOFDCPKP_01152	1045192-5|LKKCNNGL_00264, 1045192-5|LKKCNNGL_00265, 1045192-5|LKKCNNGL_00429, 1045192-5|LKKCNNGL_01200	1045240-7|NHDGFNMI_00743, 1045240-7|NHDGFNMI_00744	1049244-12|DPKPGIHO_00314, 1049244-12|DPKPGIHO_00315, 1049244-12|DPKPGIHO_00724, 1049244-12|DPKPGIHO_01004	1063924-70|IDDGJEME_00693, 1063924-70|IDDGJEME_00721, 1063924-70|IDDGJEME_00725, 1063924-70|IDDGJEME_00804, 1063924-70|IDDGJEME_00805, 1063924-70|IDDGJEME_01035	1070360-7|MNAFDIOF_01598		1096102-30|LBNIEKCL_00295		17-3921_L77|WP_201456893.1		3300006056-100|IAMNDGCP_00507, 3300006056-100|IAMNDGCP_01301			3300009083-135|FEPLNKGK_00852	3300009084-136|FIBMPHPK_00919	3300009084-150|LAOBABEO_00218, 3300009084-150|LAOBABEO_01173	3300009703-49|PEBAADJC_00454, 3300009703-49|PEBAADJC_00701		3300009787-37|NFOFENCB_00705	3300010035-10|IKNAMKLF_00131, 3300010035-10|IKNAMKLF_00132	3300011418-10|GGIABPDN_00085	3300011418-14|HEOKIGJJ_00255, 3300011418-14|HEOKIGJJ_00649, 3300011418-14|HEOKIGJJ_01056		3300013126-109|KNBNGCFK_00314, 3300013126-109|KNBNGCFK_00458, 3300013126-109|KNBNGCFK_00459, 3300013126-109|KNBNGCFK_00521, 3300013126-109|KNBNGCFK_00522				3300020889-1|3300020889.a_Ga0207113_1051_40, 3300020889-1|3300020889.a_Ga0207113_1108_14, 3300020889-1|3300020889.a_Ga0207113_1171_2	3300020970-2|Ga0206972_1082_13	7_bin48|JIFKHO_00075, 7_bin48|JIFKHO_00105, 7_bin48|JIFKHO_00110, 7_bin48|JIFKHO_02415	8_bin5|LGHLDB_00355, 8_bin5|LGHLDB_00560, 8_bin5|LGHLDB_05710, 8_bin5|LGHLDB_08105, 8_bin5|LGHLDB_08110, 8_bin5|LGHLDB_08165	ACE65|ACE65_BG_00480, ACE65|ACE65_BG_00670	ACE_VER1|MBX3719883.1	AMR_MDS_3053|HRW58419.1, AMR_MDS_3053|HRW58498.1, AMR_MDS_3053|HRW58764.1	AMR_MDS_5451|HRD54851.1	AcF125|WP_213156885.1, AcF125|WP_213157545.1	AlinenLipids_bin-5835|AGNIBB_04300	Amazon_FNV_2010_10_1_1_2|PWU14872.1				BWMinHeated_Nextera49_MAG1|DKNCPF_06440, BWMinHeated_Nextera49_MAG1|DKNCPF_07690			BWSM_113|MBIMLD_01070, BWSM_113|MBIMLD_06700, BWSM_113|MBIMLD_06705	Bin61_76|Bin61_76_01261
OG0000067	1021942-13|GLLEOLEH_01102, 1021942-13|GLLEOLEH_01222, 1021942-13|GLLEOLEH_01568	1021942-14|LGBMDHFM_00504, 1021942-14|LGBMDHFM_00613, 1021942-14|LGBMDHFM_00654, 1021942-14|LGBMDHFM_01059		1045192-5|LKKCNNGL_00362		1049244-12|DPKPGIHO_00363	1063924-70|IDDGJEME_00172, 1063924-70|IDDGJEME_00723, 1063924-70|IDDGJEME_00983	1070360-7|MNAFDIOF_00423, 1070360-7|MNAFDIOF_00457	1095360-24|OKJDMFIN_00072, 1095360-24|OKJDMFIN_00074, 1095360-24|OKJDMFIN_01697	1096102-30|LBNIEKCL_00535, 1096102-30|LBNIEKCL_01277, 1096102-30|LBNIEKCL_01692	1159587-4|Ga0210389_10002903_1, 1159587-4|Ga0210389_10003473_18		3300005529-103|HANACOGF_00961, 3300005529-103|HANACOGF_01020	3300006056-100|IAMNDGCP_00157, 3300006056-100|IAMNDGCP_00973, 3300006056-100|IAMNDGCP_01102	3300006056-139|LLNDBGHI_00177, 3300006056-139|LLNDBGHI_00446, 3300006056-139|LLNDBGHI_00447	3300006177-14|ECKMPJFO_00290, 3300006177-14|ECKMPJFO_01008, 3300006177-14|ECKMPJFO_01615				3300009703-49|PEBAADJC_00442, 3300009703-49|PEBAADJC_00612, 3300009703-49|PEBAADJC_00694	3300009709-46|LMICHLKC_00783, 3300009709-46|LMICHLKC_01517		3300010035-10|IKNAMKLF_00202		3300011418-14|HEOKIGJJ_00425	3300012931-71|GKFENFGF_00195, 3300012931-71|GKFENFGF_00262, 3300012931-71|GKFENFGF_00458	3300013126-109|KNBNGCFK_00103	3300013132-109|MOMFEKKI_00286, 3300013132-109|MOMFEKKI_00456, 3300013132-109|MOMFEKKI_01421	3300013133-59|PPLPNCIG_00465, 3300013133-59|PPLPNCIG_00793, 3300013133-59|PPLPNCIG_00936			3300020970-2|Ga0206972_1272_5	7_bin48|JIFKHO_00220, 7_bin48|JIFKHO_02495, 7_bin48|JIFKHO_02500	8_bin5|LGHLDB_04675, 8_bin5|LGHLDB_05660, 8_bin5|LGHLDB_05700		ACE_VER1|MBX3718075.1	AMR_MDS_3053|HRW58769.1			AlinenLipids_bin-5835|AGNIBB_03750, AlinenLipids_bin-5835|AGNIBB_04340	Amazon_FNV_2010_10_1_1_2|PWU13881.1	BOG_genome_mining.12|KJNJCJ_07085, BOG_genome_mining.12|KJNJCJ_07555, BOG_genome_mining.12|KJNJCJ_09275	BP7.bin23|EFJMMN_06225, BP7.bin23|EFJMMN_08565	BWMinHeated_Nextera29_MAG2|DGABAA_05815		BWMinHeated_Nextera75_MAG3|JHDLGO_05670, BWMinHeated_Nextera75_MAG3|JHDLGO_06755	BWOrgControl_Nextera58_MAG3|HEJINJ_03835, BWOrgControl_Nextera58_MAG3|HEJINJ_06400	BWSM_113|MBIMLD_06365, BWSM_113|MBIMLD_07415	Bin61_76|Bin61_76_00538, Bin61_76|Bin61_76_00738
OG0000068	1021942-13|GLLEOLEH_00254, 1021942-13|GLLEOLEH_00804	1021942-14|LGBMDHFM_00994	1039689-34|IOFDCPKP_00494, 1039689-34|IOFDCPKP_00763		1045240-7|NHDGFNMI_00686	1049244-12|DPKPGIHO_00204	1063924-70|IDDGJEME_00745, 1063924-70|IDDGJEME_01568	1070360-7|MNAFDIOF_00614	1095360-24|OKJDMFIN_00836, 1095360-24|OKJDMFIN_01492	1096102-30|LBNIEKCL_00285	1159587-4|Ga0210389_10003473_7, 1159587-4|Ga0210389_10008583_5	17-3921_L77|WP_201456467.1	3300005529-103|HANACOGF_00190, 3300005529-103|HANACOGF_01342	3300006056-100|IAMNDGCP_00087	3300006056-139|LLNDBGHI_00154, 3300006056-139|LLNDBGHI_00476	3300006177-14|ECKMPJFO_00113, 3300006177-14|ECKMPJFO_01430	3300009083-135|FEPLNKGK_00760, 3300009083-135|FEPLNKGK_01512	3300009084-136|FIBMPHPK_01130	3300009084-150|LAOBABEO_01399	3300009703-49|PEBAADJC_01374	3300009709-46|LMICHLKC_00822, 3300009709-46|LMICHLKC_01420	3300009787-37|NFOFENCB_01662	3300010035-10|IKNAMKLF_00071	3300011418-10|GGIABPDN_00197, 3300011418-10|GGIABPDN_00232	3300011418-14|HEOKIGJJ_00965, 3300011418-14|HEOKIGJJ_01328	3300012931-71|GKFENFGF_00951, 3300012931-71|GKFENFGF_01576	3300013126-109|KNBNGCFK_00705, 3300013126-109|KNBNGCFK_01151	3300013132-109|MOMFEKKI_00425, 3300013132-109|MOMFEKKI_01059	3300013133-59|PPLPNCIG_00411	3300020740-2|3300020740.a_Ga0207056_1010_48, 3300020740-2|3300020740.a_Ga0207056_1241_2	3300020889-1|3300020889.a_Ga0207113_1006_38, 3300020889-1|3300020889.a_Ga0207113_1042_10	3300020970-2|Ga0206972_1040_16, 3300020970-2|Ga0206972_1131_2	7_bin48|JIFKHO_05355, 7_bin48|JIFKHO_07720	8_bin5|LGHLDB_03675, 8_bin5|LGHLDB_08270	ACE65|ACE65_AX_00150, ACE65|ACE65_CD_00920	ACE_VER1|MBX3718285.1, ACE_VER1|MBX3719000.1		AMR_MDS_5451|HRD54824.1, AMR_MDS_5451|HRD55692.1	AcF125|WP_213157138.1, AcF125|WP_213157519.1	AlinenLipids_bin-5835|AGNIBB_00015, AlinenLipids_bin-5835|AGNIBB_03665	Amazon_FNV_2010_10_1_1_2|PWU16527.1	BOG_genome_mining.12|KJNJCJ_05980, BOG_genome_mining.12|KJNJCJ_07065	BP7.bin23|EFJMMN_01550, BP7.bin23|EFJMMN_02120	BWMinHeated_Nextera29_MAG2|DGABAA_00910, BWMinHeated_Nextera29_MAG2|DGABAA_07600	BWMinHeated_Nextera49_MAG1|DKNCPF_04720	BWMinHeated_Nextera75_MAG3|JHDLGO_04120	BWOrgControl_Nextera58_MAG3|HEJINJ_03355, BWOrgControl_Nextera58_MAG3|HEJINJ_04450	BWSM_113|MBIMLD_06455	Bin61_76|Bin61_76_00414, Bin61_76|Bin61_76_00417, Bin61_76|Bin61_76_01180
OG0000069	1021942-13|GLLEOLEH_00453, 1021942-13|GLLEOLEH_01529	1021942-14|LGBMDHFM_00530	1039689-34|IOFDCPKP_00083	1045192-5|LKKCNNGL_00839, 1045192-5|LKKCNNGL_01245	1045240-7|NHDGFNMI_00888	1049244-12|DPKPGIHO_00221, 1049244-12|DPKPGIHO_00350	1063924-70|IDDGJEME_00588, 1063924-70|IDDGJEME_00658	1070360-7|MNAFDIOF_01180	1095360-24|OKJDMFIN_00719, 1095360-24|OKJDMFIN_01249	1096102-30|LBNIEKCL_00927, 1096102-30|LBNIEKCL_00990	1159587-4|Ga0210389_10001577_17, 1159587-4|Ga0210389_10003187_1	17-3921_L77|WP_201456532.1	3300005529-103|HANACOGF_00595, 3300005529-103|HANACOGF_00636	3300006056-100|IAMNDGCP_00885	3300006056-139|LLNDBGHI_00409, 3300006056-139|LLNDBGHI_00436	3300006177-14|ECKMPJFO_01579	3300009083-135|FEPLNKGK_01476	3300009084-136|FIBMPHPK_00486	3300009084-150|LAOBABEO_01316	3300009703-49|PEBAADJC_00722	3300009709-46|LMICHLKC_00798, 3300009709-46|LMICHLKC_01266	3300009787-37|NFOFENCB_00003	3300010035-10|IKNAMKLF_00507, 3300010035-10|IKNAMKLF_00814	3300011418-10|GGIABPDN_01990	3300011418-14|HEOKIGJJ_01265	3300012931-71|GKFENFGF_00093	3300013126-109|KNBNGCFK_00388, 3300013126-109|KNBNGCFK_00992	3300013132-109|MOMFEKKI_00772, 3300013132-109|MOMFEKKI_01343	3300013133-59|PPLPNCIG_00044, 3300013133-59|PPLPNCIG_00741		3300020889-1|3300020889.a_Ga0207113_1135_8	3300020970-2|Ga0206972_1002_40, 3300020970-2|Ga0206972_1147_13	7_bin48|JIFKHO_01980, 7_bin48|JIFKHO_06390	8_bin5|LGHLDB_02100, 8_bin5|LGHLDB_04830	ACE65|ACE65_BX_00400	ACE_VER1|MBX3718605.1, ACE_VER1|MBX3718679.1	AMR_MDS_3053|HRW58223.1	AMR_MDS_5451|HRD55428.1	AcF125|WP_213157404.1, AcF125|WP_249274160.1	AlinenLipids_bin-5835|AGNIBB_05160	Amazon_FNV_2010_10_1_1_2|PWU13349.1, Amazon_FNV_2010_10_1_1_2|PWU14976.1	BOG_genome_mining.12|KJNJCJ_01885, BOG_genome_mining.12|KJNJCJ_03330	BP7.bin23|EFJMMN_08110	BWMinHeated_Nextera29_MAG2|DGABAA_03230, BWMinHeated_Nextera29_MAG2|DGABAA_04395	BWMinHeated_Nextera49_MAG1|DKNCPF_06835	BWMinHeated_Nextera75_MAG3|JHDLGO_06900	BWOrgControl_Nextera58_MAG3|HEJINJ_05160, BWOrgControl_Nextera58_MAG3|HEJINJ_08320	BWSM_113|MBIMLD_03785, BWSM_113|MBIMLD_07040	Bin61_76|Bin61_76_00099
OG0000070	1021942-13|GLLEOLEH_00387, 1021942-13|GLLEOLEH_00388	1021942-14|LGBMDHFM_01068, 1021942-14|LGBMDHFM_01069					1063924-70|IDDGJEME_00823, 1063924-70|IDDGJEME_00824	1070360-7|MNAFDIOF_00565	1095360-24|OKJDMFIN_00979, 1095360-24|OKJDMFIN_00980		1159587-4|Ga0210389_10005756_2, 1159587-4|Ga0210389_10005756_3	17-3921_L77|WP_201456701.1, 17-3921_L77|WP_201456780.1	3300005529-103|HANACOGF_00572, 3300005529-103|HANACOGF_00573	3300006056-100|IAMNDGCP_00380		3300006177-14|ECKMPJFO_01021, 3300006177-14|ECKMPJFO_01022	3300009083-135|FEPLNKGK_00213, 3300009083-135|FEPLNKGK_00214	3300009084-136|FIBMPHPK_01352, 3300009084-136|FIBMPHPK_01353	3300009084-150|LAOBABEO_00255	3300009703-49|PEBAADJC_01603, 3300009703-49|PEBAADJC_01604	3300009709-46|LMICHLKC_01318, 3300009709-46|LMICHLKC_01319	3300009787-37|NFOFENCB_00222		3300011418-10|GGIABPDN_02027, 3300011418-10|GGIABPDN_02028	3300011418-14|HEOKIGJJ_01281, 3300011418-14|HEOKIGJJ_01282		3300013126-109|KNBNGCFK_00442	3300013132-109|MOMFEKKI_00666, 3300013132-109|MOMFEKKI_00667	3300013133-59|PPLPNCIG_00698, 3300013133-59|PPLPNCIG_00699	3300020740-2|3300020740.a_Ga0207056_1008_51		3300020970-2|Ga0206972_1013_29	7_bin48|JIFKHO_00180, 7_bin48|JIFKHO_00185	8_bin5|LGHLDB_08045, 8_bin5|LGHLDB_08050	ACE65|ACE65_BR_00090	ACE_VER1|MBX3719193.1, ACE_VER1|MBX3719194.1		AMR_MDS_5451|HRD55549.1, AMR_MDS_5451|HRD55550.1	AcF125|WP_213157313.1, AcF125|WP_213157314.1	AlinenLipids_bin-5835|AGNIBB_02055	Amazon_FNV_2010_10_1_1_2|PWU16184.1, Amazon_FNV_2010_10_1_1_2|PWU16185.1	BOG_genome_mining.12|KJNJCJ_00025, BOG_genome_mining.12|KJNJCJ_00030	BP7.bin23|EFJMMN_05105, BP7.bin23|EFJMMN_05110		BWMinHeated_Nextera49_MAG1|DKNCPF_05345	BWMinHeated_Nextera75_MAG3|JHDLGO_04475, BWMinHeated_Nextera75_MAG3|JHDLGO_04480	BWOrgControl_Nextera58_MAG3|HEJINJ_01865, BWOrgControl_Nextera58_MAG3|HEJINJ_01870	BWSM_113|MBIMLD_06615	Bin61_76|Bin61_76_01302
OG0000071	1021942-13|GLLEOLEH_01013		1039689-34|IOFDCPKP_00253, 1039689-34|IOFDCPKP_00878				1063924-70|IDDGJEME_00597	1070360-7|MNAFDIOF_01088, 1070360-7|MNAFDIOF_01089, 1070360-7|MNAFDIOF_01090, 1070360-7|MNAFDIOF_01428, 1070360-7|MNAFDIOF_01634, 1070360-7|MNAFDIOF_02271	1095360-24|OKJDMFIN_00305, 1095360-24|OKJDMFIN_01716				3300005529-103|HANACOGF_00191, 3300005529-103|HANACOGF_00678, 3300005529-103|HANACOGF_01137, 3300005529-103|HANACOGF_01193, 3300005529-103|HANACOGF_01682		3300006056-139|LLNDBGHI_00943	3300006177-14|ECKMPJFO_01085, 3300006177-14|ECKMPJFO_01516	3300009083-135|FEPLNKGK_01498	3300009084-136|FIBMPHPK_01733	3300009084-150|LAOBABEO_00974, 3300009084-150|LAOBABEO_01115, 3300009084-150|LAOBABEO_01116, 3300009084-150|LAOBABEO_01117	3300009703-49|PEBAADJC_01699				3300011418-10|GGIABPDN_00196	3300011418-14|HEOKIGJJ_00635, 3300011418-14|HEOKIGJJ_01109	3300012931-71|GKFENFGF_01082, 3300012931-71|GKFENFGF_01783	3300013126-109|KNBNGCFK_00759	3300013132-109|MOMFEKKI_00121		3300020740-2|3300020740.a_Ga0207056_1004_55, 3300020740-2|3300020740.a_Ga0207056_1008_29, 3300020740-2|3300020740.a_Ga0207056_1035_12	3300020889-1|3300020889.a_Ga0207113_1026_45, 3300020889-1|3300020889.a_Ga0207113_1065_4, 3300020889-1|3300020889.a_Ga0207113_1066_16, 3300020889-1|3300020889.a_Ga0207113_1210_5				ACE65|ACE65_AL_00110	ACE_VER1|MBX3718306.1, ACE_VER1|MBX3719387.1, ACE_VER1|MBX3719821.1, ACE_VER1|MBX3719985.1, ACE_VER1|MBX3720039.1	AMR_MDS_3053|HRW58961.1				Amazon_FNV_2010_10_1_1_2|PWU16514.1		BP7.bin23|EFJMMN_07725	BWMinHeated_Nextera29_MAG2|DGABAA_02915, BWMinHeated_Nextera29_MAG2|DGABAA_05705	BWMinHeated_Nextera49_MAG1|DKNCPF_03480, BWMinHeated_Nextera49_MAG1|DKNCPF_06615	BWMinHeated_Nextera75_MAG3|JHDLGO_06725
OG0000072	1021942-13|GLLEOLEH_00798	1021942-14|LGBMDHFM_00960	1039689-34|IOFDCPKP_00477		1045240-7|NHDGFNMI_00620	1049244-12|DPKPGIHO_00589		1070360-7|MNAFDIOF_00884, 1070360-7|MNAFDIOF_01267, 1070360-7|MNAFDIOF_01769	1095360-24|OKJDMFIN_01521	1096102-30|LBNIEKCL_00661	1159587-4|Ga0210389_10029929_2	17-3921_L77|WP_201456435.1	3300005529-103|HANACOGF_01312	3300006056-100|IAMNDGCP_00963	3300006056-139|LLNDBGHI_00567	3300006177-14|ECKMPJFO_00034, 3300006177-14|ECKMPJFO_01386	3300009083-135|FEPLNKGK_01964	3300009084-136|FIBMPHPK_00415, 3300009084-136|FIBMPHPK_00449, 3300009084-136|FIBMPHPK_01051	3300009084-150|LAOBABEO_01419	3300009703-49|PEBAADJC_01322, 3300009703-49|PEBAADJC_01395	3300009709-46|LMICHLKC_01019	3300009787-37|NFOFENCB_01392	3300010035-10|IKNAMKLF_00808, 3300010035-10|IKNAMKLF_00809, 3300010035-10|IKNAMKLF_00881	3300011418-10|GGIABPDN_01081, 3300011418-10|GGIABPDN_02339	3300011418-14|HEOKIGJJ_00942	3300012931-71|GKFENFGF_00041, 3300012931-71|GKFENFGF_00854, 3300012931-71|GKFENFGF_00978	3300013126-109|KNBNGCFK_00507	3300013132-109|MOMFEKKI_00219, 3300013132-109|MOMFEKKI_00694	3300013133-59|PPLPNCIG_00672, 3300013133-59|PPLPNCIG_01066	3300020740-2|3300020740.a_Ga0207056_1003_19, 3300020740-2|3300020740.a_Ga0207056_1020_4	3300020889-1|3300020889.a_Ga0207113_1102_21	3300020970-2|Ga0206972_1017_36	7_bin48|JIFKHO_00030, 7_bin48|JIFKHO_05240	8_bin5|LGHLDB_03590		ACE_VER1|MBX3718332.1	AMR_MDS_3053|HRW58677.1	AMR_MDS_5451|HRD55700.1	AcF125|WP_213157029.1	AlinenLipids_bin-5835|AGNIBB_01260	Amazon_FNV_2010_10_1_1_2|PWU14326.1, Amazon_FNV_2010_10_1_1_2|PWU14911.1	BOG_genome_mining.12|KJNJCJ_01555	BP7.bin23|EFJMMN_00425, BP7.bin23|EFJMMN_03245	BWMinHeated_Nextera29_MAG2|DGABAA_04590		BWMinHeated_Nextera75_MAG3|JHDLGO_04095	BWOrgControl_Nextera58_MAG3|HEJINJ_01465	BWSM_113|MBIMLD_01475, BWSM_113|MBIMLD_01480, BWSM_113|MBIMLD_06435	Bin61_76|Bin61_76_00650
OG0000073	1021942-13|GLLEOLEH_01646	1021942-14|LGBMDHFM_00222, 1021942-14|LGBMDHFM_00440	1039689-34|IOFDCPKP_00563	1045192-5|LKKCNNGL_00365	1045240-7|NHDGFNMI_00345	1049244-12|DPKPGIHO_00468		1070360-7|MNAFDIOF_02135, 1070360-7|MNAFDIOF_02136	1095360-24|OKJDMFIN_01279	1096102-30|LBNIEKCL_00874, 1096102-30|LBNIEKCL_01252	1159587-4|Ga0210389_10067983_2	17-3921_L77|WP_201456253.1, 17-3921_L77|WP_201456955.1	3300005529-103|HANACOGF_00180	3300006056-100|IAMNDGCP_00152, 3300006056-100|IAMNDGCP_01249		3300006177-14|ECKMPJFO_00489, 3300006177-14|ECKMPJFO_01002	3300009083-135|FEPLNKGK_00106	3300009084-136|FIBMPHPK_01897	3300009084-150|LAOBABEO_00691	3300009703-49|PEBAADJC_01271, 3300009703-49|PEBAADJC_01340, 3300009703-49|PEBAADJC_01608	3300009709-46|LMICHLKC_00753	3300009787-37|NFOFENCB_01197	3300010035-10|IKNAMKLF_00198, 3300010035-10|IKNAMKLF_00940	3300011418-10|GGIABPDN_00138, 3300011418-10|GGIABPDN_00685	3300011418-14|HEOKIGJJ_01524, 3300011418-14|HEOKIGJJ_01859	3300012931-71|GKFENFGF_00311, 3300012931-71|GKFENFGF_01101	3300013126-109|KNBNGCFK_00100	3300013132-109|MOMFEKKI_00998	3300013133-59|PPLPNCIG_00948	3300020740-2|3300020740.a_Ga0207056_1087_2	3300020889-1|3300020889.a_Ga0207113_1227_1	3300020970-2|Ga0206972_1168_1	7_bin48|JIFKHO_02980	8_bin5|LGHLDB_05050	ACE65|ACE65_CO_00090	ACE_VER1|MBX3718943.1	AMR_MDS_3053|HRW58166.1, AMR_MDS_3053|HRW58513.1	AMR_MDS_5451|HRD55748.1	AcF125|WP_213158610.1	AlinenLipids_bin-5835|AGNIBB_00900, AlinenLipids_bin-5835|AGNIBB_02710	Amazon_FNV_2010_10_1_1_2|PWU14534.1, Amazon_FNV_2010_10_1_1_2|PWU16266.1	BOG_genome_mining.12|KJNJCJ_07130	BP7.bin23|EFJMMN_00215, BP7.bin23|EFJMMN_03860, BP7.bin23|EFJMMN_06775			BWMinHeated_Nextera75_MAG3|JHDLGO_00270	BWOrgControl_Nextera58_MAG3|HEJINJ_05640	BWSM_113|MBIMLD_07230	Bin61_76|Bin61_76_00127
OG0000074									1095360-24|OKJDMFIN_00228, 1095360-24|OKJDMFIN_00654, 1095360-24|OKJDMFIN_00704, 1095360-24|OKJDMFIN_01088, 1095360-24|OKJDMFIN_01272, 1095360-24|OKJDMFIN_01473	1096102-30|LBNIEKCL_00099	1159587-4|Ga0210389_10074042_1		3300005529-103|HANACOGF_00394, 3300005529-103|HANACOGF_01534, 3300005529-103|HANACOGF_01658	3300006056-100|IAMNDGCP_01462		3300006177-14|ECKMPJFO_00810		3300009084-136|FIBMPHPK_00290	3300009084-150|LAOBABEO_00096, 3300009084-150|LAOBABEO_00291, 3300009084-150|LAOBABEO_01214	3300009703-49|PEBAADJC_00686, 3300009703-49|PEBAADJC_00881	3300009709-46|LMICHLKC_01257, 3300009709-46|LMICHLKC_01413, 3300009709-46|LMICHLKC_01549				3300011418-14|HEOKIGJJ_00266, 3300011418-14|HEOKIGJJ_00339, 3300011418-14|HEOKIGJJ_00917			3300013132-109|MOMFEKKI_00222, 3300013132-109|MOMFEKKI_01194	3300013133-59|PPLPNCIG_00977	3300020740-2|3300020740.a_Ga0207056_1019_34		3300020970-2|Ga0206972_1108_8				ACE_VER1|MBX3719365.1, ACE_VER1|MBX3719983.1			AcF125|WP_213158308.1, AcF125|WP_249274275.1			BOG_genome_mining.12|KJNJCJ_01025, BOG_genome_mining.12|KJNJCJ_05910, BOG_genome_mining.12|KJNJCJ_08780		BWMinHeated_Nextera29_MAG2|DGABAA_01415, BWMinHeated_Nextera29_MAG2|DGABAA_02525, BWMinHeated_Nextera29_MAG2|DGABAA_03795, BWMinHeated_Nextera29_MAG2|DGABAA_06615, BWMinHeated_Nextera29_MAG2|DGABAA_06620	BWMinHeated_Nextera49_MAG1|DKNCPF_06670, BWMinHeated_Nextera49_MAG1|DKNCPF_06675		BWOrgControl_Nextera58_MAG3|HEJINJ_01775, BWOrgControl_Nextera58_MAG3|HEJINJ_04185, BWOrgControl_Nextera58_MAG3|HEJINJ_04200, BWOrgControl_Nextera58_MAG3|HEJINJ_04470, BWOrgControl_Nextera58_MAG3|HEJINJ_04475, BWOrgControl_Nextera58_MAG3|HEJINJ_04480, BWOrgControl_Nextera58_MAG3|HEJINJ_07045, BWOrgControl_Nextera58_MAG3|HEJINJ_07360	BWSM_113|MBIMLD_03545
OG0000075	1021942-13|GLLEOLEH_00439, 1021942-13|GLLEOLEH_01093	1021942-14|LGBMDHFM_00314	1039689-34|IOFDCPKP_01353	1045192-5|LKKCNNGL_00378			1063924-70|IDDGJEME_01006	1070360-7|MNAFDIOF_00881, 1070360-7|MNAFDIOF_01286, 1070360-7|MNAFDIOF_02294	1095360-24|OKJDMFIN_00818, 1095360-24|OKJDMFIN_01389	1096102-30|LBNIEKCL_01261	1159587-4|Ga0210389_10006861_3, 1159587-4|Ga0210389_10016855_5	17-3921_L77|WP_201456644.1	3300005529-103|HANACOGF_01454		3300006056-139|LLNDBGHI_00911	3300006177-14|ECKMPJFO_00758, 3300006177-14|ECKMPJFO_01296	3300009083-135|FEPLNKGK_00144, 3300009083-135|FEPLNKGK_01179, 3300009083-135|FEPLNKGK_01653	3300009084-136|FIBMPHPK_01259, 3300009084-136|FIBMPHPK_01764	3300009084-150|LAOBABEO_01060, 3300009084-150|LAOBABEO_01113	3300009703-49|PEBAADJC_00033	3300009709-46|LMICHLKC_00076, 3300009709-46|LMICHLKC_01478, 3300009709-46|LMICHLKC_01479	3300009787-37|NFOFENCB_00813, 3300009787-37|NFOFENCB_00814	3300010035-10|IKNAMKLF_00656	3300011418-10|GGIABPDN_00398, 3300011418-10|GGIABPDN_01489, 3300011418-10|GGIABPDN_02113	3300011418-14|HEOKIGJJ_00094, 3300011418-14|HEOKIGJJ_00500, 3300011418-14|HEOKIGJJ_01197	3300012931-71|GKFENFGF_00358		3300013132-109|MOMFEKKI_01208	3300013133-59|PPLPNCIG_00992	3300020740-2|3300020740.a_Ga0207056_1006_3	3300020889-1|3300020889.a_Ga0207113_1011_64, 3300020889-1|3300020889.a_Ga0207113_1091_25, 3300020889-1|3300020889.a_Ga0207113_1103_5, 3300020889-1|3300020889.a_Ga0207113_1250_7	3300020970-2|Ga0206972_1104_6	7_bin48|JIFKHO_06800	8_bin5|LGHLDB_07745	ACE65|ACE65_BL_00510	ACE_VER1|MBX3718768.1	AMR_MDS_3053|HRW58998.1	AMR_MDS_5451|HRD54913.1, AMR_MDS_5451|HRD56349.1	AcF125|WP_213157555.1, AcF125|WP_213158330.1	AlinenLipids_bin-5835|AGNIBB_04060	Amazon_FNV_2010_10_1_1_2|PWU14080.1	BOG_genome_mining.12|KJNJCJ_04055, BOG_genome_mining.12|KJNJCJ_04605	BP7.bin23|EFJMMN_08425	BWMinHeated_Nextera29_MAG2|DGABAA_02930, BWMinHeated_Nextera29_MAG2|DGABAA_06710	BWMinHeated_Nextera49_MAG1|DKNCPF_03930, BWMinHeated_Nextera49_MAG1|DKNCPF_06585	BWMinHeated_Nextera75_MAG3|JHDLGO_01680		BWSM_113|MBIMLD_00425	Bin61_76|Bin61_76_00947
OG0000076				1045192-5|LKKCNNGL_00124, 1045192-5|LKKCNNGL_00148, 1045192-5|LKKCNNGL_00492, 1045192-5|LKKCNNGL_00498, 1045192-5|LKKCNNGL_00500, 1045192-5|LKKCNNGL_00765, 1045192-5|LKKCNNGL_00848				1070360-7|MNAFDIOF_00303, 1070360-7|MNAFDIOF_00874, 1070360-7|MNAFDIOF_01823	1095360-24|OKJDMFIN_00366	1096102-30|LBNIEKCL_00012, 1096102-30|LBNIEKCL_00015, 1096102-30|LBNIEKCL_00017, 1096102-30|LBNIEKCL_01036, 1096102-30|LBNIEKCL_01685, 1096102-30|LBNIEKCL_01691				3300006056-100|IAMNDGCP_00543, 3300006056-100|IAMNDGCP_00666, 3300006056-100|IAMNDGCP_00710		3300006177-14|ECKMPJFO_00875		3300009084-136|FIBMPHPK_00653, 3300009084-136|FIBMPHPK_01487		3300009703-49|PEBAADJC_01571	3300009709-46|LMICHLKC_00319, 3300009709-46|LMICHLKC_01405		3300010035-10|IKNAMKLF_00409, 3300010035-10|IKNAMKLF_00757, 3300010035-10|IKNAMKLF_00759, 3300010035-10|IKNAMKLF_00761, 3300010035-10|IKNAMKLF_01109, 3300010035-10|IKNAMKLF_01115, 3300010035-10|IKNAMKLF_01116	3300011418-10|GGIABPDN_00836, 3300011418-10|GGIABPDN_01269	3300011418-14|HEOKIGJJ_01591, 3300011418-14|HEOKIGJJ_01593, 3300011418-14|HEOKIGJJ_01596, 3300011418-14|HEOKIGJJ_01599					3300020740-2|3300020740.a_Ga0207056_1186_9, 3300020740-2|3300020740.a_Ga0207056_1283_3, 3300020740-2|3300020740.a_Ga0207056_1283_4	3300020889-1|3300020889.a_Ga0207113_1104_15	3300020970-2|Ga0206972_1004_27		8_bin5|LGHLDB_01350, 8_bin5|LGHLDB_01360, 8_bin5|LGHLDB_02935, 8_bin5|LGHLDB_04505, 8_bin5|LGHLDB_05735, 8_bin5|LGHLDB_06705, 8_bin5|LGHLDB_07900		ACE_VER1|MBX3718278.1, ACE_VER1|MBX3718448.1					Amazon_FNV_2010_10_1_1_2|PWU15456.1, Amazon_FNV_2010_10_1_1_2|PWU15457.1, Amazon_FNV_2010_10_1_1_2|PWU15465.1	BOG_genome_mining.12|KJNJCJ_07045	BP7.bin23|EFJMMN_06095, BP7.bin23|EFJMMN_06100, BP7.bin23|EFJMMN_08755	BWMinHeated_Nextera29_MAG2|DGABAA_02265, BWMinHeated_Nextera29_MAG2|DGABAA_02345			BWOrgControl_Nextera58_MAG3|HEJINJ_03170, BWOrgControl_Nextera58_MAG3|HEJINJ_04155, BWOrgControl_Nextera58_MAG3|HEJINJ_07475	BWSM_113|MBIMLD_03680, BWSM_113|MBIMLD_06250, BWSM_113|MBIMLD_06255, BWSM_113|MBIMLD_06360
OG0000077	1021942-13|GLLEOLEH_00272, 1021942-13|GLLEOLEH_01770	1021942-14|LGBMDHFM_00316, 1021942-14|LGBMDHFM_00873	1039689-34|IOFDCPKP_01260	1045192-5|LKKCNNGL_00654	1045240-7|NHDGFNMI_01223	1049244-12|DPKPGIHO_00705	1063924-70|IDDGJEME_00865	1070360-7|MNAFDIOF_02301	1095360-24|OKJDMFIN_00099, 1095360-24|OKJDMFIN_01058	1096102-30|LBNIEKCL_00462, 1096102-30|LBNIEKCL_01332, 1096102-30|LBNIEKCL_01626	1159587-4|Ga0210389_10000625_11, 1159587-4|Ga0210389_10005539_6	17-3921_L77|WP_201456869.1	3300005529-103|HANACOGF_00978, 3300005529-103|HANACOGF_01268	3300006056-100|IAMNDGCP_00358	3300006056-139|LLNDBGHI_00894	3300006177-14|ECKMPJFO_00626, 3300006177-14|ECKMPJFO_01298	3300009083-135|FEPLNKGK_00284	3300009084-136|FIBMPHPK_00204	3300009084-150|LAOBABEO_00853	3300009703-49|PEBAADJC_00032, 3300009703-49|PEBAADJC_00397	3300009709-46|LMICHLKC_00679, 3300009709-46|LMICHLKC_01518		3300010035-10|IKNAMKLF_00914	3300011418-10|GGIABPDN_01724	3300011418-14|HEOKIGJJ_00586	3300012931-71|GKFENFGF_00361, 3300012931-71|GKFENFGF_01059	3300013126-109|KNBNGCFK_00785	3300013132-109|MOMFEKKI_00167	3300013133-59|PPLPNCIG_01418		3300020889-1|3300020889.a_Ga0207113_1077_3	3300020970-2|Ga0206972_1054_2, 3300020970-2|Ga0206972_1203_3	7_bin48|JIFKHO_03485, 7_bin48|JIFKHO_06470	8_bin5|LGHLDB_01280	ACE65|ACE65_AC_00030	ACE_VER1|MBX3718080.1, ACE_VER1|MBX3719331.1	AMR_MDS_3053|HRW58959.1	AMR_MDS_5451|HRD55366.1	AcF125|WP_213158242.1	AlinenLipids_bin-5835|AGNIBB_03820	Amazon_FNV_2010_10_1_1_2|PWU13884.1, Amazon_FNV_2010_10_1_1_2|PWU15459.1	BOG_genome_mining.12|KJNJCJ_07245, BOG_genome_mining.12|KJNJCJ_07470	BP7.bin23|EFJMMN_06520	BWMinHeated_Nextera29_MAG2|DGABAA_02625, BWMinHeated_Nextera29_MAG2|DGABAA_02895	BWMinHeated_Nextera49_MAG1|DKNCPF_03285	BWMinHeated_Nextera75_MAG3|JHDLGO_01430, BWMinHeated_Nextera75_MAG3|JHDLGO_03790	BWOrgControl_Nextera58_MAG3|HEJINJ_07080	BWSM_113|MBIMLD_05490	Bin61_76|Bin61_76_00577
OG0000078	1021942-13|GLLEOLEH_00827, 1021942-13|GLLEOLEH_00828	1021942-14|LGBMDHFM_00342, 1021942-14|LGBMDHFM_00385, 1021942-14|LGBMDHFM_00963, 1021942-14|LGBMDHFM_00964							1095360-24|OKJDMFIN_01525		1159587-4|Ga0210389_10000958_1, 1159587-4|Ga0210389_10024776_1	17-3921_L77|WP_201456539.1	3300005529-103|HANACOGF_01306	3300006056-100|IAMNDGCP_00900, 3300006056-100|IAMNDGCP_00901		3300006177-14|ECKMPJFO_00937, 3300006177-14|ECKMPJFO_01382, 3300006177-14|ECKMPJFO_01383, 3300006177-14|ECKMPJFO_01543				3300009703-49|PEBAADJC_00709, 3300009703-49|PEBAADJC_01209, 3300009703-49|PEBAADJC_01398, 3300009703-49|PEBAADJC_01399				3300011418-10|GGIABPDN_00049, 3300011418-10|GGIABPDN_00050, 3300011418-10|GGIABPDN_00051, 3300011418-10|GGIABPDN_01536, 3300011418-10|GGIABPDN_02123, 3300011418-10|GGIABPDN_02242		3300012931-71|GKFENFGF_00980, 3300012931-71|GKFENFGF_00981, 3300012931-71|GKFENFGF_01156, 3300012931-71|GKFENFGF_01743		3300013132-109|MOMFEKKI_00221	3300013133-59|PPLPNCIG_01068, 3300013133-59|PPLPNCIG_01069			3300020970-2|Ga0206972_1017_39	7_bin48|JIFKHO_05230			ACE_VER1|MBX3718336.1	AMR_MDS_3053|HRW58679.1, AMR_MDS_3053|HRW58680.1			AlinenLipids_bin-5835|AGNIBB_02910, AlinenLipids_bin-5835|AGNIBB_02915, AlinenLipids_bin-5835|AGNIBB_03920, AlinenLipids_bin-5835|AGNIBB_03925	Amazon_FNV_2010_10_1_1_2|PWU13510.1	BOG_genome_mining.12|KJNJCJ_01530	BP7.bin23|EFJMMN_00440, BP7.bin23|EFJMMN_03435, BP7.bin23|EFJMMN_05395	BWMinHeated_Nextera29_MAG2|DGABAA_04570			BWOrgControl_Nextera58_MAG3|HEJINJ_01450	BWSM_113|MBIMLD_06400, BWSM_113|MBIMLD_06405	Bin61_76|Bin61_76_00320, Bin61_76|Bin61_76_00321, Bin61_76|Bin61_76_00380
OG0000079	1021942-13|GLLEOLEH_00551					1049244-12|DPKPGIHO_00870		1070360-7|MNAFDIOF_02333	1095360-24|OKJDMFIN_00491	1096102-30|LBNIEKCL_00404, 1096102-30|LBNIEKCL_00723, 1096102-30|LBNIEKCL_01542	1159587-4|Ga0210389_10002668_13, 1159587-4|Ga0210389_10015535_1			3300006056-100|IAMNDGCP_00995, 3300006056-100|IAMNDGCP_00996, 3300006056-100|IAMNDGCP_01139, 3300006056-100|IAMNDGCP_01345					3300009084-150|LAOBABEO_01018	3300009703-49|PEBAADJC_00846, 3300009703-49|PEBAADJC_01061, 3300009703-49|PEBAADJC_01078, 3300009703-49|PEBAADJC_01316	3300009709-46|LMICHLKC_01412											3300020970-2|Ga0206972_1128_1				ACE_VER1|MBX3718474.1, ACE_VER1|MBX3719195.1	AMR_MDS_3053|HRW58096.1, AMR_MDS_3053|HRW58279.1, AMR_MDS_3053|HRW58500.1, AMR_MDS_3053|HRW58682.1, AMR_MDS_3053|HRW58698.1, AMR_MDS_3053|HRW58849.1			AlinenLipids_bin-5835|AGNIBB_01225	Amazon_FNV_2010_10_1_1_2|PWU13568.1, Amazon_FNV_2010_10_1_1_2|PWU14158.1							BWSM_113|MBIMLD_01240
OG0000080	1021942-13|GLLEOLEH_00117, 1021942-13|GLLEOLEH_00477	1021942-14|LGBMDHFM_00087	1039689-34|IOFDCPKP_01023	1045192-5|LKKCNNGL_00038	1045240-7|NHDGFNMI_01370		1063924-70|IDDGJEME_01383, 1063924-70|IDDGJEME_01521	1070360-7|MNAFDIOF_01036	1095360-24|OKJDMFIN_00235, 1095360-24|OKJDMFIN_00280	1096102-30|LBNIEKCL_00399, 1096102-30|LBNIEKCL_01304	1159587-4|Ga0210389_10002909_10, 1159587-4|Ga0210389_10020644_7	17-3921_L77|WP_201457152.1	3300005529-103|HANACOGF_01425, 3300005529-103|HANACOGF_01646	3300006056-100|IAMNDGCP_01045	3300006056-139|LLNDBGHI_00925	3300006177-14|ECKMPJFO_01214	3300009083-135|FEPLNKGK_00961	3300009084-136|FIBMPHPK_00666, 3300009084-136|FIBMPHPK_00955	3300009084-150|LAOBABEO_00758	3300009703-49|PEBAADJC_01563	3300009709-46|LMICHLKC_00662, 3300009709-46|LMICHLKC_00913	3300009787-37|NFOFENCB_00134	3300010035-10|IKNAMKLF_00336	3300011418-10|GGIABPDN_02291	3300011418-14|HEOKIGJJ_00798	3300012931-71|GKFENFGF_00280	3300013126-109|KNBNGCFK_01099	3300013132-109|MOMFEKKI_00756	3300013133-59|PPLPNCIG_00612	3300020740-2|3300020740.a_Ga0207056_1005_53	3300020889-1|3300020889.a_Ga0207113_1033_19	3300020970-2|Ga0206972_1011_7, 3300020970-2|Ga0206972_1054_24	7_bin48|JIFKHO_07205	8_bin5|LGHLDB_01165, 8_bin5|LGHLDB_07390	ACE65|ACE65_BC_00180	ACE_VER1|MBX3718866.1, ACE_VER1|MBX3720101.1	AMR_MDS_3053|HRW58053.1	AMR_MDS_5451|HRD56250.1	AcF125|WP_213158034.1	AlinenLipids_bin-5835|AGNIBB_01880	Amazon_FNV_2010_10_1_1_2|PWU13582.1	BOG_genome_mining.12|KJNJCJ_00630, BOG_genome_mining.12|KJNJCJ_05450	BP7.bin23|EFJMMN_01290	BWMinHeated_Nextera29_MAG2|DGABAA_06265	BWMinHeated_Nextera49_MAG1|DKNCPF_02855	BWMinHeated_Nextera75_MAG3|JHDLGO_01515, BWMinHeated_Nextera75_MAG3|JHDLGO_02880	BWOrgControl_Nextera58_MAG3|HEJINJ_04090	BWSM_113|MBIMLD_00125	Bin61_76|Bin61_76_00790
OG0000081	1021942-13|GLLEOLEH_00844	1021942-14|LGBMDHFM_01053	1039689-34|IOFDCPKP_01256	1045192-5|LKKCNNGL_01183	1045240-7|NHDGFNMI_01182	1049244-12|DPKPGIHO_00813	1063924-70|IDDGJEME_00610, 1063924-70|IDDGJEME_00853	1070360-7|MNAFDIOF_01456, 1070360-7|MNAFDIOF_01996	1095360-24|OKJDMFIN_00471	1096102-30|LBNIEKCL_00801	1159587-4|Ga0210389_10001372_18		3300005529-103|HANACOGF_00867	3300006056-100|IAMNDGCP_01637		3300006177-14|ECKMPJFO_00702	3300009083-135|FEPLNKGK_01902, 3300009083-135|FEPLNKGK_01970	3300009084-136|FIBMPHPK_01240, 3300009084-136|FIBMPHPK_01631	3300009084-150|LAOBABEO_00445	3300009703-49|PEBAADJC_00861	3300009709-46|LMICHLKC_00713		3300010035-10|IKNAMKLF_00305	3300011418-10|GGIABPDN_02374	3300011418-14|HEOKIGJJ_00224, 3300011418-14|HEOKIGJJ_00878	3300012931-71|GKFENFGF_01037, 3300012931-71|GKFENFGF_01170, 3300012931-71|GKFENFGF_01660	3300013126-109|KNBNGCFK_00224	3300013132-109|MOMFEKKI_00808	3300013133-59|PPLPNCIG_00148	3300020740-2|3300020740.a_Ga0207056_1004_32, 3300020740-2|3300020740.a_Ga0207056_1048_22, 3300020740-2|3300020740.a_Ga0207056_1192_6	3300020889-1|3300020889.a_Ga0207113_1011_17, 3300020889-1|3300020889.a_Ga0207113_1040_6	3300020970-2|Ga0206972_1091_4, 3300020970-2|Ga0206972_1217_7	7_bin48|JIFKHO_03270	8_bin5|LGHLDB_02480, 8_bin5|LGHLDB_06175	ACE65|ACE65_BJ_00160	ACE_VER1|MBX3718956.1, ACE_VER1|MBX3719232.1	AMR_MDS_3053|HRW58783.1	AMR_MDS_5451|HRD56335.1	AcF125|WP_213157775.1, AcF125|WP_213158555.1, AcF125|WP_213158559.1	AlinenLipids_bin-5835|AGNIBB_02000	Amazon_FNV_2010_10_1_1_2|PWU15328.1, Amazon_FNV_2010_10_1_1_2|PWU16269.1	BOG_genome_mining.12|KJNJCJ_05775	BP7.bin23|EFJMMN_02065, BP7.bin23|EFJMMN_06260	BWMinHeated_Nextera29_MAG2|DGABAA_00745, BWMinHeated_Nextera29_MAG2|DGABAA_01555	BWMinHeated_Nextera49_MAG1|DKNCPF_00620, BWMinHeated_Nextera49_MAG1|DKNCPF_06165	BWMinHeated_Nextera75_MAG3|JHDLGO_03630, BWMinHeated_Nextera75_MAG3|JHDLGO_06550	BWOrgControl_Nextera58_MAG3|HEJINJ_01720	BWSM_113|MBIMLD_05300	Bin61_76|Bin61_76_00139
OG0000082	1021942-13|GLLEOLEH_00800, 1021942-13|GLLEOLEH_01052	1021942-14|LGBMDHFM_00434, 1021942-14|LGBMDHFM_01118, 1021942-14|LGBMDHFM_01185					1063924-70|IDDGJEME_00294	1070360-7|MNAFDIOF_01541, 1070360-7|MNAFDIOF_01752	1095360-24|OKJDMFIN_00256	1096102-30|LBNIEKCL_00422, 1096102-30|LBNIEKCL_01225, 1096102-30|LBNIEKCL_01482	1159587-4|Ga0210389_10000737_15, 1159587-4|Ga0210389_10001659_17		3300005529-103|HANACOGF_00184	3300006056-100|IAMNDGCP_00693	3300006056-139|LLNDBGHI_00969	3300006177-14|ECKMPJFO_00990, 3300006177-14|ECKMPJFO_01735		3300009084-136|FIBMPHPK_00430		3300009703-49|PEBAADJC_00746, 3300009703-49|PEBAADJC_00975, 3300009703-49|PEBAADJC_00976, 3300009703-49|PEBAADJC_00977	3300009709-46|LMICHLKC_00946, 3300009709-46|LMICHLKC_01537			3300011418-10|GGIABPDN_02124	3300011418-14|HEOKIGJJ_01764	3300012931-71|GKFENFGF_00164, 3300012931-71|GKFENFGF_01025, 3300012931-71|GKFENFGF_01335	3300013126-109|KNBNGCFK_00455, 3300013126-109|KNBNGCFK_00753	3300013132-109|MOMFEKKI_01056	3300013133-59|PPLPNCIG_00089, 3300013133-59|PPLPNCIG_00362, 3300013133-59|PPLPNCIG_00637	3300020740-2|3300020740.a_Ga0207056_1195_3		3300020970-2|Ga0206972_1151_12, 3300020970-2|Ga0206972_1151_2	7_bin48|JIFKHO_04295, 7_bin48|JIFKHO_07690	8_bin5|LGHLDB_06015		ACE_VER1|MBX3718104.1, ACE_VER1|MBX3718267.1, ACE_VER1|MBX3718952.1, ACE_VER1|MBX3719717.1, ACE_VER1|MBX3719848.1, ACE_VER1|MBX3720085.1, ACE_VER1|MBX3720134.1	AMR_MDS_3053|HRW58395.1, AMR_MDS_3053|HRW58661.1			AlinenLipids_bin-5835|AGNIBB_04890, AlinenLipids_bin-5835|AGNIBB_05125	Amazon_FNV_2010_10_1_1_2|PWU14782.1	BOG_genome_mining.12|KJNJCJ_06200, BOG_genome_mining.12|KJNJCJ_08860	BP7.bin23|EFJMMN_02805, BP7.bin23|EFJMMN_03775	BWMinHeated_Nextera29_MAG2|DGABAA_05765, BWMinHeated_Nextera29_MAG2|DGABAA_06295		BWMinHeated_Nextera75_MAG3|JHDLGO_05515	BWOrgControl_Nextera58_MAG3|HEJINJ_03110
OG0000083		1021942-14|LGBMDHFM_00010, 1021942-14|LGBMDHFM_00476					1063924-70|IDDGJEME_00562	1070360-7|MNAFDIOF_01848, 1070360-7|MNAFDIOF_01930	1095360-24|OKJDMFIN_00209	1096102-30|LBNIEKCL_01241	1159587-4|Ga0210389_10000737_9, 1159587-4|Ga0210389_10008054_5		3300005529-103|HANACOGF_00196, 3300005529-103|HANACOGF_00562			3300006177-14|ECKMPJFO_00253, 3300006177-14|ECKMPJFO_00619, 3300006177-14|ECKMPJFO_01472	3300009083-135|FEPLNKGK_00567, 3300009083-135|FEPLNKGK_01318	3300009084-136|FIBMPHPK_01771, 3300009084-136|FIBMPHPK_01793	3300009084-150|LAOBABEO_00442	3300009703-49|PEBAADJC_00260, 3300009703-49|PEBAADJC_00532, 3300009703-49|PEBAADJC_01104	3300009709-46|LMICHLKC_00289, 3300009709-46|LMICHLKC_00647, 3300009709-46|LMICHLKC_01235			3300011418-10|GGIABPDN_00422, 3300011418-10|GGIABPDN_00793, 3300011418-10|GGIABPDN_00829, 3300011418-10|GGIABPDN_01654, 3300011418-10|GGIABPDN_01864, 3300011418-10|GGIABPDN_01887, 3300011418-10|GGIABPDN_02348	3300011418-14|HEOKIGJJ_00438, 3300011418-14|HEOKIGJJ_00512, 3300011418-14|HEOKIGJJ_01766, 3300011418-14|HEOKIGJJ_01855					3300020740-2|3300020740.a_Ga0207056_1074_14		3300020970-2|Ga0206972_1010_53	7_bin48|JIFKHO_02935	8_bin5|LGHLDB_03795	ACE65|ACE65_BT_00360	ACE_VER1|MBX3719441.1, ACE_VER1|MBX3719822.1		AMR_MDS_5451|HRD55524.1, AMR_MDS_5451|HRD56131.1	AcF125|WP_213158207.1, AcF125|WP_249274142.1	AlinenLipids_bin-5835|AGNIBB_00620, AlinenLipids_bin-5835|AGNIBB_04650, AlinenLipids_bin-5835|AGNIBB_05665		BOG_genome_mining.12|KJNJCJ_00820, BOG_genome_mining.12|KJNJCJ_06185		BWMinHeated_Nextera29_MAG2|DGABAA_03340	BWMinHeated_Nextera49_MAG1|DKNCPF_00645, BWMinHeated_Nextera49_MAG1|DKNCPF_01235, BWMinHeated_Nextera49_MAG1|DKNCPF_01335	BWMinHeated_Nextera75_MAG3|JHDLGO_01330, BWMinHeated_Nextera75_MAG3|JHDLGO_04360			Bin61_76|Bin61_76_00433, Bin61_76|Bin61_76_00698, Bin61_76|Bin61_76_00818
OG0000084	1021942-13|GLLEOLEH_01557, 1021942-13|GLLEOLEH_01558	1021942-14|LGBMDHFM_00410		1045192-5|LKKCNNGL_00526	1045240-7|NHDGFNMI_00873	1049244-12|DPKPGIHO_00070	1063924-70|IDDGJEME_01152, 1063924-70|IDDGJEME_01337	1070360-7|MNAFDIOF_00471	1095360-24|OKJDMFIN_01687, 1095360-24|OKJDMFIN_01688	1096102-30|LBNIEKCL_00509, 1096102-30|LBNIEKCL_00510	1159587-4|Ga0210389_10002903_8, 1159587-4|Ga0210389_10002903_9	17-3921_L77|WP_201456389.1	3300005529-103|HANACOGF_01403, 3300005529-103|HANACOGF_01404	3300006056-100|IAMNDGCP_00106, 3300006056-100|IAMNDGCP_00107	3300006056-139|LLNDBGHI_00717	3300006177-14|ECKMPJFO_01678	3300009083-135|FEPLNKGK_01859	3300009084-136|FIBMPHPK_01580	3300009084-150|LAOBABEO_01678	3300009703-49|PEBAADJC_01232, 3300009703-49|PEBAADJC_01233	3300009709-46|LMICHLKC_01006	3300009787-37|NFOFENCB_00960	3300010035-10|IKNAMKLF_00080, 3300010035-10|IKNAMKLF_00081	3300011418-10|GGIABPDN_02068	3300011418-14|HEOKIGJJ_00991	3300012931-71|GKFENFGF_00496, 3300012931-71|GKFENFGF_00497	3300013126-109|KNBNGCFK_00626	3300013132-109|MOMFEKKI_01186, 3300013132-109|MOMFEKKI_01382	3300013133-59|PPLPNCIG_01021, 3300013133-59|PPLPNCIG_01312	3300020740-2|3300020740.a_Ga0207056_1095_8	3300020889-1|3300020889.a_Ga0207113_1040_8	3300020970-2|Ga0206972_1016_26, 3300020970-2|Ga0206972_1023_29	7_bin48|JIFKHO_04685, 7_bin48|JIFKHO_06160	8_bin5|LGHLDB_03175, 8_bin5|LGHLDB_06590	ACE65|ACE65_BR_00450	ACE_VER1|MBX3718177.1, ACE_VER1|MBX3718178.1	AMR_MDS_3053|HRW58063.1, AMR_MDS_3053|HRW58064.1	AMR_MDS_5451|HRD56172.1	AcF125|WP_249274104.1	AlinenLipids_bin-5835|AGNIBB_05455	Amazon_FNV_2010_10_1_1_2|PWU14152.1, Amazon_FNV_2010_10_1_1_2|PWU14153.1	BOG_genome_mining.12|KJNJCJ_08460, BOG_genome_mining.12|KJNJCJ_08465	BP7.bin23|EFJMMN_01775	BWMinHeated_Nextera29_MAG2|DGABAA_04730, BWMinHeated_Nextera29_MAG2|DGABAA_04735	BWMinHeated_Nextera49_MAG1|DKNCPF_00080	BWMinHeated_Nextera75_MAG3|JHDLGO_07165, BWMinHeated_Nextera75_MAG3|JHDLGO_07170	BWOrgControl_Nextera58_MAG3|HEJINJ_08255, BWOrgControl_Nextera58_MAG3|HEJINJ_08260, BWOrgControl_Nextera58_MAG3|HEJINJ_08265	BWSM_113|MBIMLD_06100, BWSM_113|MBIMLD_06105	Bin61_76|Bin61_76_00200, Bin61_76|Bin61_76_01156
OG0000085	1021942-13|GLLEOLEH_00715	1021942-14|LGBMDHFM_00847, 1021942-14|LGBMDHFM_00848		1045192-5|LKKCNNGL_00733	1045240-7|NHDGFNMI_00494	1049244-12|DPKPGIHO_00760	1063924-70|IDDGJEME_00933	1070360-7|MNAFDIOF_00886, 1070360-7|MNAFDIOF_00887	1095360-24|OKJDMFIN_00386, 1095360-24|OKJDMFIN_00540	1096102-30|LBNIEKCL_00434	1159587-4|Ga0210389_10003212_9	17-3921_L77|WP_201456373.1	3300005529-103|HANACOGF_00054	3300006056-100|IAMNDGCP_01064	3300006056-139|LLNDBGHI_00394, 3300006056-139|LLNDBGHI_00396, 3300006056-139|LLNDBGHI_00397, 3300006056-139|LLNDBGHI_00920	3300006177-14|ECKMPJFO_00464, 3300006177-14|ECKMPJFO_00465	3300009083-135|FEPLNKGK_01087	3300009084-136|FIBMPHPK_01918		3300009703-49|PEBAADJC_00380	3300009709-46|LMICHLKC_00047	3300009787-37|NFOFENCB_00854	3300010035-10|IKNAMKLF_00722	3300011418-10|GGIABPDN_00209, 3300011418-10|GGIABPDN_00298	3300011418-14|HEOKIGJJ_01790	3300012931-71|GKFENFGF_00233	3300013126-109|KNBNGCFK_00671, 3300013126-109|KNBNGCFK_00672, 3300013126-109|KNBNGCFK_01156	3300013132-109|MOMFEKKI_01148, 3300013132-109|MOMFEKKI_01149, 3300013132-109|MOMFEKKI_01150	3300013133-59|PPLPNCIG_00822, 3300013133-59|PPLPNCIG_00825	3300020740-2|3300020740.a_Ga0207056_1008_39	3300020889-1|3300020889.a_Ga0207113_1146_4	3300020970-2|Ga0206972_1106_9	7_bin48|JIFKHO_05640, 7_bin48|JIFKHO_05655, 7_bin48|JIFKHO_05660	8_bin5|LGHLDB_04030	ACE65|ACE65_BE_01120	ACE_VER1|MBX3718221.1, ACE_VER1|MBX3719552.1		AMR_MDS_5451|HRD56005.1	AcF125|WP_213157682.1	AlinenLipids_bin-5835|AGNIBB_03255, AlinenLipids_bin-5835|AGNIBB_04950	Amazon_FNV_2010_10_1_1_2|PWU14279.1	BOG_genome_mining.12|KJNJCJ_02420, BOG_genome_mining.12|KJNJCJ_03400	BP7.bin23|EFJMMN_08245, BP7.bin23|EFJMMN_08250	BWMinHeated_Nextera29_MAG2|DGABAA_06005, BWMinHeated_Nextera29_MAG2|DGABAA_06010	BWMinHeated_Nextera49_MAG1|DKNCPF_05615		BWOrgControl_Nextera58_MAG3|HEJINJ_03430, BWOrgControl_Nextera58_MAG3|HEJINJ_03435	BWSM_113|MBIMLD_04665	Bin61_76|Bin61_76_00714, Bin61_76|Bin61_76_00755
OG0000086							1063924-70|IDDGJEME_00053	1070360-7|MNAFDIOF_00254, 1070360-7|MNAFDIOF_00305, 1070360-7|MNAFDIOF_00351, 1070360-7|MNAFDIOF_00827		1096102-30|LBNIEKCL_00018, 1096102-30|LBNIEKCL_00596	1159587-4|Ga0210389_10025782_4		3300005529-103|HANACOGF_00124, 3300005529-103|HANACOGF_00746, 3300005529-103|HANACOGF_00793, 3300005529-103|HANACOGF_00932, 3300005529-103|HANACOGF_01080, 3300005529-103|HANACOGF_01532	3300006056-100|IAMNDGCP_00203, 3300006056-100|IAMNDGCP_00470, 3300006056-100|IAMNDGCP_00497, 3300006056-100|IAMNDGCP_00554, 3300006056-100|IAMNDGCP_00585, 3300006056-100|IAMNDGCP_00730, 3300006056-100|IAMNDGCP_00793, 3300006056-100|IAMNDGCP_00879, 3300006056-100|IAMNDGCP_01004, 3300006056-100|IAMNDGCP_01333, 3300006056-100|IAMNDGCP_01414, 3300006056-100|IAMNDGCP_01600	3300006056-139|LLNDBGHI_00874		3300009083-135|FEPLNKGK_01370	3300009084-136|FIBMPHPK_00026, 3300009084-136|FIBMPHPK_00206, 3300009084-136|FIBMPHPK_00245	3300009084-150|LAOBABEO_00039, 3300009084-150|LAOBABEO_00040, 3300009084-150|LAOBABEO_00042, 3300009084-150|LAOBABEO_00128, 3300009084-150|LAOBABEO_01030, 3300009084-150|LAOBABEO_01509, 3300009084-150|LAOBABEO_01510, 3300009084-150|LAOBABEO_01511, 3300009084-150|LAOBABEO_01512	3300009703-49|PEBAADJC_00176, 3300009703-49|PEBAADJC_00177	3300009709-46|LMICHLKC_00952			3300011418-10|GGIABPDN_00631, 3300011418-10|GGIABPDN_01014, 3300011418-10|GGIABPDN_01509, 3300011418-10|GGIABPDN_01656, 3300011418-10|GGIABPDN_01843	3300011418-14|HEOKIGJJ_00784					3300020740-2|3300020740.a_Ga0207056_1003_74, 3300020740-2|3300020740.a_Ga0207056_1009_19						ACE_VER1|MBX3719009.1			AcF125|WP_213156714.1, AcF125|WP_283248312.1		Amazon_FNV_2010_10_1_1_2|PWU14779.1, Amazon_FNV_2010_10_1_1_2|PWU14973.1	BOG_genome_mining.12|KJNJCJ_01695, BOG_genome_mining.12|KJNJCJ_02010, BOG_genome_mining.12|KJNJCJ_03530, BOG_genome_mining.12|KJNJCJ_03595, BOG_genome_mining.12|KJNJCJ_03825, BOG_genome_mining.12|KJNJCJ_04480, BOG_genome_mining.12|KJNJCJ_05585, BOG_genome_mining.12|KJNJCJ_05890, BOG_genome_mining.12|KJNJCJ_06255, BOG_genome_mining.12|KJNJCJ_07095, BOG_genome_mining.12|KJNJCJ_07100, BOG_genome_min…	BP7.bin23|EFJMMN_08075	BWMinHeated_Nextera29_MAG2|DGABAA_02295			BWOrgControl_Nextera58_MAG3|HEJINJ_04170
OG0000087	1021942-13|GLLEOLEH_00681	1021942-14|LGBMDHFM_00942, 1021942-14|LGBMDHFM_01167	1039689-34|IOFDCPKP_01063	1045192-5|LKKCNNGL_00930		1049244-12|DPKPGIHO_00592		1070360-7|MNAFDIOF_00510	1095360-24|OKJDMFIN_00647, 1095360-24|OKJDMFIN_01293	1096102-30|LBNIEKCL_00883, 1096102-30|LBNIEKCL_00956	1159587-4|Ga0210389_10027952_4	17-3921_L77|WP_201456760.1	3300005529-103|HANACOGF_00681, 3300005529-103|HANACOGF_01309	3300006056-100|IAMNDGCP_00146, 3300006056-100|IAMNDGCP_00147, 3300006056-100|IAMNDGCP_01267	3300006056-139|LLNDBGHI_00158	3300006177-14|ECKMPJFO_00145, 3300006177-14|ECKMPJFO_00252, 3300006177-14|ECKMPJFO_01147	3300009083-135|FEPLNKGK_01000	3300009084-136|FIBMPHPK_00356		3300009703-49|PEBAADJC_00194, 3300009703-49|PEBAADJC_00799, 3300009703-49|PEBAADJC_00800, 3300009703-49|PEBAADJC_01012, 3300009703-49|PEBAADJC_01481	3300009709-46|LMICHLKC_00556, 3300009709-46|LMICHLKC_01054		3300010035-10|IKNAMKLF_00192, 3300010035-10|IKNAMKLF_00193	3300011418-10|GGIABPDN_00547		3300012931-71|GKFENFGF_00337, 3300012931-71|GKFENFGF_01639, 3300012931-71|GKFENFGF_01795	3300013126-109|KNBNGCFK_00429	3300013132-109|MOMFEKKI_01272	3300013133-59|PPLPNCIG_00583		3300020889-1|3300020889.a_Ga0207113_1210_1		7_bin48|JIFKHO_02235		ACE65|ACE65_CM_00090	ACE_VER1|MBX3719696.1, ACE_VER1|MBX3719704.1	AMR_MDS_3053|HRW58704.1			AlinenLipids_bin-5835|AGNIBB_05080	Amazon_FNV_2010_10_1_1_2|PWU16090.1		BP7.bin23|EFJMMN_00045, BP7.bin23|EFJMMN_04655				BWOrgControl_Nextera58_MAG3|HEJINJ_05600	BWSM_113|MBIMLD_07280	Bin61_76|Bin61_76_00908, Bin61_76|Bin61_76_00928
OG0000088	1021942-13|GLLEOLEH_01308, 1021942-13|GLLEOLEH_01764	1021942-14|LGBMDHFM_00914	1039689-34|IOFDCPKP_00557	1045192-5|LKKCNNGL_00594	1045240-7|NHDGFNMI_00634	1049244-12|DPKPGIHO_00595	1063924-70|IDDGJEME_00716	1070360-7|MNAFDIOF_01524	1095360-24|OKJDMFIN_01786	1096102-30|LBNIEKCL_00470, 1096102-30|LBNIEKCL_00785	1159587-4|Ga0210389_10004197_5	17-3921_L77|WP_201456954.1	3300005529-103|HANACOGF_00658	3300006056-100|IAMNDGCP_00844		3300006177-14|ECKMPJFO_00680	3300009083-135|FEPLNKGK_01921, 3300009083-135|FEPLNKGK_02001	3300009084-136|FIBMPHPK_00620, 3300009084-136|FIBMPHPK_01179	3300009084-150|LAOBABEO_00212	3300009703-49|PEBAADJC_01076, 3300009703-49|PEBAADJC_01459	3300009709-46|LMICHLKC_00767, 3300009709-46|LMICHLKC_00777	3300009787-37|NFOFENCB_01573		3300011418-10|GGIABPDN_01664	3300011418-14|HEOKIGJJ_01151, 3300011418-14|HEOKIGJJ_01453	3300012931-71|GKFENFGF_01269, 3300012931-71|GKFENFGF_01458	3300013126-109|KNBNGCFK_00319	3300013132-109|MOMFEKKI_00521	3300013133-59|PPLPNCIG_00386	3300020740-2|3300020740.a_Ga0207056_1014_35	3300020889-1|3300020889.a_Ga0207113_1125_19	3300020970-2|Ga0206972_1016_36	7_bin48|JIFKHO_01750, 7_bin48|JIFKHO_02385	8_bin5|LGHLDB_05750	ACE65|ACE65_AT_00090, ACE65|ACE65_BP_00360	ACE_VER1|MBX3719258.1, ACE_VER1|MBX3719644.1	AMR_MDS_3053|HRW58552.1, AMR_MDS_3053|HRW58793.1	AMR_MDS_5451|HRD54963.1, AMR_MDS_5451|HRD54964.1, AMR_MDS_5451|HRD56203.1	AcF125|WP_213157776.1, AcF125|WP_249274231.1	AlinenLipids_bin-5835|AGNIBB_01795	Amazon_FNV_2010_10_1_1_2|PWU13698.1	BOG_genome_mining.12|KJNJCJ_01785, BOG_genome_mining.12|KJNJCJ_06740	BP7.bin23|EFJMMN_02820, BP7.bin23|EFJMMN_06875	BWMinHeated_Nextera29_MAG2|DGABAA_06070	BWMinHeated_Nextera49_MAG1|DKNCPF_06475	BWMinHeated_Nextera75_MAG3|JHDLGO_03715, BWMinHeated_Nextera75_MAG3|JHDLGO_03825	BWOrgControl_Nextera58_MAG3|HEJINJ_07715		Bin61_76|Bin61_76_00152
OG0000089	1021942-13|GLLEOLEH_00671	1021942-14|LGBMDHFM_00919	1039689-34|IOFDCPKP_00834	1045192-5|LKKCNNGL_01295	1045240-7|NHDGFNMI_00477	1049244-12|DPKPGIHO_00721	1063924-70|IDDGJEME_01208	1070360-7|MNAFDIOF_00668	1095360-24|OKJDMFIN_01307	1096102-30|LBNIEKCL_00896	1159587-4|Ga0210389_10002067_7		3300005529-103|HANACOGF_01299	3300006056-100|IAMNDGCP_00454	3300006056-139|LLNDBGHI_00230	3300006177-14|ECKMPJFO_00931	3300009083-135|FEPLNKGK_00447, 3300009083-135|FEPLNKGK_00564, 3300009083-135|FEPLNKGK_01356	3300009084-136|FIBMPHPK_00803, 3300009084-136|FIBMPHPK_01588	3300009084-150|LAOBABEO_00805	3300009703-49|PEBAADJC_01472	3300009709-46|LMICHLKC_01261	3300009787-37|NFOFENCB_00586, 3300009787-37|NFOFENCB_00862	3300010035-10|IKNAMKLF_01137	3300011418-10|GGIABPDN_00901, 3300011418-10|GGIABPDN_02153	3300011418-14|HEOKIGJJ_01519	3300012931-71|GKFENFGF_00344	3300013126-109|KNBNGCFK_00335	3300013132-109|MOMFEKKI_00095	3300013133-59|PPLPNCIG_00576	3300020740-2|3300020740.a_Ga0207056_1008_32, 3300020740-2|3300020740.a_Ga0207056_1013_22, 3300020740-2|3300020740.a_Ga0207056_1226_2	3300020889-1|3300020889.a_Ga0207113_1026_40, 3300020889-1|3300020889.a_Ga0207113_1176_10	3300020970-2|Ga0206972_1016_22	7_bin48|JIFKHO_02300	8_bin5|LGHLDB_05190	ACE65|ACE65_AE_00150, ACE65|ACE65_BR_00560	ACE_VER1|MBX3719683.1	AMR_MDS_3053|HRW58612.1	AMR_MDS_5451|HRD55100.1, AMR_MDS_5451|HRD55498.1, AMR_MDS_5451|HRD55499.1	AcF125|WP_213156876.1, AcF125|WP_213157798.1	AlinenLipids_bin-5835|AGNIBB_03415	Amazon_FNV_2010_10_1_1_2|PWU16097.1, Amazon_FNV_2010_10_1_1_2|PWU16099.1	BOG_genome_mining.12|KJNJCJ_02100	BP7.bin23|EFJMMN_00095	BWMinHeated_Nextera29_MAG2|DGABAA_07880	BWMinHeated_Nextera49_MAG1|DKNCPF_02385, BWMinHeated_Nextera49_MAG1|DKNCPF_05285, BWMinHeated_Nextera49_MAG1|DKNCPF_05590	BWMinHeated_Nextera75_MAG3|JHDLGO_00155	BWOrgControl_Nextera58_MAG3|HEJINJ_07725	BWSM_113|MBIMLD_07335	Bin61_76|Bin61_76_00748
OG0000090		1021942-14|LGBMDHFM_01037, 1021942-14|LGBMDHFM_01038		1045192-5|LKKCNNGL_00185, 1045192-5|LKKCNNGL_00949			1063924-70|IDDGJEME_01578		1095360-24|OKJDMFIN_00450, 1095360-24|OKJDMFIN_00519	1096102-30|LBNIEKCL_00035, 1096102-30|LBNIEKCL_01476	1159587-4|Ga0210389_10002634_11, 1159587-4|Ga0210389_10004014_10		3300005529-103|HANACOGF_01655, 3300005529-103|HANACOGF_01656	3300006056-100|IAMNDGCP_00404, 3300006056-100|IAMNDGCP_00817, 3300006056-100|IAMNDGCP_00821	3300006056-139|LLNDBGHI_00302	3300006177-14|ECKMPJFO_00267, 3300006177-14|ECKMPJFO_00268		3300009084-136|FIBMPHPK_01575	3300009084-150|LAOBABEO_00502, 3300009084-150|LAOBABEO_00503	3300009703-49|PEBAADJC_01730	3300009709-46|LMICHLKC_00003		3300010035-10|IKNAMKLF_00391, 3300010035-10|IKNAMKLF_00586, 3300010035-10|IKNAMKLF_00592			3300012931-71|GKFENFGF_00029, 3300012931-71|GKFENFGF_00030	3300013126-109|KNBNGCFK_00125, 3300013126-109|KNBNGCFK_00468	3300013132-109|MOMFEKKI_00949	3300013133-59|PPLPNCIG_00015, 3300013133-59|PPLPNCIG_00403			3300020970-2|Ga0206972_1199_1	7_bin48|JIFKHO_05435, 7_bin48|JIFKHO_05455	8_bin5|LGHLDB_03515, 8_bin5|LGHLDB_03910, 8_bin5|LGHLDB_03925		ACE_VER1|MBX3718255.1, ACE_VER1|MBX3718256.1, ACE_VER1|MBX3718322.1, ACE_VER1|MBX3718988.1, ACE_VER1|MBX3720148.1		AMR_MDS_5451|HRD56056.1	AcF125|WP_213157744.1				BP7.bin23|EFJMMN_07405, BP7.bin23|EFJMMN_07410				BWOrgControl_Nextera58_MAG3|HEJINJ_00465	BWSM_113|MBIMLD_00800, BWSM_113|MBIMLD_04465, BWSM_113|MBIMLD_04830, BWSM_113|MBIMLD_04850
OG0000091	1021942-13|GLLEOLEH_00120, 1021942-13|GLLEOLEH_00754	1021942-14|LGBMDHFM_00048, 1021942-14|LGBMDHFM_00188		1045192-5|LKKCNNGL_00676	1045240-7|NHDGFNMI_00002	1049244-12|DPKPGIHO_00262	1063924-70|IDDGJEME_00211, 1063924-70|IDDGJEME_01519	1070360-7|MNAFDIOF_00687, 1070360-7|MNAFDIOF_01859	1095360-24|OKJDMFIN_00238, 1095360-24|OKJDMFIN_01259	1096102-30|LBNIEKCL_01307	1159587-4|Ga0210389_10002909_8	17-3921_L77|WP_201456877.1	3300005529-103|HANACOGF_01430	3300006056-100|IAMNDGCP_00663	3300006056-139|LLNDBGHI_00033	3300006177-14|ECKMPJFO_00339, 3300006177-14|ECKMPJFO_01459, 3300006177-14|ECKMPJFO_01476	3300009083-135|FEPLNKGK_00948	3300009084-136|FIBMPHPK_00116, 3300009084-136|FIBMPHPK_00117, 3300009084-136|FIBMPHPK_01612	3300009084-150|LAOBABEO_00500, 3300009084-150|LAOBABEO_01015	3300009703-49|PEBAADJC_01363	3300009709-46|LMICHLKC_00658	3300009787-37|NFOFENCB_01450	3300010035-10|IKNAMKLF_00341, 3300010035-10|IKNAMKLF_01082	3300011418-10|GGIABPDN_00145, 3300011418-10|GGIABPDN_00414	3300011418-14|HEOKIGJJ_01363, 3300011418-14|HEOKIGJJ_01620	3300012931-71|GKFENFGF_00551	3300013126-109|KNBNGCFK_00799	3300013132-109|MOMFEKKI_00183	3300013133-59|PPLPNCIG_01439	3300020740-2|3300020740.a_Ga0207056_1134_10, 3300020740-2|3300020740.a_Ga0207056_1176_2	3300020889-1|3300020889.a_Ga0207113_1134_9	3300020970-2|Ga0206972_1054_21	7_bin48|JIFKHO_03585	8_bin5|LGHLDB_01175, 8_bin5|LGHLDB_03775	ACE65|ACE65_CK_00640	ACE_VER1|MBX3718150.1, ACE_VER1|MBX3719353.1		AMR_MDS_5451|HRD55642.1, AMR_MDS_5451|HRD56030.1	AcF125|WP_213157197.1, AcF125|WP_213158209.1	AlinenLipids_bin-5835|AGNIBB_00805, AlinenLipids_bin-5835|AGNIBB_02590		BOG_genome_mining.12|KJNJCJ_00615	BP7.bin23|EFJMMN_06375		BWMinHeated_Nextera49_MAG1|DKNCPF_06190	BWMinHeated_Nextera75_MAG3|JHDLGO_01500	BWOrgControl_Nextera58_MAG3|HEJINJ_07670	BWSM_113|MBIMLD_07540	Bin61_76|Bin61_76_00574, Bin61_76|Bin61_76_00701
OG0000092	1021942-13|GLLEOLEH_01033, 1021942-13|GLLEOLEH_01034	1021942-14|LGBMDHFM_00793		1045192-5|LKKCNNGL_00726, 1045192-5|LKKCNNGL_00727	1045240-7|NHDGFNMI_00629, 1045240-7|NHDGFNMI_00630	1049244-12|DPKPGIHO_00095	1063924-70|IDDGJEME_00975	1070360-7|MNAFDIOF_00964, 1070360-7|MNAFDIOF_00966	1095360-24|OKJDMFIN_01542, 1095360-24|OKJDMFIN_01543	1096102-30|LBNIEKCL_00625, 1096102-30|LBNIEKCL_00628	1159587-4|Ga0210389_10000958_22, 1159587-4|Ga0210389_10000958_23		3300005529-103|HANACOGF_00083, 3300005529-103|HANACOGF_00084	3300006056-100|IAMNDGCP_00720, 3300006056-100|IAMNDGCP_00721	3300006056-139|LLNDBGHI_00779, 3300006056-139|LLNDBGHI_00780	3300006177-14|ECKMPJFO_01363, 3300006177-14|ECKMPJFO_01705				3300009703-49|PEBAADJC_01411, 3300009703-49|PEBAADJC_01430	3300009709-46|LMICHLKC_00441, 3300009709-46|LMICHLKC_00443		3300010035-10|IKNAMKLF_00021, 3300010035-10|IKNAMKLF_00022	3300011418-10|GGIABPDN_01522		3300012931-71|GKFENFGF_00995	3300013126-109|KNBNGCFK_00106	3300013132-109|MOMFEKKI_00326, 3300013132-109|MOMFEKKI_00327	3300013133-59|PPLPNCIG_00471, 3300013133-59|PPLPNCIG_00472	3300020740-2|3300020740.a_Ga0207056_1067_2		3300020970-2|Ga0206972_1088_1, 3300020970-2|Ga0206972_1088_2	7_bin48|JIFKHO_05125, 7_bin48|JIFKHO_05130	8_bin5|LGHLDB_03500, 8_bin5|LGHLDB_04650		ACE_VER1|MBX3718366.1, ACE_VER1|MBX3718367.1			AcF125|WP_213157070.1	AlinenLipids_bin-5835|AGNIBB_05300	Amazon_FNV_2010_10_1_1_2|PWU15262.1	BOG_genome_mining.12|KJNJCJ_03560, BOG_genome_mining.12|KJNJCJ_03565	BP7.bin23|EFJMMN_00500	BWMinHeated_Nextera29_MAG2|DGABAA_07165, BWMinHeated_Nextera29_MAG2|DGABAA_07170		BWMinHeated_Nextera75_MAG3|JHDLGO_06800, BWMinHeated_Nextera75_MAG3|JHDLGO_06805	BWOrgControl_Nextera58_MAG3|HEJINJ_01320, BWOrgControl_Nextera58_MAG3|HEJINJ_01325	BWSM_113|MBIMLD_03500, BWSM_113|MBIMLD_03505	Bin61_76|Bin61_76_00904
OG0000093	1021942-13|GLLEOLEH_00353		1039689-34|IOFDCPKP_01047		1045240-7|NHDGFNMI_01255		1063924-70|IDDGJEME_00065, 1063924-70|IDDGJEME_01198	1070360-7|MNAFDIOF_00511, 1070360-7|MNAFDIOF_02038				17-3921_L77|WP_201456408.1		3300006056-100|IAMNDGCP_01269		3300006177-14|ECKMPJFO_00023	3300009083-135|FEPLNKGK_00831, 3300009083-135|FEPLNKGK_02033	3300009084-136|FIBMPHPK_00254, 3300009084-136|FIBMPHPK_00991, 3300009084-136|FIBMPHPK_01568, 3300009084-136|FIBMPHPK_01640, 3300009084-136|FIBMPHPK_01964	3300009084-150|LAOBABEO_01177, 3300009084-150|LAOBABEO_01178, 3300009084-150|LAOBABEO_01179, 3300009084-150|LAOBABEO_01470, 3300009084-150|LAOBABEO_01722		3300009709-46|LMICHLKC_00563, 3300009709-46|LMICHLKC_00646	3300009787-37|NFOFENCB_01068		3300011418-10|GGIABPDN_00830, 3300011418-10|GGIABPDN_01118, 3300011418-10|GGIABPDN_02120	3300011418-14|HEOKIGJJ_00415, 3300011418-14|HEOKIGJJ_00475, 3300011418-14|HEOKIGJJ_00603, 3300011418-14|HEOKIGJJ_01329					3300020740-2|3300020740.a_Ga0207056_1050_16, 3300020740-2|3300020740.a_Ga0207056_1135_2	3300020889-1|3300020889.a_Ga0207113_1006_33, 3300020889-1|3300020889.a_Ga0207113_1110_5		7_bin48|JIFKHO_02245, 7_bin48|JIFKHO_03685	8_bin5|LGHLDB_05125	ACE65|ACE65_AO_00620, ACE65|ACE65_AU_00030, ACE65|ACE65_BX_00080	ACE_VER1|MBX3718562.1		AMR_MDS_5451|HRD54926.1, AMR_MDS_5451|HRD56344.1	AcF125|WP_213157306.1, AcF125|WP_213157644.1, AcF125|WP_213158558.1	AlinenLipids_bin-5835|AGNIBB_00185			BP7.bin23|EFJMMN_08145		BWMinHeated_Nextera49_MAG1|DKNCPF_05960	BWMinHeated_Nextera75_MAG3|JHDLGO_03210		BWSM_113|MBIMLD_07295, BWSM_113|MBIMLD_07300	Bin61_76|Bin61_76_00546
OG0000094	1021942-13|GLLEOLEH_01257	1021942-14|LGBMDHFM_01294	1039689-34|IOFDCPKP_01165	1045192-5|LKKCNNGL_01366	1045240-7|NHDGFNMI_00692	1049244-12|DPKPGIHO_00320	1063924-70|IDDGJEME_01050, 1063924-70|IDDGJEME_01504	1070360-7|MNAFDIOF_01305	1095360-24|OKJDMFIN_01366	1096102-30|LBNIEKCL_00239, 1096102-30|LBNIEKCL_00241	1159587-4|Ga0210389_10003272_2	17-3921_L77|WP_201456570.1	3300005529-103|HANACOGF_00019	3300006056-100|IAMNDGCP_01273	3300006056-139|LLNDBGHI_01034	3300006177-14|ECKMPJFO_00961, 3300006177-14|ECKMPJFO_01111	3300009083-135|FEPLNKGK_01665	3300009084-136|FIBMPHPK_01307	3300009084-150|LAOBABEO_00051	3300009703-49|PEBAADJC_00097	3300009709-46|LMICHLKC_00628	3300009787-37|NFOFENCB_00239	3300010035-10|IKNAMKLF_00766	3300011418-10|GGIABPDN_02010	3300011418-14|HEOKIGJJ_01826	3300012931-71|GKFENFGF_00628, 3300012931-71|GKFENFGF_01292	3300013126-109|KNBNGCFK_00869	3300013132-109|MOMFEKKI_01113	3300013133-59|PPLPNCIG_01208	3300020740-2|3300020740.a_Ga0207056_1014_7	3300020889-1|3300020889.a_Ga0207113_1166_5	3300020970-2|Ga0206972_1087_8	7_bin48|JIFKHO_05840, 7_bin48|JIFKHO_06465	8_bin5|LGHLDB_01245, 8_bin5|LGHLDB_04190	ACE65|ACE65_BO_00260, ACE65|ACE65_CY_00040	ACE_VER1|MBX3718494.1	AMR_MDS_3053|HRW58368.1	AMR_MDS_5451|HRD55006.1	AcF125|WP_213156890.1, AcF125|WP_213157463.1	AlinenLipids_bin-5835|AGNIBB_04400	Amazon_FNV_2010_10_1_1_2|PWU14539.1	BOG_genome_mining.12|KJNJCJ_04485	BP7.bin23|EFJMMN_01835, BP7.bin23|EFJMMN_05665	BWMinHeated_Nextera29_MAG2|DGABAA_02025	BWMinHeated_Nextera49_MAG1|DKNCPF_02005	BWMinHeated_Nextera75_MAG3|JHDLGO_01905	BWOrgControl_Nextera58_MAG3|HEJINJ_00860	BWSM_113|MBIMLD_00040, BWSM_113|MBIMLD_00045	Bin61_76|Bin61_76_00884
OG0000095		1021942-14|LGBMDHFM_01080							1095360-24|OKJDMFIN_00057, 1095360-24|OKJDMFIN_01309, 1095360-24|OKJDMFIN_01782	1096102-30|LBNIEKCL_00097, 1096102-30|LBNIEKCL_00522, 1096102-30|LBNIEKCL_00538, 1096102-30|LBNIEKCL_01137			3300005529-103|HANACOGF_00161, 3300005529-103|HANACOGF_01488, 3300005529-103|HANACOGF_01652				3300009083-135|FEPLNKGK_00766, 3300009083-135|FEPLNKGK_01204, 3300009083-135|FEPLNKGK_01205	3300009084-136|FIBMPHPK_00561, 3300009084-136|FIBMPHPK_01008, 3300009084-136|FIBMPHPK_01380, 3300009084-136|FIBMPHPK_01506, 3300009084-136|FIBMPHPK_01510, 3300009084-136|FIBMPHPK_01765	3300009084-150|LAOBABEO_00032, 3300009084-150|LAOBABEO_00053		3300009709-46|LMICHLKC_00381	3300009787-37|NFOFENCB_01234		3300011418-10|GGIABPDN_00865	3300011418-14|HEOKIGJJ_00035, 3300011418-14|HEOKIGJJ_00036	3300012931-71|GKFENFGF_01053, 3300012931-71|GKFENFGF_01054, 3300012931-71|GKFENFGF_01211				3300020740-2|3300020740.a_Ga0207056_1004_6, 3300020740-2|3300020740.a_Ga0207056_1009_31, 3300020740-2|3300020740.a_Ga0207056_1033_32		3300020970-2|Ga0206972_1004_77, 3300020970-2|Ga0206972_1130_5				ACE_VER1|MBX3719366.1, ACE_VER1|MBX3719368.1, ACE_VER1|MBX3719373.1		AMR_MDS_5451|HRD55720.1, AMR_MDS_5451|HRD56144.1, AMR_MDS_5451|HRD56145.1	AcF125|WP_213158106.1			BOG_genome_mining.12|KJNJCJ_04705		BWMinHeated_Nextera29_MAG2|DGABAA_03690, BWMinHeated_Nextera29_MAG2|DGABAA_06790, BWMinHeated_Nextera29_MAG2|DGABAA_06795		BWMinHeated_Nextera75_MAG3|JHDLGO_00545	BWOrgControl_Nextera58_MAG3|HEJINJ_00745, BWOrgControl_Nextera58_MAG3|HEJINJ_00750, BWOrgControl_Nextera58_MAG3|HEJINJ_01485, BWOrgControl_Nextera58_MAG3|HEJINJ_01660, BWOrgControl_Nextera58_MAG3|HEJINJ_01665, BWOrgControl_Nextera58_MAG3|HEJINJ_02290, BWOrgControl_Nextera58_MAG3|HEJINJ_02540, BWOrgControl_Nextera58_MAG3|HEJINJ_03600, BWOrgControl_Nextera58_MAG3|HEJINJ_05625, BWOrgControl_Nextera5…
OG0000096	1021942-13|GLLEOLEH_00367, 1021942-13|GLLEOLEH_00465	1021942-14|LGBMDHFM_00325, 1021942-14|LGBMDHFM_00578, 1021942-14|LGBMDHFM_00760	1039689-34|IOFDCPKP_00367	1045192-5|LKKCNNGL_00410	1045240-7|NHDGFNMI_00116	1049244-12|DPKPGIHO_00894	1063924-70|IDDGJEME_00117	1070360-7|MNAFDIOF_02094	1095360-24|OKJDMFIN_00781	1096102-30|LBNIEKCL_01010, 1096102-30|LBNIEKCL_01012, 1096102-30|LBNIEKCL_01242	1159587-4|Ga0210389_10053729_1		3300005529-103|HANACOGF_00877	3300006056-100|IAMNDGCP_00559	3300006056-139|LLNDBGHI_00682	3300006177-14|ECKMPJFO_00416, 3300006177-14|ECKMPJFO_01767	3300009083-135|FEPLNKGK_01570, 3300009083-135|FEPLNKGK_01670	3300009084-136|FIBMPHPK_00624, 3300009084-136|FIBMPHPK_01187	3300009084-150|LAOBABEO_00913, 3300009084-150|LAOBABEO_01596	3300009703-49|PEBAADJC_01503, 3300009703-49|PEBAADJC_01714	3300009709-46|LMICHLKC_00154, 3300009709-46|LMICHLKC_00759	3300009787-37|NFOFENCB_00757		3300011418-10|GGIABPDN_02151	3300011418-14|HEOKIGJJ_00374, 3300011418-14|HEOKIGJJ_01212	3300012931-71|GKFENFGF_00151, 3300012931-71|GKFENFGF_00529, 3300012931-71|GKFENFGF_00803	3300013126-109|KNBNGCFK_01031	3300013132-109|MOMFEKKI_01287	3300013133-59|PPLPNCIG_00966	3300020740-2|3300020740.a_Ga0207056_1083_1, 3300020740-2|3300020740.a_Ga0207056_1106_7	3300020889-1|3300020889.a_Ga0207113_1114_1	3300020970-2|Ga0206972_1033_12, 3300020970-2|Ga0206972_1073_18	7_bin48|JIFKHO_06655	8_bin5|LGHLDB_07870	ACE65|ACE65_BR_00660	ACE_VER1|MBX3718694.1	AMR_MDS_3053|HRW58889.1, AMR_MDS_3053|HRW58930.1	AMR_MDS_5451|HRD54973.1, AMR_MDS_5451|HRD54974.1, AMR_MDS_5451|HRD56111.1	AcF125|WP_213156863.1, AcF125|WP_283248351.1	AlinenLipids_bin-5835|AGNIBB_04405, AlinenLipids_bin-5835|AGNIBB_05610	Amazon_FNV_2010_10_1_1_2|PWU13281.1	BOG_genome_mining.12|KJNJCJ_01935	BP7.bin23|EFJMMN_04945, BP7.bin23|EFJMMN_07785	BWMinHeated_Nextera29_MAG2|DGABAA_04455		BWMinHeated_Nextera75_MAG3|JHDLGO_03290, BWMinHeated_Nextera75_MAG3|JHDLGO_05250	BWOrgControl_Nextera58_MAG3|HEJINJ_06155		Bin61_76|Bin61_76_00281, Bin61_76|Bin61_76_00822
OG0000097	1021942-13|GLLEOLEH_00899	1021942-14|LGBMDHFM_00312, 1021942-14|LGBMDHFM_00348	1039689-34|IOFDCPKP_00332, 1039689-34|IOFDCPKP_01349	1045192-5|LKKCNNGL_00709	1045240-7|NHDGFNMI_00979	1049244-12|DPKPGIHO_00549	1063924-70|IDDGJEME_00498	1070360-7|MNAFDIOF_00216	1095360-24|OKJDMFIN_00820, 1095360-24|OKJDMFIN_00830	1096102-30|LBNIEKCL_00276	1159587-4|Ga0210389_10003473_6, 1159587-4|Ga0210389_10006861_5	17-3921_L77|WP_201456648.1	3300005529-103|HANACOGF_00311, 3300005529-103|HANACOGF_01452	3300006056-100|IAMNDGCP_01053	3300006056-139|LLNDBGHI_00305	3300006177-14|ECKMPJFO_00720, 3300006177-14|ECKMPJFO_01293	3300009083-135|FEPLNKGK_00952	3300009084-136|FIBMPHPK_01263	3300009084-150|LAOBABEO_01108	3300009703-49|PEBAADJC_00036, 3300009703-49|PEBAADJC_00037	3300009709-46|LMICHLKC_00073	3300009787-37|NFOFENCB_01559	3300010035-10|IKNAMKLF_00653	3300011418-10|GGIABPDN_02109	3300011418-14|HEOKIGJJ_01195	3300012931-71|GKFENFGF_00355	3300013126-109|KNBNGCFK_01050	3300013132-109|MOMFEKKI_00950, 3300013132-109|MOMFEKKI_01216	3300013133-59|PPLPNCIG_00408, 3300013133-59|PPLPNCIG_00996, 3300013133-59|PPLPNCIG_01225	3300020740-2|3300020740.a_Ga0207056_1041_12	3300020889-1|3300020889.a_Ga0207113_1103_1	3300020970-2|Ga0206972_1104_3, 3300020970-2|Ga0206972_1131_9, 3300020970-2|Ga0206972_1199_5	7_bin48|JIFKHO_06830	8_bin5|LGHLDB_07695	ACE65|ACE65_BL_00370	ACE_VER1|MBX3718771.1, ACE_VER1|MBX3718976.1	AMR_MDS_3053|HRW58412.1	AMR_MDS_5451|HRD54908.1, AMR_MDS_5451|HRD55985.1	AcF125|WP_213157159.1	AlinenLipids_bin-5835|AGNIBB_04080	Amazon_FNV_2010_10_1_1_2|PWU16649.1	BOG_genome_mining.12|KJNJCJ_04045	BP7.bin23|EFJMMN_01915, BP7.bin23|EFJMMN_03615	BWMinHeated_Nextera29_MAG2|DGABAA_06695	BWMinHeated_Nextera49_MAG1|DKNCPF_06570	BWMinHeated_Nextera75_MAG3|JHDLGO_02545, BWMinHeated_Nextera75_MAG3|JHDLGO_07560		BWSM_113|MBIMLD_00450	Bin61_76|Bin61_76_00952
OG0000098	1021942-13|GLLEOLEH_01349, 1021942-13|GLLEOLEH_01381	1021942-14|LGBMDHFM_00841, 1021942-14|LGBMDHFM_01369		1045192-5|LKKCNNGL_00706	1045240-7|NHDGFNMI_00260	1049244-12|DPKPGIHO_00710	1063924-70|IDDGJEME_01126	1070360-7|MNAFDIOF_00487, 1070360-7|MNAFDIOF_02299	1095360-24|OKJDMFIN_00432	1096102-30|LBNIEKCL_01353	1159587-4|Ga0210389_10001766_5, 1159587-4|Ga0210389_10004014_2	17-3921_L77|WP_201456552.1	3300005529-103|HANACOGF_00737, 3300005529-103|HANACOGF_00802	3300006056-100|IAMNDGCP_01222	3300006056-139|LLNDBGHI_00537	3300006177-14|ECKMPJFO_00375, 3300006177-14|ECKMPJFO_01711	3300009083-135|FEPLNKGK_00593	3300009084-136|FIBMPHPK_00845	3300009084-150|LAOBABEO_00621	3300009703-49|PEBAADJC_00241	3300009709-46|LMICHLKC_00159	3300009787-37|NFOFENCB_01500	3300010035-10|IKNAMKLF_01049	3300011418-10|GGIABPDN_00344, 3300011418-10|GGIABPDN_00711	3300011418-14|HEOKIGJJ_01136	3300012931-71|GKFENFGF_00239	3300013126-109|KNBNGCFK_00062	3300013132-109|MOMFEKKI_00388	3300013133-59|PPLPNCIG_00092	3300020740-2|3300020740.a_Ga0207056_1002_13, 3300020740-2|3300020740.a_Ga0207056_1007_25	3300020889-1|3300020889.a_Ga0207113_1171_13	3300020970-2|Ga0206972_1050_13, 3300020970-2|Ga0206972_1055_6	7_bin48|JIFKHO_04310	8_bin5|LGHLDB_02920	ACE65|ACE65_CQ_00280	ACE_VER1|MBX3718024.1, ACE_VER1|MBX3719577.1		AMR_MDS_5451|HRD54957.1	AcF125|WP_213157201.1, AcF125|WP_213157445.1	AlinenLipids_bin-5835|AGNIBB_03500	Amazon_FNV_2010_10_1_1_2|PWU15528.1, Amazon_FNV_2010_10_1_1_2|PWU16284.1	BOG_genome_mining.12|KJNJCJ_09545	BP7.bin23|EFJMMN_08010, BP7.bin23|EFJMMN_08280	BWMinHeated_Nextera29_MAG2|DGABAA_00260, BWMinHeated_Nextera29_MAG2|DGABAA_04165, BWMinHeated_Nextera29_MAG2|DGABAA_04170	BWMinHeated_Nextera49_MAG1|DKNCPF_01850, BWMinHeated_Nextera49_MAG1|DKNCPF_02750	BWMinHeated_Nextera75_MAG3|JHDLGO_00465, BWMinHeated_Nextera75_MAG3|JHDLGO_04870	BWOrgControl_Nextera58_MAG3|HEJINJ_00530, BWOrgControl_Nextera58_MAG3|HEJINJ_03795	BWSM_113|MBIMLD_06015	Bin61_76|Bin61_76_00221
OG0000099	1021942-13|GLLEOLEH_01478	1021942-14|LGBMDHFM_01035	1039689-34|IOFDCPKP_00883	1045192-5|LKKCNNGL_00964		1049244-12|DPKPGIHO_00828	1063924-70|IDDGJEME_01279	1070360-7|MNAFDIOF_00349	1095360-24|OKJDMFIN_01208	1096102-30|LBNIEKCL_01635		17-3921_L77|WP_201456334.1, 17-3921_L77|WP_201456335.1	3300005529-103|HANACOGF_01052	3300006056-100|IAMNDGCP_00556	3300006056-139|LLNDBGHI_01053	3300006177-14|ECKMPJFO_00265	3300009083-135|FEPLNKGK_00974	3300009084-136|FIBMPHPK_00333	3300009084-150|LAOBABEO_01286	3300009703-49|PEBAADJC_00216, 3300009703-49|PEBAADJC_01649	3300009709-46|LMICHLKC_00304	3300009787-37|NFOFENCB_00674	3300010035-10|IKNAMKLF_00480	3300011418-10|GGIABPDN_00493, 3300011418-10|GGIABPDN_00564, 3300011418-10|GGIABPDN_01416	3300011418-14|HEOKIGJJ_00194, 3300011418-14|HEOKIGJJ_01556	3300012931-71|GKFENFGF_00033	3300013126-109|KNBNGCFK_00095	3300013132-109|MOMFEKKI_00917	3300013133-59|PPLPNCIG_00288		3300020889-1|3300020889.a_Ga0207113_1006_56	3300020970-2|Ga0206972_1022_13	7_bin48|JIFKHO_00830	8_bin5|LGHLDB_07090	ACE65|ACE65_CD_00650	ACE_VER1|MBX3719048.1	AMR_MDS_3053|HRW58305.1	AMR_MDS_5451|HRD55198.1, AMR_MDS_5451|HRD55199.1, AMR_MDS_5451|HRD55200.1	AcF125|WP_249274240.1	AlinenLipids_bin-5835|AGNIBB_02990	Amazon_FNV_2010_10_1_1_2|PWU15020.1	BOG_genome_mining.12|KJNJCJ_06550	BP7.bin23|EFJMMN_00300		BWMinHeated_Nextera49_MAG1|DKNCPF_04670, BWMinHeated_Nextera49_MAG1|DKNCPF_05425	BWMinHeated_Nextera75_MAG3|JHDLGO_06565, BWMinHeated_Nextera75_MAG3|JHDLGO_06570	BWOrgControl_Nextera58_MAG3|HEJINJ_04305	BWSM_113|MBIMLD_02735	Bin61_76|Bin61_76_00402
OG0000100	1021942-13|GLLEOLEH_00717	1021942-14|LGBMDHFM_00375		1045192-5|LKKCNNGL_00290	1045240-7|NHDGFNMI_00102	1049244-12|DPKPGIHO_00467	1063924-70|IDDGJEME_00922	1070360-7|MNAFDIOF_01483	1095360-24|OKJDMFIN_00538	1096102-30|LBNIEKCL_00438		17-3921_L77|WP_201456457.1	3300005529-103|HANACOGF_00052	3300006056-100|IAMNDGCP_00237, 3300006056-100|IAMNDGCP_01261	3300006056-139|LLNDBGHI_00084	3300006177-14|ECKMPJFO_01528	3300009083-135|FEPLNKGK_00164	3300009084-136|FIBMPHPK_01866	3300009084-150|LAOBABEO_01676	3300009703-49|PEBAADJC_01200	3300009709-46|LMICHLKC_00049	3300009787-37|NFOFENCB_01431	3300010035-10|IKNAMKLF_00545	3300011418-10|GGIABPDN_00504, 3300011418-10|GGIABPDN_00522, 3300011418-10|GGIABPDN_01702	3300011418-14|HEOKIGJJ_00314, 3300011418-14|HEOKIGJJ_00505, 3300011418-14|HEOKIGJJ_00882, 3300011418-14|HEOKIGJJ_01629	3300012931-71|GKFENFGF_01761	3300013126-109|KNBNGCFK_00596, 3300013126-109|KNBNGCFK_00679	3300013132-109|MOMFEKKI_01158	3300013133-59|PPLPNCIG_00811	3300020740-2|3300020740.a_Ga0207056_1013_13, 3300020740-2|3300020740.a_Ga0207056_1038_8, 3300020740-2|3300020740.a_Ga0207056_1136_4	3300020889-1|3300020889.a_Ga0207113_1159_3	3300020970-2|Ga0206972_1106_11	7_bin48|JIFKHO_05610	8_bin5|LGHLDB_03985	ACE65|ACE65_BR_00920	ACE_VER1|MBX3718224.1		AMR_MDS_5451|HRD56177.1	AcF125|WP_213157023.1, AcF125|WP_249274116.1	AlinenLipids_bin-5835|AGNIBB_03100	Amazon_FNV_2010_10_1_1_2|PWU14280.1	BOG_genome_mining.12|KJNJCJ_03390	BP7.bin23|EFJMMN_03520	BWMinHeated_Nextera29_MAG2|DGABAA_06130	BWMinHeated_Nextera49_MAG1|DKNCPF_00200, BWMinHeated_Nextera49_MAG1|DKNCPF_03180	BWMinHeated_Nextera75_MAG3|JHDLGO_07495	BWOrgControl_Nextera58_MAG3|HEJINJ_03420	BWSM_113|MBIMLD_04905	Bin61_76|Bin61_76_01022
OG0000101	1021942-13|GLLEOLEH_00490	1021942-14|LGBMDHFM_00660	1039689-34|IOFDCPKP_00651	1045192-5|LKKCNNGL_01166	1045240-7|NHDGFNMI_00518	1049244-12|DPKPGIHO_00597	1063924-70|IDDGJEME_00840	1070360-7|MNAFDIOF_02280	1095360-24|OKJDMFIN_00394	1096102-30|LBNIEKCL_00816	1159587-4|Ga0210389_10002473_1	17-3921_L77|WP_201456722.1	3300005529-103|HANACOGF_00197, 3300005529-103|HANACOGF_01228	3300006056-100|IAMNDGCP_01529	3300006056-139|LLNDBGHI_00122	3300006177-14|ECKMPJFO_00313, 3300006177-14|ECKMPJFO_00719	3300009083-135|FEPLNKGK_01684, 3300009083-135|FEPLNKGK_02063	3300009084-136|FIBMPHPK_00812, 3300009084-136|FIBMPHPK_01915	3300009084-150|LAOBABEO_00332, 3300009084-150|LAOBABEO_01645	3300009703-49|PEBAADJC_00549	3300009709-46|LMICHLKC_00921	3300009787-37|NFOFENCB_01205	3300010035-10|IKNAMKLF_00289	3300011418-10|GGIABPDN_01573	3300011418-14|HEOKIGJJ_00507, 3300011418-14|HEOKIGJJ_01549	3300012931-71|GKFENFGF_01587, 3300012931-71|GKFENFGF_01814	3300013126-109|KNBNGCFK_00404	3300013132-109|MOMFEKKI_00823	3300013133-59|PPLPNCIG_00162	3300020740-2|3300020740.a_Ga0207056_1009_23, 3300020740-2|3300020740.a_Ga0207056_1041_18	3300020889-1|3300020889.a_Ga0207113_1113_18	3300020970-2|Ga0206972_1118_14	7_bin48|JIFKHO_03195	8_bin5|LGHLDB_06110	ACE65|ACE65_AE_00040, ACE65|ACE65_CD_00080	ACE_VER1|MBX3720037.1	AMR_MDS_3053|HRW58148.1	AMR_MDS_5451|HRD55668.1, AMR_MDS_5451|HRD55669.1, AMR_MDS_5451|HRD56001.1, AMR_MDS_5451|HRD56002.1	AcF125|WP_213158578.1, AcF125|WP_213158641.1	AlinenLipids_bin-5835|AGNIBB_05180	Amazon_FNV_2010_10_1_1_2|PWU15315.1	BOG_genome_mining.12|KJNJCJ_01260, BOG_genome_mining.12|KJNJCJ_05835	BP7.bin23|EFJMMN_05810	BWMinHeated_Nextera29_MAG2|DGABAA_01480, BWMinHeated_Nextera29_MAG2|DGABAA_03320	BWMinHeated_Nextera49_MAG1|DKNCPF_00730, BWMinHeated_Nextera49_MAG1|DKNCPF_01405	BWMinHeated_Nextera75_MAG3|JHDLGO_03535	BWOrgControl_Nextera58_MAG3|HEJINJ_01650, BWOrgControl_Nextera58_MAG3|HEJINJ_05210	BWSM_113|MBIMLD_05220	Bin61_76|Bin61_76_00771
OG0000102	1021942-13|GLLEOLEH_00119, 1021942-13|GLLEOLEH_00755	1021942-14|LGBMDHFM_00047, 1021942-14|LGBMDHFM_00187		1045192-5|LKKCNNGL_00675	1045240-7|NHDGFNMI_00001	1049244-12|DPKPGIHO_00674	1063924-70|IDDGJEME_00210, 1063924-70|IDDGJEME_01520	1070360-7|MNAFDIOF_00688, 1070360-7|MNAFDIOF_01858	1095360-24|OKJDMFIN_00237	1096102-30|LBNIEKCL_01306	1159587-4|Ga0210389_10002909_9	17-3921_L77|WP_201456879.1	3300005529-103|HANACOGF_01429	3300006056-100|IAMNDGCP_00662	3300006056-139|LLNDBGHI_00032	3300006177-14|ECKMPJFO_00338, 3300006177-14|ECKMPJFO_01477	3300009083-135|FEPLNKGK_00949	3300009084-136|FIBMPHPK_01613	3300009084-150|LAOBABEO_00501	3300009703-49|PEBAADJC_01362	3300009709-46|LMICHLKC_00659	3300009787-37|NFOFENCB_01449	3300010035-10|IKNAMKLF_00342, 3300010035-10|IKNAMKLF_01083	3300011418-10|GGIABPDN_00146, 3300011418-10|GGIABPDN_00413	3300011418-14|HEOKIGJJ_01364, 3300011418-14|HEOKIGJJ_01619	3300012931-71|GKFENFGF_00550	3300013126-109|KNBNGCFK_00800	3300013132-109|MOMFEKKI_00184	3300013133-59|PPLPNCIG_01440	3300020740-2|3300020740.a_Ga0207056_1134_9, 3300020740-2|3300020740.a_Ga0207056_1176_1	3300020889-1|3300020889.a_Ga0207113_1134_8	3300020970-2|Ga0206972_1054_22	7_bin48|JIFKHO_03590	8_bin5|LGHLDB_01170, 8_bin5|LGHLDB_03770	ACE65|ACE65_CK_00650	ACE_VER1|MBX3718149.1, ACE_VER1|MBX3719354.1		AMR_MDS_5451|HRD55643.1, AMR_MDS_5451|HRD56031.1	AcF125|WP_213157198.1	AlinenLipids_bin-5835|AGNIBB_00810, AlinenLipids_bin-5835|AGNIBB_02585		BOG_genome_mining.12|KJNJCJ_00620	BP7.bin23|EFJMMN_06380		BWMinHeated_Nextera49_MAG1|DKNCPF_06195, BWMinHeated_Nextera49_MAG1|DKNCPF_07455	BWMinHeated_Nextera75_MAG3|JHDLGO_01505	BWOrgControl_Nextera58_MAG3|HEJINJ_07665	BWSM_113|MBIMLD_07545	Bin61_76|Bin61_76_00575, Bin61_76|Bin61_76_00702
OG0000103	1021942-13|GLLEOLEH_00274, 1021942-13|GLLEOLEH_00394	1021942-14|LGBMDHFM_00320		1045192-5|LKKCNNGL_00144, 1045192-5|LKKCNNGL_01293		1049244-12|DPKPGIHO_00402, 1049244-12|DPKPGIHO_00637	1063924-70|IDDGJEME_00900, 1063924-70|IDDGJEME_01211	1070360-7|MNAFDIOF_01032, 1070360-7|MNAFDIOF_01033	1095360-24|OKJDMFIN_00903, 1095360-24|OKJDMFIN_00965	1096102-30|LBNIEKCL_01398	1159587-4|Ga0210389_10002067_8, 1159587-4|Ga0210389_10005756_9		3300005529-103|HANACOGF_01179, 3300005529-103|HANACOGF_01302	3300006056-100|IAMNDGCP_01487	3300006056-139|LLNDBGHI_00231	3300006177-14|ECKMPJFO_00930, 3300006177-14|ECKMPJFO_01310	3300009083-135|FEPLNKGK_00809	3300009084-136|FIBMPHPK_01011		3300009703-49|PEBAADJC_00375, 3300009703-49|PEBAADJC_00771	3300009709-46|LMICHLKC_01312	3300009787-37|NFOFENCB_00355, 3300009787-37|NFOFENCB_01069	3300010035-10|IKNAMKLF_00856, 3300010035-10|IKNAMKLF_01135			3300012931-71|GKFENFGF_00128, 3300012931-71|GKFENFGF_00202	3300013126-109|KNBNGCFK_00334	3300013132-109|MOMFEKKI_00071	3300013133-59|PPLPNCIG_00572			3300020970-2|Ga0206972_1004_58, 3300020970-2|Ga0206972_1017_2, 3300020970-2|Ga0206972_1081_6, 3300020970-2|Ga0206972_1124_12		8_bin5|LGHLDB_05205, 8_bin5|LGHLDB_05475		ACE_VER1|MBX3719185.1, ACE_VER1|MBX3719679.1	AMR_MDS_3053|HRW58421.1, AMR_MDS_3053|HRW58447.1, AMR_MDS_3053|HRW58448.1		AcF125|WP_213157609.1		Amazon_FNV_2010_10_1_1_2|PWU16178.1, Amazon_FNV_2010_10_1_1_2|PWU16600.1	BOG_genome_mining.12|KJNJCJ_00065, BOG_genome_mining.12|KJNJCJ_00075, BOG_genome_mining.12|KJNJCJ_02105	BP7.bin23|EFJMMN_02040	BWMinHeated_Nextera29_MAG2|DGABAA_06435		BWMinHeated_Nextera75_MAG3|JHDLGO_00145, BWMinHeated_Nextera75_MAG3|JHDLGO_00725	BWOrgControl_Nextera58_MAG3|HEJINJ_01825, BWOrgControl_Nextera58_MAG3|HEJINJ_06895	BWSM_113|MBIMLD_06210
OG0000104	1021942-13|GLLEOLEH_00210, 1021942-13|GLLEOLEH_00271	1021942-14|LGBMDHFM_01194	1039689-34|IOFDCPKP_00780				1063924-70|IDDGJEME_00596	1070360-7|MNAFDIOF_00590, 1070360-7|MNAFDIOF_02042	1095360-24|OKJDMFIN_00848, 1095360-24|OKJDMFIN_01660	1096102-30|LBNIEKCL_00976, 1096102-30|LBNIEKCL_01222	1159587-4|Ga0210389_10001086_17		3300005529-103|HANACOGF_00283, 3300005529-103|HANACOGF_00790	3300006056-100|IAMNDGCP_01461	3300006056-139|LLNDBGHI_00851, 3300006056-139|LLNDBGHI_00953	3300006177-14|ECKMPJFO_00333, 3300006177-14|ECKMPJFO_01344	3300009083-135|FEPLNKGK_01752	3300009084-136|FIBMPHPK_01925	3300009084-150|LAOBABEO_00470, 3300009084-150|LAOBABEO_01465	3300009703-49|PEBAADJC_01114, 3300009703-49|PEBAADJC_01530	3300009709-46|LMICHLKC_01506, 3300009709-46|LMICHLKC_01507, 3300009709-46|LMICHLKC_01509	3300009787-37|NFOFENCB_01505		3300011418-10|GGIABPDN_00204, 3300011418-10|GGIABPDN_00863	3300011418-14|HEOKIGJJ_00713			3300013132-109|MOMFEKKI_00276, 3300013132-109|MOMFEKKI_00877	3300013133-59|PPLPNCIG_00380, 3300013133-59|PPLPNCIG_00724	3300020740-2|3300020740.a_Ga0207056_1167_8	3300020889-1|3300020889.a_Ga0207113_1189_7, 3300020889-1|3300020889.a_Ga0207113_1304_3	3300020970-2|Ga0206972_1009_20, 3300020970-2|Ga0206972_1081_13	7_bin48|JIFKHO_00990, 7_bin48|JIFKHO_03575	8_bin5|LGHLDB_06805	ACE65|ACE65_BR_00900	ACE_VER1|MBX3718934.1, ACE_VER1|MBX3719360.1		AMR_MDS_5451|HRD55381.1, AMR_MDS_5451|HRD56188.1	AcF125|WP_213158021.1	AlinenLipids_bin-5835|AGNIBB_04065, AlinenLipids_bin-5835|AGNIBB_05675	Amazon_FNV_2010_10_1_1_2|PWU14462.1	BOG_genome_mining.12|KJNJCJ_06155, BOG_genome_mining.12|KJNJCJ_08550	BP7.bin23|EFJMMN_01305, BP7.bin23|EFJMMN_06675	BWMinHeated_Nextera29_MAG2|DGABAA_05730	BWMinHeated_Nextera49_MAG1|DKNCPF_06365	BWMinHeated_Nextera75_MAG3|JHDLGO_02530, BWMinHeated_Nextera75_MAG3|JHDLGO_03055	BWOrgControl_Nextera58_MAG3|HEJINJ_00615	BWSM_113|MBIMLD_02275	Bin61_76|Bin61_76_00432, Bin61_76|Bin61_76_00948
OG0000105	1021942-13|GLLEOLEH_00519, 1021942-13|GLLEOLEH_00930, 1021942-13|GLLEOLEH_00938, 1021942-13|GLLEOLEH_00949, 1021942-13|GLLEOLEH_01237, 1021942-13|GLLEOLEH_01292, 1021942-13|GLLEOLEH_01354, 1021942-13|GLLEOLEH_01390	1021942-14|LGBMDHFM_00709					1063924-70|IDDGJEME_00504	1070360-7|MNAFDIOF_00131, 1070360-7|MNAFDIOF_01356, 1070360-7|MNAFDIOF_01450, 1070360-7|MNAFDIOF_01899, 1070360-7|MNAFDIOF_02288	1095360-24|OKJDMFIN_01007, 1095360-24|OKJDMFIN_01180	1096102-30|LBNIEKCL_00025, 1096102-30|LBNIEKCL_00072, 1096102-30|LBNIEKCL_00184, 1096102-30|LBNIEKCL_01437			3300005529-103|HANACOGF_00223		3300006056-139|LLNDBGHI_00050			3300009084-136|FIBMPHPK_00715, 3300009084-136|FIBMPHPK_00716			3300009709-46|LMICHLKC_00222, 3300009709-46|LMICHLKC_00226, 3300009709-46|LMICHLKC_01144	3300009787-37|NFOFENCB_00008, 3300009787-37|NFOFENCB_00019, 3300009787-37|NFOFENCB_01255	3300010035-10|IKNAMKLF_00105	3300011418-10|GGIABPDN_00397, 3300011418-10|GGIABPDN_00896, 3300011418-10|GGIABPDN_00916, 3300011418-10|GGIABPDN_00932, 3300011418-10|GGIABPDN_00964, 3300011418-10|GGIABPDN_00989, 3300011418-10|GGIABPDN_01583, 3300011418-10|GGIABPDN_01825, 3300011418-10|GGIABPDN_01826, 3300011418-10|GGIABPDN_01827		3300012931-71|GKFENFGF_01501, 3300012931-71|GKFENFGF_01553		3300013132-109|MOMFEKKI_00141, 3300013132-109|MOMFEKKI_00142, 3300013132-109|MOMFEKKI_00258, 3300013132-109|MOMFEKKI_00408		3300020740-2|3300020740.a_Ga0207056_1086_19	3300020889-1|3300020889.a_Ga0207113_1109_17, 3300020889-1|3300020889.a_Ga0207113_1109_4, 3300020889-1|3300020889.a_Ga0207113_1247_5	3300020970-2|Ga0206972_1014_31, 3300020970-2|Ga0206972_1024_25	7_bin48|JIFKHO_04160	8_bin5|LGHLDB_02830	ACE65|ACE65_CI_00010, ACE65|ACE65_CI_00030, ACE65|ACE65_CM_00270, ACE65|ACE65_CM_00280	ACE_VER1|MBX3718130.1, ACE_VER1|MBX3718348.1	AMR_MDS_3053|HRW58461.1	AMR_MDS_5451|HRD55195.1, AMR_MDS_5451|HRD55775.1, AMR_MDS_5451|HRD55776.1, AMR_MDS_5451|HRD55898.1	AcF125|WP_249274273.1, AcF125|WP_249274274.1		Amazon_FNV_2010_10_1_1_2|PWU16054.1, Amazon_FNV_2010_10_1_1_2|PWU16432.1	BOG_genome_mining.12|KJNJCJ_04860, BOG_genome_mining.12|KJNJCJ_08665, BOG_genome_mining.12|KJNJCJ_08735, BOG_genome_mining.12|KJNJCJ_08885, BOG_genome_mining.12|KJNJCJ_09475	BP7.bin23|EFJMMN_01335, BP7.bin23|EFJMMN_01990, BP7.bin23|EFJMMN_05280, BP7.bin23|EFJMMN_06300, BP7.bin23|EFJMMN_08925	BWMinHeated_Nextera29_MAG2|DGABAA_03470, BWMinHeated_Nextera29_MAG2|DGABAA_04870	BWMinHeated_Nextera49_MAG1|DKNCPF_02330		BWOrgControl_Nextera58_MAG3|HEJINJ_03055		Bin61_76|Bin61_76_01086, Bin61_76|Bin61_76_01149, Bin61_76|Bin61_76_01166
OG0000106	1021942-13|GLLEOLEH_00004, 1021942-13|GLLEOLEH_00898, 1021942-13|GLLEOLEH_01447	1021942-14|LGBMDHFM_00427	1039689-34|IOFDCPKP_01351	1045192-5|LKKCNNGL_00686	1045240-7|NHDGFNMI_00727	1049244-12|DPKPGIHO_00978	1063924-70|IDDGJEME_00499, 1063924-70|IDDGJEME_01169		1095360-24|OKJDMFIN_01702	1096102-30|LBNIEKCL_00553	1159587-4|Ga0210389_10002330_15	17-3921_L77|WP_201456646.1	3300005529-103|HANACOGF_00989	3300006056-100|IAMNDGCP_00462	3300006056-139|LLNDBGHI_00544	3300006177-14|ECKMPJFO_00328	3300009083-135|FEPLNKGK_01177	3300009084-136|FIBMPHPK_01261		3300009703-49|PEBAADJC_00035, 3300009703-49|PEBAADJC_01251	3300009709-46|LMICHLKC_00074, 3300009709-46|LMICHLKC_00843	3300009787-37|NFOFENCB_00441	3300010035-10|IKNAMKLF_00887	3300011418-10|GGIABPDN_02111		3300012931-71|GKFENFGF_00103, 3300012931-71|GKFENFGF_00356	3300013126-109|KNBNGCFK_00611	3300013132-109|MOMFEKKI_00359, 3300013132-109|MOMFEKKI_01215	3300013133-59|PPLPNCIG_00995		3300020889-1|3300020889.a_Ga0207113_1066_3	3300020970-2|Ga0206972_1024_5, 3300020970-2|Ga0206972_1104_4	7_bin48|JIFKHO_04565, 7_bin48|JIFKHO_06825	8_bin5|LGHLDB_03080, 8_bin5|LGHLDB_07700	ACE65|ACE65_BL_00390	ACE_VER1|MBX3718100.1, ACE_VER1|MBX3718770.1	AMR_MDS_3053|HRW58996.1	AMR_MDS_5451|HRD54910.1	AcF125|WP_213157161.1	AlinenLipids_bin-5835|AGNIBB_05305	Amazon_FNV_2010_10_1_1_2|PWU13893.1, Amazon_FNV_2010_10_1_1_2|PWU16650.1		BP7.bin23|EFJMMN_01905	BWMinHeated_Nextera29_MAG2|DGABAA_04645, BWMinHeated_Nextera29_MAG2|DGABAA_06700	BWMinHeated_Nextera49_MAG1|DKNCPF_02950	BWMinHeated_Nextera75_MAG3|JHDLGO_06730, BWMinHeated_Nextera75_MAG3|JHDLGO_07565	BWOrgControl_Nextera58_MAG3|HEJINJ_03800	BWSM_113|MBIMLD_00445, BWSM_113|MBIMLD_05715	Bin61_76|Bin61_76_00905
OG0000107	1021942-13|GLLEOLEH_00704, 1021942-13|GLLEOLEH_00705, 1021942-13|GLLEOLEH_00882, 1021942-13|GLLEOLEH_01130	1021942-14|LGBMDHFM_00775		1045192-5|LKKCNNGL_00326	1045240-7|NHDGFNMI_00234	1049244-12|DPKPGIHO_00537	1063924-70|IDDGJEME_00954, 1063924-70|IDDGJEME_01037, 1063924-70|IDDGJEME_01127, 1063924-70|IDDGJEME_01222		1095360-24|OKJDMFIN_00151	1096102-30|LBNIEKCL_01139	1159587-4|Ga0210389_10001086_8		3300005529-103|HANACOGF_00215, 3300005529-103|HANACOGF_00292, 3300005529-103|HANACOGF_00526, 3300005529-103|HANACOGF_01125, 3300005529-103|HANACOGF_01172, 3300005529-103|HANACOGF_01684	3300006056-100|IAMNDGCP_01234	3300006056-139|LLNDBGHI_00930	3300006177-14|ECKMPJFO_01124	3300009083-135|FEPLNKGK_00729	3300009084-136|FIBMPHPK_00190		3300009703-49|PEBAADJC_01132	3300009709-46|LMICHLKC_00275	3300009787-37|NFOFENCB_00912	3300010035-10|IKNAMKLF_00223	3300011418-10|GGIABPDN_00539, 3300011418-10|GGIABPDN_01350	3300011418-14|HEOKIGJJ_00390	3300012931-71|GKFENFGF_00132	3300013126-109|KNBNGCFK_00555	3300013132-109|MOMFEKKI_01023	3300013133-59|PPLPNCIG_00263, 3300013133-59|PPLPNCIG_01238	3300020740-2|3300020740.a_Ga0207056_1101_1		3300020970-2|Ga0206972_1011_46, 3300020970-2|Ga0206972_1017_12, 3300020970-2|Ga0206972_1027_14, 3300020970-2|Ga0206972_1088_12, 3300020970-2|Ga0206972_1168_6	7_bin48|JIFKHO_04635, 7_bin48|JIFKHO_07960	8_bin5|LGHLDB_00550, 8_bin5|LGHLDB_02925, 8_bin5|LGHLDB_07010	ACE65|ACE65_CG_00070	ACE_VER1|MBX3718937.1, ACE_VER1|MBX3719664.1, ACE_VER1|MBX3719789.1, ACE_VER1|MBX3719809.1, ACE_VER1|MBX3719925.1		AMR_MDS_5451|HRD54834.1, AMR_MDS_5451|HRD54835.1	AcF125|WP_213157532.1	AlinenLipids_bin-5835|AGNIBB_00165	Amazon_FNV_2010_10_1_1_2|PWU13129.1	BOG_genome_mining.12|KJNJCJ_00190, BOG_genome_mining.12|KJNJCJ_03755, BOG_genome_mining.12|KJNJCJ_03760, BOG_genome_mining.12|KJNJCJ_06475	BP7.bin23|EFJMMN_00845, BP7.bin23|EFJMMN_04430	BWMinHeated_Nextera29_MAG2|DGABAA_01690	BWMinHeated_Nextera49_MAG1|DKNCPF_04110	BWMinHeated_Nextera75_MAG3|JHDLGO_02340, BWMinHeated_Nextera75_MAG3|JHDLGO_05010		BWSM_113|MBIMLD_01400	Bin61_76|Bin61_76_00550
OG0000108	1021942-13|GLLEOLEH_00014, 1021942-13|GLLEOLEH_00615	1021942-14|LGBMDHFM_00718	1039689-34|IOFDCPKP_01223					1070360-7|MNAFDIOF_00788	1095360-24|OKJDMFIN_00842	1096102-30|LBNIEKCL_01589	1159587-4|Ga0210389_10027952_5		3300005529-103|HANACOGF_00467	3300006056-100|IAMNDGCP_00544		3300006177-14|ECKMPJFO_00046, 3300006177-14|ECKMPJFO_00273	3300009083-135|FEPLNKGK_00723, 3300009083-135|FEPLNKGK_00906, 3300009083-135|FEPLNKGK_02009	3300009084-136|FIBMPHPK_00184, 3300009084-136|FIBMPHPK_00747, 3300009084-136|FIBMPHPK_01543	3300009084-150|LAOBABEO_01049, 3300009084-150|LAOBABEO_01249	3300009703-49|PEBAADJC_01094, 3300009703-49|PEBAADJC_01120	3300009709-46|LMICHLKC_00985	3300009787-37|NFOFENCB_00709, 3300009787-37|NFOFENCB_01207		3300011418-10|GGIABPDN_01005, 3300011418-10|GGIABPDN_01776	3300011418-14|HEOKIGJJ_00151, 3300011418-14|HEOKIGJJ_00160	3300012931-71|GKFENFGF_00181	3300013126-109|KNBNGCFK_00039	3300013132-109|MOMFEKKI_01326	3300013133-59|PPLPNCIG_00859	3300020740-2|3300020740.a_Ga0207056_1001_8, 3300020740-2|3300020740.a_Ga0207056_1009_34, 3300020740-2|3300020740.a_Ga0207056_1284_3	3300020889-1|3300020889.a_Ga0207113_1011_76, 3300020889-1|3300020889.a_Ga0207113_1051_16, 3300020889-1|3300020889.a_Ga0207113_1113_7	3300020970-2|Ga0206972_1186_5	7_bin48|JIFKHO_01195	8_bin5|LGHLDB_06835	ACE65|ACE65_BM_00300, ACE65|ACE65_CD_00770	ACE_VER1|MBX3718971.1	AMR_MDS_3053|HRW58983.1	AMR_MDS_5451|HRD54828.1, AMR_MDS_5451|HRD55036.1	AcF125|WP_213158433.1, AcF125|WP_249274197.1	AlinenLipids_bin-5835|AGNIBB_02695	Amazon_FNV_2010_10_1_1_2|PWU14564.1	BOG_genome_mining.12|KJNJCJ_05685	BP7.bin23|EFJMMN_04835, BP7.bin23|EFJMMN_07070	BWMinHeated_Nextera29_MAG2|DGABAA_05320, BWMinHeated_Nextera29_MAG2|DGABAA_06950	BWMinHeated_Nextera49_MAG1|DKNCPF_00385, BWMinHeated_Nextera49_MAG1|DKNCPF_07700	BWMinHeated_Nextera75_MAG3|JHDLGO_02540	BWOrgControl_Nextera58_MAG3|HEJINJ_00020	BWSM_113|MBIMLD_01285	Bin61_76|Bin61_76_00422, Bin61_76|Bin61_76_01125
OG0000109	1021942-13|GLLEOLEH_00140, 1021942-13|GLLEOLEH_00765	1021942-14|LGBMDHFM_00046, 1021942-14|LGBMDHFM_00353, 1021942-14|LGBMDHFM_00510	1039689-34|IOFDCPKP_00812, 1039689-34|IOFDCPKP_00974	1045192-5|LKKCNNGL_00010		1049244-12|DPKPGIHO_00927	1063924-70|IDDGJEME_00209, 1063924-70|IDDGJEME_00255, 1063924-70|IDDGJEME_00416	1070360-7|MNAFDIOF_01628, 1070360-7|MNAFDIOF_01857	1095360-24|OKJDMFIN_00115	1096102-30|LBNIEKCL_00949	1159587-4|Ga0210389_10000625_2			3300006056-100|IAMNDGCP_00537	3300006056-139|LLNDBGHI_00760	3300006177-14|ECKMPJFO_00109, 3300006177-14|ECKMPJFO_01478, 3300006177-14|ECKMPJFO_01606	3300009083-135|FEPLNKGK_00257	3300009084-136|FIBMPHPK_00420	3300009084-150|LAOBABEO_01204	3300009703-49|PEBAADJC_00616, 3300009703-49|PEBAADJC_00652	3300009709-46|LMICHLKC_00121, 3300009709-46|LMICHLKC_00273	3300009787-37|NFOFENCB_00825	3300010035-10|IKNAMKLF_01093	3300011418-10|GGIABPDN_00412, 3300011418-10|GGIABPDN_01025	3300011418-14|HEOKIGJJ_00320	3300012931-71|GKFENFGF_00313, 3300012931-71|GKFENFGF_00450		3300013132-109|MOMFEKKI_01372	3300013133-59|PPLPNCIG_01113	3300020740-2|3300020740.a_Ga0207056_1054_14	3300020889-1|3300020889.a_Ga0207113_1131_13	3300020970-2|Ga0206972_1002_18	7_bin48|JIFKHO_06260	8_bin5|LGHLDB_02010, 8_bin5|LGHLDB_03765	ACE65|ACE65_BM_00050	ACE_VER1|MBX3718581.1, ACE_VER1|MBX3718965.1	AMR_MDS_3053|HRW58733.1	AMR_MDS_5451|HRD55055.1	AcF125|WP_213157220.1	AlinenLipids_bin-5835|AGNIBB_02580, AlinenLipids_bin-5835|AGNIBB_05545	Amazon_FNV_2010_10_1_1_2|PWU15770.1	BOG_genome_mining.12|KJNJCJ_03105	BP7.bin23|EFJMMN_03025	BWMinHeated_Nextera29_MAG2|DGABAA_03100	BWMinHeated_Nextera49_MAG1|DKNCPF_01135	BWMinHeated_Nextera75_MAG3|JHDLGO_05350	BWOrgControl_Nextera58_MAG3|HEJINJ_07970	BWSM_113|MBIMLD_00715, BWSM_113|MBIMLD_03035	Bin61_76|Bin61_76_00293, Bin61_76|Bin61_76_00703
OG0000110	1021942-13|GLLEOLEH_00379	1021942-14|LGBMDHFM_01057	1039689-34|IOFDCPKP_01082	1045192-5|LKKCNNGL_00259	1045240-7|NHDGFNMI_01112	1049244-12|DPKPGIHO_00415	1063924-70|IDDGJEME_00217, 1063924-70|IDDGJEME_00799	1070360-7|MNAFDIOF_01336, 1070360-7|MNAFDIOF_01656	1095360-24|OKJDMFIN_00990	1096102-30|LBNIEKCL_00728		17-3921_L77|WP_201456359.1	3300005529-103|HANACOGF_00558	3300006056-100|IAMNDGCP_01616		3300006177-14|ECKMPJFO_00949, 3300006177-14|ECKMPJFO_01458	3300009083-135|FEPLNKGK_00231	3300009084-136|FIBMPHPK_01892		3300009703-49|PEBAADJC_01589	3300009709-46|LMICHLKC_00962	3300009787-37|NFOFENCB_01116	3300010035-10|IKNAMKLF_00780	3300011418-10|GGIABPDN_00691, 3300011418-10|GGIABPDN_01494, 3300011418-10|GGIABPDN_01627	3300011418-14|HEOKIGJJ_00289, 3300011418-14|HEOKIGJJ_01775	3300012931-71|GKFENFGF_01244	3300013126-109|KNBNGCFK_00451	3300013132-109|MOMFEKKI_00677, 3300013132-109|MOMFEKKI_01349	3300013133-59|PPLPNCIG_00038, 3300013133-59|PPLPNCIG_00688	3300020740-2|3300020740.a_Ga0207056_1158_8	3300020889-1|3300020889.a_Ga0207113_1011_87, 3300020889-1|3300020889.a_Ga0207113_1195_7	3300020970-2|Ga0206972_1013_11	7_bin48|JIFKHO_00125, 7_bin48|JIFKHO_05520	8_bin5|LGHLDB_08090	ACE65|ACE65_BR_00310	ACE_VER1|MBX3719216.1	AMR_MDS_3053|HRW58641.1	AMR_MDS_5451|HRD55566.1	AcF125|WP_213157422.1	AlinenLipids_bin-5835|AGNIBB_05340	Amazon_FNV_2010_10_1_1_2|PWU13322.1	BOG_genome_mining.12|KJNJCJ_08020	BP7.bin23|EFJMMN_04575	BWMinHeated_Nextera29_MAG2|DGABAA_05660	BWMinHeated_Nextera49_MAG1|DKNCPF_01805	BWMinHeated_Nextera75_MAG3|JHDLGO_04540	BWOrgControl_Nextera58_MAG3|HEJINJ_01935	BWSM_113|MBIMLD_06670	Bin61_76|Bin61_76_00007, Bin61_76|Bin61_76_00256
OG0000111	1021942-13|GLLEOLEH_00774, 1021942-13|GLLEOLEH_00777, 1021942-13|GLLEOLEH_00778, 1021942-13|GLLEOLEH_01686	1021942-14|LGBMDHFM_00004, 1021942-14|LGBMDHFM_00009	1039689-34|IOFDCPKP_00422, 1039689-34|IOFDCPKP_00730				1063924-70|IDDGJEME_00025, 1063924-70|IDDGJEME_00148, 1063924-70|IDDGJEME_00149, 1063924-70|IDDGJEME_00559	1070360-7|MNAFDIOF_00800, 1070360-7|MNAFDIOF_01871, 1070360-7|MNAFDIOF_01872, 1070360-7|MNAFDIOF_02321		1096102-30|LBNIEKCL_00616			3300005529-103|HANACOGF_00964, 3300005529-103|HANACOGF_00965, 3300005529-103|HANACOGF_00972, 3300005529-103|HANACOGF_00973	3300006056-100|IAMNDGCP_00465, 3300006056-100|IAMNDGCP_00807		3300006177-14|ECKMPJFO_01471	3300009083-135|FEPLNKGK_00687, 3300009083-135|FEPLNKGK_01863	3300009084-136|FIBMPHPK_00277, 3300009084-136|FIBMPHPK_01284	3300009084-150|LAOBABEO_00395, 3300009084-150|LAOBABEO_00817			3300009787-37|NFOFENCB_00651, 3300009787-37|NFOFENCB_01109		3300011418-10|GGIABPDN_00100, 3300011418-10|GGIABPDN_00406, 3300011418-10|GGIABPDN_00407, 3300011418-10|GGIABPDN_00408, 3300011418-10|GGIABPDN_01904, 3300011418-10|GGIABPDN_01912	3300011418-14|HEOKIGJJ_01696, 3300011418-14|HEOKIGJJ_01878			3300013132-109|MOMFEKKI_01346	3300013133-59|PPLPNCIG_00040, 3300013133-59|PPLPNCIG_00041	3300020740-2|3300020740.a_Ga0207056_1041_8, 3300020740-2|3300020740.a_Ga0207056_1072_10	3300020889-1|3300020889.a_Ga0207113_1031_33, 3300020889-1|3300020889.a_Ga0207113_1031_34, 3300020889-1|3300020889.a_Ga0207113_1031_35, 3300020889-1|3300020889.a_Ga0207113_1042_4, 3300020889-1|3300020889.a_Ga0207113_1065_22, 3300020889-1|3300020889.a_Ga0207113_1066_18, 3300020889-1|3300020889.a_Ga0207113_1078_5		7_bin48|JIFKHO_05530	8_bin5|LGHLDB_03820, 8_bin5|LGHLDB_04550, 8_bin5|LGHLDB_04555, 8_bin5|LGHLDB_04620	ACE65|ACE65_BL_00600, ACE65|ACE65_CK_00960			AMR_MDS_5451|HRD55966.1	AcF125|WP_213157275.1	AlinenLipids_bin-5835|AGNIBB_04160, AlinenLipids_bin-5835|AGNIBB_04180, AlinenLipids_bin-5835|AGNIBB_04810		BOG_genome_mining.12|KJNJCJ_07490, BOG_genome_mining.12|KJNJCJ_07515, BOG_genome_mining.12|KJNJCJ_07545							Bin61_76|Bin61_76_00516, Bin61_76|Bin61_76_00583, Bin61_76|Bin61_76_00587
OG0000112	1021942-13|GLLEOLEH_00889, 1021942-13|GLLEOLEH_00890	1021942-14|LGBMDHFM_01012	1039689-34|IOFDCPKP_00355	1045192-5|LKKCNNGL_00953, 1045192-5|LKKCNNGL_00954	1045240-7|NHDGFNMI_00187	1049244-12|DPKPGIHO_00689, 1049244-12|DPKPGIHO_00690	1063924-70|IDDGJEME_00106	1070360-7|MNAFDIOF_00595	1095360-24|OKJDMFIN_01134, 1095360-24|OKJDMFIN_01135	1096102-30|LBNIEKCL_00367, 1096102-30|LBNIEKCL_00368	1159587-4|Ga0210389_10041019_1, 1159587-4|Ga0210389_10041019_2	17-3921_L77|WP_201456811.1	3300005529-103|HANACOGF_01148, 3300005529-103|HANACOGF_01149	3300006056-100|IAMNDGCP_00292, 3300006056-100|IAMNDGCP_00293	3300006056-139|LLNDBGHI_00787	3300006177-14|ECKMPJFO_00281	3300009083-135|FEPLNKGK_00587	3300009084-136|FIBMPHPK_01408	3300009084-150|LAOBABEO_00081	3300009703-49|PEBAADJC_01641	3300009709-46|LMICHLKC_00459, 3300009709-46|LMICHLKC_00460	3300009787-37|NFOFENCB_00541	3300010035-10|IKNAMKLF_00396, 3300010035-10|IKNAMKLF_00397	3300011418-10|GGIABPDN_02083	3300011418-14|HEOKIGJJ_00892	3300012931-71|GKFENFGF_00571	3300013126-109|KNBNGCFK_00178, 3300013126-109|KNBNGCFK_00179	3300013132-109|MOMFEKKI_00645, 3300013132-109|MOMFEKKI_00646	3300013133-59|PPLPNCIG_01293, 3300013133-59|PPLPNCIG_01294	3300020740-2|3300020740.a_Ga0207056_1201_5	3300020889-1|3300020889.a_Ga0207113_1195_2	3300020970-2|Ga0206972_1229_4, 3300020970-2|Ga0206972_1229_5	7_bin48|JIFKHO_00310, 7_bin48|JIFKHO_00315	8_bin5|LGHLDB_07920	ACE65|ACE65_CW_00510	ACE_VER1|MBX3719148.1, ACE_VER1|MBX3719149.1	AMR_MDS_3053|HRW58129.1	AMR_MDS_5451|HRD55844.1	AcF125|WP_213158169.1	AlinenLipids_bin-5835|AGNIBB_01120		BOG_genome_mining.12|KJNJCJ_00295, BOG_genome_mining.12|KJNJCJ_00300		BWMinHeated_Nextera29_MAG2|DGABAA_05480	BWMinHeated_Nextera49_MAG1|DKNCPF_00265	BWMinHeated_Nextera75_MAG3|JHDLGO_00835, BWMinHeated_Nextera75_MAG3|JHDLGO_00840	BWOrgControl_Nextera58_MAG3|HEJINJ_05015	BWSM_113|MBIMLD_00820, BWSM_113|MBIMLD_00825	Bin61_76|Bin61_76_01287
OG0000113	1021942-13|GLLEOLEH_00990	1021942-14|LGBMDHFM_00630	1039689-34|IOFDCPKP_00816	1045192-5|LKKCNNGL_00439, 1045192-5|LKKCNNGL_00579	1045240-7|NHDGFNMI_00285	1049244-12|DPKPGIHO_00162, 1049244-12|DPKPGIHO_00287	1063924-70|IDDGJEME_01228	1070360-7|MNAFDIOF_02008	1095360-24|OKJDMFIN_01189	1096102-30|LBNIEKCL_00758, 1096102-30|LBNIEKCL_01614	1159587-4|Ga0210389_10005701_12, 1159587-4|Ga0210389_10007739_4	17-3921_L77|WP_201456284.1	3300005529-103|HANACOGF_01033	3300006056-100|IAMNDGCP_00168, 3300006056-100|IAMNDGCP_01369		3300006177-14|ECKMPJFO_00242			3300009084-150|LAOBABEO_00467, 3300009084-150|LAOBABEO_00468	3300009703-49|PEBAADJC_00765	3300009709-46|LMICHLKC_00285	3300009787-37|NFOFENCB_00145	3300010035-10|IKNAMKLF_00203, 3300010035-10|IKNAMKLF_00494	3300011418-10|GGIABPDN_01316	3300011418-14|HEOKIGJJ_01733	3300012931-71|GKFENFGF_00429	3300013126-109|KNBNGCFK_00020	3300013132-109|MOMFEKKI_00858	3300013133-59|PPLPNCIG_00655	3300020740-2|3300020740.a_Ga0207056_1089_5		3300020970-2|Ga0206972_1096_2	7_bin48|JIFKHO_00880	8_bin5|LGHLDB_07040	ACE65|ACE65_CK_00770	ACE_VER1|MBX3719016.1	AMR_MDS_3053|HRW58087.1		AcF125|WP_213157009.1	AlinenLipids_bin-5835|AGNIBB_00920, AlinenLipids_bin-5835|AGNIBB_02495	Amazon_FNV_2010_10_1_1_2|PWU15039.1, Amazon_FNV_2010_10_1_1_2|PWU15040.1	BOG_genome_mining.12|KJNJCJ_01385	BP7.bin23|EFJMMN_04845			BWMinHeated_Nextera75_MAG3|JHDLGO_05100	BWOrgControl_Nextera58_MAG3|HEJINJ_00140	BWSM_113|MBIMLD_02190, BWSM_113|MBIMLD_06495	Bin61_76|Bin61_76_00123, Bin61_76|Bin61_76_00595
OG0000114	1021942-13|GLLEOLEH_01070	1021942-14|LGBMDHFM_00756	1039689-34|IOFDCPKP_00805	1045192-5|LKKCNNGL_00385	1045240-7|NHDGFNMI_00297	1049244-12|DPKPGIHO_00241	1063924-70|IDDGJEME_01351	1070360-7|MNAFDIOF_00951	1095360-24|OKJDMFIN_00172	1096102-30|LBNIEKCL_01160, 1096102-30|LBNIEKCL_01598	1159587-4|Ga0210389_10001719_20	17-3921_L77|WP_201456264.1	3300005529-103|HANACOGF_00310	3300006056-100|IAMNDGCP_00598	3300006056-139|LLNDBGHI_00991	3300006177-14|ECKMPJFO_00411	3300009083-135|FEPLNKGK_00240, 3300009083-135|FEPLNKGK_01750	3300009084-136|FIBMPHPK_00656, 3300009084-136|FIBMPHPK_01444	3300009084-150|LAOBABEO_00885	3300009703-49|PEBAADJC_00927	3300009709-46|LMICHLKC_01116	3300009787-37|NFOFENCB_00771	3300010035-10|IKNAMKLF_00738	3300011418-10|GGIABPDN_00184	3300011418-14|HEOKIGJJ_00833	3300012931-71|GKFENFGF_00155	3300013126-109|KNBNGCFK_00571	3300013132-109|MOMFEKKI_00228, 3300013132-109|MOMFEKKI_00867	3300013133-59|PPLPNCIG_00105	3300020740-2|3300020740.a_Ga0207056_1005_37, 3300020740-2|3300020740.a_Ga0207056_1010_14	3300020889-1|3300020889.a_Ga0207113_1091_17	3300020970-2|Ga0206972_1014_48	7_bin48|JIFKHO_03900	8_bin5|LGHLDB_00640	ACE65|ACE65_BS_00090	ACE_VER1|MBX3719950.1	AMR_MDS_3053|HRW58252.1	AMR_MDS_5451|HRD55073.1, AMR_MDS_5451|HRD55900.1	AcF125|WP_213158321.1, AcF125|WP_213158608.1	AlinenLipids_bin-5835|AGNIBB_00095	Amazon_FNV_2010_10_1_1_2|PWU14110.1	BOG_genome_mining.12|KJNJCJ_06390	BP7.bin23|EFJMMN_04965	BWMinHeated_Nextera29_MAG2|DGABAA_00660	BWMinHeated_Nextera49_MAG1|DKNCPF_03120	BWMinHeated_Nextera75_MAG3|JHDLGO_05495	BWOrgControl_Nextera58_MAG3|HEJINJ_07440	BWSM_113|MBIMLD_03110	Bin61_76|Bin61_76_00378
OG0000115	1021942-13|GLLEOLEH_01609	1021942-14|LGBMDHFM_01251	1039689-34|IOFDCPKP_00772, 1039689-34|IOFDCPKP_01131	1045192-5|LKKCNNGL_00859		1049244-12|DPKPGIHO_00249	1063924-70|IDDGJEME_00262	1070360-7|MNAFDIOF_01031, 1070360-7|MNAFDIOF_01470	1095360-24|OKJDMFIN_00688	1096102-30|LBNIEKCL_00566	1159587-4|Ga0210389_10008773_7	17-3921_L77|WP_201456450.1	3300005529-103|HANACOGF_00118	3300006056-100|IAMNDGCP_00375	3300006056-139|LLNDBGHI_00712	3300006177-14|ECKMPJFO_01321	3300009083-135|FEPLNKGK_00037, 3300009083-135|FEPLNKGK_00116	3300009084-136|FIBMPHPK_00601, 3300009084-136|FIBMPHPK_00791	3300009084-150|LAOBABEO_00271	3300009703-49|PEBAADJC_01438	3300009709-46|LMICHLKC_00420	3300009787-37|NFOFENCB_00843	3300010035-10|IKNAMKLF_00051	3300011418-10|GGIABPDN_01516, 3300011418-10|GGIABPDN_01946	3300011418-14|HEOKIGJJ_01000, 3300011418-14|HEOKIGJJ_01301	3300012931-71|GKFENFGF_01372	3300013126-109|KNBNGCFK_00845	3300013132-109|MOMFEKKI_00442	3300013133-59|PPLPNCIG_00063	3300020740-2|3300020740.a_Ga0207056_1010_19, 3300020740-2|3300020740.a_Ga0207056_1011_37	3300020889-1|3300020889.a_Ga0207113_1142_13, 3300020889-1|3300020889.a_Ga0207113_1191_9	3300020970-2|Ga0206972_1070_24	7_bin48|JIFKHO_04990	8_bin5|LGHLDB_03365	ACE65|ACE65_AN_00100	ACE_VER1|MBX3718408.1	AMR_MDS_3053|HRW58489.1	AMR_MDS_5451|HRD55112.1, AMR_MDS_5451|HRD56284.1	AcF125|WP_213157019.1	AlinenLipids_bin-5835|AGNIBB_03585, AlinenLipids_bin-5835|AGNIBB_05270	Amazon_FNV_2010_10_1_1_2|PWU14214.1	BOG_genome_mining.12|KJNJCJ_03020	BP7.bin23|EFJMMN_04140	BWMinHeated_Nextera29_MAG2|DGABAA_03845	BWMinHeated_Nextera49_MAG1|DKNCPF_05905			BWSM_113|MBIMLD_04595	Bin61_76|Bin61_76_00237, Bin61_76|Bin61_76_00899
OG0000116	1021942-13|GLLEOLEH_00262	1021942-14|LGBMDHFM_00924	1039689-34|IOFDCPKP_00702	1045192-5|LKKCNNGL_00519	1045240-7|NHDGFNMI_01390	1049244-12|DPKPGIHO_00959	1063924-70|IDDGJEME_01215	1070360-7|MNAFDIOF_00489	1095360-24|OKJDMFIN_00909	1096102-30|LBNIEKCL_00900	1159587-4|Ga0210389_10002067_13	17-3921_L77|WP_201456631.1, 17-3921_L77|WP_201456987.1	3300005529-103|HANACOGF_00646	3300006056-100|IAMNDGCP_01483	3300006056-139|LLNDBGHI_00235	3300006177-14|ECKMPJFO_00322	3300009083-135|FEPLNKGK_00597	3300009084-136|FIBMPHPK_01584	3300009084-150|LAOBABEO_00628	3300009703-49|PEBAADJC_01467	3300009709-46|LMICHLKC_00763		3300010035-10|IKNAMKLF_01128	3300011418-10|GGIABPDN_00724, 3300011418-10|GGIABPDN_01163	3300011418-14|HEOKIGJJ_01131	3300012931-71|GKFENFGF_00420	3300013126-109|KNBNGCFK_00330	3300013132-109|MOMFEKKI_00076	3300013133-59|PPLPNCIG_00568		3300020889-1|3300020889.a_Ga0207113_1023_7, 3300020889-1|3300020889.a_Ga0207113_1077_8	3300020970-2|Ga0206972_1124_4	7_bin48|JIFKHO_02330	8_bin5|LGHLDB_05225		ACE_VER1|MBX3719674.1	AMR_MDS_3053|HRW58901.1	AMR_MDS_5451|HRD55916.1			Amazon_FNV_2010_10_1_1_2|PWU16612.1	BOG_genome_mining.12|KJNJCJ_02135	BP7.bin23|EFJMMN_04510	BWMinHeated_Nextera29_MAG2|DGABAA_06410	BWMinHeated_Nextera49_MAG1|DKNCPF_02295, BWMinHeated_Nextera49_MAG1|DKNCPF_07830	BWMinHeated_Nextera75_MAG3|JHDLGO_00120	BWOrgControl_Nextera58_MAG3|HEJINJ_05710	BWSM_113|MBIMLD_06190
OG0000117	1021942-13|GLLEOLEH_00718		1039689-34|IOFDCPKP_00285, 1039689-34|IOFDCPKP_00949	1045192-5|LKKCNNGL_00393, 1045192-5|LKKCNNGL_00394	1045240-7|NHDGFNMI_00098	1049244-12|DPKPGIHO_00433, 1049244-12|DPKPGIHO_00726	1063924-70|IDDGJEME_00921, 1063924-70|IDDGJEME_01003	1070360-7|MNAFDIOF_00935, 1070360-7|MNAFDIOF_01482			1159587-4|Ga0210389_10003212_7		3300005529-103|HANACOGF_00051	3300006056-100|IAMNDGCP_00236, 3300006056-100|IAMNDGCP_00684	3300006056-139|LLNDBGHI_00175	3300006177-14|ECKMPJFO_01527	3300009083-135|FEPLNKGK_00163, 3300009083-135|FEPLNKGK_00337, 3300009083-135|FEPLNKGK_01668	3300009084-136|FIBMPHPK_01185, 3300009084-136|FIBMPHPK_01865	3300009084-150|LAOBABEO_01129	3300009703-49|PEBAADJC_01004	3300009709-46|LMICHLKC_00050	3300009787-37|NFOFENCB_00752	3300010035-10|IKNAMKLF_00659		3300011418-14|HEOKIGJJ_00883, 3300011418-14|HEOKIGJJ_01797	3300012931-71|GKFENFGF_01762	3300013126-109|KNBNGCFK_00415	3300013132-109|MOMFEKKI_01159	3300013133-59|PPLPNCIG_00810	3300020740-2|3300020740.a_Ga0207056_1013_12, 3300020740-2|3300020740.a_Ga0207056_1043_8	3300020889-1|3300020889.a_Ga0207113_1068_28, 3300020889-1|3300020889.a_Ga0207113_1159_4	3300020970-2|Ga0206972_1106_12	7_bin48|JIFKHO_05605, 7_bin48|JIFKHO_06780	8_bin5|LGHLDB_03980, 8_bin5|LGHLDB_07760	ACE65|ACE65_BR_00930	ACE_VER1|MBX3718225.1	AMR_MDS_3053|HRW58112.1	AMR_MDS_5451|HRD54970.1, AMR_MDS_5451|HRD56178.1	AcF125|WP_213157022.1, AcF125|WP_213157206.1		Amazon_FNV_2010_10_1_1_2|PWU14281.1	BOG_genome_mining.12|KJNJCJ_03385	BP7.bin23|EFJMMN_03055, BP7.bin23|EFJMMN_03525	BWMinHeated_Nextera29_MAG2|DGABAA_06125	BWMinHeated_Nextera49_MAG1|DKNCPF_00195, BWMinHeated_Nextera49_MAG1|DKNCPF_04750	BWMinHeated_Nextera75_MAG3|JHDLGO_07490	BWOrgControl_Nextera58_MAG3|HEJINJ_03415	BWSM_113|MBIMLD_04900
OG0000118	1021942-13|GLLEOLEH_00263	1021942-14|LGBMDHFM_00923		1045192-5|LKKCNNGL_00518	1045240-7|NHDGFNMI_01389	1049244-12|DPKPGIHO_00958	1063924-70|IDDGJEME_01214	1070360-7|MNAFDIOF_00488	1095360-24|OKJDMFIN_00908	1096102-30|LBNIEKCL_00899	1159587-4|Ga0210389_10002067_12	17-3921_L77|WP_201456632.1, 17-3921_L77|WP_201456988.1	3300005529-103|HANACOGF_00645	3300006056-100|IAMNDGCP_01484	3300006056-139|LLNDBGHI_00234	3300006177-14|ECKMPJFO_00323	3300009083-135|FEPLNKGK_00595		3300009084-150|LAOBABEO_00629	3300009703-49|PEBAADJC_01468	3300009709-46|LMICHLKC_00762		3300010035-10|IKNAMKLF_01129	3300011418-10|GGIABPDN_00342, 3300011418-10|GGIABPDN_00723	3300011418-14|HEOKIGJJ_01132	3300012931-71|GKFENFGF_00421	3300013126-109|KNBNGCFK_00331	3300013132-109|MOMFEKKI_00075	3300013133-59|PPLPNCIG_00569		3300020889-1|3300020889.a_Ga0207113_1023_6, 3300020889-1|3300020889.a_Ga0207113_1077_9	3300020970-2|Ga0206972_1124_5	7_bin48|JIFKHO_02325	8_bin5|LGHLDB_05220		ACE_VER1|MBX3719675.1	AMR_MDS_3053|HRW58902.1	AMR_MDS_5451|HRD55915.1			Amazon_FNV_2010_10_1_1_2|PWU16603.1	BOG_genome_mining.12|KJNJCJ_02130	BP7.bin23|EFJMMN_04515	BWMinHeated_Nextera29_MAG2|DGABAA_06415	BWMinHeated_Nextera49_MAG1|DKNCPF_02290, BWMinHeated_Nextera49_MAG1|DKNCPF_07835	BWMinHeated_Nextera75_MAG3|JHDLGO_00125	BWOrgControl_Nextera58_MAG3|HEJINJ_05705	BWSM_113|MBIMLD_06195
OG0000119	1021942-13|GLLEOLEH_00799, 1021942-13|GLLEOLEH_00824	1021942-14|LGBMDHFM_00959	1039689-34|IOFDCPKP_00478		1045240-7|NHDGFNMI_00619	1049244-12|DPKPGIHO_00588		1070360-7|MNAFDIOF_01770	1095360-24|OKJDMFIN_01520	1096102-30|LBNIEKCL_00662	1159587-4|Ga0210389_10029929_3	17-3921_L77|WP_201456436.1	3300005529-103|HANACOGF_01313	3300006056-100|IAMNDGCP_00962	3300006056-139|LLNDBGHI_00566	3300006177-14|ECKMPJFO_01387	3300009083-135|FEPLNKGK_01963	3300009084-136|FIBMPHPK_00007, 3300009084-136|FIBMPHPK_00450, 3300009084-136|FIBMPHPK_01050	3300009084-150|LAOBABEO_01418	3300009703-49|PEBAADJC_01394			3300010035-10|IKNAMKLF_00882	3300011418-10|GGIABPDN_01080	3300011418-14|HEOKIGJJ_00941	3300012931-71|GKFENFGF_00977	3300013126-109|KNBNGCFK_00506, 3300013126-109|KNBNGCFK_00694	3300013132-109|MOMFEKKI_00218, 3300013132-109|MOMFEKKI_00578	3300013133-59|PPLPNCIG_01065	3300020740-2|3300020740.a_Ga0207056_1020_3	3300020889-1|3300020889.a_Ga0207113_1102_20	3300020970-2|Ga0206972_1017_35	7_bin48|JIFKHO_05245	8_bin5|LGHLDB_03585	ACE65|ACE65_BE_01190	ACE_VER1|MBX3718331.1	AMR_MDS_3053|HRW58676.1	AMR_MDS_5451|HRD55699.1	AcF125|WP_213157030.1	AlinenLipids_bin-5835|AGNIBB_01255	Amazon_FNV_2010_10_1_1_2|PWU14912.1	BOG_genome_mining.12|KJNJCJ_01560	BP7.bin23|EFJMMN_00420, BP7.bin23|EFJMMN_03250	BWMinHeated_Nextera29_MAG2|DGABAA_04595		BWMinHeated_Nextera75_MAG3|JHDLGO_04100	BWOrgControl_Nextera58_MAG3|HEJINJ_01470	BWSM_113|MBIMLD_01470, BWSM_113|MBIMLD_06440	Bin61_76|Bin61_76_00649
OG0000120	1021942-13|GLLEOLEH_01703	1021942-14|LGBMDHFM_00565	1039689-34|IOFDCPKP_00082	1045192-5|LKKCNNGL_00967	1045240-7|NHDGFNMI_00520	1049244-12|DPKPGIHO_00967	1063924-70|IDDGJEME_01450	1070360-7|MNAFDIOF_01917	1095360-24|OKJDMFIN_00760	1096102-30|LBNIEKCL_00979		17-3921_L77|WP_201456607.1	3300005529-103|HANACOGF_00626	3300006056-100|IAMNDGCP_01604	3300006056-139|LLNDBGHI_00807	3300006177-14|ECKMPJFO_01064	3300009083-135|FEPLNKGK_01553, 3300009083-135|FEPLNKGK_01555	3300009084-136|FIBMPHPK_01321, 3300009084-136|FIBMPHPK_01323		3300009703-49|PEBAADJC_01740	3300009709-46|LMICHLKC_00806	3300009787-37|NFOFENCB_01555	3300010035-10|IKNAMKLF_00190	3300011418-10|GGIABPDN_00263	3300011418-14|HEOKIGJJ_00626	3300012931-71|GKFENFGF_00513, 3300012931-71|GKFENFGF_00723, 3300012931-71|GKFENFGF_01250	3300013126-109|KNBNGCFK_01022	3300013132-109|MOMFEKKI_01308	3300013133-59|PPLPNCIG_00875	3300020740-2|3300020740.a_Ga0207056_1197_1	3300020889-1|3300020889.a_Ga0207113_1031_40	3300020970-2|Ga0206972_1002_85	7_bin48|JIFKHO_02005, 7_bin48|JIFKHO_06565	8_bin5|LGHLDB_02245	ACE65|ACE65_BU_00370, ACE65|ACE65_BU_00380	ACE_VER1|MBX3718658.1, ACE_VER1|MBX3719564.1	AMR_MDS_3053|HRW58012.1	AMR_MDS_5451|HRD54992.1, AMR_MDS_5451|HRD54994.1	AcF125|WP_213157865.1, AcF125|WP_213157868.1	AlinenLipids_bin-5835|AGNIBB_00560	Amazon_FNV_2010_10_1_1_2|PWU14969.1	BOG_genome_mining.12|KJNJCJ_01830, BOG_genome_mining.12|KJNJCJ_02455	BP7.bin23|EFJMMN_07705	BWMinHeated_Nextera29_MAG2|DGABAA_00205		BWMinHeated_Nextera75_MAG3|JHDLGO_07380		BWSM_113|MBIMLD_00210	Bin61_76|Bin61_76_01311
OG0000121								1070360-7|MNAFDIOF_00753	1095360-24|OKJDMFIN_01106, 1095360-24|OKJDMFIN_01711	1096102-30|LBNIEKCL_00421, 1096102-30|LBNIEKCL_00946	1159587-4|Ga0210389_10002330_2, 1159587-4|Ga0210389_10002635_11			3300006056-100|IAMNDGCP_00562, 3300006056-100|IAMNDGCP_01617		3300006177-14|ECKMPJFO_00472	3300009083-135|FEPLNKGK_01255, 3300009083-135|FEPLNKGK_01971				3300009709-46|LMICHLKC_00362, 3300009709-46|LMICHLKC_00413	3300009787-37|NFOFENCB_01624		3300011418-10|GGIABPDN_00800, 3300011418-10|GGIABPDN_01000	3300011418-14|HEOKIGJJ_00656, 3300011418-14|HEOKIGJJ_00657	3300012931-71|GKFENFGF_01496				3300020740-2|3300020740.a_Ga0207056_1003_17, 3300020740-2|3300020740.a_Ga0207056_1003_27, 3300020740-2|3300020740.a_Ga0207056_1004_14, 3300020740-2|3300020740.a_Ga0207056_1006_40, 3300020740-2|3300020740.a_Ga0207056_1011_26, 3300020740-2|3300020740.a_Ga0207056_1043_13, 3300020740-2|3300020740.a_Ga0207056_1043_14, 3300020740-2|3300020740.a_Ga0207056_1076_1, 3300020740-2|3300020740.a_Ga0207056_1076…	3300020889-1|3300020889.a_Ga0207113_1006_15, 3300020889-1|3300020889.a_Ga0207113_1142_3	3300020970-2|Ga0206972_1014_22, 3300020970-2|Ga0206972_1033_3, 3300020970-2|Ga0206972_1033_4	7_bin48|JIFKHO_07715		ACE65|ACE65_BX_00500				AcF125|WP_213157607.1		Amazon_FNV_2010_10_1_1_2|PWU14916.1	BOG_genome_mining.12|KJNJCJ_04115, BOG_genome_mining.12|KJNJCJ_06240, BOG_genome_mining.12|KJNJCJ_06490, BOG_genome_mining.12|KJNJCJ_08755	BP7.bin23|EFJMMN_03365, BP7.bin23|EFJMMN_07350	BWMinHeated_Nextera29_MAG2|DGABAA_03475, BWMinHeated_Nextera29_MAG2|DGABAA_03755, BWMinHeated_Nextera29_MAG2|DGABAA_04995, BWMinHeated_Nextera29_MAG2|DGABAA_06325	BWMinHeated_Nextera49_MAG1|DKNCPF_04785		BWOrgControl_Nextera58_MAG3|HEJINJ_02400, BWOrgControl_Nextera58_MAG3|HEJINJ_04250, BWOrgControl_Nextera58_MAG3|HEJINJ_05180		Bin61_76|Bin61_76_00387
OG0000122	1021942-13|GLLEOLEH_01187, 1021942-13|GLLEOLEH_01427	1021942-14|LGBMDHFM_00112	1039689-34|IOFDCPKP_01271	1045192-5|LKKCNNGL_01288		1049244-12|DPKPGIHO_00730	1063924-70|IDDGJEME_01245	1070360-7|MNAFDIOF_01751	1095360-24|OKJDMFIN_00242, 1095360-24|OKJDMFIN_00863	1096102-30|LBNIEKCL_00317	1159587-4|Ga0210389_10001178_5		3300005529-103|HANACOGF_00411	3300006056-100|IAMNDGCP_01386	3300006056-139|LLNDBGHI_00410, 3300006056-139|LLNDBGHI_00558	3300006177-14|ECKMPJFO_00453, 3300006177-14|ECKMPJFO_01190		3300009084-136|FIBMPHPK_00816	3300009084-150|LAOBABEO_01721	3300009703-49|PEBAADJC_00814, 3300009703-49|PEBAADJC_01297			3300010035-10|IKNAMKLF_00232		3300011418-14|HEOKIGJJ_00477	3300012931-71|GKFENFGF_00647, 3300012931-71|GKFENFGF_01623	3300013126-109|KNBNGCFK_00383, 3300013126-109|KNBNGCFK_01120	3300013132-109|MOMFEKKI_00056, 3300013132-109|MOMFEKKI_01227	3300013133-59|PPLPNCIG_00736	3300020740-2|3300020740.a_Ga0207056_1285_1	3300020889-1|3300020889.a_Ga0207113_1110_6	3300020970-2|Ga0206972_1011_36, 3300020970-2|Ga0206972_1017_15, 3300020970-2|Ga0206972_1041_19	7_bin48|JIFKHO_02010, 7_bin48|JIFKHO_07345	8_bin5|LGHLDB_07285	ACE65|ACE65_BP_00100	ACE_VER1|MBX3718451.1, ACE_VER1|MBX3718902.1	AMR_MDS_3053|HRW58033.1	AMR_MDS_5451|HRD56313.1, AMR_MDS_5451|HRD56314.1	AcF125|WP_213158157.1	AlinenLipids_bin-5835|AGNIBB_01485	Amazon_FNV_2010_10_1_1_2|PWU15599.1, Amazon_FNV_2010_10_1_1_2|PWU16126.1	BOG_genome_mining.12|KJNJCJ_05290, BOG_genome_mining.12|KJNJCJ_08220	BP7.bin23|EFJMMN_07610	BWMinHeated_Nextera29_MAG2|DGABAA_06350, BWMinHeated_Nextera29_MAG2|DGABAA_07945	BWMinHeated_Nextera49_MAG1|DKNCPF_00895	BWMinHeated_Nextera75_MAG3|JHDLGO_03005	BWOrgControl_Nextera58_MAG3|HEJINJ_04390, BWOrgControl_Nextera58_MAG3|HEJINJ_04820	BWSM_113|MBIMLD_02900	Bin61_76|Bin61_76_00445
OG0000123	1021942-13|GLLEOLEH_01725	1021942-14|LGBMDHFM_00536	1039689-34|IOFDCPKP_00089	1045192-5|LKKCNNGL_00445	1045240-7|NHDGFNMI_01277	1049244-12|DPKPGIHO_00234	1063924-70|IDDGJEME_01236	1070360-7|MNAFDIOF_01185	1095360-24|OKJDMFIN_00730	1096102-30|LBNIEKCL_00918	1159587-4|Ga0210389_10003187_6	17-3921_L77|WP_201456388.1, 17-3921_L77|WP_201456527.1	3300005529-103|HANACOGF_00602	3300006056-100|IAMNDGCP_00185		3300006177-14|ECKMPJFO_01574	3300009083-135|FEPLNKGK_01470	3300009084-136|FIBMPHPK_00481	3300009084-150|LAOBABEO_01321	3300009703-49|PEBAADJC_00837	3300009709-46|LMICHLKC_00478		3300010035-10|IKNAMKLF_00680	3300011418-10|GGIABPDN_01985, 3300011418-10|GGIABPDN_02070	3300011418-14|HEOKIGJJ_01258	3300012931-71|GKFENFGF_00686	3300013126-109|KNBNGCFK_00999	3300013132-109|MOMFEKKI_01336	3300013133-59|PPLPNCIG_00525	3300020740-2|3300020740.a_Ga0207056_1020_18	3300020889-1|3300020889.a_Ga0207113_1235_3	3300020970-2|Ga0206972_1002_52	7_bin48|JIFKHO_06430	8_bin5|LGHLDB_02130	ACE65|ACE65_BX_00270	ACE_VER1|MBX3718614.1	AMR_MDS_3053|HRW57989.1	AMR_MDS_5451|HRD55401.1	AcF125|WP_213157399.1	AlinenLipids_bin-5835|AGNIBB_04565	Amazon_FNV_2010_10_1_1_2|PWU13339.1	BOG_genome_mining.12|KJNJCJ_02940	BP7.bin23|EFJMMN_01170	BWMinHeated_Nextera29_MAG2|DGABAA_03260		BWMinHeated_Nextera75_MAG3|JHDLGO_06930	BWOrgControl_Nextera58_MAG3|HEJINJ_08030	BWSM_113|MBIMLD_03930	Bin61_76|Bin61_76_00094
OG0000124	1021942-13|GLLEOLEH_00283	1021942-14|LGBMDHFM_00855	1039689-34|IOFDCPKP_00269	1045192-5|LKKCNNGL_00977	1045240-7|NHDGFNMI_01126	1049244-12|DPKPGIHO_00548	1063924-70|IDDGJEME_00236	1070360-7|MNAFDIOF_01670, 1070360-7|MNAFDIOF_01671, 1070360-7|MNAFDIOF_01672, 1070360-7|MNAFDIOF_02015	1095360-24|OKJDMFIN_00431	1096102-30|LBNIEKCL_01090	1159587-4|Ga0210389_10004014_1	17-3921_L77|WP_201457106.1	3300005529-103|HANACOGF_00736		3300006056-139|LLNDBGHI_00215	3300006177-14|ECKMPJFO_00446	3300009083-135|FEPLNKGK_01229	3300009084-136|FIBMPHPK_01063, 3300009084-136|FIBMPHPK_01855	3300009084-150|LAOBABEO_00932	3300009703-49|PEBAADJC_01301	3300009709-46|LMICHLKC_01212	3300009787-37|NFOFENCB_01632	3300010035-10|IKNAMKLF_00454	3300011418-10|GGIABPDN_01472, 3300011418-10|GGIABPDN_01485	3300011418-14|HEOKIGJJ_01477	3300012931-71|GKFENFGF_00058	3300013126-109|KNBNGCFK_00377	3300013132-109|MOMFEKKI_01233	3300013133-59|PPLPNCIG_00730	3300020740-2|3300020740.a_Ga0207056_1001_57, 3300020740-2|3300020740.a_Ga0207056_1016_4		3300020970-2|Ga0206972_1050_12	7_bin48|JIFKHO_02035	8_bin5|LGHLDB_04880		ACE_VER1|MBX3719580.1	AMR_MDS_3053|HRW58283.1	AMR_MDS_5451|HRD55197.1	AcF125|WP_213158491.1	AlinenLipids_bin-5835|AGNIBB_01735	Amazon_FNV_2010_10_1_1_2|PWU14057.1	BOG_genome_mining.12|KJNJCJ_08040	BP7.bin23|EFJMMN_08180	BWMinHeated_Nextera29_MAG2|DGABAA_01200	BWMinHeated_Nextera49_MAG1|DKNCPF_07485, BWMinHeated_Nextera49_MAG1|DKNCPF_07490	BWMinHeated_Nextera75_MAG3|JHDLGO_00460	BWOrgControl_Nextera58_MAG3|HEJINJ_02535	BWSM_113|MBIMLD_07090	Bin61_76|Bin61_76_01133
OG0000125	1021942-13|GLLEOLEH_00909	1021942-14|LGBMDHFM_00302		1045192-5|LKKCNNGL_01160		1049244-12|DPKPGIHO_00108	1063924-70|IDDGJEME_00489	1070360-7|MNAFDIOF_01576	1095360-24|OKJDMFIN_00673	1096102-30|LBNIEKCL_00264	1159587-4|Ga0210389_10040267_1	17-3921_L77|WP_201456299.1	3300005529-103|HANACOGF_01091	3300006056-100|IAMNDGCP_00495		3300006177-14|ECKMPJFO_01282	3300009083-135|FEPLNKGK_00677	3300009084-136|FIBMPHPK_00287	3300009084-150|LAOBABEO_00385	3300009703-49|PEBAADJC_00049	3300009709-46|LMICHLKC_00063, 3300009709-46|LMICHLKC_00181		3300010035-10|IKNAMKLF_00646	3300011418-10|GGIABPDN_01558		3300012931-71|GKFENFGF_01184	3300013126-109|KNBNGCFK_01055	3300013132-109|MOMFEKKI_00303	3300013133-59|PPLPNCIG_00910	3300020740-2|3300020740.a_Ga0207056_1072_5	3300020889-1|3300020889.a_Ga0207113_1192_5	3300020970-2|Ga0206972_1027_11	7_bin48|JIFKHO_06895	8_bin5|LGHLDB_07640	ACE65|ACE65_CK_01060	ACE_VER1|MBX3718784.1	AMR_MDS_3053|HRW58404.1	AMR_MDS_5451|HRD55976.1, AMR_MDS_5451|HRD55977.1	AcF125|WP_213157194.1	AlinenLipids_bin-5835|AGNIBB_00275	Amazon_FNV_2010_10_1_1_2|PWU13814.1, Amazon_FNV_2010_10_1_1_2|PWU16639.1	BOG_genome_mining.12|KJNJCJ_03995	BP7.bin23|EFJMMN_05360	BWMinHeated_Nextera29_MAG2|DGABAA_04050, BWMinHeated_Nextera29_MAG2|DGABAA_05230	BWMinHeated_Nextera49_MAG1|DKNCPF_05780		BWOrgControl_Nextera58_MAG3|HEJINJ_08085	BWSM_113|MBIMLD_01870	Bin61_76|Bin61_76_00455
OG0000126	1021942-13|GLLEOLEH_01729	1021942-14|LGBMDHFM_00531	1039689-34|IOFDCPKP_00085, 1039689-34|IOFDCPKP_00086	1045192-5|LKKCNNGL_00861	1045240-7|NHDGFNMI_00606	1049244-12|DPKPGIHO_00164		1070360-7|MNAFDIOF_01182	1095360-24|OKJDMFIN_00727	1096102-30|LBNIEKCL_00922	1159587-4|Ga0210389_10003187_3	17-3921_L77|WP_201456530.1	3300005529-103|HANACOGF_00598	3300006056-100|IAMNDGCP_00026	3300006056-139|LLNDBGHI_00433	3300006177-14|ECKMPJFO_01578	3300009083-135|FEPLNKGK_01473	3300009084-136|FIBMPHPK_00484	3300009084-150|LAOBABEO_01318	3300009703-49|PEBAADJC_00834	3300009709-46|LMICHLKC_00474	3300009787-37|NFOFENCB_01140	3300010035-10|IKNAMKLF_00677	3300011418-10|GGIABPDN_01358, 3300011418-10|GGIABPDN_01988	3300011418-14|HEOKIGJJ_01255	3300012931-71|GKFENFGF_00094	3300013126-109|KNBNGCFK_00995	3300013132-109|MOMFEKKI_01341	3300013133-59|PPLPNCIG_00529	3300020740-2|3300020740.a_Ga0207056_1016_13	3300020889-1|3300020889.a_Ga0207113_1104_4	3300020970-2|Ga0206972_1002_48	7_bin48|JIFKHO_06405, 7_bin48|JIFKHO_06410	8_bin5|LGHLDB_02110	ACE65|ACE65_BX_00300	ACE_VER1|MBX3718609.1	AMR_MDS_3053|HRW57986.1	AMR_MDS_5451|HRD55404.1, AMR_MDS_5451|HRD55405.1	AcF125|WP_213157402.1	AlinenLipids_bin-5835|AGNIBB_05170	Amazon_FNV_2010_10_1_1_2|PWU13343.1	BOG_genome_mining.12|KJNJCJ_02960	BP7.bin23|EFJMMN_08045	BWMinHeated_Nextera29_MAG2|DGABAA_03240		BWMinHeated_Nextera75_MAG3|JHDLGO_06910	BWOrgControl_Nextera58_MAG3|HEJINJ_05190	BWSM_113|MBIMLD_03910	Bin61_76|Bin61_76_00097
OG0000127		1021942-14|LGBMDHFM_01215		1045192-5|LKKCNNGL_00336, 1045192-5|LKKCNNGL_00822, 1045192-5|LKKCNNGL_00846						1096102-30|LBNIEKCL_01543				3300006056-100|IAMNDGCP_00830, 3300006056-100|IAMNDGCP_00897, 3300006056-100|IAMNDGCP_01382		3300006177-14|ECKMPJFO_01664	3300009083-135|FEPLNKGK_00023, 3300009083-135|FEPLNKGK_00049, 3300009083-135|FEPLNKGK_00130, 3300009083-135|FEPLNKGK_00234, 3300009083-135|FEPLNKGK_00293, 3300009083-135|FEPLNKGK_00373, 3300009083-135|FEPLNKGK_00382, 3300009083-135|FEPLNKGK_00453, 3300009083-135|FEPLNKGK_00603, 3300009083-135|FEPLNKGK_00604, 3300009083-135|FEPLNKGK_00607, 3300009083-135|FEPLNKGK_00710, 3300009083-135|FEPLNKGK_007…	3300009084-136|FIBMPHPK_00119, 3300009084-136|FIBMPHPK_00162, 3300009084-136|FIBMPHPK_00167, 3300009084-136|FIBMPHPK_00241, 3300009084-136|FIBMPHPK_00351, 3300009084-136|FIBMPHPK_00621, 3300009084-136|FIBMPHPK_00622, 3300009084-136|FIBMPHPK_00748, 3300009084-136|FIBMPHPK_00753, 3300009084-136|FIBMPHPK_00788, 3300009084-136|FIBMPHPK_01124, 3300009084-136|FIBMPHPK_01365, 3300009084-136|FIBMPHPK_015…				3300009787-37|NFOFENCB_00159, 3300009787-37|NFOFENCB_00318, 3300009787-37|NFOFENCB_00660, 3300009787-37|NFOFENCB_00816, 3300009787-37|NFOFENCB_01395, 3300009787-37|NFOFENCB_01407, 3300009787-37|NFOFENCB_01408	3300010035-10|IKNAMKLF_00992	3300011418-10|GGIABPDN_00348, 3300011418-10|GGIABPDN_00586, 3300011418-10|GGIABPDN_00998, 3300011418-10|GGIABPDN_01668, 3300011418-10|GGIABPDN_01779, 3300011418-10|GGIABPDN_01928, 3300011418-10|GGIABPDN_02308						3300020740-2|3300020740.a_Ga0207056_1009_3					ACE65|ACE65_AJ_00020			AMR_MDS_5451|HRD55492.1	AcF125|WP_213157536.1					BWMinHeated_Nextera29_MAG2|DGABAA_00005, BWMinHeated_Nextera29_MAG2|DGABAA_01785, BWMinHeated_Nextera29_MAG2|DGABAA_02705, BWMinHeated_Nextera29_MAG2|DGABAA_06140	BWMinHeated_Nextera49_MAG1|DKNCPF_00855		BWOrgControl_Nextera58_MAG3|HEJINJ_03970	BWSM_113|MBIMLD_00860, BWSM_113|MBIMLD_00865, BWSM_113|MBIMLD_01105, BWSM_113|MBIMLD_01110, BWSM_113|MBIMLD_04050, BWSM_113|MBIMLD_04370, BWSM_113|MBIMLD_04470, BWSM_113|MBIMLD_05695, BWSM_113|MBIMLD_06045, BWSM_113|MBIMLD_07425
OG0000128	1021942-13|GLLEOLEH_00350, 1021942-13|GLLEOLEH_00351, 1021942-13|GLLEOLEH_01534						1063924-70|IDDGJEME_00079, 1063924-70|IDDGJEME_00600			1096102-30|LBNIEKCL_00057, 1096102-30|LBNIEKCL_00473	1159587-4|Ga0210389_10000737_24		3300005529-103|HANACOGF_01005, 3300005529-103|HANACOGF_01211, 3300005529-103|HANACOGF_01374	3300006056-100|IAMNDGCP_01335, 3300006056-100|IAMNDGCP_01475	3300006056-139|LLNDBGHI_00684	3300006177-14|ECKMPJFO_00773				3300009703-49|PEBAADJC_00193, 3300009703-49|PEBAADJC_00443, 3300009703-49|PEBAADJC_00943, 3300009703-49|PEBAADJC_01212, 3300009703-49|PEBAADJC_01314	3300009709-46|LMICHLKC_00023, 3300009709-46|LMICHLKC_00024, 3300009709-46|LMICHLKC_00086, 3300009709-46|LMICHLKC_00664		3300010035-10|IKNAMKLF_01123	3300011418-10|GGIABPDN_00178, 3300011418-10|GGIABPDN_01097, 3300011418-10|GGIABPDN_01901			3300013126-109|KNBNGCFK_00651	3300013132-109|MOMFEKKI_00083	3300013133-59|PPLPNCIG_00197			3300020970-2|Ga0206972_1054_26, 3300020970-2|Ga0206972_1104_20, 3300020970-2|Ga0206972_1149_4	7_bin48|JIFKHO_02360, 7_bin48|JIFKHO_04800	8_bin5|LGHLDB_01035, 8_bin5|LGHLDB_03275		ACE_VER1|MBX3718208.1, ACE_VER1|MBX3719517.1, ACE_VER1|MBX3719518.1, ACE_VER1|MBX3719656.1, ACE_VER1|MBX3719870.1				AlinenLipids_bin-5835|AGNIBB_04875, AlinenLipids_bin-5835|AGNIBB_04880, AlinenLipids_bin-5835|AGNIBB_05400		BOG_genome_mining.12|KJNJCJ_03470, BOG_genome_mining.12|KJNJCJ_04385, BOG_genome_mining.12|KJNJCJ_09200	BP7.bin23|EFJMMN_02570	BWMinHeated_Nextera29_MAG2|DGABAA_07700		BWMinHeated_Nextera75_MAG3|JHDLGO_00080, BWMinHeated_Nextera75_MAG3|JHDLGO_04955, BWMinHeated_Nextera75_MAG3|JHDLGO_05480	BWOrgControl_Nextera58_MAG3|HEJINJ_00175, BWOrgControl_Nextera58_MAG3|HEJINJ_02150, BWOrgControl_Nextera58_MAG3|HEJINJ_04230	BWSM_113|MBIMLD_04120, BWSM_113|MBIMLD_06170	Bin61_76|Bin61_76_00185, Bin61_76|Bin61_76_00630, Bin61_76|Bin61_76_00631
OG0000129	1021942-13|GLLEOLEH_00923	1021942-14|LGBMDHFM_00441, 1021942-14|LGBMDHFM_00526						1070360-7|MNAFDIOF_00655, 1070360-7|MNAFDIOF_01173	1095360-24|OKJDMFIN_01237	1096102-30|LBNIEKCL_01580	1159587-4|Ga0210389_10001577_4	17-3921_L77|WP_201456271.1				3300006177-14|ECKMPJFO_00491, 3300006177-14|ECKMPJFO_01582	3300009083-135|FEPLNKGK_00829, 3300009083-135|FEPLNKGK_01478	3300009084-136|FIBMPHPK_00489	3300009084-150|LAOBABEO_01311	3300009703-49|PEBAADJC_00681, 3300009703-49|PEBAADJC_00727		3300009787-37|NFOFENCB_00576		3300011418-10|GGIABPDN_00070, 3300011418-10|GGIABPDN_01209	3300011418-14|HEOKIGJJ_00981	3300012931-71|GKFENFGF_00603, 3300012931-71|GKFENFGF_01100			3300013133-59|PPLPNCIG_00299	3300020740-2|3300020740.a_Ga0207056_1026_10, 3300020740-2|3300020740.a_Ga0207056_1072_13	3300020889-1|3300020889.a_Ga0207113_1046_31				ACE65|ACE65_BL_00110, ACE65|ACE65_BU_00030	ACE_VER1|MBX3719083.1	AMR_MDS_3053|HRW58218.1	AMR_MDS_5451|HRD55423.1	AcF125|WP_213157233.1, AcF125|WP_213157282.1	AlinenLipids_bin-5835|AGNIBB_00815, AlinenLipids_bin-5835|AGNIBB_03020, AlinenLipids_bin-5835|AGNIBB_05135			BP7.bin23|EFJMMN_03880, BP7.bin23|EFJMMN_08085	BWMinHeated_Nextera29_MAG2|DGABAA_02715	BWMinHeated_Nextera49_MAG1|DKNCPF_06850		BWOrgControl_Nextera58_MAG3|HEJINJ_04615		Bin61_76|Bin61_76_00799, Bin61_76|Bin61_76_01237
OG0000130		1021942-14|LGBMDHFM_01262	1039689-34|IOFDCPKP_00537	1045192-5|LKKCNNGL_00880	1045240-7|NHDGFNMI_01014	1049244-12|DPKPGIHO_00973	1063924-70|IDDGJEME_01115	1070360-7|MNAFDIOF_00724, 1070360-7|MNAFDIOF_01768	1095360-24|OKJDMFIN_01318	1096102-30|LBNIEKCL_00420	1159587-4|Ga0210389_10001178_1, 1159587-4|Ga0210389_10008446_1	17-3921_L77|WP_201456610.1	3300005529-103|HANACOGF_00405	3300006056-100|IAMNDGCP_00726	3300006056-139|LLNDBGHI_00432	3300006177-14|ECKMPJFO_00873	3300009083-135|FEPLNKGK_00139	3300009084-136|FIBMPHPK_00592		3300009703-49|PEBAADJC_01450	3300009709-46|LMICHLKC_01548	3300009787-37|NFOFENCB_01664	3300010035-10|IKNAMKLF_00229	3300011418-10|GGIABPDN_01961	3300011418-14|HEOKIGJJ_01205	3300012931-71|GKFENFGF_00189	3300013126-109|KNBNGCFK_00853	3300013132-109|MOMFEKKI_00454	3300013133-59|PPLPNCIG_00467	3300020740-2|3300020740.a_Ga0207056_1003_16, 3300020740-2|3300020740.a_Ga0207056_1060_5	3300020889-1|3300020889.a_Ga0207113_1189_1		7_bin48|JIFKHO_04845	8_bin5|LGHLDB_03305	ACE65|ACE65_BU_00050	ACE_VER1|MBX3718433.1		AMR_MDS_5451|HRD56273.1	AcF125|WP_213156926.1	AlinenLipids_bin-5835|AGNIBB_02415	Amazon_FNV_2010_10_1_1_2|PWU16434.1	BOG_genome_mining.12|KJNJCJ_08300	BP7.bin23|EFJMMN_03185, BP7.bin23|EFJMMN_04200	BWMinHeated_Nextera29_MAG2|DGABAA_03765	BWMinHeated_Nextera49_MAG1|DKNCPF_05250		BWOrgControl_Nextera58_MAG3|HEJINJ_08185	BWSM_113|MBIMLD_04505	Bin61_76|Bin61_76_00062
OG0000131	1021942-13|GLLEOLEH_00452, 1021942-13|GLLEOLEH_01164, 1021942-13|GLLEOLEH_01223		1039689-34|IOFDCPKP_00264				1063924-70|IDDGJEME_00518	1070360-7|MNAFDIOF_00808		1096102-30|LBNIEKCL_00954				3300006056-100|IAMNDGCP_01100, 3300006056-100|IAMNDGCP_01101		3300006177-14|ECKMPJFO_00222, 3300006177-14|ECKMPJFO_00767				3300009703-49|PEBAADJC_01109, 3300009703-49|PEBAADJC_01110, 3300009703-49|PEBAADJC_01111	3300009709-46|LMICHLKC_00064, 3300009709-46|LMICHLKC_01226	3300009787-37|NFOFENCB_01536				3300012931-71|GKFENFGF_00796, 3300012931-71|GKFENFGF_00888				3300020740-2|3300020740.a_Ga0207056_1004_58, 3300020740-2|3300020740.a_Ga0207056_1051_6, 3300020740-2|3300020740.a_Ga0207056_1163_9	3300020889-1|3300020889.a_Ga0207113_1065_26, 3300020889-1|3300020889.a_Ga0207113_1201_6	3300020970-2|Ga0206972_1028_1, 3300020970-2|Ga0206972_1102_6, 3300020970-2|Ga0206972_1131_20, 3300020970-2|Ga0206972_1155_14	7_bin48|JIFKHO_01140			ACE_VER1|MBX3719428.1, ACE_VER1|MBX3719430.1, ACE_VER1|MBX3719924.1, ACE_VER1|MBX3719993.1				AlinenLipids_bin-5835|AGNIBB_03675, AlinenLipids_bin-5835|AGNIBB_04645		BOG_genome_mining.12|KJNJCJ_05690		BWMinHeated_Nextera29_MAG2|DGABAA_00355, BWMinHeated_Nextera29_MAG2|DGABAA_03665, BWMinHeated_Nextera29_MAG2|DGABAA_05050, BWMinHeated_Nextera29_MAG2|DGABAA_06735	BWMinHeated_Nextera49_MAG1|DKNCPF_01560, BWMinHeated_Nextera49_MAG1|DKNCPF_04225, BWMinHeated_Nextera49_MAG1|DKNCPF_05495, BWMinHeated_Nextera49_MAG1|DKNCPF_06640	BWMinHeated_Nextera75_MAG3|JHDLGO_02795, BWMinHeated_Nextera75_MAG3|JHDLGO_03605, BWMinHeated_Nextera75_MAG3|JHDLGO_04400		BWSM_113|MBIMLD_03050	Bin61_76|Bin61_76_00419
OG0000132	1021942-13|GLLEOLEH_00512, 1021942-13|GLLEOLEH_01337	1021942-14|LGBMDHFM_01217	1039689-34|IOFDCPKP_00761		1045240-7|NHDGFNMI_01208		1063924-70|IDDGJEME_00509	1070360-7|MNAFDIOF_01156, 1070360-7|MNAFDIOF_01303	1095360-24|OKJDMFIN_00920	1096102-30|LBNIEKCL_00474, 1096102-30|LBNIEKCL_00849	1159587-4|Ga0210389_10000737_25, 1159587-4|Ga0210389_10025878_4		3300005529-103|HANACOGF_00427, 3300005529-103|HANACOGF_01601			3300006177-14|ECKMPJFO_00123, 3300006177-14|ECKMPJFO_00794			3300009084-150|LAOBABEO_00742, 3300009084-150|LAOBABEO_01768	3300009703-49|PEBAADJC_00336	3300009709-46|LMICHLKC_00883, 3300009709-46|LMICHLKC_01440	3300009787-37|NFOFENCB_01330, 3300009787-37|NFOFENCB_01331, 3300009787-37|NFOFENCB_01332, 3300009787-37|NFOFENCB_01333		3300011418-10|GGIABPDN_01017	3300011418-14|HEOKIGJJ_00184, 3300011418-14|HEOKIGJJ_01383	3300012931-71|GKFENFGF_01304	3300013126-109|KNBNGCFK_01145	3300013132-109|MOMFEKKI_00082, 3300013132-109|MOMFEKKI_00153	3300013133-59|PPLPNCIG_00198	3300020740-2|3300020740.a_Ga0207056_1163_6	3300020889-1|3300020889.a_Ga0207113_1076_7	3300020970-2|Ga0206972_1009_39, 3300020970-2|Ga0206972_1016_30, 3300020970-2|Ga0206972_1097_8	7_bin48|JIFKHO_01570	8_bin5|LGHLDB_05240		ACE_VER1|MBX3719659.1, ACE_VER1|MBX3719774.1, ACE_VER1|MBX3720070.1, ACE_VER1|MBX3720162.1			AcF125|WP_213157647.1, AcF125|WP_213157650.1		Amazon_FNV_2010_10_1_1_2|PWU15624.1	BOG_genome_mining.12|KJNJCJ_03845, BOG_genome_mining.12|KJNJCJ_09270	BP7.bin23|EFJMMN_04320				BWOrgControl_Nextera58_MAG3|HEJINJ_02180, BWOrgControl_Nextera58_MAG3|HEJINJ_03140	BWSM_113|MBIMLD_06175
OG0000133	1021942-13|GLLEOLEH_00144	1021942-14|LGBMDHFM_00506	1039689-34|IOFDCPKP_00254, 1039689-34|IOFDCPKP_00970	1045192-5|LKKCNNGL_00018	1045240-7|NHDGFNMI_00407	1049244-12|DPKPGIHO_00135	1063924-70|IDDGJEME_00412	1070360-7|MNAFDIOF_01632	1095360-24|OKJDMFIN_00111	1096102-30|LBNIEKCL_00953	1159587-4|Ga0210389_10000625_6			3300006056-100|IAMNDGCP_00541	3300006056-139|LLNDBGHI_00381	3300006177-14|ECKMPJFO_01610	3300009083-135|FEPLNKGK_02025	3300009084-136|FIBMPHPK_01530, 3300009084-136|FIBMPHPK_01648	3300009084-150|LAOBABEO_01543	3300009703-49|PEBAADJC_00656	3300009709-46|LMICHLKC_00125	3300009787-37|NFOFENCB_00820	3300010035-10|IKNAMKLF_01089	3300011418-10|GGIABPDN_01019, 3300011418-10|GGIABPDN_01032, 3300011418-10|GGIABPDN_01262	3300011418-14|HEOKIGJJ_00315	3300012931-71|GKFENFGF_00455	3300013126-109|KNBNGCFK_00974	3300013132-109|MOMFEKKI_01376	3300013133-59|PPLPNCIG_01109		3300020889-1|3300020889.a_Ga0207113_1091_10, 3300020889-1|3300020889.a_Ga0207113_1091_11, 3300020889-1|3300020889.a_Ga0207113_1091_12, 3300020889-1|3300020889.a_Ga0207113_1091_9, 3300020889-1|3300020889.a_Ga0207113_1106_1	3300020970-2|Ga0206972_1002_14	7_bin48|JIFKHO_06240	8_bin5|LGHLDB_01990	ACE65|ACE65_CD_01030	ACE_VER1|MBX3718577.1	AMR_MDS_3053|HRW58966.1	AMR_MDS_5451|HRD55991.1	AcF125|WP_213156850.1	AlinenLipids_bin-5835|AGNIBB_03930	Amazon_FNV_2010_10_1_1_2|PWU15767.1	BOG_genome_mining.12|KJNJCJ_08530	BP7.bin23|EFJMMN_03045	BWMinHeated_Nextera29_MAG2|DGABAA_04845	BWMinHeated_Nextera49_MAG1|DKNCPF_00825	BWMinHeated_Nextera75_MAG3|JHDLGO_07340, BWMinHeated_Nextera75_MAG3|JHDLGO_07525	BWOrgControl_Nextera58_MAG3|HEJINJ_07565	BWSM_113|MBIMLD_00695	Bin61_76|Bin61_76_00276
OG0000134								1070360-7|MNAFDIOF_00469	1095360-24|OKJDMFIN_01351	1096102-30|LBNIEKCL_01356	1159587-4|Ga0210389_10005412_11, 1159587-4|Ga0210389_10012883_2		3300005529-103|HANACOGF_01163	3300006056-100|IAMNDGCP_00468, 3300006056-100|IAMNDGCP_00555, 3300006056-100|IAMNDGCP_00583, 3300006056-100|IAMNDGCP_00791, 3300006056-100|IAMNDGCP_01317	3300006056-139|LLNDBGHI_00541				3300009084-150|LAOBABEO_00682, 3300009084-150|LAOBABEO_00683, 3300009084-150|LAOBABEO_00795		3300009709-46|LMICHLKC_01282, 3300009709-46|LMICHLKC_01497	3300009787-37|NFOFENCB_00065		3300011418-10|GGIABPDN_00170, 3300011418-10|GGIABPDN_00171, 3300011418-10|GGIABPDN_01923	3300011418-14|HEOKIGJJ_00594	3300012931-71|GKFENFGF_00320		3300013132-109|MOMFEKKI_00945, 3300013132-109|MOMFEKKI_00946		3300020740-2|3300020740.a_Ga0207056_1004_67, 3300020740-2|3300020740.a_Ga0207056_1011_3, 3300020740-2|3300020740.a_Ga0207056_1027_19, 3300020740-2|3300020740.a_Ga0207056_1042_17, 3300020740-2|3300020740.a_Ga0207056_1050_15, 3300020740-2|3300020740.a_Ga0207056_1072_9, 3300020740-2|3300020740.a_Ga0207056_1163_11	3300020889-1|3300020889.a_Ga0207113_1102_3	3300020970-2|Ga0206972_1002_7				ACE_VER1|MBX3719155.1, ACE_VER1|MBX3719895.1	AMR_MDS_3053|HRW58756.1		AcF125|WP_249274158.1, AcF125|WP_249274159.1		Amazon_FNV_2010_10_1_1_2|PWU13697.1, Amazon_FNV_2010_10_1_1_2|PWU13973.1, Amazon_FNV_2010_10_1_1_2|PWU15355.1	BOG_genome_mining.12|KJNJCJ_00335, BOG_genome_mining.12|KJNJCJ_07935, BOG_genome_mining.12|KJNJCJ_08255	BP7.bin23|EFJMMN_03995, BP7.bin23|EFJMMN_04380, BP7.bin23|EFJMMN_04390	BWMinHeated_Nextera29_MAG2|DGABAA_01635, BWMinHeated_Nextera29_MAG2|DGABAA_04610, BWMinHeated_Nextera29_MAG2|DGABAA_04765, BWMinHeated_Nextera29_MAG2|DGABAA_06600	BWMinHeated_Nextera49_MAG1|DKNCPF_02815, BWMinHeated_Nextera49_MAG1|DKNCPF_06920		BWOrgControl_Nextera58_MAG3|HEJINJ_03905, BWOrgControl_Nextera58_MAG3|HEJINJ_05085, BWOrgControl_Nextera58_MAG3|HEJINJ_07185
OG0000135	1021942-13|GLLEOLEH_00226, 1021942-13|GLLEOLEH_00485, 1021942-13|GLLEOLEH_01592, 1021942-13|GLLEOLEH_01593									1096102-30|LBNIEKCL_01230, 1096102-30|LBNIEKCL_01436				3300006056-100|IAMNDGCP_00051, 3300006056-100|IAMNDGCP_00739, 3300006056-100|IAMNDGCP_00774	3300006056-139|LLNDBGHI_01039			3300009084-136|FIBMPHPK_00139			3300009709-46|LMICHLKC_00177, 3300009709-46|LMICHLKC_00225, 3300009709-46|LMICHLKC_01023, 3300009709-46|LMICHLKC_01457	3300009787-37|NFOFENCB_00204, 3300009787-37|NFOFENCB_00750, 3300009787-37|NFOFENCB_00751		3300011418-10|GGIABPDN_00915, 3300011418-10|GGIABPDN_00990, 3300011418-10|GGIABPDN_01125, 3300011418-10|GGIABPDN_01403	3300011418-14|HEOKIGJJ_00078, 3300011418-14|HEOKIGJJ_01040			3300013132-109|MOMFEKKI_00143, 3300013132-109|MOMFEKKI_00409, 3300013132-109|MOMFEKKI_00579	3300013133-59|PPLPNCIG_00182	3300020740-2|3300020740.a_Ga0207056_1010_33, 3300020740-2|3300020740.a_Ga0207056_1011_8, 3300020740-2|3300020740.a_Ga0207056_1042_21, 3300020740-2|3300020740.a_Ga0207056_1048_11, 3300020740-2|3300020740.a_Ga0207056_1283_1	3300020889-1|3300020889.a_Ga0207113_1171_6	3300020970-2|Ga0206972_1010_37, 3300020970-2|Ga0206972_1024_24, 3300020970-2|Ga0206972_1044_7, 3300020970-2|Ga0206972_1055_26, 3300020970-2|Ga0206972_1153_4, 3300020970-2|Ga0206972_1204_1, 3300020970-2|Ga0206972_1305_5				ACE_VER1|MBX3718414.1					Amazon_FNV_2010_10_1_1_2|PWU13577.1	BOG_genome_mining.12|KJNJCJ_01145, BOG_genome_mining.12|KJNJCJ_01195	BP7.bin23|EFJMMN_05225, BP7.bin23|EFJMMN_06885	BWMinHeated_Nextera29_MAG2|DGABAA_00705, BWMinHeated_Nextera29_MAG2|DGABAA_00740, BWMinHeated_Nextera29_MAG2|DGABAA_00885, BWMinHeated_Nextera29_MAG2|DGABAA_00890	BWMinHeated_Nextera49_MAG1|DKNCPF_05300, BWMinHeated_Nextera49_MAG1|DKNCPF_06300		BWOrgControl_Nextera58_MAG3|HEJINJ_03050, BWOrgControl_Nextera58_MAG3|HEJINJ_05470	BWSM_113|MBIMLD_01295	Bin61_76|Bin61_76_00521
OG0000136	1021942-13|GLLEOLEH_00291	1021942-14|LGBMDHFM_01119				1049244-12|DPKPGIHO_00871			1095360-24|OKJDMFIN_00489	1096102-30|LBNIEKCL_00724, 1096102-30|LBNIEKCL_01541	1159587-4|Ga0210389_10002668_11, 1159587-4|Ga0210389_10005823_6, 1159587-4|Ga0210389_10012754_2			3300006056-100|IAMNDGCP_00997, 3300006056-100|IAMNDGCP_01140, 3300006056-100|IAMNDGCP_01346					3300009084-150|LAOBABEO_01019	3300009703-49|PEBAADJC_00847, 3300009703-49|PEBAADJC_01315	3300009709-46|LMICHLKC_01411					3300012931-71|GKFENFGF_01339	3300013126-109|KNBNGCFK_00114					3300020970-2|Ga0206972_1128_2				ACE_VER1|MBX3719196.1	AMR_MDS_3053|HRW58097.1, AMR_MDS_3053|HRW58510.1			AlinenLipids_bin-5835|AGNIBB_01220	Amazon_FNV_2010_10_1_1_2|PWU13569.1			BWMinHeated_Nextera29_MAG2|DGABAA_02850		BWMinHeated_Nextera75_MAG3|JHDLGO_06650	BWOrgControl_Nextera58_MAG3|HEJINJ_00165	BWSM_113|MBIMLD_01225	Bin61_76|Bin61_76_01266
OG0000137	1021942-13|GLLEOLEH_00324	1021942-14|LGBMDHFM_01085	1039689-34|IOFDCPKP_00505	1045192-5|LKKCNNGL_00204	1045240-7|NHDGFNMI_00015	1049244-12|DPKPGIHO_00147	1063924-70|IDDGJEME_01183	1070360-7|MNAFDIOF_01459	1095360-24|OKJDMFIN_00560, 1095360-24|OKJDMFIN_01004	1096102-30|LBNIEKCL_00526	1159587-4|Ga0210389_10002635_6	17-3921_L77|WP_201456545.1	3300005529-103|HANACOGF_00950	3300006056-100|IAMNDGCP_01201	3300006056-139|LLNDBGHI_00253	3300006177-14|ECKMPJFO_00976	3300009083-135|FEPLNKGK_01829	3300009084-136|FIBMPHPK_01482	3300009084-150|LAOBABEO_01487	3300009703-49|PEBAADJC_01025	3300009709-46|LMICHLKC_00734	3300009787-37|NFOFENCB_00011	3300010035-10|IKNAMKLF_00568	3300011418-10|GGIABPDN_00335	3300011418-14|HEOKIGJJ_01703	3300012931-71|GKFENFGF_01024, 3300012931-71|GKFENFGF_01582	3300013126-109|KNBNGCFK_00575	3300013132-109|MOMFEKKI_00374	3300013133-59|PPLPNCIG_01348	3300020740-2|3300020740.a_Ga0207056_1090_4	3300020889-1|3300020889.a_Ga0207113_1076_10	3300020970-2|Ga0206972_1225_6	7_bin48|JIFKHO_04455	8_bin5|LGHLDB_03010	ACE65|ACE65_BE_00300	ACE_VER1|MBX3718061.1, ACE_VER1|MBX3718921.1	AMR_MDS_3053|HRW58714.1	AMR_MDS_5451|HRD55147.1	AcF125|WP_213157323.1	AlinenLipids_bin-5835|AGNIBB_04995	Amazon_FNV_2010_10_1_1_2|PWU13867.1	BOG_genome_mining.12|KJNJCJ_07605	BP7.bin23|EFJMMN_02745	BWMinHeated_Nextera29_MAG2|DGABAA_07765	BWMinHeated_Nextera49_MAG1|DKNCPF_03695	BWMinHeated_Nextera75_MAG3|JHDLGO_06470, BWMinHeated_Nextera75_MAG3|JHDLGO_06475	BWOrgControl_Nextera58_MAG3|HEJINJ_03895	BWSM_113|MBIMLD_05935	Bin61_76|Bin61_76_00167
OG0000138	1021942-13|GLLEOLEH_00981	1021942-14|LGBMDHFM_01224		1045192-5|LKKCNNGL_00990		1049244-12|DPKPGIHO_00472	1063924-70|IDDGJEME_01285	1070360-7|MNAFDIOF_01153	1095360-24|OKJDMFIN_00326, 1095360-24|OKJDMFIN_01182	1096102-30|LBNIEKCL_01503	1159587-4|Ga0210389_10007903_6	17-3921_L77|WP_201457042.1	3300005529-103|HANACOGF_00387	3300006056-100|IAMNDGCP_00737, 3300006056-100|IAMNDGCP_00796	3300006056-139|LLNDBGHI_00204	3300006177-14|ECKMPJFO_00001	3300009083-135|FEPLNKGK_01927	3300009084-136|FIBMPHPK_00305	3300009084-150|LAOBABEO_01229	3300009703-49|PEBAADJC_00342	3300009709-46|LMICHLKC_00134		3300010035-10|IKNAMKLF_00322	3300011418-10|GGIABPDN_01869	3300011418-14|HEOKIGJJ_00725	3300012931-71|GKFENFGF_01295	3300013126-109|KNBNGCFK_00245	3300013132-109|MOMFEKKI_00789	3300013133-59|PPLPNCIG_00342	3300020740-2|3300020740.a_Ga0207056_1113_1, 3300020740-2|3300020740.a_Ga0207056_1271_2, 3300020740-2|3300020740.a_Ga0207056_1271_3	3300020889-1|3300020889.a_Ga0207113_1077_18	3300020970-2|Ga0206972_1092_7	7_bin48|JIFKHO_03385	8_bin5|LGHLDB_06285	ACE65|ACE65_CQ_00790	ACE_VER1|MBX3719434.1, ACE_VER1|MBX3719505.1	AMR_MDS_3053|HRW58479.1, AMR_MDS_3053|HRW58791.1	AMR_MDS_5451|HRD55445.1, AMR_MDS_5451|HRD55446.1		AlinenLipids_bin-5835|AGNIBB_02185	Amazon_FNV_2010_10_1_1_2|PWU15228.1	BOG_genome_mining.12|KJNJCJ_07185	BP7.bin23|EFJMMN_01730	BWMinHeated_Nextera29_MAG2|DGABAA_03910	BWMinHeated_Nextera49_MAG1|DKNCPF_02285	BWMinHeated_Nextera75_MAG3|JHDLGO_07295	BWOrgControl_Nextera58_MAG3|HEJINJ_02030	BWSM_113|MBIMLD_05400	Bin61_76|Bin61_76_00764
OG0000139	1021942-13|GLLEOLEH_01145	1021942-14|LGBMDHFM_00688	1039689-34|IOFDCPKP_00461	1045192-5|LKKCNNGL_01075	1045240-7|NHDGFNMI_00200	1049244-12|DPKPGIHO_00738	1063924-70|IDDGJEME_00292	1070360-7|MNAFDIOF_01413	1095360-24|OKJDMFIN_00415	1096102-30|LBNIEKCL_00845		17-3921_L77|WP_201456992.1, 17-3921_L77|WP_201456993.1	3300005529-103|HANACOGF_00425	3300006056-100|IAMNDGCP_01018	3300006056-139|LLNDBGHI_00462	3300006177-14|ECKMPJFO_00742	3300009083-135|FEPLNKGK_01314	3300009084-136|FIBMPHPK_00771	3300009084-150|LAOBABEO_00516	3300009703-49|PEBAADJC_00573	3300009709-46|LMICHLKC_00546	3300009787-37|NFOFENCB_01224	3300010035-10|IKNAMKLF_00266	3300011418-10|GGIABPDN_01716	3300011418-14|HEOKIGJJ_00515	3300012931-71|GKFENFGF_01832	3300013126-109|KNBNGCFK_00744	3300013132-109|MOMFEKKI_00969	3300013133-59|PPLPNCIG_00322	3300020740-2|3300020740.a_Ga0207056_1016_10	3300020889-1|3300020889.a_Ga0207113_1033_15		7_bin48|JIFKHO_03090	8_bin5|LGHLDB_06005	ACE65|ACE65_BT_00500	ACE_VER1|MBX3720074.1	AMR_MDS_3053|HRW58186.1	AMR_MDS_5451|HRD55516.1, AMR_MDS_5451|HRD55517.1, AMR_MDS_5451|HRD55518.1, AMR_MDS_5451|HRD55519.1	AcF125|WP_213157717.1	AlinenLipids_bin-5835|AGNIBB_03015	Amazon_FNV_2010_10_1_1_2|PWU14421.1	BOG_genome_mining.12|KJNJCJ_01410	BP7.bin23|EFJMMN_04475	BWMinHeated_Nextera29_MAG2|DGABAA_01305		BWMinHeated_Nextera75_MAG3|JHDLGO_04345	BWOrgControl_Nextera58_MAG3|HEJINJ_01510	BWSM_113|MBIMLD_05135	Bin61_76|Bin61_76_01108
OG0000140						1049244-12|DPKPGIHO_00811, 1049244-12|DPKPGIHO_00922	1063924-70|IDDGJEME_01580		1095360-24|OKJDMFIN_00520, 1095360-24|OKJDMFIN_00521	1096102-30|LBNIEKCL_00450, 1096102-30|LBNIEKCL_00452, 1096102-30|LBNIEKCL_01281	1159587-4|Ga0210389_10002634_12, 1159587-4|Ga0210389_10006034_5, 1159587-4|Ga0210389_10006034_6		3300005529-103|HANACOGF_01361, 3300005529-103|HANACOGF_01362	3300006056-100|IAMNDGCP_00818, 3300006056-100|IAMNDGCP_00819		3300006177-14|ECKMPJFO_01314				3300009703-49|PEBAADJC_01171	3300009709-46|LMICHLKC_00612		3300010035-10|IKNAMKLF_00588, 3300010035-10|IKNAMKLF_00590				3300013126-109|KNBNGCFK_00285, 3300013126-109|KNBNGCFK_00287	3300013132-109|MOMFEKKI_00805, 3300013132-109|MOMFEKKI_01174, 3300013132-109|MOMFEKKI_01475	3300013133-59|PPLPNCIG_00013, 3300013133-59|PPLPNCIG_01223, 3300013133-59|PPLPNCIG_01470		3300020889-1|3300020889.a_Ga0207113_1023_21, 3300020889-1|3300020889.a_Ga0207113_1068_25	3300020970-2|Ga0206972_1287_3, 3300020970-2|Ga0206972_1323_1, 3300020970-2|Ga0206972_1323_2	7_bin48|JIFKHO_04290, 7_bin48|JIFKHO_04735, 7_bin48|JIFKHO_05445	8_bin5|LGHLDB_03915, 8_bin5|LGHLDB_06435, 8_bin5|LGHLDB_06440		ACE_VER1|MBX3718252.1, ACE_VER1|MBX3718253.1, ACE_VER1|MBX3718254.1, ACE_VER1|MBX3718307.1					Amazon_FNV_2010_10_1_1_2|PWU16498.1	BOG_genome_mining.12|KJNJCJ_00160, BOG_genome_mining.12|KJNJCJ_00165, BOG_genome_mining.12|KJNJCJ_00170	BP7.bin23|EFJMMN_01035, BP7.bin23|EFJMMN_05095	BWMinHeated_Nextera29_MAG2|DGABAA_05530		BWMinHeated_Nextera75_MAG3|JHDLGO_03765	BWOrgControl_Nextera58_MAG3|HEJINJ_03210, BWOrgControl_Nextera58_MAG3|HEJINJ_03215	BWSM_113|MBIMLD_04450, BWSM_113|MBIMLD_04455, BWSM_113|MBIMLD_04460, BWSM_113|MBIMLD_04835, BWSM_113|MBIMLD_04840
OG0000141	1021942-13|GLLEOLEH_01264	1021942-14|LGBMDHFM_01299	1039689-34|IOFDCPKP_00397, 1039689-34|IOFDCPKP_01176, 1039689-34|IOFDCPKP_01310	1045192-5|LKKCNNGL_01381	1045240-7|NHDGFNMI_00043	1049244-12|DPKPGIHO_00257	1063924-70|IDDGJEME_01044		1095360-24|OKJDMFIN_01376	1096102-30|LBNIEKCL_00233	1159587-4|Ga0210389_10003272_10	17-3921_L77|WP_201456565.1	3300005529-103|HANACOGF_00011	3300006056-100|IAMNDGCP_00747	3300006056-139|LLNDBGHI_01038	3300006177-14|ECKMPJFO_01117	3300009083-135|FEPLNKGK_01815	3300009084-136|FIBMPHPK_01301	3300009084-150|LAOBABEO_00059	3300009703-49|PEBAADJC_00104	3300009709-46|LMICHLKC_00623, 3300009709-46|LMICHLKC_00893, 3300009709-46|LMICHLKC_01466	3300009787-37|NFOFENCB_00866	3300010035-10|IKNAMKLF_00793	3300011418-10|GGIABPDN_02015	3300011418-14|HEOKIGJJ_01835	3300012931-71|GKFENFGF_00228	3300013126-109|KNBNGCFK_00874	3300013132-109|MOMFEKKI_01106	3300013133-59|PPLPNCIG_01202	3300020740-2|3300020740.a_Ga0207056_1172_2	3300020889-1|3300020889.a_Ga0207113_1171_1	3300020970-2|Ga0206972_1087_16	7_bin48|JIFKHO_05870	8_bin5|LGHLDB_04220	ACE65|ACE65_BO_00180	ACE_VER1|MBX3718501.1	AMR_MDS_3053|HRW58375.1	AMR_MDS_5451|HRD55013.1	AcF125|WP_213156834.1, AcF125|WP_249274167.1	AlinenLipids_bin-5835|AGNIBB_04360	Amazon_FNV_2010_10_1_1_2|PWU15712.1	BOG_genome_mining.12|KJNJCJ_04450	BP7.bin23|EFJMMN_01800, BP7.bin23|EFJMMN_04440	BWMinHeated_Nextera29_MAG2|DGABAA_02065	BWMinHeated_Nextera49_MAG1|DKNCPF_02375	BWMinHeated_Nextera75_MAG3|JHDLGO_01940	BWOrgControl_Nextera58_MAG3|HEJINJ_00900	BWSM_113|MBIMLD_04030	Bin61_76|Bin61_76_00877
OG0000142	1021942-13|GLLEOLEH_01078	1021942-14|LGBMDHFM_00070	1039689-34|IOFDCPKP_00428	1045192-5|LKKCNNGL_00230	1045240-7|NHDGFNMI_00587	1049244-12|DPKPGIHO_00997	1063924-70|IDDGJEME_01491	1070360-7|MNAFDIOF_00798	1095360-24|OKJDMFIN_01162	1096102-30|LBNIEKCL_01116	1159587-4|Ga0210389_10003675_1, 1159587-4|Ga0210389_10015422_1	17-3921_L77|WP_201456723.1	3300005529-103|HANACOGF_01079	3300006056-100|IAMNDGCP_00326		3300006177-14|ECKMPJFO_00903	3300009083-135|FEPLNKGK_01796	3300009084-136|FIBMPHPK_01498	3300009084-150|LAOBABEO_01555	3300009703-49|PEBAADJC_00501	3300009709-46|LMICHLKC_01072	3300009787-37|NFOFENCB_00270	3300010035-10|IKNAMKLF_00788	3300011418-10|GGIABPDN_01549	3300011418-14|HEOKIGJJ_01164	3300012931-71|GKFENFGF_01416	3300013126-109|KNBNGCFK_00499	3300013132-109|MOMFEKKI_00608	3300013133-59|PPLPNCIG_01271	3300020740-2|3300020740.a_Ga0207056_1017_30	3300020889-1|3300020889.a_Ga0207113_1026_26	3300020970-2|Ga0206972_1033_8	7_bin48|JIFKHO_00415	8_bin5|LGHLDB_02370	ACE65|ACE65_BO_00730	ACE_VER1|MBX3719125.1	AMR_MDS_3053|HRW58143.1, AMR_MDS_3053|HRW58884.1	AMR_MDS_5451|HRD55242.1	AcF125|WP_213157431.1	AlinenLipids_bin-5835|AGNIBB_01230	Amazon_FNV_2010_10_1_1_2|PWU14591.1	BOG_genome_mining.12|KJNJCJ_00450	BP7.bin23|EFJMMN_01055	BWMinHeated_Nextera29_MAG2|DGABAA_05850		BWMinHeated_Nextera75_MAG3|JHDLGO_00940, BWMinHeated_Nextera75_MAG3|JHDLGO_07330	BWOrgControl_Nextera58_MAG3|HEJINJ_05510	BWSM_113|MBIMLD_03990	Bin61_76|Bin61_76_00262
OG0000143	1021942-13|GLLEOLEH_01580	1021942-14|LGBMDHFM_00762	1039689-34|IOFDCPKP_01289	1045192-5|LKKCNNGL_00317	1045240-7|NHDGFNMI_01115	1049244-12|DPKPGIHO_00388	1063924-70|IDDGJEME_01354	1070360-7|MNAFDIOF_00272	1095360-24|OKJDMFIN_00168	1096102-30|LBNIEKCL_01154	1159587-4|Ga0210389_10002635_12, 1159587-4|Ga0210389_10011798_1, 1159587-4|Ga0210389_10015233_3	17-3921_L77|WP_201456267.1	3300005529-103|HANACOGF_00304	3300006056-100|IAMNDGCP_00577	3300006056-139|LLNDBGHI_00069	3300006177-14|ECKMPJFO_00422	3300009083-135|FEPLNKGK_00171	3300009084-136|FIBMPHPK_01081	3300009084-150|LAOBABEO_00891	3300009703-49|PEBAADJC_00918	3300009709-46|LMICHLKC_01451	3300009787-37|NFOFENCB_00915	3300010035-10|IKNAMKLF_00741	3300011418-10|GGIABPDN_01466	3300011418-14|HEOKIGJJ_01472	3300012931-71|GKFENFGF_00146	3300013126-109|KNBNGCFK_00566	3300013132-109|MOMFEKKI_00231	3300013133-59|PPLPNCIG_00110	3300020740-2|3300020740.a_Ga0207056_1204_2	3300020889-1|3300020889.a_Ga0207113_1065_34	3300020970-2|Ga0206972_1014_53	7_bin48|JIFKHO_08015	8_bin5|LGHLDB_00625	ACE65|ACE65_CO_00100	ACE_VER1|MBX3719946.1	AMR_MDS_3053|HRW58255.1	AMR_MDS_5451|HRD55078.1, AMR_MDS_5451|HRD55079.1, AMR_MDS_5451|HRD55080.1	AcF125|WP_213156803.1	AlinenLipids_bin-5835|AGNIBB_00110	Amazon_FNV_2010_10_1_1_2|PWU13169.1	BOG_genome_mining.12|KJNJCJ_06415	BP7.bin23|EFJMMN_04935	BWMinHeated_Nextera29_MAG2|DGABAA_01600	BWMinHeated_Nextera49_MAG1|DKNCPF_03205	BWMinHeated_Nextera75_MAG3|JHDLGO_05540		BWSM_113|MBIMLD_03085	Bin61_76|Bin61_76_00145
OG0000144	1021942-13|GLLEOLEH_00730	1021942-14|LGBMDHFM_00242, 1021942-14|LGBMDHFM_00490		1045192-5|LKKCNNGL_00776		1049244-12|DPKPGIHO_00877	1063924-70|IDDGJEME_00342, 1063924-70|IDDGJEME_00343	1070360-7|MNAFDIOF_02181	1095360-24|OKJDMFIN_00525, 1095360-24|OKJDMFIN_01236	1096102-30|LBNIEKCL_00447	1159587-4|Ga0210389_10001577_3, 1159587-4|Ga0210389_10003212_2		3300005529-103|HANACOGF_00809, 3300005529-103|HANACOGF_00826	3300006056-100|IAMNDGCP_00921, 3300006056-100|IAMNDGCP_00922		3300006177-14|ECKMPJFO_00928, 3300006177-14|ECKMPJFO_01499				3300009703-49|PEBAADJC_00643, 3300009703-49|PEBAADJC_01189			3300010035-10|IKNAMKLF_00151, 3300010035-10|IKNAMKLF_00152			3300012931-71|GKFENFGF_00765, 3300012931-71|GKFENFGF_01774	3300013126-109|KNBNGCFK_00469	3300013132-109|MOMFEKKI_00851, 3300013132-109|MOMFEKKI_00852	3300013133-59|PPLPNCIG_00052, 3300013133-59|PPLPNCIG_00053			3300020970-2|Ga0206972_1122_10	7_bin48|JIFKHO_00635, 7_bin48|JIFKHO_00640	8_bin5|LGHLDB_00080, 8_bin5|LGHLDB_00085		ACE_VER1|MBX3718241.1, ACE_VER1|MBX3719079.1	AMR_MDS_3053|HRW58979.1				Amazon_FNV_2010_10_1_1_2|PWU13823.1, Amazon_FNV_2010_10_1_1_2|PWU13824.1	BOG_genome_mining.12|KJNJCJ_03780, BOG_genome_mining.12|KJNJCJ_07280	BP7.bin23|EFJMMN_03640, BP7.bin23|EFJMMN_04350	BWMinHeated_Nextera29_MAG2|DGABAA_07650		BWMinHeated_Nextera75_MAG3|JHDLGO_06160	BWOrgControl_Nextera58_MAG3|HEJINJ_03185, BWOrgControl_Nextera58_MAG3|HEJINJ_04610, BWOrgControl_Nextera58_MAG3|HEJINJ_06815	BWSM_113|MBIMLD_04325, BWSM_113|MBIMLD_04330
OG0000145	1021942-13|GLLEOLEH_01084	1021942-14|LGBMDHFM_00063		1045192-5|LKKCNNGL_00136	1045240-7|NHDGFNMI_01045	1049244-12|DPKPGIHO_00531	1063924-70|IDDGJEME_01484	1070360-7|MNAFDIOF_02311	1095360-24|OKJDMFIN_01154	1096102-30|LBNIEKCL_00349	1159587-4|Ga0210389_10013840_3	17-3921_L77|WP_201457137.1	3300005529-103|HANACOGF_00539	3300006056-100|IAMNDGCP_00307	3300006056-139|LLNDBGHI_00799	3300006177-14|ECKMPJFO_00953	3300009083-135|FEPLNKGK_00777	3300009084-136|FIBMPHPK_00251	3300009084-150|LAOBABEO_00362, 3300009084-150|LAOBABEO_01175	3300009703-49|PEBAADJC_01656	3300009709-46|LMICHLKC_01077	3300009787-37|NFOFENCB_00611	3300010035-10|IKNAMKLF_00637	3300011418-10|GGIABPDN_01540	3300011418-14|HEOKIGJJ_01887		3300013126-109|KNBNGCFK_00166	3300013132-109|MOMFEKKI_00433	3300013133-59|PPLPNCIG_01279	3300020740-2|3300020740.a_Ga0207056_1010_26	3300020889-1|3300020889.a_Ga0207113_1135_18, 3300020889-1|3300020889.a_Ga0207113_1171_3	3300020970-2|Ga0206972_1065_10	7_bin48|JIFKHO_00385	8_bin5|LGHLDB_02340	ACE65|ACE65_BM_00340, ACE65|ACE65_CK_00360	ACE_VER1|MBX3719134.1		AMR_MDS_5451|HRD55593.1	AcF125|WP_213157171.1, AcF125|WP_213158411.1	AlinenLipids_bin-5835|AGNIBB_01200	Amazon_FNV_2010_10_1_1_2|PWU14600.1	BOG_genome_mining.12|KJNJCJ_00405	BP7.bin23|EFJMMN_01095		BWMinHeated_Nextera49_MAG1|DKNCPF_02635, BWMinHeated_Nextera49_MAG1|DKNCPF_07605	BWMinHeated_Nextera75_MAG3|JHDLGO_00915	BWOrgControl_Nextera58_MAG3|HEJINJ_05550	BWSM_113|MBIMLD_03365	Bin61_76|Bin61_76_01270
OG0000146	1021942-13|GLLEOLEH_00280, 1021942-13|GLLEOLEH_01232	1021942-14|LGBMDHFM_00192	1039689-34|IOFDCPKP_00864	1045192-5|LKKCNNGL_00507	1045240-7|NHDGFNMI_01300	1049244-12|DPKPGIHO_00025	1063924-70|IDDGJEME_00232	1070360-7|MNAFDIOF_00259	1095360-24|OKJDMFIN_00424	1096102-30|LBNIEKCL_01086	1159587-4|Ga0210389_10004498_5	17-3921_L77|WP_201457006.1	3300005529-103|HANACOGF_00893	3300006056-100|IAMNDGCP_00969	3300006056-139|LLNDBGHI_00665	3300006177-14|ECKMPJFO_00443	3300009083-135|FEPLNKGK_00720	3300009084-136|FIBMPHPK_01843	3300009084-150|LAOBABEO_00169	3300009703-49|PEBAADJC_01303	3300009709-46|LMICHLKC_00464, 3300009709-46|LMICHLKC_01209	3300009787-37|NFOFENCB_01232	3300010035-10|IKNAMKLF_00452	3300011418-10|GGIABPDN_02164	3300011418-14|HEOKIGJJ_00157	3300012931-71|GKFENFGF_00056	3300013126-109|KNBNGCFK_00372	3300013132-109|MOMFEKKI_01239	3300013133-59|PPLPNCIG_01055	3300020740-2|3300020740.a_Ga0207056_1048_17	3300020889-1|3300020889.a_Ga0207113_1064_6	3300020970-2|Ga0206972_1050_8	7_bin48|JIFKHO_02065	8_bin5|LGHLDB_04900	ACE65|ACE65_AJ_00230	ACE_VER1|MBX3719588.1	AMR_MDS_3053|HRW58285.1	AMR_MDS_5451|HRD54801.1	AcF125|WP_213157971.1, AcF125|WP_213158440.1	AlinenLipids_bin-5835|AGNIBB_00850	Amazon_FNV_2010_10_1_1_2|PWU14054.1	BOG_genome_mining.12|KJNJCJ_08055	BP7.bin23|EFJMMN_08730	BWMinHeated_Nextera29_MAG2|DGABAA_01180		BWMinHeated_Nextera75_MAG3|JHDLGO_00445	BWOrgControl_Nextera58_MAG3|HEJINJ_02570	BWSM_113|MBIMLD_07100	Bin61_76|Bin61_76_00559
OG0000147	1021942-13|GLLEOLEH_00407	1021942-14|LGBMDHFM_00172	1039689-34|IOFDCPKP_00583	1045192-5|LKKCNNGL_00535	1045240-7|NHDGFNMI_00950		1063924-70|IDDGJEME_01554	1070360-7|MNAFDIOF_01327	1095360-24|OKJDMFIN_00226	1096102-30|LBNIEKCL_01300	1159587-4|Ga0210389_10055898_4	17-3921_L77|WP_201456816.1	3300005529-103|HANACOGF_01419	3300006056-100|IAMNDGCP_00550	3300006056-139|LLNDBGHI_00273	3300006177-14|ECKMPJFO_00165	3300009083-135|FEPLNKGK_00886	3300009084-136|FIBMPHPK_01341	3300009084-150|LAOBABEO_00186	3300009703-49|PEBAADJC_01350	3300009709-46|LMICHLKC_01132	3300009787-37|NFOFENCB_01642	3300010035-10|IKNAMKLF_00348	3300011418-10|GGIABPDN_00111	3300011418-14|HEOKIGJJ_01468	3300012931-71|GKFENFGF_01080	3300013126-109|KNBNGCFK_00019, 3300013126-109|KNBNGCFK_00806	3300013132-109|MOMFEKKI_00192	3300013133-59|PPLPNCIG_01013	3300020740-2|3300020740.a_Ga0207056_1075_3	3300020889-1|3300020889.a_Ga0207113_1064_25	3300020970-2|Ga0206972_1009_56	7_bin48|JIFKHO_03630	8_bin5|LGHLDB_01125	ACE65|ACE65_CD_00410	ACE_VER1|MBX3720108.1		AMR_MDS_5451|HRD55275.1	AcF125|WP_006340871.1	AlinenLipids_bin-5835|AGNIBB_02895		BOG_genome_mining.12|KJNJCJ_00660	BP7.bin23|EFJMMN_04735	BWMinHeated_Nextera29_MAG2|DGABAA_06565	BWMinHeated_Nextera49_MAG1|DKNCPF_07365	BWMinHeated_Nextera75_MAG3|JHDLGO_01550	BWOrgControl_Nextera58_MAG3|HEJINJ_06860	BWSM_113|MBIMLD_07580	Bin61_76|Bin61_76_01225
OG0000148	1021942-13|GLLEOLEH_00831	1021942-14|LGBMDHFM_00966	1039689-34|IOFDCPKP_00453, 1039689-34|IOFDCPKP_00454	1045192-5|LKKCNNGL_01397		1049244-12|DPKPGIHO_00406	1063924-70|IDDGJEME_00461, 1063924-70|IDDGJEME_01362	1070360-7|MNAFDIOF_00817	1095360-24|OKJDMFIN_01528	1096102-30|LBNIEKCL_00654	1159587-4|Ga0210389_10000958_4	17-3921_L77|WP_201456501.1	3300005529-103|HANACOGF_00812	3300006056-100|IAMNDGCP_00904		3300006177-14|ECKMPJFO_01379	3300009083-135|FEPLNKGK_00826	3300009084-136|FIBMPHPK_01513	3300009084-150|LAOBABEO_00506	3300009703-49|PEBAADJC_00186, 3300009703-49|PEBAADJC_01401	3300009709-46|LMICHLKC_00333	3300009787-37|NFOFENCB_00832	3300010035-10|IKNAMKLF_01079	3300011418-10|GGIABPDN_00640	3300011418-14|HEOKIGJJ_01178	3300012931-71|GKFENFGF_00983	3300013126-109|KNBNGCFK_00686	3300013132-109|MOMFEKKI_00224	3300013133-59|PPLPNCIG_00488	3300020740-2|3300020740.a_Ga0207056_1013_28	3300020889-1|3300020889.a_Ga0207113_1130_3	3300020970-2|Ga0206972_1041_11	7_bin48|JIFKHO_05215	8_bin5|LGHLDB_03610	ACE65|ACE65_BE_00950	ACE_VER1|MBX3718339.1		AMR_MDS_5451|HRD55722.1	AcF125|WP_213157253.1	AlinenLipids_bin-5835|AGNIBB_01545	Amazon_FNV_2010_10_1_1_2|PWU15273.1		BP7.bin23|EFJMMN_00450	BWMinHeated_Nextera29_MAG2|DGABAA_04555		BWMinHeated_Nextera75_MAG3|JHDLGO_06620	BWOrgControl_Nextera58_MAG3|HEJINJ_01420	BWSM_113|MBIMLD_03645	Bin61_76|Bin61_76_00656
OG0000149	1021942-13|GLLEOLEH_01489	1021942-14|LGBMDHFM_00260	1039689-34|IOFDCPKP_00250	1045192-5|LKKCNNGL_01181	1045240-7|NHDGFNMI_01012	1049244-12|DPKPGIHO_00512	1063924-70|IDDGJEME_01267			1096102-30|LBNIEKCL_01649		17-3921_L77|WP_201456346.1, 17-3921_L77|WP_201456746.1	3300005529-103|HANACOGF_01064	3300006056-100|IAMNDGCP_01359	3300006056-139|LLNDBGHI_01060	3300006177-14|ECKMPJFO_01619			3300009084-150|LAOBABEO_00985	3300009703-49|PEBAADJC_00963		3300009787-37|NFOFENCB_00228, 3300009787-37|NFOFENCB_00687	3300010035-10|IKNAMKLF_00249	3300011418-10|GGIABPDN_01444, 3300011418-10|GGIABPDN_01563		3300012931-71|GKFENFGF_00782	3300013126-109|KNBNGCFK_00089	3300013132-109|MOMFEKKI_00927	3300013133-59|PPLPNCIG_00279	3300020740-2|3300020740.a_Ga0207056_1006_57, 3300020740-2|3300020740.a_Ga0207056_1019_23	3300020889-1|3300020889.a_Ga0207113_1186_4			8_bin5|LGHLDB_07155		ACE_VER1|MBX3719061.1	AMR_MDS_3053|HRW58842.1		AcF125|WP_213157740.1, AcF125|WP_249274097.1	AlinenLipids_bin-5835|AGNIBB_00220			BP7.bin23|EFJMMN_05695		BWMinHeated_Nextera49_MAG1|DKNCPF_05520, BWMinHeated_Nextera49_MAG1|DKNCPF_07880	BWMinHeated_Nextera75_MAG3|JHDLGO_01225	BWOrgControl_Nextera58_MAG3|HEJINJ_00315	BWSM_113|MBIMLD_02785	Bin61_76|Bin61_76_00466
OG0000150	1021942-13|GLLEOLEH_00155, 1021942-13|GLLEOLEH_00583	1021942-14|LGBMDHFM_00496		1045192-5|LKKCNNGL_00564		1049244-12|DPKPGIHO_00868	1063924-70|IDDGJEME_01216		1095360-24|OKJDMFIN_00622, 1095360-24|OKJDMFIN_01323	1096102-30|LBNIEKCL_01280	1159587-4|Ga0210389_10013840_7		3300005529-103|HANACOGF_00064, 3300005529-103|HANACOGF_00567	3300006056-100|IAMNDGCP_00132							3300009709-46|LMICHLKC_00179, 3300009709-46|LMICHLKC_00374, 3300009709-46|LMICHLKC_00565, 3300009709-46|LMICHLKC_00760			3300011418-10|GGIABPDN_01735		3300012931-71|GKFENFGF_00064		3300013132-109|MOMFEKKI_01279	3300013133-59|PPLPNCIG_00862			3300020970-2|Ga0206972_1091_7				ACE_VER1|MBX3718551.1, ACE_VER1|MBX3718989.1					Amazon_FNV_2010_10_1_1_2|PWU14885.1	BOG_genome_mining.12|KJNJCJ_08390, BOG_genome_mining.12|KJNJCJ_08640, BOG_genome_mining.12|KJNJCJ_08855	BP7.bin23|EFJMMN_05485, BP7.bin23|EFJMMN_05590	BWMinHeated_Nextera29_MAG2|DGABAA_01800, BWMinHeated_Nextera29_MAG2|DGABAA_02285, BWMinHeated_Nextera29_MAG2|DGABAA_06775			BWOrgControl_Nextera58_MAG3|HEJINJ_03615, BWOrgControl_Nextera58_MAG3|HEJINJ_04125, BWOrgControl_Nextera58_MAG3|HEJINJ_04570	BWSM_113|MBIMLD_05860
OG0000151	1021942-13|GLLEOLEH_00822	1021942-14|LGBMDHFM_00957	1039689-34|IOFDCPKP_00480	1045192-5|LKKCNNGL_01095		1049244-12|DPKPGIHO_00623	1063924-70|IDDGJEME_01529	1070360-7|MNAFDIOF_01654	1095360-24|OKJDMFIN_01518, 1095360-24|OKJDMFIN_01661	1096102-30|LBNIEKCL_00667	1159587-4|Ga0210389_10029929_5		3300005529-103|HANACOGF_00742, 3300005529-103|HANACOGF_01276, 3300005529-103|HANACOGF_01315	3300006056-100|IAMNDGCP_00643	3300006056-139|LLNDBGHI_00670	3300006177-14|ECKMPJFO_00595	3300009083-135|FEPLNKGK_00963	3300009084-136|FIBMPHPK_00664		3300009703-49|PEBAADJC_01393	3300009709-46|LMICHLKC_01487	3300009787-37|NFOFENCB_00136	3300010035-10|IKNAMKLF_00975	3300011418-10|GGIABPDN_00402, 3300011418-10|GGIABPDN_02289	3300011418-14|HEOKIGJJ_00796			3300013132-109|MOMFEKKI_00217	3300013133-59|PPLPNCIG_01064	3300020740-2|3300020740.a_Ga0207056_1005_55	3300020889-1|3300020889.a_Ga0207113_1091_14	3300020970-2|Ga0206972_1041_27	7_bin48|JIFKHO_05255	8_bin5|LGHLDB_04750	ACE65|ACE65_BC_00200	ACE_VER1|MBX3718320.1, ACE_VER1|MBX3719473.1	AMR_MDS_3053|HRW58674.1	AMR_MDS_5451|HRD56248.1	AcF125|WP_213157183.1	AlinenLipids_bin-5835|AGNIBB_01870	Amazon_FNV_2010_10_1_1_2|PWU14914.1	BOG_genome_mining.12|KJNJCJ_01570	BP7.bin23|EFJMMN_00405	BWMinHeated_Nextera29_MAG2|DGABAA_04605	BWMinHeated_Nextera49_MAG1|DKNCPF_01360, BWMinHeated_Nextera49_MAG1|DKNCPF_02865	BWMinHeated_Nextera75_MAG3|JHDLGO_04250, BWMinHeated_Nextera75_MAG3|JHDLGO_04370	BWOrgControl_Nextera58_MAG3|HEJINJ_01480	BWSM_113|MBIMLD_06945	Bin61_76|Bin61_76_00788
OG0000152	1021942-13|GLLEOLEH_01199	1021942-14|LGBMDHFM_00094	1039689-34|IOFDCPKP_00734, 1039689-34|IOFDCPKP_00735	1045192-5|LKKCNNGL_01013	1045240-7|NHDGFNMI_01268	1049244-12|DPKPGIHO_00603	1063924-70|IDDGJEME_01374	1070360-7|MNAFDIOF_01730	1095360-24|OKJDMFIN_00267	1096102-30|LBNIEKCL_01413	1159587-4|Ga0210389_10010805_1	17-3921_L77|WP_201456859.1	3300005529-103|HANACOGF_01100	3300006056-100|IAMNDGCP_00925	3300006056-139|LLNDBGHI_00993	3300006177-14|ECKMPJFO_01206	3300009083-135|FEPLNKGK_01070	3300009084-136|FIBMPHPK_00687, 3300009084-136|FIBMPHPK_00688	3300009084-150|LAOBABEO_00477	3300009703-49|PEBAADJC_01576	3300009709-46|LMICHLKC_00537	3300009787-37|NFOFENCB_01604	3300010035-10|IKNAMKLF_00924	3300011418-10|GGIABPDN_02311	3300011418-14|HEOKIGJJ_00491	3300012931-71|GKFENFGF_00472	3300013126-109|KNBNGCFK_01110	3300013132-109|MOMFEKKI_00044	3300013133-59|PPLPNCIG_00346	3300020740-2|3300020740.a_Ga0207056_1084_8	3300020889-1|3300020889.a_Ga0207113_1042_29	3300020970-2|Ga0206972_1011_22	7_bin48|JIFKHO_07275	8_bin5|LGHLDB_07340	ACE65|ACE65_BS_00520	ACE_VER1|MBX3718885.1	AMR_MDS_3053|HRW58045.1	AMR_MDS_5451|HRD54862.1, AMR_MDS_5451|HRD54863.1	AcF125|WP_213158466.1	AlinenLipids_bin-5835|AGNIBB_01930	Amazon_FNV_2010_10_1_1_2|PWU13150.1, Amazon_FNV_2010_10_1_1_2|PWU14717.1	BOG_genome_mining.12|KJNJCJ_05385	BP7.bin23|EFJMMN_07550	BWMinHeated_Nextera29_MAG2|DGABAA_06200	BWMinHeated_Nextera49_MAG1|DKNCPF_01045	BWMinHeated_Nextera75_MAG3|JHDLGO_02950	BWOrgControl_Nextera58_MAG3|HEJINJ_04015	BWSM_113|MBIMLD_00055	Bin61_76|Bin61_76_00976
OG0000153	1021942-13|GLLEOLEH_00249	1021942-14|LGBMDHFM_00890	1039689-34|IOFDCPKP_01336	1045192-5|LKKCNNGL_01271	1045240-7|NHDGFNMI_00895	1049244-12|DPKPGIHO_00742	1063924-70|IDDGJEME_01583	1070360-7|MNAFDIOF_00438	1095360-24|OKJDMFIN_01086	1096102-30|LBNIEKCL_00756	1159587-4|Ga0210389_10025112_5	17-3921_L77|WP_201456835.1	3300005529-103|HANACOGF_00731	3300006056-100|IAMNDGCP_01654	3300006056-139|LLNDBGHI_00136	3300006177-14|ECKMPJFO_00651	3300009083-135|FEPLNKGK_01094	3300009084-136|FIBMPHPK_00906	3300009084-150|LAOBABEO_01545	3300009703-49|PEBAADJC_00422	3300009709-46|LMICHLKC_00927	3300009787-37|NFOFENCB_00800	3300010035-10|IKNAMKLF_00424	3300011418-10|GGIABPDN_02248	3300011418-14|HEOKIGJJ_00616	3300012931-71|GKFENFGF_01651	3300013126-109|KNBNGCFK_00766	3300013132-109|MOMFEKKI_00500	3300013133-59|PPLPNCIG_01083	3300020740-2|3300020740.a_Ga0207056_1015_7	3300020889-1|3300020889.a_Ga0207113_1084_22	3300020970-2|Ga0206972_1046_15	7_bin48|JIFKHO_01615	8_bin5|LGHLDB_01650	ACE65|ACE65_AO_00560		AMR_MDS_3053|HRW58999.1	AMR_MDS_5451|HRD56352.1	AcF125|WP_213158431.1	AlinenLipids_bin-5835|AGNIBB_01290	Amazon_FNV_2010_10_1_1_2|PWU13182.1	BOG_genome_mining.12|KJNJCJ_07375	BP7.bin23|EFJMMN_02225	BWMinHeated_Nextera29_MAG2|DGABAA_00060	BWMinHeated_Nextera49_MAG1|DKNCPF_03440	BWMinHeated_Nextera75_MAG3|JHDLGO_06005		BWSM_113|MBIMLD_02670	Bin61_76|Bin61_76_00054
OG0000154	1021942-13|GLLEOLEH_01152	1021942-14|LGBMDHFM_00683	1039689-34|IOFDCPKP_01065	1045192-5|LKKCNNGL_01251		1049244-12|DPKPGIHO_00961		1070360-7|MNAFDIOF_01052, 1070360-7|MNAFDIOF_01737	1095360-24|OKJDMFIN_00412	1096102-30|LBNIEKCL_00840	1159587-4|Ga0210389_10015233_5	17-3921_L77|WP_201456940.1	3300005529-103|HANACOGF_00420		3300006056-139|LLNDBGHI_00467	3300006177-14|ECKMPJFO_00737	3300009083-135|FEPLNKGK_00745	3300009084-136|FIBMPHPK_01805	3300009084-150|LAOBABEO_00423	3300009703-49|PEBAADJC_00567	3300009709-46|LMICHLKC_00346	3300009787-37|NFOFENCB_00215, 3300009787-37|NFOFENCB_00546	3300010035-10|IKNAMKLF_00272	3300011418-10|GGIABPDN_00731	3300011418-14|HEOKIGJJ_00166, 3300011418-14|HEOKIGJJ_01779	3300012931-71|GKFENFGF_01694	3300013126-109|KNBNGCFK_00078	3300013132-109|MOMFEKKI_00966	3300013133-59|PPLPNCIG_00325	3300020740-2|3300020740.a_Ga0207056_1066_14, 3300020740-2|3300020740.a_Ga0207056_1214_2	3300020889-1|3300020889.a_Ga0207113_1051_4	3300020970-2|Ga0206972_1079_2	7_bin48|JIFKHO_03105	8_bin5|LGHLDB_06030	ACE65|ACE65_BB_00110	ACE_VER1|MBX3720016.1		AMR_MDS_5451|HRD55884.1	AcF125|WP_213157565.1	AlinenLipids_bin-5835|AGNIBB_02550	Amazon_FNV_2010_10_1_1_2|PWU14465.1	BOG_genome_mining.12|KJNJCJ_01430	BP7.bin23|EFJMMN_02900	BWMinHeated_Nextera29_MAG2|DGABAA_01390	BWMinHeated_Nextera49_MAG1|DKNCPF_07240	BWMinHeated_Nextera75_MAG3|JHDLGO_04320	BWOrgControl_Nextera58_MAG3|HEJINJ_01525	BWSM_113|MBIMLD_05150	Bin61_76|Bin61_76_00325
OG0000155	1021942-13|GLLEOLEH_01209	1021942-14|LGBMDHFM_00234	1039689-34|IOFDCPKP_00057, 1039689-34|IOFDCPKP_01138	1045192-5|LKKCNNGL_01332	1045240-7|NHDGFNMI_00501	1049244-12|DPKPGIHO_00365	1063924-70|IDDGJEME_00353	1070360-7|MNAFDIOF_01602	1095360-24|OKJDMFIN_01245	1096102-30|LBNIEKCL_01677	1159587-4|Ga0210389_10001577_14		3300005529-103|HANACOGF_01543	3300006056-100|IAMNDGCP_01633	3300006056-139|LLNDBGHI_00571	3300006177-14|ECKMPJFO_00913	3300009083-135|FEPLNKGK_00266	3300009084-136|FIBMPHPK_01557	3300009084-150|LAOBABEO_00925	3300009703-49|PEBAADJC_00019	3300009709-46|LMICHLKC_00108	3300009787-37|NFOFENCB_01056	3300010035-10|IKNAMKLF_00596	3300011418-10|GGIABPDN_01011	3300011418-14|HEOKIGJJ_00281	3300012931-71|GKFENFGF_00756	3300013126-109|KNBNGCFK_00479	3300013132-109|MOMFEKKI_00840	3300013133-59|PPLPNCIG_01379	3300020740-2|3300020740.a_Ga0207056_1004_44, 3300020740-2|3300020740.a_Ga0207056_1067_5	3300020889-1|3300020889.a_Ga0207113_1033_37	3300020970-2|Ga0206972_1004_16	7_bin48|JIFKHO_00575	8_bin5|LGHLDB_00035	ACE65|ACE65_CU_00140	ACE_VER1|MBX3719094.1	AMR_MDS_3053|HRW58569.1, AMR_MDS_3053|HRW58971.1	AMR_MDS_5451|HRD55044.1	AcF125|WP_213156823.1	AlinenLipids_bin-5835|AGNIBB_04010	Amazon_FNV_2010_10_1_1_2|PWU13549.1	BOG_genome_mining.12|KJNJCJ_03725	BP7.bin23|EFJMMN_00925	BWMinHeated_Nextera29_MAG2|DGABAA_02760	BWMinHeated_Nextera49_MAG1|DKNCPF_06525	BWMinHeated_Nextera75_MAG3|JHDLGO_01095	BWOrgControl_Nextera58_MAG3|HEJINJ_04690	BWSM_113|MBIMLD_04290	Bin61_76|Bin61_76_00938
OG0000156	1021942-13|GLLEOLEH_01306	1021942-14|LGBMDHFM_00741	1039689-34|IOFDCPKP_00752	1045192-5|LKKCNNGL_00384	1045240-7|NHDGFNMI_00798	1049244-12|DPKPGIHO_00797	1063924-70|IDDGJEME_00033	1070360-7|MNAFDIOF_00381	1095360-24|OKJDMFIN_00189	1096102-30|LBNIEKCL_01210	1159587-4|Ga0210389_10001719_6	17-3921_L77|WP_201457019.1	3300005529-103|HANACOGF_00744	3300006056-100|IAMNDGCP_00617	3300006056-139|LLNDBGHI_00975	3300006177-14|ECKMPJFO_00393	3300009083-135|FEPLNKGK_00960	3300009084-136|FIBMPHPK_00667	3300009084-150|LAOBABEO_01701	3300009703-49|PEBAADJC_01542	3300009709-46|LMICHLKC_01496	3300009787-37|NFOFENCB_00133	3300010035-10|IKNAMKLF_00108	3300011418-10|GGIABPDN_01642, 3300011418-10|GGIABPDN_01645	3300011418-14|HEOKIGJJ_00801	3300012931-71|GKFENFGF_00207	3300013126-109|KNBNGCFK_00591	3300013132-109|MOMFEKKI_00139	3300013133-59|PPLPNCIG_00188	3300020740-2|3300020740.a_Ga0207056_1005_52	3300020889-1|3300020889.a_Ga0207113_1033_20	3300020970-2|Ga0206972_1014_32	7_bin48|JIFKHO_03820	8_bin5|LGHLDB_00720	ACE65|ACE65_BC_00170	ACE_VER1|MBX3719971.1	AMR_MDS_3053|HRW58888.1	AMR_MDS_5451|HRD56251.1	AcF125|WP_213158035.1	AlinenLipids_bin-5835|AGNIBB_01750	Amazon_FNV_2010_10_1_1_2|PWU16055.1	BOG_genome_mining.12|KJNJCJ_06300	BP7.bin23|EFJMMN_05055	BWMinHeated_Nextera29_MAG2|DGABAA_03605	BWMinHeated_Nextera49_MAG1|DKNCPF_02810	BWMinHeated_Nextera75_MAG3|JHDLGO_05385		BWSM_113|MBIMLD_01125, BWSM_113|MBIMLD_03180, BWSM_113|MBIMLD_04205, BWSM_113|MBIMLD_05585	Bin61_76|Bin61_76_00691
OG0000157	1021942-13|GLLEOLEH_01719	1021942-14|LGBMDHFM_00542	1039689-34|IOFDCPKP_00095	1045192-5|LKKCNNGL_00451	1045240-7|NHDGFNMI_00827	1049244-12|DPKPGIHO_00422		1070360-7|MNAFDIOF_01191	1095360-24|OKJDMFIN_00736	1096102-30|LBNIEKCL_00912	1159587-4|Ga0210389_10003187_13	17-3921_L77|WP_201456521.1	3300005529-103|HANACOGF_00608	3300006056-100|IAMNDGCP_00198	3300006056-139|LLNDBGHI_00824	3300006177-14|ECKMPJFO_01568		3300009084-136|FIBMPHPK_00475	3300009084-150|LAOBABEO_01327	3300009703-49|PEBAADJC_00843	3300009709-46|LMICHLKC_00470	3300009787-37|NFOFENCB_00968	3300010035-10|IKNAMKLF_00687	3300011418-10|GGIABPDN_01979	3300011418-14|HEOKIGJJ_01264	3300012931-71|GKFENFGF_00680	3300013126-109|KNBNGCFK_01005	3300013132-109|MOMFEKKI_01330	3300013133-59|PPLPNCIG_00768	3300020740-2|3300020740.a_Ga0207056_1020_26	3300020889-1|3300020889.a_Ga0207113_1035_39	3300020970-2|Ga0206972_1002_64	7_bin48|JIFKHO_06460	8_bin5|LGHLDB_02160	ACE65|ACE65_BR_00510, ACE65|ACE65_BX_00200	ACE_VER1|MBX3718621.1	AMR_MDS_3053|HRW57995.1	AMR_MDS_5451|HRD55395.1	AcF125|WP_213156874.1, AcF125|WP_213157347.1	AlinenLipids_bin-5835|AGNIBB_05770	Amazon_FNV_2010_10_1_1_2|PWU13332.1	BOG_genome_mining.12|KJNJCJ_04165	BP7.bin23|EFJMMN_01200	BWMinHeated_Nextera29_MAG2|DGABAA_03290		BWMinHeated_Nextera75_MAG3|JHDLGO_07460	BWOrgControl_Nextera58_MAG3|HEJINJ_08065	BWSM_113|MBIMLD_03960	Bin61_76|Bin61_76_00088
OG0000158	1021942-13|GLLEOLEH_00378	1021942-14|LGBMDHFM_00321, 1021942-14|LGBMDHFM_00328	1039689-34|IOFDCPKP_01089	1045192-5|LKKCNNGL_00258	1045240-7|NHDGFNMI_01111	1049244-12|DPKPGIHO_00886	1063924-70|IDDGJEME_00800	1070360-7|MNAFDIOF_00631	1095360-24|OKJDMFIN_00126, 1095360-24|OKJDMFIN_00993	1096102-30|LBNIEKCL_00727	1159587-4|Ga0210389_10015937_1	17-3921_L77|WP_201456479.1	3300005529-103|HANACOGF_00555	3300006056-100|IAMNDGCP_00500	3300006056-139|LLNDBGHI_00029	3300006177-14|ECKMPJFO_00948	3300009083-135|FEPLNKGK_01236	3300009084-136|FIBMPHPK_01885	3300009084-150|LAOBABEO_00176	3300009703-49|PEBAADJC_01507, 3300009703-49|PEBAADJC_01586	3300009709-46|LMICHLKC_00959	3300009787-37|NFOFENCB_00246	3300010035-10|IKNAMKLF_00781	3300011418-10|GGIABPDN_01497	3300011418-14|HEOKIGJJ_01207	3300012931-71|GKFENFGF_01245	3300013126-109|KNBNGCFK_00452	3300013132-109|MOMFEKKI_00678	3300013133-59|PPLPNCIG_00687	3300020740-2|3300020740.a_Ga0207056_1010_42	3300020889-1|3300020889.a_Ga0207113_1155_2	3300020970-2|Ga0206972_1013_8	7_bin48|JIFKHO_00120	8_bin5|LGHLDB_08095	ACE65|ACE65_BR_00370	ACE_VER1|MBX3719218.1	AMR_MDS_3053|HRW58638.1	AMR_MDS_5451|HRD55569.1, AMR_MDS_5451|HRD55570.1	AcF125|WP_213157212.1	AlinenLipids_bin-5835|AGNIBB_05325	Amazon_FNV_2010_10_1_1_2|PWU14884.1	BOG_genome_mining.12|KJNJCJ_08030	BP7.bin23|EFJMMN_05445	BWMinHeated_Nextera29_MAG2|DGABAA_05655		BWMinHeated_Nextera75_MAG3|JHDLGO_04550	BWOrgControl_Nextera58_MAG3|HEJINJ_01940	BWSM_113|MBIMLD_06675	Bin61_76|Bin61_76_00253
OG0000159	1021942-13|GLLEOLEH_00833	1021942-14|LGBMDHFM_00968	1039689-34|IOFDCPKP_00926	1045192-5|LKKCNNGL_01399	1045240-7|NHDGFNMI_01000	1049244-12|DPKPGIHO_00408	1063924-70|IDDGJEME_00555	1070360-7|MNAFDIOF_01334	1095360-24|OKJDMFIN_01530	1096102-30|LBNIEKCL_00652	1159587-4|Ga0210389_10000958_6	17-3921_L77|WP_201456499.1	3300005529-103|HANACOGF_00814	3300006056-100|IAMNDGCP_00906	3300006056-139|LLNDBGHI_00903	3300006177-14|ECKMPJFO_01377	3300009083-135|FEPLNKGK_00828	3300009084-136|FIBMPHPK_01511	3300009084-150|LAOBABEO_01632	3300009703-49|PEBAADJC_01403	3300009709-46|LMICHLKC_00423, 3300009709-46|LMICHLKC_00424	3300009787-37|NFOFENCB_00132	3300010035-10|IKNAMKLF_01081	3300011418-10|GGIABPDN_00642, 3300011418-10|GGIABPDN_00966	3300011418-14|HEOKIGJJ_01176	3300012931-71|GKFENFGF_00986	3300013126-109|KNBNGCFK_00688	3300013132-109|MOMFEKKI_00312	3300013133-59|PPLPNCIG_00486	3300020740-2|3300020740.a_Ga0207056_1043_1	3300020889-1|3300020889.a_Ga0207113_1102_7	3300020970-2|Ga0206972_1041_9	7_bin48|JIFKHO_05205	8_bin5|LGHLDB_03620	ACE65|ACE65_BE_01010	ACE_VER1|MBX3718341.1	AMR_MDS_3053|HRW58655.1	AMR_MDS_5451|HRD55724.1, AMR_MDS_5451|HRD55725.1	AcF125|WP_213157105.1	AlinenLipids_bin-5835|AGNIBB_01555	Amazon_FNV_2010_10_1_1_2|PWU15275.1	BOG_genome_mining.12|KJNJCJ_04355	BP7.bin23|EFJMMN_00460	BWMinHeated_Nextera29_MAG2|DGABAA_04540		BWMinHeated_Nextera75_MAG3|JHDLGO_06630	BWOrgControl_Nextera58_MAG3|HEJINJ_01395	BWSM_113|MBIMLD_03655	Bin61_76|Bin61_76_00658
OG0000160	1021942-13|GLLEOLEH_00991	1021942-14|LGBMDHFM_01166	1039689-34|IOFDCPKP_01318	1045192-5|LKKCNNGL_00865	1045240-7|NHDGFNMI_01391	1049244-12|DPKPGIHO_00299	1063924-70|IDDGJEME_01464	1070360-7|MNAFDIOF_00931, 1070360-7|MNAFDIOF_02021	1095360-24|OKJDMFIN_01191	1096102-30|LBNIEKCL_01126	1159587-4|Ga0210389_10016855_6	17-3921_L77|WP_201456433.1	3300005529-103|HANACOGF_00162	3300006056-100|IAMNDGCP_00754, 3300006056-100|IAMNDGCP_01311	3300006056-139|LLNDBGHI_00697	3300006177-14|ECKMPJFO_00144	3300009083-135|FEPLNKGK_00156	3300009084-136|FIBMPHPK_01860	3300009084-150|LAOBABEO_01430	3300009703-49|PEBAADJC_01133	3300009709-46|LMICHLKC_01448	3300009787-37|NFOFENCB_01153	3300010035-10|IKNAMKLF_00216	3300011418-10|GGIABPDN_01087	3300011418-14|HEOKIGJJ_00915	3300012931-71|GKFENFGF_01478	3300013126-109|KNBNGCFK_01157	3300013132-109|MOMFEKKI_00597, 3300013132-109|MOMFEKKI_01438	3300013133-59|PPLPNCIG_00140	3300020740-2|3300020740.a_Ga0207056_1060_4	3300020889-1|3300020889.a_Ga0207113_1078_6	3300020970-2|Ga0206972_1022_19	7_bin48|JIFKHO_07825	8_bin5|LGHLDB_00465	ACE65|ACE65_AN_00220		AMR_MDS_3053|HRW58229.1	AMR_MDS_5451|HRD56183.1	AcF125|WP_213157014.1	AlinenLipids_bin-5835|AGNIBB_04830	Amazon_FNV_2010_10_1_1_2|PWU15078.1	BOG_genome_mining.12|KJNJCJ_08320	BP7.bin23|EFJMMN_04660	BWMinHeated_Nextera29_MAG2|DGABAA_01795		BWMinHeated_Nextera75_MAG3|JHDLGO_05095	BWOrgControl_Nextera58_MAG3|HEJINJ_05290	BWSM_113|MBIMLD_06545	Bin61_76|Bin61_76_00026
OG0000161	1021942-13|GLLEOLEH_00952, 1021942-13|GLLEOLEH_01352, 1021942-13|GLLEOLEH_01449, 1021942-13|GLLEOLEH_01760	1021942-14|LGBMDHFM_00162, 1021942-14|LGBMDHFM_00725		1045192-5|LKKCNNGL_00943	1045240-7|NHDGFNMI_00156	1049244-12|DPKPGIHO_00191	1063924-70|IDDGJEME_00054	1070360-7|MNAFDIOF_00723		1096102-30|LBNIEKCL_00335, 1096102-30|LBNIEKCL_01479			3300005529-103|HANACOGF_00274		3300006056-139|LLNDBGHI_00547		3300009083-135|FEPLNKGK_00323	3300009084-136|FIBMPHPK_00172			3300009709-46|LMICHLKC_01468			3300011418-10|GGIABPDN_00405	3300011418-14|HEOKIGJJ_01152	3300012931-71|GKFENFGF_00194, 3300012931-71|GKFENFGF_00384, 3300012931-71|GKFENFGF_00538, 3300012931-71|GKFENFGF_00734, 3300012931-71|GKFENFGF_01143, 3300012931-71|GKFENFGF_01242		3300013132-109|MOMFEKKI_00554, 3300013132-109|MOMFEKKI_00555, 3300013132-109|MOMFEKKI_01361	3300013133-59|PPLPNCIG_01058	3300020740-2|3300020740.a_Ga0207056_1016_23, 3300020740-2|3300020740.a_Ga0207056_1022_5		3300020970-2|Ga0206972_1009_1, 3300020970-2|Ga0206972_1009_5	7_bin48|JIFKHO_03730, 7_bin48|JIFKHO_04100	8_bin5|LGHLDB_00980, 8_bin5|LGHLDB_02775	ACE65|ACE65_BL_00140	ACE_VER1|MBX3719175.1, ACE_VER1|MBX3719662.1	AMR_MDS_3053|HRW58163.1, AMR_MDS_3053|HRW58350.1, AMR_MDS_3053|HRW58784.1, AMR_MDS_3053|HRW58907.1			AlinenLipids_bin-5835|AGNIBB_02700, AlinenLipids_bin-5835|AGNIBB_04425		BOG_genome_mining.12|KJNJCJ_02190	BP7.bin23|EFJMMN_01415, BP7.bin23|EFJMMN_01875, BP7.bin23|EFJMMN_01895, BP7.bin23|EFJMMN_01945	BWMinHeated_Nextera29_MAG2|DGABAA_06900	BWMinHeated_Nextera49_MAG1|DKNCPF_01320			BWSM_113|MBIMLD_01040	Bin61_76|Bin61_76_00826
OG0000162	1021942-13|GLLEOLEH_01777	1021942-14|LGBMDHFM_00503	1039689-34|IOFDCPKP_00496	1045192-5|LKKCNNGL_01359	1045240-7|NHDGFNMI_00665	1049244-12|DPKPGIHO_00330	1063924-70|IDDGJEME_01133	1070360-7|MNAFDIOF_00930	1095360-24|OKJDMFIN_00568		1159587-4|Ga0210389_10005155_7	17-3921_L77|WP_201456413.1	3300005529-103|HANACOGF_00940	3300006056-100|IAMNDGCP_01211	3300006056-139|LLNDBGHI_00244	3300006177-14|ECKMPJFO_00963	3300009083-135|FEPLNKGK_00482	3300009084-136|FIBMPHPK_00508	3300009084-150|LAOBABEO_01123	3300009703-49|PEBAADJC_00229	3300009709-46|LMICHLKC_00744	3300009787-37|NFOFENCB_00180	3300010035-10|IKNAMKLF_00561	3300011418-10|GGIABPDN_01231	3300011418-14|HEOKIGJJ_01670	3300012931-71|GKFENFGF_01599	3300013126-109|KNBNGCFK_00509	3300013132-109|MOMFEKKI_00383	3300013133-59|PPLPNCIG_01356	3300020740-2|3300020740.a_Ga0207056_1006_23	3300020889-1|3300020889.a_Ga0207113_1023_37	3300020970-2|Ga0206972_1071_13	7_bin48|JIFKHO_04405	8_bin5|LGHLDB_02965	ACE65|ACE65_BE_00400	ACE_VER1|MBX3718048.1	AMR_MDS_3053|HRW58385.1	AMR_MDS_5451|HRD55126.1	AcF125|WP_213157140.1, AcF125|WP_213157947.1	AlinenLipids_bin-5835|AGNIBB_05030	Amazon_FNV_2010_10_1_1_2|PWU14822.1	BOG_genome_mining.12|KJNJCJ_07645	BP7.bin23|EFJMMN_02670	BWMinHeated_Nextera29_MAG2|DGABAA_04110	BWMinHeated_Nextera49_MAG1|DKNCPF_03550	BWMinHeated_Nextera75_MAG3|JHDLGO_06435	BWOrgControl_Nextera58_MAG3|HEJINJ_03965	BWSM_113|MBIMLD_05980	Bin61_76|Bin61_76_00681
OG0000163	1021942-13|GLLEOLEH_01780	1021942-14|LGBMDHFM_00500	1039689-34|IOFDCPKP_00499	1045192-5|LKKCNNGL_01356	1045240-7|NHDGFNMI_00662	1049244-12|DPKPGIHO_00327	1063924-70|IDDGJEME_01136	1070360-7|MNAFDIOF_00927	1095360-24|OKJDMFIN_00565	1096102-30|LBNIEKCL_01203	1159587-4|Ga0210389_10005155_4	17-3921_L77|WP_201456416.1	3300005529-103|HANACOGF_00943	3300006056-100|IAMNDGCP_01208	3300006056-139|LLNDBGHI_00247	3300006177-14|ECKMPJFO_00966	3300009083-135|FEPLNKGK_00479	3300009084-136|FIBMPHPK_00511	3300009084-150|LAOBABEO_01120	3300009703-49|PEBAADJC_00226	3300009709-46|LMICHLKC_00741	3300009787-37|NFOFENCB_00177	3300010035-10|IKNAMKLF_00564	3300011418-10|GGIABPDN_01234, 3300011418-10|GGIABPDN_02220	3300011418-14|HEOKIGJJ_01673	3300012931-71|GKFENFGF_01596	3300013126-109|KNBNGCFK_00512	3300013132-109|MOMFEKKI_00380	3300013133-59|PPLPNCIG_01353	3300020740-2|3300020740.a_Ga0207056_1006_20	3300020889-1|3300020889.a_Ga0207113_1023_33	3300020970-2|Ga0206972_1071_19	7_bin48|JIFKHO_04420	8_bin5|LGHLDB_02980	ACE65|ACE65_BE_00380	ACE_VER1|MBX3718051.1	AMR_MDS_3053|HRW58388.1	AMR_MDS_5451|HRD55129.1	AcF125|WP_283248318.1	AlinenLipids_bin-5835|AGNIBB_05015		BOG_genome_mining.12|KJNJCJ_07630	BP7.bin23|EFJMMN_02685	BWMinHeated_Nextera29_MAG2|DGABAA_04095	BWMinHeated_Nextera49_MAG1|DKNCPF_03565, BWMinHeated_Nextera49_MAG1|DKNCPF_06050	BWMinHeated_Nextera75_MAG3|JHDLGO_06450	BWOrgControl_Nextera58_MAG3|HEJINJ_03950	BWSM_113|MBIMLD_05965	Bin61_76|Bin61_76_00684
OG0000164	1021942-13|GLLEOLEH_01781	1021942-14|LGBMDHFM_00499	1039689-34|IOFDCPKP_00500	1045192-5|LKKCNNGL_01355	1045240-7|NHDGFNMI_00661	1049244-12|DPKPGIHO_00326	1063924-70|IDDGJEME_01137	1070360-7|MNAFDIOF_00926	1095360-24|OKJDMFIN_00564	1096102-30|LBNIEKCL_01202	1159587-4|Ga0210389_10005155_3	17-3921_L77|WP_201456417.1	3300005529-103|HANACOGF_00944	3300006056-100|IAMNDGCP_01207	3300006056-139|LLNDBGHI_00248	3300006177-14|ECKMPJFO_00967	3300009083-135|FEPLNKGK_00478	3300009084-136|FIBMPHPK_00512	3300009084-150|LAOBABEO_01119	3300009703-49|PEBAADJC_00225	3300009709-46|LMICHLKC_00740	3300009787-37|NFOFENCB_00176	3300010035-10|IKNAMKLF_00565	3300011418-10|GGIABPDN_01235, 3300011418-10|GGIABPDN_02219	3300011418-14|HEOKIGJJ_01674	3300012931-71|GKFENFGF_01595	3300013126-109|KNBNGCFK_00513	3300013132-109|MOMFEKKI_00379	3300013133-59|PPLPNCIG_01352	3300020740-2|3300020740.a_Ga0207056_1006_19	3300020889-1|3300020889.a_Ga0207113_1023_32	3300020970-2|Ga0206972_1071_20	7_bin48|JIFKHO_04425	8_bin5|LGHLDB_02985	ACE65|ACE65_BE_00370	ACE_VER1|MBX3718052.1	AMR_MDS_3053|HRW58389.1	AMR_MDS_5451|HRD55130.1	AcF125|WP_213157143.1	AlinenLipids_bin-5835|AGNIBB_05010		BOG_genome_mining.12|KJNJCJ_07625	BP7.bin23|EFJMMN_02690	BWMinHeated_Nextera29_MAG2|DGABAA_04090	BWMinHeated_Nextera49_MAG1|DKNCPF_03570	BWMinHeated_Nextera75_MAG3|JHDLGO_06455	BWOrgControl_Nextera58_MAG3|HEJINJ_03945	BWSM_113|MBIMLD_05960	Bin61_76|Bin61_76_00685
OG0000165	1021942-13|GLLEOLEH_00137, 1021942-13|GLLEOLEH_01718	1021942-14|LGBMDHFM_00552	1039689-34|IOFDCPKP_00329	1045192-5|LKKCNNGL_00452	1045240-7|NHDGFNMI_00830			1070360-7|MNAFDIOF_00612	1095360-24|OKJDMFIN_00737, 1095360-24|OKJDMFIN_01619	1096102-30|LBNIEKCL_00911	1159587-4|Ga0210389_10004471_1	17-3921_L77|WP_201456494.1	3300005529-103|HANACOGF_00609, 3300005529-103|HANACOGF_00610	3300006056-100|IAMNDGCP_00197		3300006177-14|ECKMPJFO_01560	3300009083-135|FEPLNKGK_00312	3300009084-136|FIBMPHPK_01502	3300009084-150|LAOBABEO_00573	3300009703-49|PEBAADJC_00854	3300009709-46|LMICHLKC_00815	3300009787-37|NFOFENCB_00618	3300010035-10|IKNAMKLF_00688, 3300010035-10|IKNAMKLF_00695	3300011418-10|GGIABPDN_00499, 3300011418-10|GGIABPDN_01682	3300011418-14|HEOKIGJJ_01156	3300012931-71|GKFENFGF_00674	3300013126-109|KNBNGCFK_01006	3300013132-109|MOMFEKKI_01329	3300013133-59|PPLPNCIG_00767	3300020740-2|3300020740.a_Ga0207056_1197_5		3300020970-2|Ga0206972_1002_65	7_bin48|JIFKHO_06485	8_bin5|LGHLDB_02165	ACE65|ACE65_BE_01060	ACE_VER1|MBX3718622.1	AMR_MDS_3053|HRW57997.1	AMR_MDS_5451|HRD55733.1	AcF125|WP_213157257.1	AlinenLipids_bin-5835|AGNIBB_00660	Amazon_FNV_2010_10_1_1_2|PWU13331.1	BOG_genome_mining.12|KJNJCJ_04155, BOG_genome_mining.12|KJNJCJ_04160	BP7.bin23|EFJMMN_01210	BWMinHeated_Nextera29_MAG2|DGABAA_03295		BWMinHeated_Nextera75_MAG3|JHDLGO_05330, BWMinHeated_Nextera75_MAG3|JHDLGO_07455		BWSM_113|MBIMLD_03965	Bin61_76|Bin61_76_01190
OG0000166	1021942-13|GLLEOLEH_01253	1021942-14|LGBMDHFM_01292	1039689-34|IOFDCPKP_01162	1045192-5|LKKCNNGL_00176	1045240-7|NHDGFNMI_00274	1049244-12|DPKPGIHO_00035	1063924-70|IDDGJEME_01054	1070360-7|MNAFDIOF_01308	1095360-24|OKJDMFIN_01363	1096102-30|LBNIEKCL_00243	1159587-4|Ga0210389_10009868_2	17-3921_L77|WP_201456656.1	3300005529-103|HANACOGF_00025	3300006056-100|IAMNDGCP_00800	3300006056-139|LLNDBGHI_01032	3300006177-14|ECKMPJFO_01106	3300009083-135|FEPLNKGK_00609	3300009084-136|FIBMPHPK_01424	3300009084-150|LAOBABEO_00378	3300009703-49|PEBAADJC_00095	3300009709-46|LMICHLKC_01377	3300009787-37|NFOFENCB_00257	3300010035-10|IKNAMKLF_00770	3300011418-10|GGIABPDN_00848	3300011418-14|HEOKIGJJ_01103	3300012931-71|GKFENFGF_00624	3300013126-109|KNBNGCFK_00867	3300013132-109|MOMFEKKI_01118	3300013133-59|PPLPNCIG_01213	3300020740-2|3300020740.a_Ga0207056_1119_3	3300020889-1|3300020889.a_Ga0207113_1163_11	3300020970-2|Ga0206972_1087_3	7_bin48|JIFKHO_05815	8_bin5|LGHLDB_04175	ACE65|ACE65_CW_00390	ACE_VER1|MBX3718490.1	AMR_MDS_3053|HRW58366.1	AMR_MDS_5451|HRD55861.1	AcF125|WP_213156736.1	AlinenLipids_bin-5835|AGNIBB_05210	Amazon_FNV_2010_10_1_1_2|PWU13404.1	BOG_genome_mining.12|KJNJCJ_07150	BP7.bin23|EFJMMN_01855	BWMinHeated_Nextera29_MAG2|DGABAA_02000	BWMinHeated_Nextera49_MAG1|DKNCPF_05165	BWMinHeated_Nextera75_MAG3|JHDLGO_01885	BWOrgControl_Nextera58_MAG3|HEJINJ_00805	BWSM_113|MBIMLD_00015	Bin61_76|Bin61_76_00887
OG0000167	1021942-13|GLLEOLEH_01465	1021942-14|LGBMDHFM_00275	1039689-34|IOFDCPKP_01232	1045192-5|LKKCNNGL_00567	1045240-7|NHDGFNMI_00987	1049244-12|DPKPGIHO_00185	1063924-70|IDDGJEME_01409	1070360-7|MNAFDIOF_01082	1095360-24|OKJDMFIN_00959	1096102-30|LBNIEKCL_00149	1159587-4|Ga0210389_10005823_1, 1159587-4|Ga0210389_10012883_6	17-3921_L77|WP_201456319.1	3300005529-103|HANACOGF_01068	3300006056-100|IAMNDGCP_00436		3300006177-14|ECKMPJFO_01250	3300009083-135|FEPLNKGK_00068	3300009084-136|FIBMPHPK_00440	3300009084-150|LAOBABEO_00078	3300009703-49|PEBAADJC_00511	3300009709-46|LMICHLKC_00995, 3300009709-46|LMICHLKC_00996	3300009787-37|NFOFENCB_00779	3300010035-10|IKNAMKLF_00457	3300011418-10|GGIABPDN_01384	3300011418-14|HEOKIGJJ_00807	3300012931-71|GKFENFGF_01410	3300013126-109|KNBNGCFK_01076	3300013132-109|MOMFEKKI_00731	3300013133-59|PPLPNCIG_00636	3300020740-2|3300020740.a_Ga0207056_1007_1	3300020889-1|3300020889.a_Ga0207113_1091_8	3300020970-2|Ga0206972_1166_6	7_bin48|JIFKHO_07055	8_bin5|LGHLDB_07525	ACE65|ACE65_AO_00040	ACE_VER1|MBX3718823.1	AMR_MDS_3053|HRW58201.1	AMR_MDS_5451|HRD56153.1, AMR_MDS_5451|HRD56154.1	AcF125|WP_213157825.1	AlinenLipids_bin-5835|AGNIBB_04740	Amazon_FNV_2010_10_1_1_2|PWU16314.1	BOG_genome_mining.12|KJNJCJ_07020	BP7.bin23|EFJMMN_05450	BWMinHeated_Nextera29_MAG2|DGABAA_02675	BWMinHeated_Nextera49_MAG1|DKNCPF_02785	BWMinHeated_Nextera75_MAG3|JHDLGO_05565		BWSM_113|MBIMLD_02030	Bin61_76|Bin61_76_00616
OG0000168									1095360-24|OKJDMFIN_00058, 1095360-24|OKJDMFIN_00060	1096102-30|LBNIEKCL_00554			3300005529-103|HANACOGF_01653		3300006056-139|LLNDBGHI_00441		3300009083-135|FEPLNKGK_01628	3300009084-136|FIBMPHPK_00876		3300009703-49|PEBAADJC_00848	3300009709-46|LMICHLKC_00501	3300009787-37|NFOFENCB_01347			3300011418-14|HEOKIGJJ_00270, 3300011418-14|HEOKIGJJ_00340, 3300011418-14|HEOKIGJJ_01087, 3300011418-14|HEOKIGJJ_01088, 3300011418-14|HEOKIGJJ_01089					3300020740-2|3300020740.a_Ga0207056_1041_17	3300020889-1|3300020889.a_Ga0207113_1023_48, 3300020889-1|3300020889.a_Ga0207113_1106_16	3300020970-2|Ga0206972_1130_11, 3300020970-2|Ga0206972_1130_6				ACE_VER1|MBX3718607.1		AMR_MDS_5451|HRD56321.1	AcF125|WP_213156915.1				BP7.bin23|EFJMMN_00605, BP7.bin23|EFJMMN_00610, BP7.bin23|EFJMMN_01845, BP7.bin23|EFJMMN_01910, BP7.bin23|EFJMMN_02080, BP7.bin23|EFJMMN_02085, BP7.bin23|EFJMMN_03165, BP7.bin23|EFJMMN_03205, BP7.bin23|EFJMMN_03210, BP7.bin23|EFJMMN_03215, BP7.bin23|EFJMMN_03220, BP7.bin23|EFJMMN_05310, BP7.bin23|EFJMMN_08155, BP7.bin23|EFJMMN_08160	BWMinHeated_Nextera29_MAG2|DGABAA_02410, BWMinHeated_Nextera29_MAG2|DGABAA_02415, BWMinHeated_Nextera29_MAG2|DGABAA_02420, BWMinHeated_Nextera29_MAG2|DGABAA_04890, BWMinHeated_Nextera29_MAG2|DGABAA_06625, BWMinHeated_Nextera29_MAG2|DGABAA_06855			BWOrgControl_Nextera58_MAG3|HEJINJ_00835, BWOrgControl_Nextera58_MAG3|HEJINJ_03860, BWOrgControl_Nextera58_MAG3|HEJINJ_07840	BWSM_113|MBIMLD_03550
OG0000169	1021942-13|GLLEOLEH_00319, 1021942-13|GLLEOLEH_00786	1021942-14|LGBMDHFM_00045, 1021942-14|LGBMDHFM_01096	1039689-34|IOFDCPKP_00410	1045192-5|LKKCNNGL_00806		1049244-12|DPKPGIHO_00983	1063924-70|IDDGJEME_00208, 1063924-70|IDDGJEME_00614	1070360-7|MNAFDIOF_01263, 1070360-7|MNAFDIOF_01856	1095360-24|OKJDMFIN_01664	1096102-30|LBNIEKCL_01042			3300005529-103|HANACOGF_01570	3300006056-100|IAMNDGCP_01623		3300006177-14|ECKMPJFO_01457, 3300006177-14|ECKMPJFO_01757	3300009083-135|FEPLNKGK_00533	3300009084-136|FIBMPHPK_01108	3300009084-150|LAOBABEO_01023	3300009703-49|PEBAADJC_00473	3300009709-46|LMICHLKC_00215	3300009787-37|NFOFENCB_01174	3300010035-10|IKNAMKLF_00612	3300011418-10|GGIABPDN_00411, 3300011418-10|GGIABPDN_01796	3300011418-14|HEOKIGJJ_01755	3300012931-71|GKFENFGF_00708		3300013132-109|MOMFEKKI_01464	3300013133-59|PPLPNCIG_00506	3300020740-2|3300020740.a_Ga0207056_1056_8	3300020889-1|3300020889.a_Ga0207113_1099_3	3300020970-2|Ga0206972_1004_55	7_bin48|JIFKHO_03965	8_bin5|LGHLDB_02500, 8_bin5|LGHLDB_03760	ACE65|ACE65_CP_00440	ACE_VER1|MBX3720082.1	AMR_MDS_3053|HRW58452.1	AMR_MDS_5451|HRD55456.1	AcF125|WP_213156987.1	AlinenLipids_bin-5835|AGNIBB_02575, AlinenLipids_bin-5835|AGNIBB_03525	Amazon_FNV_2010_10_1_1_2|PWU15108.1	BOG_genome_mining.12|KJNJCJ_09130	BP7.bin23|EFJMMN_02555	BWMinHeated_Nextera29_MAG2|DGABAA_01885	BWMinHeated_Nextera49_MAG1|DKNCPF_00405			BWSM_113|MBIMLD_06835	Bin61_76|Bin61_76_00225, Bin61_76|Bin61_76_00704
OG0000170	1021942-13|GLLEOLEH_00989	1021942-14|LGBMDHFM_00629	1039689-34|IOFDCPKP_00814	1045192-5|LKKCNNGL_00580	1045240-7|NHDGFNMI_01189	1049244-12|DPKPGIHO_00161	1063924-70|IDDGJEME_01227	1070360-7|MNAFDIOF_01714	1095360-24|OKJDMFIN_01628	1096102-30|LBNIEKCL_01613	1159587-4|Ga0210389_10013393_4	17-3921_L77|WP_201456303.1	3300005529-103|HANACOGF_01031	3300006056-100|IAMNDGCP_01367	3300006056-139|LLNDBGHI_00545	3300006177-14|ECKMPJFO_00239	3300009083-135|FEPLNKGK_01396		3300009084-150|LAOBABEO_00994	3300009703-49|PEBAADJC_00764	3300009709-46|LMICHLKC_00284	3300009787-37|NFOFENCB_00146	3300010035-10|IKNAMKLF_00495	3300011418-10|GGIABPDN_01314	3300011418-14|HEOKIGJJ_01738	3300012931-71|GKFENFGF_00432	3300013126-109|KNBNGCFK_00021	3300013132-109|MOMFEKKI_00859	3300013133-59|PPLPNCIG_00656	3300020740-2|3300020740.a_Ga0207056_1050_6	3300020889-1|3300020889.a_Ga0207113_1130_8	3300020970-2|Ga0206972_1044_4	7_bin48|JIFKHO_00885	8_bin5|LGHLDB_07035	ACE65|ACE65_AK_00030	ACE_VER1|MBX3719006.1	AMR_MDS_3053|HRW58088.1	AMR_MDS_5451|HRD54940.1, AMR_MDS_5451|HRD54941.1, AMR_MDS_5451|HRD54942.1	AcF125|WP_213157435.1		Amazon_FNV_2010_10_1_1_2|PWU15041.1	BOG_genome_mining.12|KJNJCJ_01375	BP7.bin23|EFJMMN_04850	BWMinHeated_Nextera29_MAG2|DGABAA_06510	BWMinHeated_Nextera49_MAG1|DKNCPF_06125	BWMinHeated_Nextera75_MAG3|JHDLGO_05105	BWOrgControl_Nextera58_MAG3|HEJINJ_00130, BWOrgControl_Nextera58_MAG3|HEJINJ_00135	BWSM_113|MBIMLD_02195	Bin61_76|Bin61_76_00598
OG0000171	1021942-13|GLLEOLEH_01025	1021942-14|LGBMDHFM_01277	1039689-34|IOFDCPKP_00065	1045192-5|LKKCNNGL_00762	1045240-7|NHDGFNMI_00964	1049244-12|DPKPGIHO_00914	1063924-70|IDDGJEME_01068	1070360-7|MNAFDIOF_02189	1095360-24|OKJDMFIN_01345	1096102-30|LBNIEKCL_00259	1159587-4|Ga0210389_10006345_6	17-3921_L77|WP_201456661.1	3300005529-103|HANACOGF_00669	3300006056-100|IAMNDGCP_01153	3300006056-139|LLNDBGHI_00640	3300006177-14|ECKMPJFO_01157	3300009083-135|FEPLNKGK_00570	3300009084-136|FIBMPHPK_01393	3300009084-150|LAOBABEO_00340	3300009703-49|PEBAADJC_00081	3300009709-46|LMICHLKC_01334	3300009787-37|NFOFENCB_00569	3300010035-10|IKNAMKLF_00005	3300011418-10|GGIABPDN_00852	3300011418-14|HEOKIGJJ_01653	3300012931-71|GKFENFGF_00378	3300013126-109|KNBNGCFK_00653	3300013132-109|MOMFEKKI_01133	3300013133-59|PPLPNCIG_00840	3300020740-2|3300020740.a_Ga0207056_1027_16	3300020889-1|3300020889.a_Ga0207113_1166_3	3300020970-2|Ga0206972_1023_41	7_bin48|JIFKHO_05750	8_bin5|LGHLDB_04105	ACE65|ACE65_CW_00200	ACE_VER1|MBX3718470.1	AMR_MDS_3053|HRW58593.1	AMR_MDS_5451|HRD56045.1, AMR_MDS_5451|HRD56046.1	AcF125|WP_213156945.1	AlinenLipids_bin-5835|AGNIBB_02450	Amazon_FNV_2010_10_1_1_2|PWU15864.1	BOG_genome_mining.12|KJNJCJ_08135	BP7.bin23|EFJMMN_04315	BWMinHeated_Nextera29_MAG2|DGABAA_01910		BWMinHeated_Nextera75_MAG3|JHDLGO_01820		BWSM_113|MBIMLD_04760	Bin61_76|Bin61_76_00498
OG0000172	1021942-13|GLLEOLEH_01201	1021942-14|LGBMDHFM_00092		1045192-5|LKKCNNGL_01011	1045240-7|NHDGFNMI_01266	1049244-12|DPKPGIHO_00605	1063924-70|IDDGJEME_01376	1070360-7|MNAFDIOF_01728	1095360-24|OKJDMFIN_00269	1096102-30|LBNIEKCL_01415, 1096102-30|LBNIEKCL_01427	1159587-4|Ga0210389_10010805_3	17-3921_L77|WP_201457155.1	3300005529-103|HANACOGF_01098	3300006056-100|IAMNDGCP_00694, 3300006056-100|IAMNDGCP_00923	3300006056-139|LLNDBGHI_00995	3300006177-14|ECKMPJFO_01208	3300009083-135|FEPLNKGK_01068	3300009084-136|FIBMPHPK_00685	3300009084-150|LAOBABEO_00592	3300009703-49|PEBAADJC_01574	3300009709-46|LMICHLKC_01326	3300009787-37|NFOFENCB_00940	3300010035-10|IKNAMKLF_00922	3300011418-10|GGIABPDN_02309	3300011418-14|HEOKIGJJ_00493	3300012931-71|GKFENFGF_00469	3300013126-109|KNBNGCFK_01108	3300013132-109|MOMFEKKI_00039	3300013133-59|PPLPNCIG_00348		3300020889-1|3300020889.a_Ga0207113_1120_9	3300020970-2|Ga0206972_1011_18	7_bin48|JIFKHO_07265	8_bin5|LGHLDB_07350	ACE65|ACE65_BS_00500	ACE_VER1|MBX3718883.1	AMR_MDS_3053|HRW58047.1	AMR_MDS_5451|HRD54860.1	AcF125|WP_213158496.1	AlinenLipids_bin-5835|AGNIBB_01920	Amazon_FNV_2010_10_1_1_2|PWU14715.1	BOG_genome_mining.12|KJNJCJ_05395	BP7.bin23|EFJMMN_07540	BWMinHeated_Nextera29_MAG2|DGABAA_06210	BWMinHeated_Nextera49_MAG1|DKNCPF_03450	BWMinHeated_Nextera75_MAG3|JHDLGO_02940	BWOrgControl_Nextera58_MAG3|HEJINJ_04025	BWSM_113|MBIMLD_00065	Bin61_76|Bin61_76_00974
OG0000173	1021942-13|GLLEOLEH_01262	1021942-14|LGBMDHFM_01298	1039689-34|IOFDCPKP_01173	1045192-5|LKKCNNGL_01383	1045240-7|NHDGFNMI_00695	1049244-12|DPKPGIHO_00372	1063924-70|IDDGJEME_01046		1095360-24|OKJDMFIN_01373	1096102-30|LBNIEKCL_00235	1159587-4|Ga0210389_10003272_8	17-3921_L77|WP_201456566.1	3300005529-103|HANACOGF_00013	3300006056-100|IAMNDGCP_01277	3300006056-139|LLNDBGHI_00913	3300006177-14|ECKMPJFO_01115	3300009083-135|FEPLNKGK_01817	3300009084-136|FIBMPHPK_01303	3300009084-150|LAOBABEO_00057	3300009703-49|PEBAADJC_00102	3300009709-46|LMICHLKC_00489	3300009787-37|NFOFENCB_00243	3300010035-10|IKNAMKLF_00763	3300011418-10|GGIABPDN_02014	3300011418-14|HEOKIGJJ_01833	3300012931-71|GKFENFGF_00230	3300013126-109|KNBNGCFK_00873	3300013132-109|MOMFEKKI_01108	3300013133-59|PPLPNCIG_01204	3300020740-2|3300020740.a_Ga0207056_1014_4	3300020889-1|3300020889.a_Ga0207113_1083_5	3300020970-2|Ga0206972_1087_12	7_bin48|JIFKHO_05860	8_bin5|LGHLDB_04210	ACE65|ACE65_BO_00220	ACE_VER1|MBX3718499.1	AMR_MDS_3053|HRW58463.1	AMR_MDS_5451|HRD55009.1, AMR_MDS_5451|HRD55010.1	AcF125|WP_213156886.1	AlinenLipids_bin-5835|AGNIBB_04370		BOG_genome_mining.12|KJNJCJ_04460	BP7.bin23|EFJMMN_01805	BWMinHeated_Nextera29_MAG2|DGABAA_02050, BWMinHeated_Nextera29_MAG2|DGABAA_02055		BWMinHeated_Nextera75_MAG3|JHDLGO_01925, BWMinHeated_Nextera75_MAG3|JHDLGO_01930	BWOrgControl_Nextera58_MAG3|HEJINJ_00885	BWSM_113|MBIMLD_01465	Bin61_76|Bin61_76_00879
OG0000174	1021942-13|GLLEOLEH_01432	1021942-14|LGBMDHFM_01268	1039689-34|IOFDCPKP_00195	1045192-5|LKKCNNGL_00251	1045240-7|NHDGFNMI_00847	1049244-12|DPKPGIHO_00098		1070360-7|MNAFDIOF_00127	1095360-24|OKJDMFIN_01327	1096102-30|LBNIEKCL_00407	1159587-4|Ga0210389_10001178_12	17-3921_L77|WP_201456613.1	3300005529-103|HANACOGF_01367	3300006056-100|IAMNDGCP_01002		3300006177-14|ECKMPJFO_00108, 3300006177-14|ECKMPJFO_00839	3300009083-135|FEPLNKGK_00796	3300009084-136|FIBMPHPK_00272	3300009084-150|LAOBABEO_01782	3300009703-49|PEBAADJC_01703	3300009709-46|LMICHLKC_00325	3300009787-37|NFOFENCB_01490	3300010035-10|IKNAMKLF_00721	3300011418-10|GGIABPDN_01995	3300011418-14|HEOKIGJJ_01645	3300012931-71|GKFENFGF_01428	3300013126-109|KNBNGCFK_00664	3300013132-109|MOMFEKKI_01143	3300013133-59|PPLPNCIG_00830	3300020740-2|3300020740.a_Ga0207056_1006_42	3300020889-1|3300020889.a_Ga0207113_1035_45	3300020970-2|Ga0206972_1181_6	7_bin48|JIFKHO_05685	8_bin5|LGHLDB_04055	ACE65|ACE65_AS_00180	ACE_VER1|MBX3718458.1	AMR_MDS_3053|HRW58584.1	AMR_MDS_5451|HRD55908.1	AcF125|WP_213157458.1	AlinenLipids_bin-5835|AGNIBB_03615	Amazon_FNV_2010_10_1_1_2|PWU15592.1	BOG_genome_mining.12|KJNJCJ_08245	BP7.bin23|EFJMMN_04250		BWMinHeated_Nextera49_MAG1|DKNCPF_01945	BWMinHeated_Nextera75_MAG3|JHDLGO_06370	BWOrgControl_Nextera58_MAG3|HEJINJ_04850	BWSM_113|MBIMLD_04695	Bin61_76|Bin61_76_00243
OG0000175	1021942-13|GLLEOLEH_00713	1021942-14|LGBMDHFM_00379	1039689-34|IOFDCPKP_00456	1045192-5|LKKCNNGL_00292		1049244-12|DPKPGIHO_00039	1063924-70|IDDGJEME_00924	1070360-7|MNAFDIOF_01485	1095360-24|OKJDMFIN_00542	1096102-30|LBNIEKCL_00429	1159587-4|Ga0210389_10003212_13	17-3921_L77|WP_201456440.1	3300005529-103|HANACOGF_00060	3300006056-100|IAMNDGCP_00239	3300006056-139|LLNDBGHI_00471	3300006177-14|ECKMPJFO_01535	3300009083-135|FEPLNKGK_01597	3300009084-136|FIBMPHPK_01873	3300009084-150|LAOBABEO_01533	3300009703-49|PEBAADJC_01204	3300009709-46|LMICHLKC_00315	3300009787-37|NFOFENCB_00593	3300010035-10|IKNAMKLF_00542	3300011418-10|GGIABPDN_01704	3300011418-14|HEOKIGJJ_00872	3300012931-71|GKFENFGF_01756	3300013126-109|KNBNGCFK_00677	3300013132-109|MOMFEKKI_01156	3300013133-59|PPLPNCIG_00816	3300020740-2|3300020740.a_Ga0207056_1023_25	3300020889-1|3300020889.a_Ga0207113_1006_24	3300020970-2|Ga0206972_1106_6	7_bin48|JIFKHO_05620	8_bin5|LGHLDB_03995	ACE65|ACE65_BR_00880	ACE_VER1|MBX3718218.1	AMR_MDS_3053|HRW58113.1	AMR_MDS_5451|HRD55578.1	AcF125|WP_213156854.1	AlinenLipids_bin-5835|AGNIBB_03095	Amazon_FNV_2010_10_1_1_2|PWU14276.1	BOG_genome_mining.12|KJNJCJ_03420	BP7.bin23|EFJMMN_03480		BWMinHeated_Nextera49_MAG1|DKNCPF_05800	BWMinHeated_Nextera75_MAG3|JHDLGO_02490	BWOrgControl_Nextera58_MAG3|HEJINJ_03455	BWSM_113|MBIMLD_04630	Bin61_76|Bin61_76_01021
OG0000176	1021942-13|GLLEOLEH_01030	1021942-14|LGBMDHFM_01283	1039689-34|IOFDCPKP_00058	1045192-5|LKKCNNGL_00380	1045240-7|NHDGFNMI_00755	1049244-12|DPKPGIHO_00527	1063924-70|IDDGJEME_01064	1070360-7|MNAFDIOF_01276	1095360-24|OKJDMFIN_01356	1096102-30|LBNIEKCL_00253	1159587-4|Ga0210389_10007739_6	17-3921_L77|WP_201456676.1	3300005529-103|HANACOGF_01018	3300006056-100|IAMNDGCP_00253		3300006177-14|ECKMPJFO_01632	3300009083-135|FEPLNKGK_00614	3300009084-136|FIBMPHPK_01429	3300009084-150|LAOBABEO_00924	3300009703-49|PEBAADJC_00086	3300009709-46|LMICHLKC_01383	3300009787-37|NFOFENCB_01413	3300010035-10|IKNAMKLF_00607	3300011418-10|GGIABPDN_01121	3300011418-14|HEOKIGJJ_01647	3300012931-71|GKFENFGF_00614	3300013126-109|KNBNGCFK_00860	3300013132-109|MOMFEKKI_01126	3300013133-59|PPLPNCIG_00848	3300020740-2|3300020740.a_Ga0207056_1018_9		3300020970-2|Ga0206972_1024_39	7_bin48|JIFKHO_05775	8_bin5|LGHLDB_04125	ACE65|ACE65_CW_00330	ACE_VER1|MBX3718479.1	AMR_MDS_3053|HRW58917.1	AMR_MDS_5451|HRD55867.1	AcF125|WP_213157154.1	AlinenLipids_bin-5835|AGNIBB_05245	Amazon_FNV_2010_10_1_1_2|PWU13413.1		BP7.bin23|EFJMMN_07270	BWMinHeated_Nextera29_MAG2|DGABAA_01955	BWMinHeated_Nextera49_MAG1|DKNCPF_05135, BWMinHeated_Nextera49_MAG1|DKNCPF_05145	BWMinHeated_Nextera75_MAG3|JHDLGO_01845	BWOrgControl_Nextera58_MAG3|HEJINJ_07140	BWSM_113|MBIMLD_04780	Bin61_76|Bin61_76_00894
OG0000177	1021942-13|GLLEOLEH_01265	1021942-14|LGBMDHFM_01300	1039689-34|IOFDCPKP_01177	1045192-5|LKKCNNGL_01380	1045240-7|NHDGFNMI_00042	1049244-12|DPKPGIHO_00258	1063924-70|IDDGJEME_01327	1070360-7|MNAFDIOF_00555	1095360-24|OKJDMFIN_01379	1096102-30|LBNIEKCL_00230	1159587-4|Ga0210389_10003272_11, 1159587-4|Ga0210389_10015687_6	17-3921_L77|WP_201456564.1	3300005529-103|HANACOGF_00010	3300006056-100|IAMNDGCP_00748		3300006177-14|ECKMPJFO_01119	3300009083-135|FEPLNKGK_01814	3300009084-136|FIBMPHPK_01300	3300009084-150|LAOBABEO_00060	3300009703-49|PEBAADJC_00105	3300009709-46|LMICHLKC_00622	3300009787-37|NFOFENCB_00865	3300010035-10|IKNAMKLF_00794	3300011418-10|GGIABPDN_02017	3300011418-14|HEOKIGJJ_01837	3300012931-71|GKFENFGF_00226	3300013126-109|KNBNGCFK_00875	3300013132-109|MOMFEKKI_01105	3300013133-59|PPLPNCIG_01201	3300020740-2|3300020740.a_Ga0207056_1172_1		3300020970-2|Ga0206972_1087_17	7_bin48|JIFKHO_05875	8_bin5|LGHLDB_04225	ACE65|ACE65_BO_00170	ACE_VER1|MBX3718502.1	AMR_MDS_3053|HRW58376.1	AMR_MDS_5451|HRD55014.1	AcF125|WP_213156705.1	AlinenLipids_bin-5835|AGNIBB_04620	Amazon_FNV_2010_10_1_1_2|PWU15711.1	BOG_genome_mining.12|KJNJCJ_04445	BP7.bin23|EFJMMN_01795	BWMinHeated_Nextera29_MAG2|DGABAA_02070		BWMinHeated_Nextera75_MAG3|JHDLGO_01945	BWOrgControl_Nextera58_MAG3|HEJINJ_00905	BWSM_113|MBIMLD_04035	Bin61_76|Bin61_76_00876
OG0000178	1021942-13|GLLEOLEH_01338	1021942-14|LGBMDHFM_01218		1045192-5|LKKCNNGL_01084, 1045192-5|LKKCNNGL_01085	1045240-7|NHDGFNMI_00908	1049244-12|DPKPGIHO_00477, 1049244-12|DPKPGIHO_00478	1063924-70|IDDGJEME_00287	1070360-7|MNAFDIOF_02331	1095360-24|OKJDMFIN_00321	1096102-30|LBNIEKCL_01497		17-3921_L77|WP_201457043.1	3300005529-103|HANACOGF_01600	3300006056-100|IAMNDGCP_01535	3300006056-139|LLNDBGHI_00164	3300006177-14|ECKMPJFO_00124	3300009083-135|FEPLNKGK_01930	3300009084-136|FIBMPHPK_01231	3300009084-150|LAOBABEO_01652	3300009703-49|PEBAADJC_00337	3300009709-46|LMICHLKC_00500	3300009787-37|NFOFENCB_00210	3300010035-10|IKNAMKLF_00528	3300011418-10|GGIABPDN_01868	3300011418-14|HEOKIGJJ_01384	3300012931-71|GKFENFGF_01303	3300013126-109|KNBNGCFK_00412	3300013132-109|MOMFEKKI_01411	3300013133-59|PPLPNCIG_00939	3300020740-2|3300020740.a_Ga0207056_1086_9, 3300020740-2|3300020740.a_Ga0207056_1101_3	3300020889-1|3300020889.a_Ga0207113_1077_14	3300020970-2|Ga0206972_1016_31	7_bin48|JIFKHO_01575	8_bin5|LGHLDB_01610	ACE65|ACE65_CQ_00820	ACE_VER1|MBX3719500.1	AMR_MDS_3053|HRW58473.1	AMR_MDS_5451|HRD55438.1, AMR_MDS_5451|HRD55439.1, AMR_MDS_5451|HRD55440.1	AcF125|WP_213156695.1	AlinenLipids_bin-5835|AGNIBB_01410	Amazon_FNV_2010_10_1_1_2|PWU15623.1	BOG_genome_mining.12|KJNJCJ_03850	BP7.bin23|EFJMMN_04325	BWMinHeated_Nextera29_MAG2|DGABAA_07145	BWMinHeated_Nextera49_MAG1|DKNCPF_04025	BWMinHeated_Nextera75_MAG3|JHDLGO_07310	BWOrgControl_Nextera58_MAG3|HEJINJ_02175	BWSM_113|MBIMLD_02625	Bin61_76|Bin61_76_00992
[truncated: 13,278 more rows]
[truncated: 627 more columns]

## Sheet: Supp. Table 12B
Orthogroup	1021942-13	1021942-14	1039689-34	1045192-5	1045240-7	1049244-12	1063924-70	1070360-7	1095360-24	1096102-30	1159587-4	17-3921_L77	3300005529-103	3300006056-100	3300006056-139	3300006177-14	3300009083-135	3300009084-136	3300009084-150	3300009703-49	3300009709-46	3300009787-37	3300010035-10	3300011418-10	3300011418-14	3300012931-71	3300013126-109	3300013132-109	3300013133-59	3300020740-2	3300020889-1	3300020970-2	7_bin48	8_bin5	ACE65	ACE_VER1	AMR_MDS_3053	AMR_MDS_5451	AcF125	AlinenLipids_bin-5835	Amazon_FNV_2010_10_1_1_2	BOG_genome_mining.12	BP7.bin23	BWMinHeated_Nextera29_MAG2	BWMinHeated_Nextera49_MAG1	BWMinHeated_Nextera75_MAG3	BWOrgControl_Nextera58_MAG3	BWSM_113	Bin61_76
[truncated: 13,457 more rows]
[truncated: 177 more columns]

[truncated: 3 more sheets: Supp. Table 12C, Supp. Table 12D, Supp. Table 12E]
